# Supplementary material for: B cell activation and plasma cell differentiation are inhibited by de novo DNA methylation
Source: Nat Commun. 2018 May 15;9:1900. doi: 10.1038/s41467-018-04234-4 (PMC5953949; doi:10.1038/s41467-018-04234-4)
Supplement: Supplementary file 3 — Supplementary Data 1 [file 41467_2018_4234_MOESM3_ESM.xlsx]

## Sheet: DEGs
ENTREZID	SYMBOL	Dnmt3_702	Dnmt3_703	Dnmt3_704	Dnmt3_705	Dnmt3_734	Dnmt3_736	F2neg	F2pos	F3neg	F3pos	M1neg	M1pos	Dnmt3_909	Dnmt3_910	Dnmt3_911	Dnmt3_912	Dnmt3_913	Dnmt3_914	geneExonSize	nB.neg.v.nB.pos.logFC	nB.neg.v.nB.pos.unshrunk.logFC	nB.neg.v.nB.pos.logCPM	nB.neg.v.nB.pos.PValue	nB.neg.v.nB.pos.fdr	nB.neg.v.nB.pos.sig	nB.neg.v.GC.neg.logFC	nB.neg.v.GC.neg.unshrunk.logFC	nB.neg.v.GC.neg.logCPM	nB.neg.v.GC.neg.PValue	nB.neg.v.GC.neg.fdr	nB.neg.v.GC.neg.sig	nB.neg.v.BMPC.neg.logFC	nB.neg.v.BMPC.neg.unshrunk.logFC	nB.neg.v.BMPC.neg.logCPM	nB.neg.v.BMPC.neg.PValue	nB.neg.v.BMPC.neg.fdr	nB.neg.v.BMPC.neg.sig	nB.pos.v.GC.pos.logFC	nB.pos.v.GC.pos.unshrunk.logFC	nB.pos.v.GC.pos.logCPM	nB.pos.v.GC.pos.PValue	nB.pos.v.GC.pos.fdr	nB.pos.v.GC.pos.sig	nB.pos.v.BMPC.pos.logFC	nB.pos.v.BMPC.pos.unshrunk.logFC	nB.pos.v.BMPC.pos.logCPM	nB.pos.v.BMPC.pos.PValue	nB.pos.v.BMPC.pos.fdr
100017	Ldlrap1	1.31071	4.11663	3.90689	3.2489	7.79297	6.50646	0.123148	0.920646	0	0.587755	0.0431813	0	0	0.22383	13.9349	2.15755	2.5808	1.81272	2736	0.763935	0.765529	1.28844	0.622996	1	FALSE	-5.31015	-5.46591	1.28844	0.00278496	0.0353899	FALSE	1.34113	1.34349	1.28844	0.390695	0.597582	FALSE	-3.06514	-3.08213	1.28844	0.0578159	0.352111	FALSE	-0.385835	-0.386534	1.28844	0.806495	0.910492
100033459	Pydc3	34.4379	20.8337	22.478	37.5977	33.5115	51.4129	1.02684	2.99296	2.34216	3.48716	4.50073	1.44626	0.34692	0	0	0.983842	0.504362	0	5250	-0.469734	-0.469802	4.09687	0.653089	1	FALSE	-3.4276	-3.42933	4.09687	0.000746955	0.0129657	FALSE	-7.64386	-7.68597	4.09687	6.85997e-10	3.02078e-08	TRUE	-2.97086	-2.97254	4.09687	0.00338119	0.0523347	FALSE	-4.39685	-4.40191	4.09687	5.59984e-05	0.000622664
100034251	Wfdc17	43.966	25.883	40.4171	18.6744	36.5367	16.8433	0	0	0	0	0	0	67.9601	24.8093	93.6256	39.3327	78.1009	88.1238	469	0.555358	0.556317	2.39539	0.571328	1	FALSE	-8.91787	-1.44269e+08	2.39539	1.14596e-10	1.75156e-08	TRUE	2.6021	2.6046	2.39539	0.00517223	0.0227137	FALSE	-9.47322	-1.44269e+08	2.39539	4.73329e-12	1.30225e-09	TRUE	1.71955	1.72096	2.39539	0.0714718	0.181903
100037258	Dnajc3	11.7176	11.0919	6.6456	10.1504	11.3417	5.16643	6.23227	11.2089	9.35093	4.69535	6.07793	6.48515	45.9719	37.2867	29.0801	31.7047	38.7747	27.8719	5190	0.251554	0.251681	5.32105	0.765969	1	FALSE	0.195032	0.195132	5.32105	0.817948	0.978682	FALSE	2.9488	2.94949	5.32105	9.34637e-06	0.000115699	TRUE	-0.0886891	-0.0887312	5.32105	0.916871	1	FALSE	3.20599	3.20658	5.32105	1.20889e-06	2.49603e-05
100037278	Fam129c	21.0159	11.2186	10.133	7.77858	12.4337	17.3683	0.303777	3.24432	1.87019	1.9119	0.867364	1.88293	1.93534	0.23663	11.0742	0	0	5.53623	2588	-0.24426	-0.244436	2.29569	0.811925	1	FALSE	-3.33636	-3.34515	2.29569	0.000816215	0.0138404	FALSE	-0.419143	-0.419454	2.29569	0.683613	0.830972	FALSE	-1.97381	-1.97713	2.29569	0.047689	0.314074	FALSE	-5.87992	-5.94864	2.29569	2.26212e-05	0.000293139
100038363	F630028O10Rik	1.29136	0.45065	0	1.8829	1.17759	2.60422	0	0	0	0	0	0	0	0	0	0	0	0	2777	-1.61505	-1.62987	-1.04019	0.318781	1	FALSE	-7.66004	-1.44269e+08	-1.04019	0.000268511	0.00587467	TRUE	-7.66004	-1.44269e+08	-1.04019	0.00324478	0.0154183	FALSE	-6.04499	-1.44269e+08	-1.04019	0.00231324	0.0394074	FALSE	-6.04499	-1.44269e+08	-1.04019	0.0768774	0.191923
100038752	Gm10825	4.56673	3.46709	4.63796	1.92574	2.3872	6.01804	0.321029	1.29231	1.29432	0.897558	0.857246	0	0.100117	0	0	0	0	0.0605835	4548	-0.0114252	-0.0114422	1.22443	0.993221	1	FALSE	-1.73757	-1.74236	1.22443	0.199277	0.619108	FALSE	-5.28057	-5.36682	1.22443	0.00128298	0.00708794	TRUE	-1.95256	-1.9585	1.22443	0.150091	0.626614	FALSE	-9.45474	-1.44269e+08	1.22443	0.000454792	0.00334163
100038862	Btnl1	0	0	6.13801	0	1.98099	0	3.34859	6.13075	7.4909	8.313	0.503217	4.71969	0	0	0	0	0	0	2113	8.03984	1.44269e+08	0.879794	0.000136903	0.0753311	FALSE	8.84305	1.44269e+08	0.879794	4.67707e-05	0.00140631	TRUE	0	0	0.879794	1	1	FALSE	1.47174	1.47527	0.879794	0.379077	0.907185	FALSE	-8.03984	-1.44269e+08	0.879794	0.0126136	0.0484343
100038909	Gm14548	0.830884	1.91372	2.37759	2.60472	1.69722	1.95917	0	0	0	0	0.109494	0	0	0	0	0	0	0	2158	0.345979	0.348035	-0.813826	0.779296	1	FALSE	-4.81195	-5.09862	-0.813826	0.000765242	0.0131792	FALSE	-7.22617	-1.44269e+08	-0.813826	0.00109341	0.00618711	TRUE	-7.57215	-1.44269e+08	-0.813826	7.09224e-06	0.000369179	TRUE	-7.57215	-1.44269e+08	-0.813826	0.00666438	0.0293249
100039060	0610010B08Rik	2.63289	2.3504	1.59404	1.78616	1.84255	2.48289	1.87826	3.20829	2.09796	2.30367	2.57418	2.84586	2.83457	5.75082	1.51201	4.86601	5.51792	3.02353	18955	-0.0648634	-0.064903	4.40886	0.938146	1	FALSE	0.463075	0.463314	4.40886	0.570068	0.915586	FALSE	1.13955	1.14002	4.40886	0.126027	0.274911	FALSE	0.821791	0.822186	4.40886	0.291231	0.831285	FALSE	2.79767	2.79845	4.40886	8.10238e-06	0.000125234
100039796	Tgtp2	71.4609	63.0059	88.2516	71.3823	69.8505	101.582	19.4994	15.5018	5.24828	12.1877	13.7167	3.39999	20.1274	98.6055	87.7078	26.7225	42.0712	124.389	5633	0.0781628	0.0781672	6.74165	0.932266	1	FALSE	-2.14232	-2.1426	6.74165	0.0104329	0.0937257	FALSE	0.84491	0.844947	6.74165	0.345841	0.550475	FALSE	-2.535	-2.53538	6.74165	0.00213273	0.037382	FALSE	0.898397	0.898434	6.74165	0.314986	0.512102
100040462	Mndal	172.176	145.217	132.479	177.312	148.767	180.342	4.59432	7.38434	8.58306	13.3269	9.37879	5.78336	21.0239	22.3231	36.1019	46.0242	50.4056	42.965	2469	-0.1223	-0.122307	5.6696	0.883	1	FALSE	-4.01512	-4.01643	5.6696	9.5291e-12	1.77742e-09	TRUE	-1.44909	-1.44924	5.6696	0.0375351	0.110439	FALSE	-3.69344	-3.69457	5.6696	4.10545e-10	6.86043e-08	TRUE	-0.542324	-0.542367	5.6696	0.499391	0.691035
100040531	Dynlt1f	22.3648	17.4736	14.4263	14.8269	17.8885	17.2122	39.2241	40.212	31.4118	27.1731	31.4655	29.6536	69.7871	47.9192	71.3497	37.3443	43.8782	51.4277	2786	0.0584174	0.0584476	5.29971	0.942955	1	FALSE	1.43723	1.4377	5.29971	0.0210455	0.155024	FALSE	2.82914	2.82978	5.29971	3.67199e-08	9.18415e-07	TRUE	1.24991	1.25033	5.29971	0.0548268	0.339926	FALSE	2.686	2.6866	5.29971	2.77705e-07	6.79142e-06
100041269	NA	2.45892	4.73672	4.69084	11.6881	3.80295	1.89198	1.66341	2.30288	0.0717566	2.44278	3.36999	1.30546	0	0	0	0	0	0	1823	-0.148332	-0.148731	0.58579	0.909851	1	FALSE	-1.22431	-1.22924	0.58579	0.351299	0.800424	FALSE	-8.61039	-1.44269e+08	0.58579	0.000121931	0.00101887	TRUE	-0.82416	-0.82733	0.58579	0.530143	0.981035	FALSE	-8.46206	-1.44269e+08	0.58579	0.00213132	0.0117335
100041546	Ly6c2	33.018	50.6206	104.446	35.4137	71.6908	139.041	7.71172	2.84519	12.2483	2.16204	35.989	7.21553	1516.07	1607.83	1162.37	2387.75	2677.65	975.892	801	0.424646	0.424829	8.08035	0.633931	1	FALSE	-1.29635	-1.2974	8.08035	0.125789	0.484873	FALSE	5.25816	5.25886	8.08035	2.63504e-11	1.59333e-09	TRUE	-3.96607	-3.9739	8.08035	4.69718e-07	3.66613e-05	TRUE	6.15868	6.15921	8.08035	2.3913e-14	2.58002e-12
100041586	Gm3417	0	0	0.0601872	0.165609	0	0	1.75485	0.911759	0.607658	1.61938	3.29287	0.574289	2.11514	1.03446	2.6649	0	12.1139	2.32714	2368	-1.03228	-1.36919	0.265673	0.521466	1	FALSE	5.28874	5.54248	0.265673	0.00169054	0.024024	FALSE	6.1001	6.3564	0.265673	0.000442825	0.00297878	TRUE	5.47113	6.05696	0.265673	0.00184444	0.0334952	FALSE	8.38695	8.98217	0.265673	1.26392e-05	0.000181586
100042584	Gm16523	4.46689	0.289811	0.12002	2.00897	0.66092	6.18374	0.283732	1.06058	0.908801	1.19793	0.596938	0	0.0958594	0	0	0	0	0	4750	-3.32278	-3.34028	0.692518	0.0255439	1	FALSE	-2.21924	-2.22635	0.692518	0.126564	0.486373	FALSE	-6.18942	-6.35867	0.692518	0.000896364	0.00532352	TRUE	1.40122	1.41331	0.692518	0.33221	0.866537	FALSE	-6.22154	-1.44269e+08	0.692518	0.0543669	0.148907
100042970	NA	0.1177	1.33081	2.07694	0	0.206077	0.0438206	6.41396	5.62178	3.19431	22.5573	4.69971	5.49001	0.538006	2.65316	0	0	0	0	2539	4.48502	4.73807	1.59611	0.0104642	0.900145	FALSE	6.77143	7.03294	1.59611	0.000361526	0.00745055	TRUE	2.54581	2.76169	1.59611	0.164636	0.332262	FALSE	3.52946	3.53918	1.59611	0.033234	0.250378	FALSE	0.869643	0.874431	1.59611	0.593761	0.763001
100043040	1110002L01Rik	1.15726	3.46694	2.46242	0.739854	2.88344	1.25943	0.970214	2.32248	1.24694	1.54763	0.10558	1.14778	0	0	0	0	0.78877	0	3357	1.67407	1.68147	0.489873	0.153223	1	FALSE	0.137642	0.138596	0.489873	0.907536	0.996062	FALSE	-7.07212	-1.44269e+08	0.489873	0.00108441	0.00616421	TRUE	-0.511391	-0.512827	0.489873	0.663727	1	FALSE	-2.0874	-2.0972	0.489873	0.104472	0.240727
100043102	4632428C04Rik	0.246162	2.62867	0.2348	4.14558	3.55571	0.733182	0	0	0	0	0	0	0	0	0	0	0	0	2428	0.42143	0.423646	-0.662002	0.794342	1	FALSE	-7.38081	-1.44269e+08	-0.662002	0.000438673	0.00864672	TRUE	-7.38081	-1.44269e+08	-0.662002	0.00485951	0.0216338	FALSE	-7.80224	-1.44269e+08	-0.662002	0.000222117	0.00609575	TRUE	-7.80224	-1.44269e+08	-0.662002	0.0146611	0.0546252
100043160	Gm10012	22.8951	18.5027	18.007	14.7588	10.549	19.4407	26.5681	38.6926	24.2636	30.2599	34.2999	25.5898	57.5285	42.802	77.7501	49.5888	65.2485	92.5853	372	-0.0822422	-0.0825516	2.31786	0.924856	1	FALSE	1.1053	1.10817	2.31786	0.176829	0.581533	FALSE	2.97124	2.97591	2.31786	4.42718e-05	0.00043696	TRUE	1.2941	1.29746	2.31786	0.108382	0.520728	FALSE	3.03696	3.04193	2.31786	3.94396e-05	0.000464207
100043272	Inafm2	26.3914	22.3503	19.5584	29.3113	41.6126	34.81	12.9788	11.6954	19.6261	8.0815	6.6713	11.0499	11.0619	39.0037	23.3069	48.4492	15.5026	83.5828	3046	0.0857046	0.0857284	4.91179	0.927567	1	FALSE	-0.633994	-0.634222	4.91179	0.496236	0.888634	FALSE	1.32804	1.32829	4.91179	0.141573	0.298978	FALSE	-1.1581	-1.15858	4.91179	0.203686	0.724679	FALSE	1.6695	1.66977	4.91179	0.0609561	0.162586
100043305	Gm4349	2.00373	0.191794	0.109213	0.200338	0.100235	0.213143	3.18429	1.01105	3.60861	1.99057	1.58431	1.21576	0	0.234635	0	17.2455	0.169087	0	2610	-2.37307	-2.44765	0.449975	0.137503	1	FALSE	2.293	2.30695	0.449975	0.144382	0.522846	FALSE	-6.38439	-1.44269e+08	0.449975	0.0128058	0.0469132	FALSE	3.62805	3.71284	0.449975	0.0274365	0.224657	FALSE	6.82466	6.91592	0.449975	0.000212158	0.00182264
100043314	Tigit	5.27549	0.259907	11.6919	6.24418	2.44499	9.47389	0.116626	0.124556	0	0.51381	3.55782	2.11825	61.9403	27.3449	40.6828	52.1038	15.123	24.3202	963	-0.25509	-0.256211	2.29728	0.861964	1	FALSE	-1.99146	-2.00841	2.29728	0.181654	0.588828	FALSE	3.68078	3.68602	2.29728	0.0167138	0.0578779	FALSE	-2.17582	-2.19979	2.29728	0.146718	0.618565	FALSE	4.01371	4.02009	2.29728	0.00996265	0.040075
100043636	AI662270	129.47	100.259	103.957	102.775	79.5248	85.0257	156.581	195.34	167.789	165.079	182.167	161.941	442.073	389.273	473.398	231.112	441.944	360.464	1408	0.0181669	0.0181701	7.07815	0.982189	1	FALSE	1.19307	1.19321	7.07815	0.0519455	0.283852	FALSE	2.99609	2.99631	7.07815	1.11589e-11	7.30977e-10	TRUE	1.16576	1.16589	7.07815	0.0598772	0.36087	FALSE	3.1859	3.18612	7.07815	2.92067e-13	2.65636e-11
100043757	Zfp831	4.12983	4.42891	0.363395	1.46652	3.65539	4.45949	0.366542	0	0	0.44156	0.469925	0.358298	0.0464388	0	0	0	0	0	9805	-0.0718173	-0.0718769	1.75614	0.96514	1	FALSE	-3.06255	-3.07118	1.75614	0.0738044	0.354762	FALSE	-6.8391	-7.00338	1.75614	0.00145824	0.00788599	TRUE	-3.04033	-3.04926	1.75614	0.0758297	0.419928	FALSE	-10.1947	-1.44269e+08	1.75614	0.000899933	0.00595178
100043911	Ppp4r1l-ps	1.75273	0.911928	0.911906	2.89251	0.755573	2.76841	0.0598831	0.554274	0.185994	0.461689	0.0524945	0.422972	0	0.108842	0.140196	0	0	0.0244854	11253	-1.3232	-1.32524	1.28419	0.197477	1	FALSE	-4.05096	-4.07256	1.28419	0.000101102	0.00263657	TRUE	-4.45728	-4.4843	1.28419	7.29675e-05	0.000664191	TRUE	-0.552694	-0.554286	1.28419	0.596661	0.99038	FALSE	-3.2985	-3.33006	1.28419	0.0119864	0.0464311
100073351	Yy2	0.944505	5.1577	5.51354	0	2.67898	2.95382	2.66933	5.03444	5.4574	5.72366	5.46659	5.4729	0	0	0	0	0	0	3955	2.071	2.07697	1.90119	0.114083	1	FALSE	2.44326	2.44965	1.90119	0.0633488	0.322709	FALSE	-7.52152	-1.44269e+08	1.90119	0.000961227	0.00562377	TRUE	0.568806	0.569416	1.90119	0.662511	1	FALSE	-9.59252	-1.44269e+08	1.90119	0.000259484	0.00214386
100090	Zbtb48	26.9172	20.7451	6.21059	13.4479	27.9713	22.392	9.23309	7.92103	7.99212	9.00241	8.33271	17.9204	0	11.2796	0	0	5.15465	0	2226	-0.0137277	-0.0137353	2.93032	0.990301	1	FALSE	-0.755178	-0.755738	2.93032	0.502366	0.890781	FALSE	-10.7912	-1.44269e+08	2.93032	2.15658e-08	5.6312e-07	TRUE	-0.363957	-0.364193	2.93032	0.747075	1	FALSE	-0.430816	-0.431096	2.93032	0.705108	0.843436
100121	Tdrd7	6.96486	6.30814	11.3169	10.3797	5.99089	11.2768	0	0.032506	1.13442	1.20683	0.160087	1.22847	0	0	0	0	0	0	3690	-0.0537729	-0.0538141	1.83277	0.971013	1	FALSE	-3.84018	-3.85474	1.83277	0.0144396	0.119114	FALSE	-10.386	-1.44269e+08	1.83277	2.43173e-05	0.000262622	TRUE	-2.97341	-2.98111	1.83277	0.0517741	0.330304	FALSE	-10.3323	-1.44269e+08	1.83277	0.000262052	0.0021586
100124467	Mir568	23.4032	19.6011	8.58574	0	9.45593	6.70244	36.5348	46.2446	34.6731	31.2975	58.3603	39.5959	0	0	0	0	0	0	83	0.493393	0.507336	-0.594607	0.691404	1	FALSE	2.6034	2.64171	-0.594607	0.0357763	0.221066	FALSE	-5.02673	-1.44269e+08	-0.594607	0.0339154	0.1022	FALSE	1.91531	1.93861	-0.594607	0.119198	0.552095	FALSE	-5.52012	-1.44269e+08	-0.594607	0.0833238	0.203864
100177	Zmym6	8.75673	10.5611	5.16873	8.03935	7.07065	3.02238	2.02878	1.25703	3.19274	2.62683	1.56396	1.73459	0	0	0	0	0	1.40579	7252	0.329017	0.329173	2.81583	0.801744	1	FALSE	-1.03477	-1.03557	2.81583	0.430005	0.854035	FALSE	-2.89307	-2.89788	2.81583	0.0317106	0.0968298	FALSE	-1.69291	-1.69426	2.81583	0.197551	0.714798	FALSE	-11.2141	-1.44269e+08	2.81583	9.37267e-06	0.000141296
100182	Akna	61.3625	74.4236	61.6341	59.5009	82.6835	39.9315	17.5131	13.4789	16.7644	24.0918	10.3488	15.4715	18.0379	2.12638	2.94642	0.116459	2.64679	5.60983	6336	0.610365	0.610403	5.6912	0.522418	1	FALSE	-1.32883	-1.329	5.6912	0.152742	0.539149	FALSE	-1.4601	-1.4603	5.6912	0.115121	0.257188	FALSE	-1.73506	-1.73522	5.6912	0.0578635	0.352206	FALSE	-4.21488	-4.21611	5.6912	3.75847e-06	6.60734e-05
100201	Tmem64	16.088	5.98859	6.54615	8.3498	5.50502	11.1474	8.56546	20.5506	7.43347	9.09052	6.61264	12.9523	1.36181	0.130826	0	0	0	10.0066	4681	-0.785198	-0.785688	3.46798	0.530783	1	FALSE	-0.121553	-0.121613	3.46798	0.922759	0.998582	FALSE	-0.665848	-0.666243	3.46798	0.596005	0.770111	FALSE	1.51019	1.51095	3.46798	0.227698	0.755074	FALSE	-5.81239	-5.88051	3.46798	0.000484071	0.00353497
100206	Adprhl2	20.5344	0.182961	5.41755	6.11558	7.84078	23.6672	0.656788	3.06882	2.58182	2.07975	5.26812	3.31363	0	0	0	0	12.2588	0	1368	-1.63217	-1.63572	1.19916	0.302846	1	FALSE	-1.99751	-2.00257	1.19916	0.209973	0.635694	FALSE	-9.74145	-1.44269e+08	1.19916	0.000152721	0.00123672	TRUE	-0.428762	-0.430572	1.19916	0.785071	1	FALSE	0.983765	0.986427	1.19916	0.535635	0.720971
100217442	Snora30	11.3598	5.01263	2.93748	6.02387	3.56076	8.43701	1.61598	1.9824	3.43373	1.27476	1.17156	3.19508	0.265603	0.119074	0.0511252	0	0	0.0535745	5143	-0.986544	-0.987381	2.17937	0.316213	1	FALSE	-1.48525	-1.48679	2.17937	0.126343	0.485818	FALSE	-5.24469	-5.27968	2.17937	2.02244e-06	3.02875e-05	TRUE	-0.554494	-0.555285	2.17937	0.577804	0.988306	FALSE	-5.30685	-5.37506	2.17937	0.000105544	0.00104358
100310872	Dynlt1a	104.52	58.3596	57.0449	51.0169	60.0212	62.4279	185.271	167.956	158.051	131.258	182.077	146.815	301.473	151.191	309.492	166.529	231.664	416.736	802	-0.126725	-0.126783	5.75234	0.876085	1	FALSE	1.79201	1.79247	5.75234	0.00152552	0.0222953	FALSE	3.22521	3.22579	5.75234	2.93063e-11	1.7528e-09	TRUE	1.62922	1.6297	5.75234	0.00531749	0.0740746	FALSE	2.93864	2.93925	5.75234	3.24191e-09	1.39911e-07
100316700	Mir1949	14.0732	7.37958	17.3923	15.952	14.8912	21.9605	25.8471	21.7103	19.82	17.5267	17.5136	7.51796	95.8398	63.6974	121.024	41.6985	22.7707	35.8803	1221	-0.155101	-0.155308	3.99338	0.86738	1	FALSE	0.832287	0.833078	3.99338	0.359532	0.80558	FALSE	3.29652	3.29814	3.99338	7.35071e-05	0.000667998	TRUE	0.514609	0.515214	3.99338	0.57647	0.988306	FALSE	3.01002	3.01179	3.99338	0.000330682	0.00260498
100316870	Gm17821	11.0545	6.75166	8.96316	8.37738	9.12413	10.2558	6.62391	7.00728	4.53093	5.7358	6.84538	5.69797	11.3742	10.899	10.5552	12.8378	17.1878	17.8338	12530	-0.0519146	-0.0519258	5.55755	0.949304	1	FALSE	-0.196129	-0.196173	5.55755	0.808767	0.977363	FALSE	1.42254	1.42273	5.55755	0.0217739	0.0715289	FALSE	-0.152349	-0.152384	5.55755	0.851346	1	FALSE	2.00458	2.00482	5.55755	0.000314823	0.00249433
100382	AW011738	0	2.39895	0.630479	0.0963779	0.225031	0.546869	0	0	0	0	0	0	0.111903	1.95654	0	4.53356	0	0	4069	2.55082	2.58843	-0.800105	0.199566	1	FALSE	-4.99792	-1.44269e+08	-0.800105	0.0205646	0.152642	FALSE	-1.48487	-1.59627	-0.800105	0.502225	0.698285	FALSE	-7.54873	-1.44269e+08	-0.800105	0.00175701	0.0322264	FALSE	2.45859	2.4649	-0.800105	0.218802	0.400652
100434	Slc44a1	3.27394	0	1.45902	5.00062	0.963199	3.7966	1.47246	1.59412	5.33304	0.977513	4.01028	4.72193	41.379	70.9405	42.9728	37.6362	92.9714	32.5613	5568	-2.07722	-2.08264	5.7988	0.0467922	1	FALSE	0.386678	0.387071	5.7988	0.716391	0.958712	FALSE	4.27277	4.27435	5.7988	5.00343e-05	0.00048216	TRUE	1.78251	1.78755	5.7988	0.0892653	0.46646	FALSE	7.58914	7.5962	5.7988	9.37193e-11	5.23544e-09
100463512	Gm20594	33.5525	35.2206	43.5251	30.5275	32.1143	27.9817	30.5996	39.5035	36.8154	27.4065	37.4948	35.9658	88.6126	97.1769	76.3619	61.8583	76.6359	75.8956	334	0.460389	0.461393	2.56444	0.588462	1	FALSE	0.716564	0.718002	2.56444	0.390637	0.828931	FALSE	2.39146	2.39442	2.56444	0.00100884	0.00583102	TRUE	0.164876	0.165166	2.56444	0.848325	1	FALSE	2.386	2.38815	2.56444	0.00112045	0.00710288
100502698	1700021K19Rik	25.1392	21.5212	20.0192	34.3489	26.9004	20.7739	22.6783	22.7309	19.43	40.2797	14.8161	18.7675	3.60421	0.0950486	0	0.343574	0	0	6443	-0.0600215	-0.0600306	4.98123	0.965804	1	FALSE	0.0191799	0.0191827	4.98123	0.98907	1	FALSE	-3.23829	-3.24015	4.98123	0.0259995	0.0826233	FALSE	0.569879	0.569952	4.98123	0.684091	1	FALSE	-5.99263	-6.0079	4.98123	0.000324532	0.00256387
100503605	Hbb-bs	0.46767	10.7715	49.9612	0.613711	86.5906	0.348233	0.35152	11.0749	2.866	2.90375	0	6.73928	728.959	342.138	578.132	110.855	47.6539	957.254	639	6.7877	6.90664	5.61238	9.8055e-08	0.000359698	TRUE	1.66104	1.74369	5.61238	0.170427	0.570942	FALSE	11.523	11.643	5.61238	5.23022e-15	6.32512e-13	TRUE	-2.58562	-2.59078	5.61238	0.0201704	0.182136	FALSE	3.08846	3.08937	5.61238	0.00551285	0.0252197
100503670	Rpl5	560.383	491.842	560.211	482.805	461.55	471.438	745.011	751.11	744.703	593.379	765.859	727.78	1347.05	1051.6	1180.15	726.918	980.122	1336.32	2019	0.190811	0.190815	9.32771	0.812728	1	FALSE	1.10228	1.1023	9.32771	0.0599856	0.311078	FALSE	2.36084	2.36087	9.32771	2.86828e-09	1.01171e-07	TRUE	0.729617	0.72963	9.32771	0.29548	0.834426	FALSE	2.16226	2.16229	9.32771	1.55436e-07	4.14182e-06
100504518	3425401B19Rik	0	0	0	0.023566	0	0	0.647907	0.670337	0.28299	1.87323	1.38442	1.69571	0	0	0	0	0	0	5547	-1.42356	-1.44269e+08	-0.129052	0.284852	1	FALSE	6.43929	7.12183	-0.129052	3.71977e-05	0.00115639	TRUE	-1.42356	-1.44269e+08	-0.129052	0.525914	0.717719	FALSE	8.72177	1.44269e+08	-0.129052	6.5672e-07	4.72366e-05	TRUE	0	0	-0.129052	1	1
100504715	Tmppe	9.08816	4.19829	11.5998	6.31104	14.9581	5.72855	1.57261	6.42073	1.0494	1.9486	1.51643	2.2976	0.132827	0	0.345162	1.07626	0.450586	0.482265	6856	0.74461	0.744921	3.01954	0.472566	1	FALSE	-1.84071	-1.8427	3.01954	0.07044	0.346377	FALSE	-3.49873	-3.50655	3.01954	0.000848624	0.00508389	TRUE	-1.27513	-1.27579	3.01954	0.214092	0.738797	FALSE	-3.04814	-3.05162	3.01954	0.00409306	0.0199459
100609	Nsun5	6.46468	5.02368	9.59903	20.4652	24.3294	30.8671	10.3695	9.0415	11.4942	10.7037	14.4387	7.63259	0.203092	0	0	0	0	9.09434	2242	-0.320015	-0.320238	2.76726	0.815487	1	FALSE	-0.0976822	-0.0977454	2.76726	0.943213	1	FALSE	-1.63796	-1.63983	2.76726	0.23668	0.427134	FALSE	-0.22455	-0.224739	2.76726	0.869971	1	FALSE	-10.3289	-1.44269e+08	2.76726	0.000110123	0.0010782
100637	N4bp2l1	20.8902	13.4319	18.8238	23.1278	21.1606	21.1646	2.01485	0.816219	0.283231	3.44355	2.33876	4.31152	0.140839	0.568263	0.081329	0	0.136504	0	3233	-0.0881838	-0.0882175	2.80598	0.93462	1	FALSE	-3.31662	-3.32141	2.80598	0.0016734	0.0238238	FALSE	-7.31268	-7.40389	2.80598	4.47505e-08	1.09684e-06	TRUE	-2.36077	-2.36312	2.80598	0.0245594	0.207426	FALSE	-4.93089	-4.94792	2.80598	5.75742e-05	0.000632971
100678	Psph	2.81926	21.7396	24.2948	16.9248	13.1913	6.29776	42.2352	38.9418	37.533	29.1342	39.8938	48.1471	22.2186	106.781	166.795	29.2848	65.7525	93.9361	1537	1.34604	1.34772	4.81887	0.140108	1	FALSE	2.6948	2.69714	4.81887	0.00199841	0.0273879	FALSE	4.26501	4.26763	4.81887	1.00248e-06	1.65649e-05	TRUE	1.24174	1.24236	4.81887	0.174539	0.676337	FALSE	3.05785	3.0588	4.81887	0.000425585	0.00317961
100689	Spon2	0	0	0	0	0	0	0	0	0	0	0	0	0	0	3.40866	26.3883	8.87763	8.25247	2237	0	0	0.363729	1	1	FALSE	0	0	0.363729	1	1	FALSE	9.26449	1.44269e+08	0.363729	0.00103252	0.00594366	TRUE	0	0	0.363729	1	1	FALSE	11.5472	1.44269e+08	0.363729	0.000228361	0.00193465
100764	Rita1	2.87002	7.21126	14.2866	10.5141	9.73594	20.5692	5.32566	2.5199	0.157038	4.23223	1.27647	7.89066	0	10.2924	0	0.442906	13.5097	0	1666	0.154119	0.154328	1.73023	0.906451	1	FALSE	-1.76504	-1.77003	1.73023	0.180461	0.58738	FALSE	-9.43647	-1.44269e+08	1.73023	2.22781e-05	0.000245909	TRUE	-0.840901	-0.842382	1.73023	0.521779	0.98068	FALSE	0.848874	0.849716	1.73023	0.520016	0.708002
101118	Tmem168	28.2217	15.6845	16.4209	22.6203	18.5224	25.6378	10.7421	7.56922	19.9325	22.4117	13.4821	15.6733	13.1153	0	0	0.486729	0	1.93867	4548	-0.399497	-0.399601	4.19515	0.766254	1	FALSE	-0.241035	-0.241095	4.19515	0.857654	0.988327	FALSE	-1.10724	-1.10762	4.19515	0.411666	0.616895	FALSE	0.154464	0.154507	4.19515	0.908495	1	FALSE	-5.46702	-5.48769	4.19515	0.000642576	0.00451567
101148	B630005N14Rik	7.11274	8.29116	5.7465	2.20576	2.90424	3.95241	1.65573	3.23836	2.71848	1.60392	1.28007	1.48955	0	0	0	0	0	0.0978806	5630	0.528566	0.52903	2.10153	0.60995	1	FALSE	-0.676318	-0.677224	2.10153	0.513598	0.89493	FALSE	-5.90201	-5.9929	2.10153	3.20224e-06	4.53547e-05	TRUE	-1.12104	-1.12227	2.10153	0.274587	0.815302	FALSE	-10.4282	-1.44269e+08	2.10153	1.03313e-06	2.16978e-05
101187	Parp11	8.08091	10.0116	10.2675	13.0721	15.3498	17.3475	5.54677	5.43433	2.58955	8.22982	6.05187	5.82821	0	0	6.65391	0	0	4.04866	4900	0.10735	0.107393	3.32111	0.923417	1	FALSE	-0.90377	-0.904301	3.32111	0.416055	0.843576	FALSE	-0.987698	-0.988284	3.32111	0.37488	0.580523	FALSE	-0.571822	-0.572097	3.32111	0.607901	0.992419	FALSE	-11.3162	-1.44269e+08	3.32111	2.62741e-07	6.49646e-06
101197	Zfp956	13.3763	15.7192	9.79168	15.5123	18.5181	27.2939	4.98812	7.9493	12.0736	8.79891	6.80497	7.62849	0	11.687	0	0	7.04392	0	2882	-0.135055	-0.135125	3.09121	0.903361	1	FALSE	-0.641377	-0.641778	3.09121	0.563235	0.912877	FALSE	-10.9778	-1.44269e+08	3.09121	6.99964e-09	2.19462e-07	TRUE	-0.549178	-0.549543	3.09121	0.620925	0.994409	FALSE	0.0505291	0.0505602	3.09121	0.964048	0.995155
101202	Hepacam2	41.2978	45.0546	54.8804	62.3202	26.6177	23.7847	2.15982	6.16901	0	1.32773	1.05674	0	33.6001	61.3494	109.479	125.4	77.1713	0.123226	2236	0.150125	0.150164	5.1194	0.923814	1	FALSE	-4.8456	-4.85632	5.1194	0.00509113	0.0556937	FALSE	1.02058	1.02078	5.1194	0.517102	0.711961	FALSE	-3.79378	-3.79827	5.1194	0.0227606	0.198952	FALSE	2.39288	2.39316	5.1194	0.135775	0.289015
101240	Wdr91	19.1521	24.2982	25.7807	18.1432	29.3659	22.9947	6.38855	4.63959	9.77247	11.4928	9.40852	13.5802	0	0.928931	0	1.39909	0	0	2637	0.603817	0.604062	3.14567	0.529127	1	FALSE	-0.686785	-0.687222	3.14567	0.473391	0.87692	FALSE	-10.976	-1.44269e+08	3.14567	1.51991e-11	9.72478e-10	TRUE	-1.13333	-1.1339	3.14567	0.229286	0.757217	FALSE	-3.83571	-3.84247	3.14567	0.00012096	0.00116862
101314	Brk1	195.407	139.431	192.374	214.525	144.903	194.376	241.135	279.438	254.337	166.741	288.617	252.94	167.579	250.552	101.093	371.973	288.569	193.251	1095	-0.143525	-0.143543	6.55068	0.860249	1	FALSE	0.902822	0.902902	6.55068	0.205796	0.629108	FALSE	0.639822	0.639883	6.55068	0.399436	0.60556	FALSE	0.816481	0.816562	6.55068	0.262622	0.802822	FALSE	2.24906	2.24921	6.55068	4.30251e-05	0.00050052
101351	Eogt	1.21215	6.05228	0.0444691	5.79167	2.20393	2.25645	6.48283	2.73202	4.73455	4.05257	0.405487	5.62211	0	0	0	3.2232	0	0	3205	-0.0665807	-0.0667529	1.50051	0.968391	1	FALSE	0.843641	0.845289	1.50051	0.616615	0.930206	FALSE	-8.60148	-1.44269e+08	1.50051	0.00142607	0.00773859	TRUE	0.927077	0.928921	1.50051	0.582427	0.988306	FALSE	0.119679	0.119882	1.50051	0.944648	0.985856
101437	Dhx32	3.2443	0.0382708	1.1768	2.59842	4.96027	3.77673	5.39229	5.28207	3.1603	4.84207	2.20391	2.01007	0.696227	0	0	0	0	0	3270	-0.410574	-0.411771	1.3895	0.781936	1	FALSE	0.705767	0.707171	1.3895	0.634352	0.936172	FALSE	-2.6914	-2.7145	1.3895	0.0958692	0.225629	FALSE	1.25533	1.25814	1.3895	0.39919	0.92419	FALSE	-8.22701	-1.44269e+08	1.3895	0.00603311	0.0270997
101497	Plekhg2	13.4598	28.7042	17.4989	24.2083	30.558	22.8783	8.45729	6.05298	2.77624	12.5042	7.98647	5.89703	0	0.0962739	0	0	0	0	6361	0.527966	0.528056	4.19316	0.561274	1	FALSE	-1.14294	-1.1433	4.19316	0.19434	0.608625	FALSE	-12.257	-1.44269e+08	4.19316	8.64378e-17	1.39889e-14	TRUE	-1.32397	-1.32428	4.19316	0.128534	0.575189	FALSE	-8.36222	-8.43205	4.19316	9.57447e-13	7.86321e-11
101700	Trim68	11.5083	12.9389	8.76975	14.336	19.8209	6.98579	11.0007	1.40583	11.7178	8.02573	12.0666	2.51415	0	12.3044	0.110061	0	0	0	2389	0.491476	0.491884	2.55209	0.734439	1	FALSE	0.58507	0.58554	2.55209	0.686422	0.951676	FALSE	-6.99352	-7.17464	2.55209	0.000244976	0.00183274	TRUE	-1.45475	-1.4565	2.55209	0.317806	0.853197	FALSE	-0.402759	-0.403084	2.55209	0.782671	0.894608
101739	Psip1	17.9762	18.6111	13.8721	13.4983	10.599	16.3537	63.2857	81.7524	71.4814	53.3241	67.5359	66.0137	30.7079	17.7002	19.3565	20.7803	43.7174	24.0956	4048	0.0348931	0.0349074	5.75429	0.96619	1	FALSE	2.61984	2.62033	5.75429	3.91716e-06	0.000174528	TRUE	1.67723	1.67763	5.75429	0.00834353	0.0333287	FALSE	2.5121	2.51257	5.75429	1.15193e-05	0.000546424	TRUE	2.20683	2.20728	5.75429	0.00020293	0.00175019
101943	Sf3b3	39.9587	63.8554	35.166	40.9994	53.7757	48.8501	74.8668	67.3053	81.0568	80.2919	55.175	65.6811	16.5467	7.53229	26.0683	3.16274	0.0822432	20.8987	5366	0.419876	0.419917	6.20845	0.654319	1	FALSE	1.25293	1.25303	6.20845	0.166747	0.565151	FALSE	-0.0580872	-0.0580939	6.20845	0.95091	0.98913	FALSE	0.792252	0.792303	6.20845	0.39203	0.918504	FALSE	-2.44486	-2.44541	6.20845	0.00539781	0.0248133
102124	Enkd1	0	0	2.35127	0	1.90899	0	9.19294	9.36135	17.2646	6.98558	8.32106	15.2444	0	1.55431	0	0	0	0.174831	1576	6.67538	1.44269e+08	1.33481	0.000304687	0.124188	FALSE	10.0091	1.44269e+08	1.33481	1.14785e-06	6.04404e-05	TRUE	3.07953	1.44269e+08	1.33481	0.0916757	0.21828	FALSE	3.09633	3.1089	1.33481	0.0460642	0.307607	FALSE	-0.186141	-0.18842	1.33481	0.906918	0.965618
102182	Prmt10	2.05226	5.81764	0.326255	2.48597	2.76402	9.67823	0.909719	1.28839	0.898341	1.78612	1.22742	4.13075	0	0	0	0	0	0	5679	-0.454483	-0.455032	1.76188	0.70304	1	FALSE	-1.61297	-1.61603	1.76188	0.175043	0.579526	FALSE	-9.92563	-1.44269e+08	1.76188	1.22207e-06	1.96909e-05	TRUE	0.0165846	0.0166067	1.76188	0.988917	1	FALSE	-9.47114	-1.44269e+08	1.76188	0.000134212	0.00126673
102294	Cyp4v3	6.88457	6.44948	4.57242	4.28299	10.9824	4.74661	4.4081	2.21063	2.09835	6.33275	1.4516	4.17721	0	13.3766	0	14.6065	7.53101	0	2930	0.647716	0.648592	2.34635	0.508614	1	FALSE	-0.475657	-0.476597	2.34635	0.629288	0.93459	FALSE	-9.22424	-1.44269e+08	2.34635	1.47725e-07	3.0966e-06	TRUE	-0.477161	-0.477767	2.34635	0.627686	0.994657	FALSE	2.03952	2.04068	2.34635	0.0309112	0.0977105
102423	Hinfp	8.63174	9.36537	4.30377	6.3501	13.2238	12.0755	21.4791	15.2755	15.5143	17.5941	14.684	8.08411	0	8.04024	0	2.90632	0	0	2285	0.195764	0.196001	2.77786	0.865336	1	FALSE	1.49079	1.49199	2.77786	0.192905	0.60655	FALSE	-9.59728	-1.44269e+08	2.77786	1.55151e-06	2.43225e-05	TRUE	0.927953	0.928725	2.77786	0.419627	0.93363	FALSE	0.0791313	0.0792	2.77786	0.946425	0.986681
102436	Lars2	153.131	103.591	129.587	119.444	123.513	107.867	145.648	150.378	133.985	141.825	139.642	138.49	234.014	212.107	204.095	252.461	243.09	179.261	6886	0.0956967	0.0956994	8.84966	0.906157	1	FALSE	0.66072	0.660736	8.84966	0.362423	0.80705	FALSE	1.70959	1.70962	8.84966	0.00061271	0.00390736	TRUE	0.552245	0.552258	8.84966	0.461938	0.959203	FALSE	2.29544	2.29548	8.84966	2.09997e-07	5.39957e-06
102502	Pls1	0	0.981666	0	1.59113	0	0.120379	0.121515	0.0973333	0	0.066919	1.05457	1.41006	69.3406	164.156	111.092	70.2554	83.3214	58.8779	3697	-0.766201	-0.777866	5.93692	0.657062	1	FALSE	-0.141532	-0.143196	5.93692	0.934559	1	FALSE	7.99665	8.01341	5.93692	0.000223301	0.00169056	TRUE	0.98121	0.99528	5.93692	0.57049	0.988306	FALSE	9.71414	9.7426	5.93692	2.65389e-05	0.000335702
102595	Plekho2	41.782	40.2175	37.1493	37.4305	42.8387	31.8583	27.0123	17.9605	17.6784	36.6839	28.4842	15.0837	0.930335	1.0725	11.7424	1.93839	2.31865	8.44456	3426	0.293328	0.293382	4.53713	0.747099	1	FALSE	-0.0936627	-0.0936824	4.53713	0.918273	0.997591	FALSE	-1.53773	-1.53829	4.53713	0.0723117	0.183489	FALSE	-0.46756	-0.467652	4.53713	0.605275	0.991818	FALSE	-3.19573	-3.19769	4.53713	0.000149632	0.00137111
102607	Snx19	8.68317	5.37531	6.48184	11.1116	6.04342	4.799	2.95928	4.52426	3.68286	5.1123	2.28143	8.81495	0.246525	0	0.0474529	13.1836	9.71678	0	5541	-0.295508	-0.295692	3.2834	0.812242	1	FALSE	-0.952068	-0.952825	3.2834	0.443744	0.861575	FALSE	-5.48986	-5.5307	3.2834	0.000159176	0.0012785	TRUE	0.310468	0.31066	3.2834	0.802943	1	FALSE	1.67013	1.67081	3.2834	0.17988	0.350749
102747	Lrrc49	0	0	0	0	0	0	6.07497	6.83684	6.26418	4.82041	8.2	4.04266	0	3.44311	0.356835	0	0	0	5158	0	0	2.12635	1	1	FALSE	10.9297	1.44269e+08	2.12635	6.10117e-06	0.000255298	TRUE	5.45561	1.44269e+08	2.12635	0.00565285	0.0243768	FALSE	10.495	1.44269e+08	2.12635	1.38213e-05	0.000641788	TRUE	9.3624	1.44269e+08	2.12635	5.87232e-05	0.000644959
102774	Bbs4	14.754	6.99082	10.2043	6.22234	1.38937	6.08387	5.69948	7.17228	9.15995	5.40153	1.58021	6.59807	0	0.240912	0	0	28.8193	0	2542	-0.354656	-0.355108	2.43335	0.812485	1	FALSE	-0.170343	-0.170546	2.43335	0.909276	0.996414	FALSE	-9.79968	-1.44269e+08	2.43335	7.44411e-05	0.000673151	TRUE	0.310427	0.310829	2.43335	0.835525	1	FALSE	1.75696	1.75843	2.43335	0.244947	0.433592
103080	2017-09-10	1.1823	0.235768	0.161104	0.443287	0.14786	0.209609	8.25192	12.3382	5.61891	11.9785	10.9063	7.34443	0	2.5382	3.07123	0	0	2.8031	2654	-1.55794	-1.60243	1.92035	0.259429	1	FALSE	4.21691	4.23839	1.92035	0.00297703	0.0372721	FALSE	2.49197	2.51075	1.92035	0.069871	0.178908	FALSE	6.10237	6.16859	1.92035	6.54183e-05	0.00229468	TRUE	3.49986	3.56114	1.92035	0.0172002	0.0620618
103136	Pwp1	28.6302	35.643	32.9185	25.6781	23.4608	45.4461	48.7528	60.6193	50.0807	51.9971	42.2915	72.7173	1.6908	0	28.6077	0	0.655502	15.5519	2693	0.102869	0.102898	4.74945	0.911469	1	FALSE	1.06716	1.06739	4.74945	0.231764	0.670143	FALSE	-0.246847	-0.246923	4.74945	0.789489	0.903412	FALSE	1.29071	1.29095	4.74945	0.143067	0.610868	FALSE	-5.6021	-5.62001	4.74945	2.97649e-08	9.77798e-07
103140	Gstt3	0	0	4.41343	0	0	0	12.8321	23.1825	15.9936	8.71776	17.914	18.4541	0	8.82795	5.05377	0	28.7457	0	1873	7.01144	1.44269e+08	2.49925	0.00422486	0.589397	FALSE	10.6601	1.44269e+08	2.49925	0.000227298	0.00517891	TRUE	7.69056	1.44269e+08	2.49925	0.00246934	0.0122798	FALSE	3.68138	3.69176	2.49925	0.105318	0.513751	FALSE	4.16873	4.17936	2.49925	0.0719929	0.183017
103266	Tmem263	17.0674	25.9521	24.2317	25.0422	21.3	26.03	34.102	46.9907	35.397	44.7286	36.3542	35.9301	80.5773	45.4606	91.8012	200.903	45.9705	62.0875	4176	0.267872	0.267939	6.56077	0.7527	1	FALSE	1.1771	1.17732	6.56077	0.130985	0.494848	FALSE	2.78963	2.78997	6.56077	4.49863e-05	0.000442822	TRUE	1.13059	1.13077	6.56077	0.149054	0.624034	FALSE	3.42485	3.42515	6.56077	3.40992e-07	8.21141e-06
103468	Nup107	11.2509	51.9718	40.6974	47.6999	35.8744	38.3757	135.534	151.836	174.985	126.781	178.089	164.492	27.0325	9.04497	16.2194	7.90664	29.6512	38.3816	3453	0.591441	0.591555	6.37224	0.481158	1	FALSE	2.8696	2.86989	6.37224	4.00786e-05	0.00123202	TRUE	0.776247	0.776387	6.37224	0.347691	0.552393	FALSE	2.07318	2.07335	6.37224	0.00444286	0.0647123	FALSE	-0.218175	-0.21821	6.37224	0.799836	0.905855
103537	Mbtd1	8.69037	12.308	12.1777	13.1767	9.14645	7.6888	5.61462	9.81759	9.03996	8.30593	3.74448	7.96117	0.223166	7.10346	0	10.2467	2.30716	1.48548	6121	0.356724	0.356859	3.87576	0.744025	1	FALSE	-0.147757	-0.147823	3.87576	0.892542	0.995482	FALSE	-3.12746	-3.13218	3.87576	0.00434567	0.0196564	FALSE	-0.0791446	-0.0791717	3.87576	0.942314	1	FALSE	0.601832	0.601995	3.87576	0.582313	0.754012
103742	Mien1	148.818	117.24	165.128	107.177	75.0734	135.486	88.4598	79.6422	94.9444	64.3438	98.771	82.5576	229.502	123.467	166.102	159.676	191.593	128.138	744	0.0777152	0.0777356	5.17292	0.925373	1	FALSE	0.0657243	0.0657416	5.17292	0.936878	1	FALSE	1.46716	1.46741	5.17292	0.0326692	0.0991518	FALSE	-0.389664	-0.389778	5.17292	0.631778	0.994657	FALSE	1.69611	1.69637	5.17292	0.0108683	0.0429309
103806	Maml1	3.47177	4.17001	1.77127	1.20078	3.9817	3.10615	0.202289	2.22524	1.41368	0.891209	0.0425591	0.591942	0	0	1.94172	0	0	4.36725	5552	0.542576	0.543409	1.61561	0.704042	1	FALSE	-1.59836	-1.60379	1.61561	0.267071	0.713377	FALSE	0.604279	0.6052	1.61561	0.673026	0.823969	FALSE	-1.11067	-1.11279	1.61561	0.438015	0.949263	FALSE	-9.62991	-1.44269e+08	1.61561	0.000576619	0.00410459
103836	Zfp692	18.2423	12.8062	7.29223	5.9599	8.61445	6.989	0.91032	6.68398	3.51218	3.69721	2.8728	2.00933	1.61465	0	15.5844	0	0.223565	0.558326	1974	0.0368674	0.0369146	1.82802	0.97567	1	FALSE	-1.56055	-1.5641	1.82802	0.196214	0.612796	FALSE	-0.0072214	-0.00721187	1.82802	0.995251	1	FALSE	-0.901282	-0.902817	1.82802	0.455494	0.958824	FALSE	-5.36915	-5.43847	1.82802	0.000893281	0.00592916
103964	Try5	1.42155	1.05831	1.05461	0.690912	1.38274	0	0	0	0	0	0.249776	0	1.9253	2.58942	0	3.90001	0	3.49514	946	0.84133	0.865867	-1.78705	0.63377	1	FALSE	-2.37934	-2.62404	-1.78705	0.200334	0.620223	FALSE	2.31425	2.3577	-1.78705	0.20695	0.389513	FALSE	-5.62166	-1.44269e+08	-1.78705	0.00684202	0.089532	FALSE	2.24083	2.26406	-1.78705	0.226667	0.411018
103967	Dnm3	0.0423798	0	0	0	0	0.0394457	0.127418	0.0255152	0	0.44733	0.0502634	0	1.45288	0.0434232	2.57288	0	2.25305	0.0195373	14103	-3.93226	-1.44269e+08	0.760625	0.0618878	1	FALSE	1.59192	1.65799	0.760625	0.469288	0.875984	FALSE	6.54049	6.63713	0.760625	0.0136125	0.0493917	FALSE	6.98839	1.44269e+08	0.760625	0.0065866	0.0869176	FALSE	10.0152	1.44269e+08	0.760625	0.000695537	0.00482318
104086	Cyp27a1	16.9976	27.479	19.6818	32.9222	8.85889	20.957	12.8949	7.04451	7.61341	15.3807	9.12647	8.4545	0	0	0	0	0	0	1890	-0.17514	-0.175248	2.63436	0.858403	1	FALSE	-0.748228	-0.748796	2.63436	0.441215	0.859697	FALSE	-10.7548	-1.44269e+08	2.63436	1.02389e-10	5.39133e-09	TRUE	-0.535599	-0.536024	2.63436	0.583518	0.988306	FALSE	-10.5797	-1.44269e+08	2.63436	1.46094e-07	3.92138e-06
104130	Ndufb11	144.516	126.759	145.865	148.344	106.578	156.391	196.445	173.382	176.205	142.842	206.51	171.517	501.773	256.303	415.52	268.163	403.032	483.234	853	-0.0449055	-0.0449149	6.38668	0.955929	1	FALSE	0.897993	0.89813	6.38668	0.179498	0.585644	FALSE	2.66145	2.6617	6.38668	7.76921e-10	3.34787e-08	TRUE	0.640249	0.640359	6.38668	0.382098	0.909975	FALSE	2.57327	2.57352	6.38668	4.62864e-09	1.90068e-07
104175	Sbk1	19.3896	20.1848	24.8336	22.5215	18.9881	19.1144	1.07041	0.586251	4.37959	0.665053	0.0577439	1.13548	0	0.149657	0	0	0	0	4092	0.261354	0.261429	3.11819	0.828912	1	FALSE	-2.87431	-2.87717	3.11819	0.0181019	0.139309	FALSE	-11.6452	-1.44269e+08	3.11819	1.47627e-08	4.12343e-07	TRUE	-4.46978	-4.47775	3.11819	0.000395954	0.00983629	TRUE	-7.45268	-7.52171	3.11819	4.68051e-06	7.92447e-05
104416	Bap1	22.4614	41.7029	29.8772	60.0255	54.919	39.5912	33.0403	31.6948	35.3723	41.7659	40.2023	37.5314	1.20317	1.4384	3.31952	0	0.12957	0	3406	0.226433	0.226472	4.75726	0.833217	1	FALSE	0.353432	0.353491	4.75726	0.742208	0.964088	FALSE	-3.8449	-3.84851	4.75726	0.000355722	0.00250302	TRUE	0.111423	0.11144	4.75726	0.917506	1	FALSE	-5.00763	-5.01495	4.75726	1.52484e-05	0.000213225
104444	Rexo2	20.5989	24.5332	15.7425	16.4778	15.8821	9.42805	16.7614	17.8505	29.6699	17.731	13.4979	15.2408	253.389	247.593	308.607	174.516	240.938	202.817	2372	0.422145	0.422402	6.75212	0.597894	1	FALSE	0.894165	0.894631	6.75212	0.225746	0.659674	FALSE	5.00284	5.00381	6.75212	2.76087e-20	6.32986e-18	TRUE	0.160882	0.16096	6.75212	0.844459	1	FALSE	4.87407	4.8748	6.75212	2.19556e-19	4.83244e-17
104721	Ddx1	46.2363	77.0945	28.7471	38.1731	57.642	43.7561	150.885	156.966	175.529	156.716	140.49	129.942	78.0096	21.083	70.4998	39.4493	10.9033	114.499	2469	0.518723	0.518831	6.21728	0.525385	1	FALSE	2.40741	2.4077	6.21728	0.000230045	0.00521989	TRUE	2.04035	2.04062	6.21728	0.00248655	0.012343	FALSE	1.75928	1.75945	6.21728	0.011168	0.124776	FALSE	0.197501	0.19753	6.21728	0.813927	0.914007
104759	Pld4	263.21	279.064	347.781	273.619	274.751	329.359	117.302	125.022	117.34	172.81	90.3247	125.385	11.4806	0	12.585	56.7601	71.1011	12.7169	2340	0.268018	0.268028	6.67519	0.800279	1	FALSE	-0.865474	-0.86552	6.67519	0.410598	0.839739	FALSE	-3.55298	-3.55358	6.67519	0.00060898	0.00388963	TRUE	-0.800118	-0.800153	6.67519	0.447305	0.954936	FALSE	-1.54658	-1.54667	6.67519	0.137328	0.291138
104831	Ptpn23	4.17235	3.4476	1.81626	3.65018	6.20206	4.25358	2.86249	1.28129	1.81411	1.34456	3.69754	1.38047	0.0853321	0	1.13335	0	0	0.0516368	5336	0.110865	0.110995	1.88069	0.917975	1	FALSE	-0.00801979	-0.00802882	1.88069	0.994057	1	FALSE	-2.35335	-2.36023	1.88069	0.03006	0.0926638	FALSE	-1.21642	-1.21858	1.88069	0.253779	0.789379	FALSE	-9.79142	-1.44269e+08	1.88069	1.55924e-05	0.000216659
104923	Adi1	40.7673	35.0407	30.5468	31.9192	33.9708	25.4404	14.4831	17.7593	20.7738	11.9638	20.878	17.2527	10.8736	28.5176	69.3839	78.8542	47.9521	96.0667	1675	0.193006	0.193091	4.50454	0.831423	1	FALSE	-0.284707	-0.284856	4.50454	0.753099	0.967059	FALSE	1.71836	1.71883	4.50454	0.0397189	0.115484	FALSE	-0.803008	-0.803451	4.50454	0.36418	0.894199	FALSE	1.98195	1.98239	4.50454	0.0164052	0.0598012
105245	Txndc5	131.387	133.377	105.391	109.226	112.974	116.198	38.441	24.9315	37.9239	32.1493	48.2837	49.933	221.851	239.523	254.961	265.986	221.645	152.195	3132	0.163315	0.163326	7.44626	0.840057	1	FALSE	-0.990272	-0.990372	7.44626	0.134714	0.5026	FALSE	1.81615	1.81623	7.44626	0.000521731	0.00342172	TRUE	-1.43275	-1.4329	7.44626	0.0128849	0.137534	FALSE	2.37825	2.37833	7.44626	6.04425e-07	1.35229e-05
105351	AW209491	21.789	21.2803	32.9008	16.6712	22.3723	19.7992	11.9917	4.09112	21.468	14.186	9.69447	14.3408	27.2344	29.0609	73.825	61.6421	54.7556	68.6451	2023	0.602992	0.60332	4.57284	0.489369	1	FALSE	0.127077	0.127158	4.57284	0.886313	0.995482	FALSE	2.46571	2.4665	4.57284	0.00140093	0.00762096	TRUE	-0.95047	-0.95106	4.57284	0.26476	0.805901	FALSE	2.22559	2.22609	4.57284	0.00442041	0.0211628
105377	Slf1	11.4848	8.4815	15.2915	4.10681	9.66644	12.7507	8.92094	13.6514	8.29692	10.5588	11.0884	15.9879	0	5.44515	0	0.145798	4.70878	0.0544426	5061	0.48314	0.483369	3.68949	0.634704	1	FALSE	0.557868	0.558127	3.68949	0.582846	0.920621	FALSE	-7.71456	-7.89321	3.68949	8.81805e-09	2.66601e-07	TRUE	0.521991	0.522166	3.68949	0.607464	0.992419	FALSE	-0.456607	-0.456814	3.68949	0.655895	0.811663
105638	Dph3	15.9527	18.3403	14.5075	12.8727	15.1365	14.8298	15.0443	17.8171	13.4456	13.5758	13.2403	17.3221	51.1796	33.3002	51.3494	20.5511	24.8753	62.7625	3016	0.324442	0.324616	4.84313	0.685531	1	FALSE	0.469727	0.469966	4.84313	0.549284	0.907093	FALSE	2.92093	2.92168	4.84313	1.85384e-08	5.01264e-07	TRUE	0.308599	0.308731	4.84313	0.7007	1	FALSE	2.02883	2.02935	4.84313	0.000397488	0.00301472
105663	Thtpa	3.00261	5.624	2.62968	6.47155	9.29557	0.955287	2.97498	3.28682	2.98713	2.82471	3.92806	6.66625	0	0.55937	0.240169	0	0	0	5474	0.863454	0.864308	2.38763	0.473618	1	FALSE	0.386183	0.386629	2.38763	0.749053	0.966836	FALSE	-4.48374	-4.52196	2.38763	0.000954235	0.00559961	TRUE	-0.179145	-0.179282	2.38763	0.882016	1	FALSE	-3.64258	-3.65494	2.38763	0.00671459	0.0294869
105670	Rcbtb2	1.72236	4.62738	5.18461	3.34629	3.54432	9.59371	6.40574	5.78188	6.22729	7.09237	9.88661	6.73511	25.016	20.3521	10.2734	21.319	27.5493	24.9548	6680	0.135601	0.135708	5.02446	0.877238	1	FALSE	1.216	1.21669	5.02446	0.136922	0.50797	FALSE	3.17164	3.17271	5.02446	1.53252e-05	0.000179038	TRUE	0.840159	0.840648	5.02446	0.319881	0.855775	FALSE	3.66595	3.66697	5.02446	5.12334e-07	1.17708e-05
105689	Mycbp2	31.3535	25.1266	19.95	24.4086	22.7377	21.9522	6.99429	7.17308	6.0324	5.79558	8.62633	9.86146	0.719097	0.838195	6.33949	2.05873	1.32423	4.2064	18996	-0.022263	-0.0222642	5.9524	0.979231	1	FALSE	-1.33036	-1.33047	5.9524	0.0819305	0.375217	FALSE	-1.93228	-1.93249	5.9524	0.00741674	0.0303312	FALSE	-1.29104	-1.29115	5.9524	0.0928297	0.478074	FALSE	-2.67551	-2.67593	5.9524	0.000130538	0.00124163
105722	Ano6	17.6598	20.7455	22.4778	23.2498	26.4525	27.132	7.779	7.01916	14.3562	10.0393	11.7645	11.7631	0	0.117498	0	0	0	0	5212	0.242967	0.243017	4.08897	0.77895	1	FALSE	-0.446516	-0.446633	4.08897	0.602439	0.924565	FALSE	-12.1309	-1.44269e+08	4.08897	7.85161e-20	1.72814e-17	TRUE	-0.990923	-0.991192	4.08897	0.226637	0.753741	FALSE	-7.95772	-8.02755	4.08897	8.39944e-14	8.10841e-12
105782	Scrib	1.69704	5.32438	4.85612	3.69986	2.64114	2.66768	3.46225	3.58954	3.04215	2.51993	4.49403	1.30753	0	0.331205	0	4.5228	0	0.0993452	5547	0.849693	0.850812	2.19692	0.513727	1	FALSE	0.963693	0.964919	2.19692	0.45895	0.870403	FALSE	-5.18102	-5.2709	2.19692	0.00105019	0.00602463	TRUE	-0.489032	-0.489595	2.19692	0.707097	1	FALSE	0.0246844	0.0246802	2.19692	0.985199	1
105837	Mtbp	0.817304	4.54719	1.11368	2.78346	4.49737	3.19502	9.17091	4.21771	10.7583	13.8948	8.53942	8.21333	0	0.119632	13.9199	0	0	0.75356	5119	0.766241	0.767602	3.1226	0.571707	1	FALSE	2.63008	2.63284	3.1226	0.0556456	0.296408	FALSE	1.89673	1.89915	3.1226	0.164088	0.33158	FALSE	1.71474	1.71609	3.1226	0.207119	0.72948	FALSE	-5.07092	-5.13796	3.1226	0.00427267	0.020596
105847	Lmf2	12.9565	35.2324	22.9113	13.7271	22.3536	27.126	17.6434	13.8452	23.4961	16.5072	15.7991	17.8987	0.384571	5.86192	0.074025	15.1648	0	0.543	3552	0.79981	0.800069	4.04731	0.492373	1	FALSE	0.667785	0.668011	4.04731	0.566828	0.914252	FALSE	-4.68167	-4.6972	4.04731	0.000212452	0.00162364	TRUE	-0.437351	-0.437474	4.04731	0.707892	1	FALSE	-0.505192	-0.505343	4.04731	0.666762	0.819033
105855	Nckap1l	81.3624	78.7764	73.6632	97.1709	110.483	75.6208	63.0079	62.0372	62.0186	75.8259	59.6378	55.4973	6.46091	2.06377	1.49237	2.2249	4.38343	11.0448	5638	0.229617	0.229628	6.40556	0.78879	1	FALSE	0.0623658	0.0623691	6.40556	0.942237	1	FALSE	-2.7095	-2.70993	6.40556	0.000121544	0.00101718	TRUE	-0.145563	-0.14557	6.40556	0.865506	1	FALSE	-3.63914	-3.6399	6.40556	2.14065e-07	5.49133e-06
105892	9030619P08Rik	0	0	0	0	0	0	0	0	0.305279	0	0	0	2.12524	22.1521	30.3742	1.72201	88.0574	24.1132	857	0	0	1.34985	1	1	FALSE	2.54122	1.44269e+08	1.34985	0.107025	0.441396	FALSE	10.1306	1.44269e+08	1.34985	3.83459e-06	5.34173e-05	TRUE	0	0	1.34985	1	1	FALSE	11.6252	1.44269e+08	1.34985	6.03814e-07	1.35229e-05
105988	Espl1	0	1.17956	0	0.195572	0	0	8.31744	10.5698	5.53858	11.8629	7.49448	8.76566	4.4961	0	0	0	0	6.59566	6684	2.533	2.59919	3.16937	0.228039	1	FALSE	7.12424	7.20319	3.16937	0.0045917	0.0518806	FALSE	6.74097	6.81976	3.16937	0.00645339	0.0271138	FALSE	5.10369	5.11662	3.16937	0.0271681	0.222924	FALSE	-6.76281	-1.44269e+08	3.16937	0.0704381	0.179854
106039	Gga1	6.99332	9.28073	8.54952	7.2814	4.91497	10.6346	3.33156	2.13485	2.97497	3.71018	0.895621	2.24113	0.300153	0.80738	0.0866634	1.94563	0	0.363262	3034	0.0794791	0.0795601	1.85497	0.941836	1	FALSE	-1.21832	-1.22034	1.85497	0.259158	0.703857	FALSE	-4.03475	-4.0592	1.85497	0.000636437	0.00402542	TRUE	-1.18235	-1.18418	1.85497	0.273609	0.814575	FALSE	-1.72194	-1.72554	1.85497	0.130499	0.2811
106264	0610012G03Rik	0.609466	0.17015	1.84089	1.15525	0.266772	1.36145	1.14525	1.06003	1.33391	0.840923	4.25672	0.462242	0.309539	1.24894	4.64742	0	0	61.9998	1471	-0.188643	-0.192394	1.28732	0.900411	1	FALSE	1.61713	1.63376	1.28732	0.286211	0.735789	FALSE	5.33642	5.36044	1.28732	0.00142503	0.00773679	TRUE	0.288752	0.294092	1.28732	0.848769	1	FALSE	0.376429	0.382584	1.28732	0.828574	0.922018
106298	Rrn3	33.8044	39.0601	29.392	26.5946	48.2801	49.6312	48.7887	47.3054	35.2662	48.5792	38.0241	38.3319	61.1244	75.5711	96.0983	161.194	60.9601	52.1508	3598	0.300141	0.300196	6.3986	0.712865	1	FALSE	0.706952	0.707065	6.3986	0.359507	0.80558	FALSE	1.92472	1.92494	6.3986	0.00218077	0.0110384	FALSE	0.501423	0.501493	6.3986	0.529157	0.981035	FALSE	2.72125	2.72145	6.3986	3.0591e-06	5.50088e-05
106344	Rfc4	53.052	39.1194	44.6559	54.5466	41.1765	42.0281	340.385	279.496	259.518	208.098	344.399	304.803	212	86.9731	366.109	112.357	170.905	329.39	1366	-0.0760678	-0.0760972	6.58858	0.925285	1	FALSE	3.16959	3.17008	6.58858	5.03681e-14	1.49811e-11	TRUE	3.54222	3.54273	6.58858	1.08428e-17	1.89404e-15	TRUE	2.93666	2.93716	6.58858	7.13071e-12	1.86842e-09	TRUE	2.84697	2.84747	6.58858	6.3711e-11	3.67089e-09
106347	Ildr1	0.990999	0.676296	1.5054	0.706424	2.44199	5.27469	28.4432	20.8604	23.3926	21.7561	24.7258	25.3599	0	0.451288	0	0	9.53964	0	4071	-0.277825	-0.278747	3.7404	0.82699	1	FALSE	4.08655	4.09057	3.7404	0.00193503	0.0267189	FALSE	-8.40124	-1.44269e+08	3.7404	0.000132731	0.0010958	TRUE	4.13918	4.14407	3.7404	0.00173741	0.0320607	FALSE	2.2442	2.24832	3.7404	0.0801009	0.197892
106369	Ypel1	1.23693	2.21007	0.786553	2.3446	1.11893	0.30701	0.154954	0.231686	0.18048	0.0341335	0.260804	0.250168	0	0	0	0	0	0	3624	0.179282	0.180211	-0.454634	0.881596	1	FALSE	-2.21356	-2.24176	-0.454634	0.0708883	0.347509	FALSE	-7.56142	-1.44269e+08	-0.454634	0.000458252	0.00306569	TRUE	-2.66834	-2.70481	-0.454634	0.0302402	0.239346	FALSE	-7.74071	-1.44269e+08	-0.454634	0.00453229	0.0215921
106389	Eaf2	0.46016	0.330344	4.26379	0.690121	1.5538	0.832128	124.318	97.3613	108.943	104.707	138.571	94.6297	133.615	168.389	77.1574	191.206	193.574	87.0362	2273	1.86067	1.87866	6.47523	0.0246235	1	FALSE	8.06163	8.08643	6.47523	2.23327e-22	2.0481e-19	TRUE	8.27321	8.29802	6.47523	3.38564e-23	1.007e-20	TRUE	5.83128	5.83807	6.47523	3.05599e-14	1.4013e-11	TRUE	7.7511	7.75797	6.47523	1.15496e-21	4.38286e-19
106504	Stk38	48.4715	56.12	50.3493	70.8294	66.4056	77.0365	52.1182	44.6002	49.7194	70.1233	27.8477	63.0407	0.402474	3.24784	27.5022	1.95667	0.130029	3.81558	3394	0.0176032	0.0176052	5.33221	0.987221	1	FALSE	-0.0441768	-0.0441821	5.33221	0.967938	1	FALSE	-1.83277	-1.8332	5.33221	0.0902539	0.215969	FALSE	0.336259	0.336294	5.33221	0.75941	1	FALSE	-3.66196	-3.66397	5.33221	0.00103017	0.00660659
106529	Tecr	140.214	182.223	185.321	233.019	161.841	173.51	173	153.841	213.357	146.565	203.824	188.931	403.737	485.321	355.858	372.076	354.116	326.27	1412	0.13838	0.138393	7.21448	0.864449	1	FALSE	0.638983	0.639035	7.21448	0.387908	0.827902	FALSE	2.00074	2.00085	7.21448	7.55465e-05	0.000679795	TRUE	0.166406	0.16642	7.21448	0.837016	1	FALSE	2.51272	2.51282	7.21448	8.82522e-08	2.5161e-06
106582	Nrm	157.892	152.158	203.466	176.616	160.203	220.697	79.7068	98.3992	82.4725	85.6773	85.6222	80.7372	9.6416	3.34644	4.66964	0	39.4894	6.96363	1464	0.110066	0.110076	5.2865	0.9155	1	FALSE	-0.616498	-0.616573	5.2865	0.550324	0.907314	FALSE	-3.63865	-3.64028	5.2865	0.000327199	0.0023382	TRUE	-0.683677	-0.683756	5.2865	0.507268	0.980669	FALSE	-2.4335	-2.43406	5.2865	0.01557	0.0571921
106583	Scaf8	13.547	8.16431	4.24039	7.66532	9.48185	6.15104	3.06202	4.38625	5.84501	3.17179	2.56918	2.23146	5.3696	0.0662553	11.9193	0	0.143238	1.34145	9243	-0.167936	-0.167991	3.87703	0.865299	1	FALSE	-0.716322	-0.716606	3.87703	0.465249	0.873378	FALSE	0.358271	0.358368	3.87703	0.717188	0.855578	FALSE	-0.852791	-0.853189	3.87703	0.382962	0.910849	FALSE	-5.26205	-5.27982	3.87703	2.28687e-06	4.2874e-05
106618	Wdr90	1.45115	2.33116	2.67756	0.541113	1.45781	2.07252	1.94903	3.15097	3.04069	2.93445	1.59883	4.31221	0.217481	0	0	0	0	0	6281	0.910527	0.912659	1.79902	0.381223	1	FALSE	1.29228	1.29498	1.79902	0.210645	0.637115	FALSE	-3.42857	-3.48228	1.79902	0.0055345	0.0239887	FALSE	0.956794	0.957972	1.79902	0.356338	0.889355	FALSE	-9.21697	-1.44269e+08	1.79902	5.94833e-05	0.000651357
106795	Tcf19	9.77597	6.70548	10.3697	3.98134	3.68886	4.26718	111.551	93.2921	135.756	103.397	120.809	102.78	8.47488	0	26.2492	7.07501	36.5897	16.0068	1773	0.395298	0.39614	4.80823	0.71589	1	FALSE	4.87166	4.87504	4.80823	9.36397e-06	0.000368037	TRUE	2.38545	2.38828	4.80823	0.024992	0.0802588	FALSE	4.12099	4.1235	4.80823	0.000133783	0.00403912	TRUE	2.24708	2.24919	4.80823	0.0352669	0.108112
106957	Slc39a6	9.62266	2.51451	9.83932	3.70408	2.45979	5.35953	6.39378	4.63474	15.8713	7.07402	4.74768	8.31994	0.234586	0	0.0677323	0.190078	0.227366	0	3882	-0.10337	-0.103486	2.59021	0.924207	1	FALSE	1.09692	1.09774	2.59021	0.307854	0.76219	FALSE	-5.11207	-5.17058	2.59021	6.28043e-05	0.000581296	TRUE	0.675973	0.676599	2.59021	0.532198	0.981035	FALSE	-3.85739	-3.87977	2.59021	0.00257347	0.0136404
107047	Psmg2	45.6515	47.1636	22.8792	36.4032	29.0515	60.8796	71.0827	52.0369	56.6753	45.9782	56.7608	44.2742	56.851	61.3103	72.6177	87.8835	43.9286	51.6824	1738	-0.33534	-0.335461	5.12915	0.679744	1	FALSE	0.921648	0.921866	5.12915	0.213733	0.642554	FALSE	1.34902	1.3493	5.12915	0.0492092	0.136548	FALSE	0.83145	0.831705	5.12915	0.270257	0.810971	FALSE	2.32978	2.33025	5.12915	0.000113579	0.00110908
107094	Rrp12	12.2096	3.21554	9.99643	11.7406	10.0225	8.67934	9.77519	9.35698	4.39069	12.5704	5.87986	8.39454	2.21342	0.425276	0	0	0.102157	2.16855	4320	-0.286087	-0.286261	3.11644	0.806871	1	FALSE	-0.200802	-0.20092	3.11644	0.863792	0.989565	FALSE	-1.8143	-1.81634	3.11644	0.122984	0.269985	FALSE	0.65581	0.656163	3.11644	0.57465	0.988306	FALSE	-4.16345	-4.18002	3.11644	0.00181636	0.0103678
107173	Gpr137	9.61217	0.995013	10.1471	5.00772	3.87647	6.71503	2.15123	2.81769	0.898241	3.26349	2.90343	4.75094	8.22791	0	0.0950259	0	0	0.0995786	2767	-0.258863	-0.259241	1.66137	0.859375	1	FALSE	-1.33375	-1.33666	1.66137	0.363702	0.807955	FALSE	-0.0886866	-0.0888434	1.66137	0.951872	0.989174	FALSE	-0.248306	-0.248734	1.66137	0.865109	1	FALSE	-9.30093	-1.44269e+08	1.66137	0.00118223	0.00738809
107239	Carns1	8.09613	11.3855	12.715	7.77471	15.0323	18.7303	3.90597	4.59474	1.51647	2.71217	2.29261	0.913922	0	1.69768	0	0	1.44585	0	3968	0.424197	0.424413	2.63912	0.688421	1	FALSE	-1.59648	-1.5982	2.63912	0.124872	0.483237	FALSE	-10.7252	-1.44269e+08	2.63912	3.13275e-09	1.08415e-07	TRUE	-1.95503	-1.95686	2.63912	0.0588595	0.356494	FALSE	-2.35126	-2.3538	2.63912	0.0276583	0.0897081
107272	Psat1	7.11264	1.61627	6.46877	6.56014	12.2601	9.27854	88.3566	99.9854	78.246	84.4902	90.5481	96.8501	15.6258	45.8734	0.873221	52.5502	56.0196	53.0733	2710	0.059134	0.059207	5.5611	0.955527	1	FALSE	4.03015	4.03187	5.5611	0.000105919	0.00270449	TRUE	2.63126	2.6328	5.5611	0.0104787	0.0399026	FALSE	4.04696	4.04861	5.5611	0.000100026	0.0032281	TRUE	4.20711	4.20878	5.5611	5.64011e-05	0.000625069
107350	AW112010	181.04	195.711	203.027	151.973	146.841	189.789	40.7217	37.6092	57.2198	32.2418	60.3678	35.972	307.276	371.39	254.455	125.678	439.609	322.108	775	0.262747	0.262793	5.81468	0.746961	1	FALSE	-1.17976	-1.18011	5.81468	0.0899221	0.397029	FALSE	1.78124	1.78144	5.81468	0.00434304	0.0196526	FALSE	-2.08292	-2.08367	5.81468	0.000538268	0.0126206	FALSE	2.04048	2.04066	5.81468	0.000721272	0.00497967
107368	Pdzd8	11.1706	10.7707	13.354	13.2272	10.9992	11.321	3.80929	6.96696	5.65695	5.29692	6.94572	11.339	14.2211	22.1557	5.68532	21.6901	12.4113	16.9386	7076	0.16929	0.169339	4.98298	0.843937	1	FALSE	-0.594831	-0.595058	4.98298	0.478475	0.879309	FALSE	1.08891	1.08915	4.98298	0.173583	0.344568	FALSE	-0.313612	-0.313708	4.98298	0.713834	1	FALSE	2.01421	2.01451	4.98298	0.00605966	0.0271968
107371	Exoc6	36.4667	25.5053	42.1886	37.5469	22.9259	55.0806	17.8349	29.4052	15.8908	28.0622	21.4414	18.1206	0	0.224075	1.44312	9.98962	20.0232	0	2733	-0.279025	-0.279094	4.17357	0.811323	1	FALSE	-0.678478	-0.678673	4.17357	0.560985	0.912819	FALSE	-5.55914	-5.57329	4.17357	1.37418e-05	0.000162612	TRUE	0.0180718	0.0180767	4.17357	0.98767	1	FALSE	-0.355971	-0.35608	4.17357	0.761582	0.880749
107373	Fam111a	119.387	153.077	111.337	151.315	114.042	124.233	120.912	132.733	110.857	115.193	119.547	140.285	25.7628	1.14861	17.836	3.4599	5.7941	32.2992	3199	0.11368	0.113687	6.41452	0.889423	1	FALSE	0.354895	0.354914	6.41452	0.657433	0.9444	FALSE	-1.36775	-1.3679	6.41452	0.0346453	0.103804	FALSE	0.328455	0.328472	6.41452	0.682507	1	FALSE	-3.87755	-3.87866	6.41452	8.87857e-13	7.45867e-11
107375	Slc25a45	27.8398	45.5638	53.1736	36.8277	24.1952	41.9605	34.1683	18.5697	18.6622	31.3981	18.8754	30.4992	0	1.37803	2.60333	0	20.0599	0.124003	2222	0.415079	0.415199	3.96726	0.744906	1	FALSE	-0.0353766	-0.0353885	3.96726	0.977884	1	FALSE	-4.42492	-4.43434	3.96726	0.00116727	0.00651408	TRUE	-0.324867	-0.324958	3.96726	0.799022	1	FALSE	-1.37028	-1.37084	3.96726	0.284931	0.478362
107435	Hat1	21.0329	26.8508	15.3797	16.7158	12.727	22.8875	97.4097	100.729	105.357	81.0598	104.708	117.508	54.6583	29.0955	59.7372	64.1474	40.1501	70.7461	3957	0.0425557	0.0425697	6.44537	0.958483	1	FALSE	2.88786	2.88827	6.44537	1.88082e-08	1.71062e-06	TRUE	2.6127	2.61309	6.44537	6.70371e-07	1.18418e-05	TRUE	2.74112	2.74151	6.44537	1.29734e-07	1.13311e-05	TRUE	2.63278	2.63316	6.44537	5.9057e-07	1.33454e-05
107503	Atf5	0.0749727	0.25117	1.85931	0	0.328166	0	1.1834	0.481473	0.0656359	0.186201	0.0592795	0	0.228466	5.22367	0.923511	1.11071	18.6004	0.414752	1993	4.74498	5.40235	-0.272656	0.00752672	0.80419	FALSE	4.12264	4.76968	-0.272656	0.0180617	0.139097	FALSE	4.78597	5.44438	-0.272656	0.00810775	0.0325645	FALSE	-1.5892	-1.62929	-0.272656	0.316349	0.851309	FALSE	4.47522	4.49394	-0.272656	0.00790042	0.0336081
107513	Ssr1	42.1747	39.4944	54.4523	45.7394	41.6274	49.9145	67.9149	79.7413	67.5607	76.1845	71.5698	78.5507	145.84	200.831	172.92	269.906	283.698	176.477	10200	0.184719	0.184728	9.03044	0.818646	1	FALSE	1.12487	1.12492	9.03044	0.047577	0.267557	FALSE	2.83782	2.83789	9.03044	1.63714e-15	2.17069e-13	TRUE	1.06623	1.06627	9.03044	0.0684571	0.394641	FALSE	3.77334	3.77341	9.03044	2.24165e-29	1.7621e-26
107526	Gimap4	660.588	710.702	680.017	590.77	556.689	588.758	143.646	93.2406	98.579	113.517	138.313	118.648	53.5833	60.2248	84.837	81.5339	36.8171	20.8553	1810	0.269501	0.269507	7.10143	0.742968	1	FALSE	-1.75438	-1.75446	7.10143	0.00749522	0.0741104	FALSE	-2.56267	-2.56283	7.10143	2.42225e-05	0.000261855	TRUE	-2.29214	-2.29225	7.10143	0.000207208	0.0057584	TRUE	-2.09581	-2.0959	7.10143	0.000948725	0.00620069
107566	Arl2bp	4.04834	19.3575	5.19543	11.9773	12.0497	10.0847	6.86036	5.84963	3.4153	7.00762	3.43374	3.18207	0	0	1.94288	0	0	0	2030	0.648278	0.649052	1.83055	0.585834	1	FALSE	-0.399292	-0.399975	1.83055	0.737642	0.963555	FALSE	-2.84711	-2.85951	1.83055	0.0214435	0.0706333	FALSE	-0.846916	-0.848009	1.83055	0.476481	0.97141	FALSE	-10.0469	-1.44269e+08	1.83055	3.29789e-05	0.000404686
107607	Nod1	1.9291	10.2044	3.71239	7.60933	4.82934	1.08362	0.788591	0.597698	0.859242	0.0840542	0	0	0.309399	0	0	0	0	0	4415	0.911232	0.91231	1.36756	0.608157	1	FALSE	-2.18204	-2.19022	1.36756	0.228768	0.664624	FALSE	-4.08485	-4.12762	1.36756	0.0431256	0.123464	FALSE	-4.44336	-4.46898	1.36756	0.0223573	0.196362	FALSE	-10.2054	-1.44269e+08	1.36756	0.00168458	0.00975847
107650	Pi4kb	10.3159	13.2948	7.20816	18.1896	11.4111	4.91249	11.3302	10.2069	12.5317	11.089	12.5194	10.4926	0.487377	0.819371	2.53297	1.38217	3.30663	0.442388	3737	0.0589708	0.0590065	3.28144	0.951478	1	FALSE	0.607204	0.607505	3.28144	0.527273	0.902088	FALSE	-2.41474	-2.41842	3.28144	0.00950475	0.0367533	FALSE	0.300824	0.300981	3.28144	0.755728	1	FALSE	-1.24199	-1.2431	3.28144	0.198153	0.3743
107686	Snrpd2	159.525	181.307	184.871	187.241	136.704	134.516	326.345	343.865	271.811	206.335	333.128	269.382	355.495	348.866	527.49	303.923	363.544	429.675	488	0.241914	0.241988	5.77421	0.763086	1	FALSE	1.46504	1.46535	5.77421	0.010933	0.0967185	FALSE	2.40191	2.4023	5.77421	6.27177e-07	1.12047e-05	TRUE	0.981995	0.982194	5.77421	0.140922	0.60509	FALSE	2.31831	2.31863	5.77421	2.20245e-06	4.14324e-05
107734	Mrpl30	139.257	143.256	131.798	132.234	130.05	159.726	168.872	196.498	175.3	121.373	176.96	162.527	205.591	183.454	219.177	293.658	238.86	307.832	691	0.108491	0.108519	5.63938	0.893821	1	FALSE	0.815283	0.815448	5.63938	0.251985	0.694042	FALSE	1.76234	1.76261	5.63938	0.00148551	0.00798632	TRUE	0.525807	0.525915	5.63938	0.493058	0.975917	FALSE	2.14358	2.14385	5.63938	3.90091e-05	0.000460124
107769	Tm6sf1	6.94826	13.1907	4.22899	11.8968	8.22613	10.8403	1.89008	2.76229	2.72284	4.38263	1.41271	1.73151	0	0	9.54863	0	0	0	4516	-0.0480135	-0.0480421	2.6454	0.974326	1	FALSE	-1.74375	-1.74574	2.6454	0.246974	0.687394	FALSE	-0.87641	-0.877105	2.6454	0.558356	0.742473	FALSE	-1.1833	-1.18441	2.6454	0.429575	0.942478	FALSE	-10.6899	-1.44269e+08	2.6454	0.000161617	0.00145786
107771	Bmyc	100.561	81.6942	74.5663	92.4836	58.9487	90.2255	73.0487	58.0481	51.7961	51.1861	62.7948	40.695	3.78992	35.6807	0	19.3025	47.7525	0.655253	841	-0.210753	-0.210827	3.82956	0.815234	1	FALSE	-0.072306	-0.0723302	3.82956	0.936224	1	FALSE	-5.13101	-5.14959	3.82956	9.49192e-09	2.83086e-07	TRUE	-0.226741	-0.226834	3.82956	0.801479	1	FALSE	0.210965	0.211042	3.82956	0.816007	0.91535
107869	Cth	0	0	0	0	0	0	8.41862	3.06361	8.64334	4.67051	7.8719	14.2838	6.82619	2.72026	0	0	0	0	1801	0	0	1.12581	1	1	FALSE	9.69998	1.44269e+08	1.12581	0.000301814	0.00649926	TRUE	8.56149	1.44269e+08	1.12581	0.000831043	0.00499488	TRUE	9.4338	1.44269e+08	1.12581	0.000463505	0.0111616	FALSE	7.50578	1.44269e+08	1.12581	0.00270708	0.0142338
107932	Chd4	40.2286	25.6773	19.7605	26.0711	35.623	15.4087	14.4046	26.7872	18.0354	28.1816	16.1056	18.876	0.0706161	0.569849	0.448558	0.228871	0	6.96526	6448	0.142921	0.142941	4.97665	0.902521	1	FALSE	-0.244573	-0.244611	4.97665	0.833968	0.983149	FALSE	-2.54594	-2.54694	4.97665	0.0285774	0.0891172	FALSE	0.168586	0.168607	4.97665	0.885125	1	FALSE	-5.34426	-5.35212	4.97665	3.74213e-05	0.000443295
108000	Cenpf	0.994167	0.900165	0.884203	0.763966	0.95265	0.710258	18.6612	21.3428	14.996	13.7469	17.2829	20.3482	2.9886	5.39606	2.26955	2.12302	1.70622	6.11912	11122	0.33366	0.334514	4.88192	0.696505	1	FALSE	4.88465	4.88861	4.88192	1.54251e-12	3.26449e-10	TRUE	3.19345	3.1971	4.88192	4.76034e-06	6.42792e-05	TRUE	4.61295	4.61607	4.88192	2.01786e-11	4.62636e-09	TRUE	3.07873	3.08159	4.88192	1.27439e-05	0.000182852
108011	Ap4e1	3.31872	7.37566	1.91925	1.32595	2.64222	5.11743	3.20158	1.84598	3.729	2.87724	1.85956	2.31885	0	0.5355	0	0	0.926164	0.168655	11436	0.489234	0.489536	2.99474	0.67075	1	FALSE	0.44747	0.447749	2.99474	0.697509	0.953265	FALSE	-4.73184	-4.75805	2.99474	0.000189251	0.00147605	TRUE	-0.420892	-0.421145	2.99474	0.714713	1	FALSE	-1.73575	-1.73743	2.99474	0.136297	0.289789
108012	Ap1s2	4.52995	3.39761	0.773882	3.84472	5.32699	0.780333	3.20162	1.89961	4.58731	2.35086	4.03614	2.92289	0	3.74089	0.0594879	0	0.0998455	0	4420	0.163899	0.16419	1.82262	0.903826	1	FALSE	0.851205	0.852403	1.82262	0.530529	0.902639	FALSE	-6.05595	-6.23518	1.82262	0.00060695	0.00388117	TRUE	-0.0980218	-0.098191	1.82262	0.942403	1	FALSE	0.054268	0.0543486	1.82262	0.968748	0.997947
108014	Srsf9	27.2108	19.4915	12.7497	16.8099	19.433	9.50868	26.0145	27.3042	17.3441	15.7095	32.5557	25.073	81.1015	39.62	64.8941	22.9851	45.4712	20.467	1252	0.0979086	0.0980198	3.8201	0.915313	1	FALSE	0.988094	0.988915	3.8201	0.267379	0.71368	FALSE	2.65234	2.65372	3.8201	0.00132399	0.00727433	TRUE	0.682105	0.682685	3.8201	0.451086	0.95698	FALSE	2.35751	2.35875	3.8201	0.00483529	0.0227177
108037	Shmt2	22.0854	39.9587	45.8825	18.2894	37.1767	42.6986	158.22	130.206	127.026	120.607	113.843	117.8	28.1587	18.8017	63.543	73.7882	81.6824	42.2969	2280	0.807113	0.807376	5.89792	0.301073	1	FALSE	2.8401	2.84063	5.89792	4.98984e-06	0.000215346	TRUE	1.66788	1.6683	5.89792	0.0156344	0.0550228	FALSE	1.86581	1.86606	5.89792	0.00546791	0.0755959	FALSE	1.79246	1.79271	5.89792	0.00841607	0.0351896
108089	Rnf144a	11.1154	9.30954	10.409	11.0158	9.85741	10.8415	0	0	0	0.0479271	0	0.0219539	0	0	1.06968	0	0.0854934	2.93575	5162	0.0375885	0.0376055	2.5047	0.975584	1	FALSE	-11.0874	-1.44269e+08	2.5047	6.67987e-10	8.16799e-08	TRUE	-2.13401	-2.13621	2.5047	0.0839801	0.205104	FALSE	-8.22737	-8.43697	2.5047	6.78098e-08	6.60396e-06	TRUE	-6.82249	-6.893	2.5047	3.36764e-05	0.000410874
108097	Prkab2	7.34686	10.7466	7.04063	2.8365	5.46539	7.78207	0.907404	0.0553772	2.41574	1.08509	0.518176	1.28185	0	0	0.0606964	0	7.7424	0	4332	0.577916	0.578405	2.08237	0.708973	1	FALSE	-1.61703	-1.6201	2.08237	0.300583	0.752825	FALSE	-6.93226	-7.11402	2.08237	0.000625541	0.00397235	TRUE	-2.9502	-2.95689	2.08237	0.0654555	0.383454	FALSE	-0.433507	-0.433835	2.08237	0.780343	0.892783
108099	Prkag2	2.8854	3.97502	5.45298	3.63309	1.34561	4.71868	2.6147	0.606121	4.13141	2.90218	3.68867	1.7998	0	3.09459	0	0	0	0.0994528	5541	0.162121	0.162316	2.08244	0.908353	1	FALSE	0.45294	0.453435	2.08244	0.747812	0.966264	FALSE	-5.63739	-5.72801	2.08244	0.00104292	0.00599336	TRUE	-0.719899	-0.720964	2.08244	0.609703	0.992769	FALSE	-0.46927	-0.469909	2.08244	0.742623	0.86896
108100	Baiap2	5.17276	4.85336	2.40453	3.58021	5.64614	5.75317	1.89481	1.07753	2.29294	2.24958	3.77937	1.66364	0	0	0	0	9.47613	0	4564	0.0237814	0.0238099	2.07336	0.986572	1	FALSE	-0.323087	-0.323521	2.07336	0.819226	0.978697	FALSE	-9.70741	-1.44269e+08	2.07336	3.97165e-05	0.000399342	TRUE	-1.05081	-1.05264	2.07336	0.458315	0.958824	FALSE	0.707391	0.708065	2.07336	0.618296	0.782379
108105	B3gnt5	88.2355	79.7828	67.8975	70.7533	80.6536	64.331	3.15816	3.29904	6.55135	6.57599	1.84297	6.11757	0	0	0	0	0	0.0565546	4872	0.209881	0.209895	5.09237	0.810973	1	FALSE	-3.71495	-3.7162	5.09237	4.11593e-07	2.43526e-05	TRUE	-10.6784	-10.8578	5.09237	1.03803e-23	3.35987e-21	TRUE	-3.53645	-3.53739	5.09237	1.42816e-06	9.35529e-05	TRUE	-13.9814	-1.44269e+08	5.09237	1.10639e-20	3.09448e-18
108115	Slco4a1	3.90569	1.02808	1.774	0	9.80158	9.61099	6.71012	9.73431	6.15472	4.71149	1.29408	9.28164	0	0	0	0	0	0	4017	0.200021	0.200308	2.28925	0.896341	1	FALSE	0.718736	0.71961	2.28925	0.640139	0.937596	FALSE	-9.33867	-1.44269e+08	2.28925	0.000215545	0.00164044	TRUE	1.17114	1.17222	2.28925	0.447414	0.954936	FALSE	-9.53869	-1.44269e+08	2.28925	0.00123088	0.00762747
108124	Napa	87.8455	150.368	100.903	122.088	127.217	127.005	164.132	149.214	170.247	128.315	163.132	139.179	175.533	139.181	133.047	223.706	187.541	89.7966	2332	0.355922	0.355953	7.03715	0.654216	1	FALSE	1.10454	1.10462	7.03715	0.0956519	0.411996	FALSE	1.29176	1.29184	7.03715	0.040697	0.117722	FALSE	0.434974	0.435003	7.03715	0.579203	0.988306	FALSE	1.87223	1.87231	7.03715	0.000764075	0.0052141
108143	Taf9	112.741	78.6728	104.117	103.586	53.1688	80.2731	201.542	220.334	240.474	162.496	208.888	202.655	189.511	159.913	206.071	59.7797	153.141	190.938	2876	-0.143049	-0.143062	7.37472	0.860693	1	FALSE	1.65728	1.65737	7.37472	0.00563663	0.0600248	FALSE	1.96578	1.96588	7.37472	0.000541768	0.00353418	TRUE	1.58136	1.58146	7.37472	0.0092735	0.110092	FALSE	1.92738	1.92749	7.37472	0.000764924	0.00521487
108654	Fam210a	0.882314	3.47446	0.605351	1.3542	3.78071	0.841398	2.35023	1.8266	0.948602	1.65309	1.76243	2.65324	1.65095	1.0785	16.9426	20.7154	4.61753	6.33674	9653	1.49193	1.49435	4.00245	0.180508	1	FALSE	1.21095	1.21309	4.00245	0.2785	0.727814	FALSE	3.83462	3.83811	4.00245	0.000666016	0.0041716	TRUE	-0.0504167	-0.0504646	4.00245	0.964248	1	FALSE	3.1774	3.17858	4.00245	0.00436522	0.0209868
108655	Foxp1	96.3704	73.111	85.6332	67.965	77.5851	67.8725	11.132	15.9892	14.667	14.0649	16.3086	19.0333	9.30545	6.087	14.9726	0.411267	4.5915	8.54884	10765	0.214883	0.214889	6.66215	0.801456	1	FALSE	-1.93717	-1.93729	6.66215	0.00764529	0.075391	FALSE	-1.86599	-1.86611	6.66215	0.0107938	0.0408622	FALSE	-1.99366	-1.99377	6.66215	0.00581456	0.0792927	FALSE	-3.14741	-3.14771	6.66215	4.93778e-06	8.32164e-05
108670	Epsti1	23.359	30.0737	43.8864	21.7868	37.2366	48.347	17.8478	26.5516	18.7036	28.3945	26.1525	12.8846	0.588285	0	0	0.635557	0	2.72923	2322	0.49933	0.499487	3.73953	0.639512	1	FALSE	-0.00469671	-0.00469856	3.73953	0.996495	1	FALSE	-3.75176	-3.75843	3.73953	0.000514165	0.00337613	TRUE	-0.420011	-0.420139	3.73953	0.693861	1	FALSE	-6.36713	-6.40121	3.73953	1.39111e-06	2.80387e-05
108671	Dnajc9	83.4254	121.025	110.211	132.442	101.52	132.403	246.756	221.896	207.724	272.477	214.338	177.825	47.7606	42.6317	48.6049	43.7315	23.0415	22.9396	2126	0.131421	0.131434	6.45068	0.872993	1	FALSE	1.47948	1.47958	6.45068	0.0245082	0.171557	FALSE	-0.525525	-0.525593	6.45068	0.505871	0.701324	FALSE	1.31679	1.31687	6.45068	0.0520952	0.330897	FALSE	-0.261746	-0.261775	6.45068	0.748111	0.871868
108686	Ccdc88a	0.944372	0.933757	0.900779	1.96218	0.539671	2.4514	1.56754	2.2111	1.50425	1.67221	1.73192	1.22359	0.75942	4.94563	7.24738	0.777263	2.44057	11.0775	11392	-0.957058	-0.958835	3.43779	0.342974	1	FALSE	0.396887	0.397339	3.43779	0.696691	0.952674	FALSE	2.73862	2.74023	3.43779	0.0049543	0.0219553	FALSE	1.39606	1.39833	3.43779	0.162222	0.653939	FALSE	3.07551	3.07873	3.43779	0.00172951	0.0099494
108687	Edem2	33.5447	31.9137	59.0844	41.3132	36.8358	22.3588	42.3491	23.1633	24.6912	37.4227	47.9477	28.1587	221.116	254.142	305.69	393.387	276.448	165.512	2294	0.580121	0.580286	7.02417	0.461991	1	FALSE	0.730788	0.730986	7.02417	0.342366	0.793198	FALSE	3.78616	3.78662	7.02417	1.6523e-11	1.05108e-09	TRUE	-0.247491	-0.247553	7.02417	0.762691	1	FALSE	4.16569	4.16601	7.02417	1.02641e-13	9.82226e-12
108689	Obfc1	18.6437	10.5309	19.9026	7.15952	14.9453	11.8242	31.1227	31.4986	25.7164	24.4977	28.2826	24.7041	0.99093	8.88499	0	0.267639	0	0.0999397	2757	0.483017	0.483327	3.72799	0.717688	1	FALSE	1.7072	1.70796	3.72799	0.202634	0.624774	FALSE	-4.03135	-4.05025	3.72799	0.00616254	0.0261243	FALSE	1.09584	1.09626	3.72799	0.412281	0.927661	FALSE	-0.983418	-0.984186	3.72799	0.466871	0.663702
108707	Fam207a	10.4004	6.90671	19.1362	4.79165	7.27305	8.70654	1.24892	4.54494	5.65704	2.64925	4.23333	5.50762	0	0	0	0	0	4.08535	2428	0.716371	0.717139	1.9397	0.6046	1	FALSE	-0.533132	-0.534012	1.9397	0.700121	0.9533	FALSE	-1.57283	-1.57661	1.9397	0.26249	0.459765	FALSE	-1.15595	-1.15742	1.9397	0.404229	0.924341	FALSE	-10.2389	-1.44269e+08	1.9397	0.000143316	0.00132662
108735	Sft2d2	10.3021	14.0409	12.0962	12.017	12.8061	15.5434	17.2958	16.5616	23.246	16.0277	17.4458	14.9502	37.0792	27.7053	6.70903	46.6016	23.0002	13.662	5526	0.245599	0.245685	5.43219	0.781774	1	FALSE	1.17497	1.17527	5.43219	0.160365	0.555295	FALSE	1.76503	1.76541	5.43219	0.0278547	0.0873584	FALSE	0.580771	0.580924	5.43219	0.506165	0.980669	FALSE	2.67538	2.67577	5.43219	0.000485637	0.00353936
108737	Oxsr1	5.53846	2.17129	5.67621	2.37111	2.94006	4.91371	3.2772	6.196	2.8886	3.36565	3.1679	6.30087	0	0	0	0	0.174021	0	2536	-0.0119231	-0.0119569	1.31519	0.990491	1	FALSE	0.0886488	0.0888596	1.31519	0.9295	1	FALSE	-8.68348	-1.44269e+08	1.31519	1.68923e-06	2.61094e-05	TRUE	0.796735	0.798245	1.31519	0.421265	0.934493	FALSE	-4.33054	-4.39753	1.31519	0.00207483	0.011503
108767	Pnrc1	25.7702	18.203	15.2518	21.119	13.6583	8.90083	5.89266	8.53649	5.70817	7.26134	8.46955	6.12256	29.3305	73.1696	17.7568	7.6663	38.2857	19.7526	1925	-0.0970304	-0.0971008	3.78688	0.919629	1	FALSE	-0.988968	-0.989975	3.78688	0.293549	0.743843	FALSE	1.27067	1.27126	3.78688	0.172574	0.343183	FALSE	-0.807532	-0.808354	3.78688	0.394175	0.919756	FALSE	2.62877	2.62969	3.78688	0.00324973	0.0166032
108811	Ccdc122	0	1.16595	0	0	0.135411	0	2.84846	0.434591	4.06249	3.07329	4.76979	0.93852	1.64975	0	0	0	0	0	1932	5.16119	1.44269e+08	-0.182941	0.00905115	0.840826	FALSE	8.70704	1.44269e+08	-0.182941	0.000188703	0.00439974	TRUE	6.53913	1.44269e+08	-0.182941	0.00239319	0.0119497	FALSE	2.15124	2.18269	-0.182941	0.24591	0.781923	FALSE	-5.16119	-1.44269e+08	-0.182941	0.165083	0.331179
108853	Mtrf1l	4.67474	4.48824	1.95759	1.9451	2.0462	0.0848992	1.79971	3.24923	4.09256	3.06772	2.34395	1.5998	0	0	0	0	0	0.105125	2621	0.440018	0.441658	0.79733	0.732981	1	FALSE	0.785839	0.788439	0.79733	0.542404	0.905683	FALSE	-4.79403	-4.96712	0.79733	0.00418488	0.0190151	FALSE	0.225975	0.226627	0.79733	0.860878	1	FALSE	-8.31933	-1.44269e+08	0.79733	0.00245438	0.013163
108897	Aif1l	0	0	0	0	0	0	15.8597	11.0889	11.6947	9.88593	4.16085	11.8584	0	0	0	0	0	0	2953	0	0	2.04026	1	1	FALSE	10.7666	1.44269e+08	2.04026	8.01546e-12	1.52086e-09	TRUE	0	0	2.04026	1	1	FALSE	10.7484	1.44269e+08	2.04026	1.9035e-11	4.45702e-09	TRUE	0	0	2.04026	1	1
108900	Fam72a	0	0	0.067707	0	0.807835	0	4.21499	3.98874	1.67788	3.29083	4.99516	5.76053	0	3.4911	0	11.2172	0	0.130895	2105	4.81205	1.44269e+08	0.626402	0.00823967	0.819139	FALSE	8.70192	1.44269e+08	0.626402	4.47197e-05	0.0013595	TRUE	3.07529	1.44269e+08	0.626402	0.0974989	0.228244	FALSE	4.10794	4.15725	0.626402	0.020072	0.182136	FALSE	5.42843	5.47952	0.626402	0.0035401	0.0178628
108907	Nusap1	0.504799	0.549625	1.34819	0.132487	1.36994	3.08221	172.45	158.889	151.539	175.144	159.016	138.404	5.23017	0.206891	39.7958	16.9513	15.5057	9.30858	2960	0.139607	0.140513	5.90275	0.904687	1	FALSE	7.65473	7.66565	5.90275	7.08108e-09	7.42164e-07	TRUE	4.81404	4.82463	5.90275	6.13932e-05	0.000574029	TRUE	7.43886	7.44887	5.90275	1.48322e-08	1.75514e-06	TRUE	4.59481	4.60446	5.90275	0.000127175	0.00121489
108912	Cdca2	0.317364	2.24725	0	0.100962	0.479887	0.021483	53.0868	51.9022	52.5876	46.7427	45.6927	44.5515	0.791271	0	1.82771	0	6.05011	3.72415	5179	2.67087	2.7118	4.9505	0.0884095	1	FALSE	8.87899	8.92717	4.9505	4.94141e-06	0.000214095	TRUE	4.70271	4.7492	4.9505	0.00473052	0.0211366	FALSE	6.07221	6.07945	4.9505	0.000477563	0.0114423	FALSE	2.361	2.36695	4.9505	0.127969	0.27759
108943	Trmt10a	1.4265	0.45434	1.4948	3.98999	1.4071	2.52831	5.34597	5.38689	5.59342	6.13759	6.65623	6.46098	3.61229	2.96441	0.0707104	15.2795	7.59561	8.37309	7437	-1.03154	-1.03353	3.77462	0.378803	1	FALSE	1.66485	1.66615	3.77462	0.15343	0.539731	FALSE	1.63301	1.63429	3.77462	0.162364	0.329671	FALSE	2.67716	2.68044	3.77462	0.0222277	0.195849	FALSE	4.26351	4.26719	3.77462	0.000409704	0.00308347
108961	E2f8	0	0.032254	0.183664	1.4824	0	0	33.0853	25.5042	33.6471	27.8962	30.145	29.9088	1.29089	7.89173	1.55865	0.190176	0.227483	16.6883	3880	-2.55751	-2.65215	4.04289	0.147832	1	FALSE	6.4516	6.4697	4.04289	0.00126113	0.0191961	FALSE	4.55081	4.56835	4.04289	0.0142797	0.0513555	FALSE	8.73431	8.84701	4.04289	7.23017e-05	0.00246341	TRUE	6.4649	6.57664	4.04289	0.00139334	0.00842046
108995	Tbc1d10c	484.916	535.378	477.96	552.895	460.48	515.217	144.469	127.591	121.391	168.515	155.48	155.966	61.2145	28.3344	120.049	39.6156	37.1777	67.2298	2291	0.111371	0.111374	7.27367	0.890765	1	FALSE	-1.35767	-1.35772	7.27367	0.0128422	0.108798	FALSE	-1.699	-1.69907	7.27367	0.000532214	0.0034801	TRUE	-1.41001	-1.41006	7.27367	0.0084468	0.102715	FALSE	-2.4973	-2.49743	7.27367	5.04412e-09	2.02391e-07
109019	Nabp1	3.2821	3.90952	3.84947	1.9355	4.08639	1.21289	1.20607	2.26389	3.15005	3.15992	1.28794	1.77015	0	0	0	0	0	0	6146	1.04311	1.04455	1.87544	0.299809	1	FALSE	0.346572	0.347172	1.87544	0.734087	0.961985	FALSE	-9.01029	-1.44269e+08	1.87544	7.74608e-07	1.33823e-05	TRUE	-0.41492	-0.415374	1.87544	0.683604	1	FALSE	-10.0534	-1.44269e+08	1.87544	2.67267e-06	4.9103e-05
109082	Fbxw17	1.4399	2.58423	2.55067	3.70711	3.42144	0.245067	10.0189	13.5403	12.6778	6.33485	10.6369	7.70694	0	0	0	0	0	5.76558	3632	0.78054	0.782833	2.57089	0.604937	1	FALSE	3.08727	3.0921	2.57089	0.0476171	0.267633	FALSE	0.960197	0.962886	2.57089	0.526416	0.718237	FALSE	1.96374	1.9661	2.57089	0.197484	0.714798	FALSE	-8.82755	-1.44269e+08	2.57089	0.00291407	0.015153
109212	Fam64a	0	0	0	0	0	0	50.1797	43.9369	32.6584	35.0173	35.7817	24.2732	14.2874	6.26601	0	0	0	0	1466	0	0	2.88342	1	1	FALSE	11.6424	1.44269e+08	2.88342	5.08875e-05	0.00150542	TRUE	9.33792	1.44269e+08	2.88342	0.000388012	0.00266547	TRUE	11.4016	1.44269e+08	2.88342	7.66235e-05	0.00257545	TRUE	8.41238	1.44269e+08	2.88342	0.00110871	0.00704467
109241	Mbd5	1.20113	2.29941	0.605577	1.45612	0.901289	2.00596	0.515897	0.495877	0.555817	0.511391	0.0135673	0.364393	0.052289	0	0	0	9.42638	0	8708	-0.120894	-0.12114	1.70257	0.942987	1	FALSE	-1.51272	-1.51798	1.70257	0.375972	0.818834	FALSE	-5.55617	-5.71741	1.70257	0.00943534	0.0365877	FALSE	-1.13116	-1.13483	1.70257	0.505961	0.980669	FALSE	2.47066	2.47318	1.70257	0.155254	0.318219
109245	Lrrc39	1.37136	1.45963	1.1718	2.14952	1.1505	5.46729	0.343589	0.550426	1.10052	1.39547	1.21984	1.06176	0	0	0.0502747	0	0.337527	0.0526833	5230	-0.996863	-0.999371	0.929599	0.354658	1	FALSE	-1.14783	-1.1509	0.929599	0.286243	0.735789	FALSE	-5.20715	-5.29779	0.929599	8.3431e-05	0.000736884	TRUE	-0.0227104	-0.0227944	0.929599	0.983341	1	FALSE	-2.01509	-2.02889	0.929599	0.106259	0.243367
109305	Orai1	3.11459	1.67217	0.6094	4.75093	0.699129	1.01092	0.840379	0.897519	0.48941	0.198343	1.13661	0.12114	0	1.30924	0	0	0	0	1871	-1.45473	-1.46612	-0.554985	0.260512	1	FALSE	-1.37653	-1.38699	-0.554985	0.287641	0.737017	FALSE	-7.7885	-1.44269e+08	-0.554985	0.000514155	0.00337613	TRUE	-0.966465	-0.983916	-0.554985	0.460297	0.958824	FALSE	0.141481	0.142656	-0.554985	0.928191	0.977171
109346	Ankrd39	7.78619	13.9741	7.07312	9.92568	2.59667	6.57071	4.29177	6.72656	3.57056	4.72699	7.85673	4.78051	0	0	0	9.88725	0	0	2015	0.107676	0.107841	1.73678	0.93998	1	FALSE	-0.129626	-0.129839	1.73678	0.927799	0.99981	FALSE	-9.30633	-1.44269e+08	1.73678	9.61318e-05	0.000833152	TRUE	-0.229187	-0.229552	1.73678	0.872723	1	FALSE	0.196415	0.196642	1.73678	0.892534	0.957639
109361	D730005E14Rik	43.2479	43.7506	34.8109	40.2998	23.5721	44.0785	6.78784	8.94531	11.3876	4.97268	4.3563	4.58709	0.252472	0.16978	0	1.22742	0	2.82638	3607	-0.134916	-0.13494	3.9573	0.911442	1	FALSE	-1.93892	-1.93961	3.9573	0.108824	0.444877	FALSE	-4.38044	-4.38526	3.9573	0.000578629	0.00373698	TRUE	-2.17087	-2.17182	3.9573	0.0728716	0.408813	FALSE	-4.87919	-4.88752	3.9573	0.00030276	0.00241615
109672	Cyb5a	128.673	181.954	151.276	167.022	70.7301	144.237	126.106	113.862	105.139	108.671	156.632	135.114	666.889	668.814	875.871	574.346	703.515	873.321	749	0.05781	0.0578235	6.8364	0.943366	1	FALSE	0.337895	0.337967	6.8364	0.670045	0.947919	FALSE	3.43082	3.43113	6.8364	2.56459e-14	2.74012e-12	TRUE	0.113668	0.113693	6.8364	0.888658	1	FALSE	3.5793	3.5796	6.8364	1.47155e-15	1.79938e-13
109689	Arrb1	2.45813	2.95619	1.84367	6.19415	7.32019	4.64628	0.0157917	0	0	0.0173931	0	0.031869	4.1615	4.4776	0.110913	0	6.63961	0.503647	7112	0.0491014	0.0491413	2.40855	0.974251	1	FALSE	-8.59296	-9.13563	2.40855	1.78898e-05	0.000613323	TRUE	-0.251723	-0.251965	2.40855	0.869139	0.9458	FALSE	-7.43699	-7.64952	2.40855	7.95248e-05	0.00264221	TRUE	1.09883	1.09945	2.40855	0.472611	0.669553
109778	Blvra	36.4569	36.2592	49.4861	39.8678	39.6641	39.2185	58.1644	52.1998	73.7305	49.625	60.1461	55.3006	80.1171	77.5824	146.659	161.425	110.006	101.002	1705	0.320501	0.320616	5.64911	0.689362	1	FALSE	1.27351	1.27384	5.64911	0.0509893	0.28099	FALSE	2.4557	2.45617	5.64911	5.00994e-06	6.71551e-05	TRUE	0.59978	0.599936	5.64911	0.43328	0.945892	FALSE	2.79669	2.79709	5.64911	9.3175e-08	2.63597e-06
109801	Glo1	32.7508	52.9884	72.842	43.0117	52.3498	61.0527	52.3035	58.3961	55.4552	41.1482	39.1173	50.5556	141.132	113.068	170.726	123.297	99.0061	182.742	1939	0.608173	0.608322	6.02435	0.419325	1	FALSE	0.667466	0.667627	6.02435	0.368352	0.811067	FALSE	2.8621	2.86248	6.02435	2.72797e-09	9.68429e-08	TRUE	0.0225766	0.0225811	6.02435	0.977905	1	FALSE	2.22592	2.22614	6.02435	1.59691e-05	0.000221056
109815	Vimp	169.118	131.87	122.539	128.855	105.217	121.163	118.534	100.61	93.0294	99.0845	99.991	76.2169	565.82	621.139	449.046	646.808	608.803	341.005	1191	-0.0399667	-0.0399729	7.18853	0.960867	1	FALSE	0.0918974	0.0919114	7.18853	0.910034	0.996414	FALSE	2.71995	2.72014	7.18853	1.10661e-08	3.21325e-07	TRUE	-0.0866389	-0.0866533	7.18853	0.915172	1	FALSE	3.70266	3.70288	7.18853	2.28503e-16	2.99366e-14
109901	Cela1	0	0	0	0	0	0	0	0	0	0.556371	0	0	154.281	40.3981	47.5021	27.6567	24.15	88.1956	1334	0	0	3.66066	1	1	FALSE	0	0	3.66066	1	1	FALSE	13.3741	1.44269e+08	3.66066	2.12812e-13	1.88871e-11	TRUE	3.86291	1.44269e+08	3.66066	0.0158431	0.156984	FALSE	12.1335	1.44269e+08	3.66066	1.40384e-11	9.36319e-10
109905	Rap1a	87.6987	46.3002	79.0431	60.0075	80.3449	31.5717	108.034	106.936	112.205	189.015	87.1652	129.283	234.863	341.834	166.791	287.837	393.444	124.109	1392	0.371437	0.371538	6.55332	0.652603	1	FALSE	1.28197	1.28223	6.55332	0.079459	0.369589	FALSE	2.56558	2.56595	6.55332	5.98534e-05	0.00056202	TRUE	1.33435	1.33456	6.55332	0.0657857	0.384621	FALSE	3.5953	3.59562	6.55332	4.84042e-09	1.96564e-07
110033	Kif22	0.289575	8.67045	2.62398	7.7267	2.28152	6.57644	246.55	225.54	228.288	175.181	228.961	226.049	10.5891	31.4507	0	0.357501	2.13816	28.301	2064	0.0620049	0.0621642	5.81492	0.965962	1	FALSE	6.13682	6.14055	5.81492	0.000219285	0.00503807	TRUE	2.46279	2.46589	5.81492	0.0962698	0.226228	FALSE	5.84716	5.85073	5.81492	0.00037031	0.0093788	TRUE	2.69493	2.698	5.81492	0.0705516	0.18006
110074	Dut	2.46556	2.68778	4.9648	4.10855	4.41962	2.65183	22.7386	12.3151	20.5572	37.1618	16.1837	19.323	12.2837	0.962386	22.0376	1.15958	2.19618	18.9078	3818	0.581608	0.582663	4.01131	0.50428	1	FALSE	3.20773	3.21057	4.01131	1.88589e-05	0.000636632	TRUE	3.46337	3.46626	4.01131	3.75987e-06	5.25094e-05	TRUE	2.80659	2.80841	4.01131	0.000204149	0.00568774	TRUE	-0.20344	-0.203725	4.01131	0.820215	0.917704
110078	Pygb	9.46045	23.2488	11.6232	22.8199	20.8582	1.39148	14.4266	8.2194	6.98711	28.7494	14.2216	11.811	0	0	0	0.57677	0	0.502537	3838	0.821919	0.82228	3.57434	0.516177	1	FALSE	0.516526	0.516775	3.57434	0.683413	0.950758	FALSE	-5.08321	-5.10982	3.57434	0.000348768	0.00246671	TRUE	0.149272	0.149318	3.57434	0.906197	1	FALSE	-5.36281	-5.38381	3.57434	0.000367312	0.00283271
110172	Slc35b1	67.872	87.3556	95.0968	68.0999	59.7528	47.5879	73.4967	66.489	53.8244	69.9449	71.9577	93.6469	327.574	254.598	217.277	239.228	220.092	249.607	1169	0.577024	0.577196	6.09681	0.453991	1	FALSE	0.624781	0.624964	6.09681	0.413086	0.841048	FALSE	3.13776	3.13823	6.09681	1.26775e-09	5.07329e-08	TRUE	0.203339	0.203385	6.09681	0.802348	1	FALSE	2.87515	2.87545	6.09681	4.40199e-08	1.38808e-06
110196	Fdps	59.4995	12.3815	25.7544	21.2701	42.6754	20.378	236.192	200.173	135.839	248.411	155.336	136.955	106.852	78.1145	215.638	96.534	24.1768	83.5839	1223	-0.138342	-0.138432	5.60913	0.880332	1	FALSE	2.88169	2.88247	5.60913	0.00042195	0.00837487	TRUE	2.92494	2.92572	5.60913	0.000345594	0.0024474	TRUE	3.14303	3.14391	5.60913	0.000113705	0.0035549	TRUE	2.65344	2.65427	5.60913	0.00130173	0.00796749
110257	Hba-a2	0	11.7186	59.5526	0.808342	117.287	0	0	0	0	0.109275	2.40045	0.100112	423.556	412.774	516.582	118.635	44.4436	1047.13	1132	7.89661	8.0106	6.35401	1.57905e-05	0.0124125	FALSE	1.89204	1.97713	6.35401	0.216153	0.647458	FALSE	12.0459	12.1603	6.35401	1.10376e-08	3.21325e-07	TRUE	-9.24234	-9.54867	6.35401	2.23276e-06	0.000137271	TRUE	2.93826	2.93866	6.35401	0.0530222	0.146097
110279	Bcr	3.6168	1.31947	0.105824	1.78591	1.14607	0.115655	0.416954	0.213746	0.835302	0.459236	0.561421	0.48804	0	0	0.0390461	5.47878	2.35928	0	6734	-1.01591	-1.01887	1.08373	0.497573	1	FALSE	-1.11879	-1.1222	1.08373	0.455756	0.868565	FALSE	-5.95762	-6.13755	1.08373	0.00193906	0.0100262	FALSE	-0.810119	-0.814567	1.08373	0.588933	0.989628	FALSE	3.00403	3.00916	1.08373	0.0522768	0.144658
110323	Cox6b1	282.864	283.25	325.405	318.647	215.767	264.381	606.923	617.787	590.598	445.074	687.107	565.061	724.024	691.222	686.239	336.065	554.049	900.805	505	0.11794	0.11796	6.66274	0.884491	1	FALSE	1.64363	1.6438	6.66274	0.00298881	0.0373346	FALSE	2.41017	2.41038	6.66274	6.74586e-07	1.18781e-05	TRUE	1.25645	1.25658	6.66274	0.0408293	0.285175	FALSE	2.23138	2.23157	6.66274	7.55499e-06	0.000117599
110355	Adrbk1	98.478	77.018	69.9375	82.9516	72.0323	90.1798	58.3371	53.4224	59.4032	56.452	52.453	65.9794	12.5627	10.6894	10.3635	18.2809	9.06986	14.8162	3552	-0.120806	-0.120817	5.78589	0.882312	1	FALSE	-0.138144	-0.138156	5.78589	0.86545	0.990076	FALSE	-1.84016	-1.84046	5.78589	0.00169273	0.00895169	TRUE	-0.0300364	-0.030039	5.78589	0.970719	1	FALSE	-1.18983	-1.19	5.78589	0.0769089	0.191923
110379	Sec13	137.706	185.554	175.388	148.605	127.791	165.822	258.202	237.313	245.336	232.852	250.364	224.126	305.888	197.229	184.318	238.776	357.531	276.169	1301	0.309469	0.309506	6.8171	0.697729	1	FALSE	1.27669	1.27681	6.8171	0.0372832	0.227692	FALSE	1.81041	1.81054	6.8171	0.000758288	0.00465713	TRUE	0.796678	0.796745	6.8171	0.262335	0.802822	FALSE	1.98624	1.98635	6.8171	0.000136361	0.00128042
110454	Ly6a	626.299	534.164	558.816	520.184	412.072	629.157	332.553	356.677	387.936	356.346	555.087	344.787	2891.26	2282.45	2199.68	3098.76	3425.77	2019.11	872	-0.0389739	-0.0389759	8.99974	0.961803	1	FALSE	0.0555228	0.0555255	8.99974	0.945584	1	FALSE	3.04329	3.04336	8.99974	2.09819e-12	1.62609e-10	TRUE	-0.222043	-0.222056	8.99974	0.78244	1	FALSE	3.85128	3.85135	8.99974	3.05891e-20	8.01508e-18
110524	Dgkq	1.7188	2.61519	0.0273243	6.08993	4.26327	4.86338	2.23932	0.666883	1.6803	0.0948618	1.29107	0.890793	0	0	0	0	0	0	5216	-0.711014	-0.712106	1.36388	0.609709	1	FALSE	-0.743055	-0.744212	1.36388	0.593852	0.92315	FALSE	-9.71796	-1.44269e+08	1.36388	3.10671e-05	0.000324685	TRUE	-1.77796	-1.78479	1.36388	0.205575	0.727349	FALSE	-9.00694	-1.44269e+08	1.36388	0.00130637	0.00798699
110611	Hdlbp	16.3271	20.301	15.5334	17.9374	21.1275	19.7831	27.6833	26.5332	25.648	28.7706	24.2925	29.4298	28.2025	27.7815	53.1782	55.5484	70.7223	76.8941	7120	0.267502	0.267552	6.59824	0.73943	1	FALSE	1.06209	1.06224	6.59824	0.114881	0.460146	FALSE	2.50108	2.50133	6.59824	1.1488e-06	1.8702e-05	TRUE	0.86741	0.867521	6.59824	0.221929	0.746823	FALSE	2.73221	2.73242	6.59824	6.00207e-08	1.81964e-06
110826	Etfb	89.1024	101.959	111.92	82.9233	63.7183	140.884	273.266	217.524	227.597	167.26	284.126	225.401	285.491	220.163	243.257	203.71	248.545	403.327	815	0.0500856	0.0501006	6.0257	0.950979	1	FALSE	1.88111	1.88144	6.0257	0.000543039	0.00997686	TRUE	2.60724	2.60762	6.0257	1.28125e-07	2.72257e-06	TRUE	1.41171	1.41198	6.0257	0.0192392	0.177582	FALSE	2.57537	2.57573	6.0257	2.27184e-07	5.76074e-06
110880	Scn4a	3.1252	5.0832	4.60101	2.71426	8.62399	6.44157	0.272351	0.436303	0	0.431206	0.519275	0.0171759	0	0	0	0	0	0	6598	0.813621	0.814242	1.87119	0.551714	1	FALSE	-3.40842	-3.42228	1.87119	0.0162798	0.129287	FALSE	-9.96862	-1.44269e+08	1.87119	1.42897e-05	0.00016837	TRUE	-4.03904	-4.05179	1.87119	0.0051148	0.0717049	FALSE	-10.7822	-1.44269e+08	1.87119	4.38436e-05	0.000508965
110920	Hspa13	2.12698	3.20233	0.313981	4.12032	3.70188	0.603344	6.01426	3.92303	3.21433	5.49218	2.3825	2.80387	21.5282	9.85897	29.4974	17.6311	26.1006	16.0623	5901	0.169404	0.169708	4.50594	0.868474	1	FALSE	1.22529	1.22683	4.50594	0.222149	0.657066	FALSE	4.20813	4.21066	4.50594	2.09251e-05	0.000233788	TRUE	1.09953	1.10079	4.50594	0.274632	0.815302	FALSE	4.20519	4.20744	4.50594	2.14515e-05	0.000282723
110954	Rpl10	959.53	908.594	1088.82	898.261	849.245	918.39	1208.3	1188.59	1151.12	879.886	1249.77	1144.34	2587.19	2481.33	2439.83	2389.21	2687.41	2692.38	849	0.233739	0.233746	9.15103	0.77048	1	FALSE	0.908775	0.908797	9.15103	0.151892	0.538002	FALSE	2.48245	2.48249	9.15103	2.0053e-11	1.25388e-09	TRUE	0.447583	0.447594	9.15103	0.559998	0.986675	FALSE	2.70957	2.70961	9.15103	4.68091e-14	4.64085e-12
110959	Nudt19	15.7039	2.08359	10.7523	15.5069	19.0562	5.61512	29.3924	32.8887	31.1036	28.4471	40.5698	24.7054	20.3739	41.4213	10.5339	46.0696	28.9313	27.238	1922	-0.0311876	-0.0312206	4.17198	0.974469	1	FALSE	1.94102	1.94217	4.17198	0.0354728	0.219567	FALSE	1.64809	1.64915	4.17198	0.0778197	0.193582	FALSE	1.69363	1.69473	4.17198	0.0687644	0.396205	FALSE	3.17762	3.17902	4.17198	0.000466621	0.00341889
111175	Pecr	6.33306	5.2213	5.75757	3.7225	7.19006	0.147365	5.28083	9.0556	6.23741	5.07906	5.63336	8.70586	69.9583	13.7891	43.5326	94.312	40.6245	18.2473	1510	0.960654	0.964097	3.62539	0.396057	1	FALSE	1.2185	1.22254	3.62539	0.280744	0.730918	FALSE	4.69648	4.70324	3.62539	5.49026e-05	0.000524027	TRUE	0.597439	0.59866	3.62539	0.597783	0.99038	FALSE	4.38658	4.39001	3.62539	0.000142641	0.0013247
112415	C030039L03Rik	0.536236	0.528374	0.992879	1.40738	0.441823	1.55018	0.829824	0.101285	0.16569	0.574498	0.274348	1.22011	0	0	0	0	0	0	4737	-0.597531	-0.601117	-0.14285	0.626448	1	FALSE	-0.921355	-0.927518	-0.14285	0.453534	0.868466	FALSE	-7.71022	-1.44269e+08	-0.14285	0.000393096	0.00269534	TRUE	0.198678	0.20006	-0.14285	0.871787	1	FALSE	-7.11268	-1.44269e+08	-0.14285	0.0130398	0.0497065
11307	Abcg1	102.98	103.104	114.991	112.115	153.345	192.196	5.38819	4.81776	7.00557	9.66097	4.61353	7.27933	19.5225	24.5974	12.4889	29.6376	27.6439	19.1477	6274	0.0962414	0.0962443	6.60929	0.90669	1	FALSE	-4.0037	-4.00438	6.60929	4.04537e-14	1.33517e-11	TRUE	-1.92698	-1.92711	6.60929	0.00139571	0.00760764	TRUE	-3.79685	-3.79739	6.60929	8.37732e-13	2.79371e-10	TRUE	-0.870468	-0.870503	6.60929	0.236555	0.423575
114143	Atp6v0b	201.028	211.214	216.79	184.269	192.271	166.667	125.053	132.351	156.16	113.888	120.516	140.065	379.901	247.788	304.384	311.155	211.354	237.634	996	0.354182	0.354227	6.33889	0.65612	1	FALSE	0.0756004	0.0756108	6.33889	0.92616	0.999444	FALSE	1.76525	1.76539	6.33889	0.002006	0.0103304	FALSE	-0.40285	-0.402901	6.33889	0.609835	0.992769	FALSE	1.644	1.64411	6.33889	0.00505421	0.0235485
11426	Macf1	86.1102	45.2061	32.8822	31.6019	27.766	32.0901	5.71979	6.3451	9.03398	5.22222	8.01474	7.15632	2.53072	3.93476	2.96424	7.99864	3.68793	6.06046	25369	-0.341735	-0.341743	7.02399	0.68317	1	FALSE	-2.19834	-2.19845	7.02399	0.00129017	0.0195031	FALSE	-2.74417	-2.74434	7.02399	3.40528e-05	0.00035089	TRUE	-2.20963	-2.20976	7.02399	0.00120762	0.0238597	FALSE	-1.39752	-1.39758	7.02399	0.0601371	0.160907
11431	Acp1	23.7978	31.0824	32.4339	23.4575	30.5799	45.043	87.7983	93.1721	100.719	77.2692	101.052	80.4296	101.782	184.803	167.509	102.63	62.0666	113.002	3221	0.258519	0.258583	6.78502	0.749685	1	FALSE	2.22101	2.22132	6.78502	8.95969e-05	0.00238744	TRUE	3.04785	3.0482	6.78502	9.09757e-09	2.72062e-07	TRUE	1.698	1.69822	6.78502	0.00547717	0.075629	FALSE	3.23271	3.233	6.78502	8.2155e-10	3.91392e-08
11459	Acta1	1.56407	0.960642	0.795664	1.36832	0.730256	1.47519	1.80261	1.33925	0.912856	1.38116	1.15423	1.34441	0	0	0	0	0	0	1433	-0.625145	-0.634864	-0.889641	0.524121	1	FALSE	0.337985	0.341806	-0.889641	0.7297	0.960991	FALSE	-6.34673	-1.44269e+08	-0.889641	0.00154227	0.00824716	TRUE	0.987933	1.00166	-0.889641	0.311185	0.845368	FALSE	-5.72158	-1.44269e+08	-0.889641	0.0503174	0.140615
114641	Rpl31	204.896	179.074	200.808	181.408	170.337	158.681	213.426	213.344	205.665	166.616	221.08	191.605	415.303	348.019	412.567	221.828	347.788	395.566	1274	0.200227	0.200248	6.99548	0.803499	1	FALSE	0.753856	0.753922	6.99548	0.281281	0.731624	FALSE	2.16208	2.1622	6.99548	1.21663e-06	1.9632e-05	TRUE	0.33339	0.333419	6.99548	0.672875	1	FALSE	2.02759	2.0277	6.99548	9.72364e-06	0.000146187
114643	Oas1c	10.7196	5.3102	2.55619	5.48958	13.6758	14.9905	3.09518	3.56798	6.69512	4.38306	8.99259	6.84122	0	0	0	0	0	0	2286	-0.312245	-0.312639	1.87102	0.769608	1	FALSE	-0.160186	-0.160379	1.87102	0.880678	0.994945	FALSE	-9.793	-1.44269e+08	1.87102	1.27897e-07	2.72257e-06	TRUE	-0.256057	-0.25645	1.87102	0.810423	1	FALSE	-9.48075	-1.44269e+08	1.87102	3.47139e-05	0.000420734
11465	Actg1	1537.28	1362	1615.69	1565.47	1621.55	1336.89	2276.81	2184.13	2251.99	2201.71	2279.61	1971.54	351.236	395.116	421.06	228.299	309.435	474.983	1894	0.240273	0.240275	9.66748	0.764153	1	FALSE	1.1411	1.14111	9.66748	0.0478771	0.268546	FALSE	-0.856619	-0.85663	9.66748	0.194297	0.372321	FALSE	0.751541	0.751546	9.66748	0.2771	0.818131	FALSE	-1.0037	-1.00371	9.66748	0.103398	0.238803
114663	Impa2	0.646843	3.43112	1.74812	0.848834	1.41566	0.321098	3.32232	5.19251	3.39772	5.17647	7.16025	7.35885	19.7114	39.7661	47.2375	40.461	15.6021	0	1386	1.96995	2.00277	2.50098	0.125927	1	FALSE	3.38454	3.42421	2.50098	0.00968097	0.0893784	FALSE	6.06007	6.10319	2.50098	1.7725e-05	0.000202139	TRUE	1.72009	1.72771	2.50098	0.174611	0.676378	FALSE	5.23188	5.24253	2.50098	0.000122421	0.00117972
114674	Gtf2ird2	3.26807	4.30762	2.52955	5.31975	4.76046	2.73264	1.08727	0.365561	1.36018	0.73182	0.931936	0.0812666	0	0.329364	0	0	0	0	5578	0.187313	0.187528	1.50412	0.868031	1	FALSE	-1.22485	-1.22721	1.50412	0.274687	0.722812	FALSE	-9.68254	-1.44269e+08	1.50412	7.20525e-07	1.25465e-05	TRUE	-2.94672	-2.95717	1.50412	0.00882472	0.106136	FALSE	-3.83406	-3.85545	1.50412	0.00370309	0.0185323
114679	Selm	0	2.13851	0	0.178702	0	1.44494	0.30707	0	0	0.169104	0	0.232385	42.0163	32.2315	45.2905	80.6979	92.0039	22.2235	1463	0.596255	0.612868	3.50804	0.712846	1	FALSE	-1.64345	-1.75455	3.50804	0.325705	0.781632	FALSE	7.14514	7.19426	3.50804	0.000256143	0.00190721	TRUE	-1.94185	-2.04058	3.50804	0.247047	0.782378	FALSE	7.93054	7.96327	3.50804	8.37353e-05	0.000867709
114714	Rad51c	4.72788	6.06341	2.91247	2.88671	4.52694	1.46685	8.99522	12.2556	12.5035	11.3344	7.51543	11.6165	0	12.1107	1.38661	29.4277	9.45471	3.26935	3034	0.707443	0.709006	3.15541	0.498451	1	FALSE	2.18612	2.18925	3.15541	0.031858	0.20335	FALSE	-0.0702549	-0.0703289	3.15541	0.947193	0.988231	FALSE	1.68814	1.68982	3.15541	0.0993359	0.497584	FALSE	3.30528	3.30748	3.15541	0.00117619	0.00737186
114774	Pawr	0	0	0	0	0	0	2.39613	4.06823	0.0715603	0.338347	0.0646302	1.92184	0	17.4205	0	0	0	0	1828	0	0	-0.498318	1	1	FALSE	6.40229	1.44269e+08	-0.498318	0.00991704	0.0905701	FALSE	0	0	-0.498318	1	1	FALSE	7.66093	1.44269e+08	-0.498318	0.00474403	0.0678908	FALSE	10.2057	1.44269e+08	-0.498318	0.000790362	0.00536379
11486	Ada	11.9463	3.5404	14.1997	3.61773	2.49386	5.95305	163.286	163.987	175.14	165.466	145.101	164.971	71.4082	77.5855	33.7969	27.2281	93.9088	86.0831	1626	0.143547	0.14385	5.6167	0.877664	1	FALSE	5.0214	5.02453	5.6167	3.41369e-09	3.71957e-07	TRUE	4.18925	4.1923	5.6167	5.9292e-07	1.06969e-05	TRUE	4.85188	4.8547	5.6167	1.0111e-08	1.27899e-06	TRUE	4.51063	4.51342	5.6167	8.91823e-08	2.53605e-06
114874	Ddhd1	2.46445	2.06407	3.8071	5.1557	3.63483	3.05178	0.161077	3.24704	3.65843	0.97576	2.73227	1.86913	0	0	0	0	0	0.0493965	5578	0.0255506	0.0255833	1.7968	0.983015	1	FALSE	-0.159918	-0.16014	1.7968	0.894031	0.995482	FALSE	-6.50121	-6.67865	1.7968	4.00434e-05	0.00040098	TRUE	-0.390603	-0.391176	1.7968	0.744847	1	FALSE	-9.61413	-1.44269e+08	1.7968	0.000102494	0.001018
114896	Afg3l1	7.79529	11.2746	7.65415	14.499	13.7345	13.7307	13.8357	8.65028	12.6167	16.2692	8.83102	8.49574	0.399239	0	0.518726	1.29396	0	0.845566	4562	0.0484579	0.0484807	3.50698	0.961767	1	FALSE	0.515169	0.515376	3.50698	0.608664	0.927339	FALSE	-3.35986	-3.36625	3.50698	0.000761995	0.00466913	TRUE	0.351775	0.351919	3.50698	0.727297	1	FALSE	-3.40553	-3.41268	3.50698	0.00143691	0.00859686
11512	Adcy6	0	0	0	0	0	0	0	0	0	0	0	0	0.99402	1.62338	2.82904	0	0	6.27287	6413	0	0	0.307058	1	1	FALSE	0	0	0.307058	1	1	FALSE	10.6137	1.44269e+08	0.307058	9.7589e-05	0.000842988	TRUE	0	0	0.307058	1	1	FALSE	8.59277	1.44269e+08	0.307058	0.000790555	0.00536379
11532	Adh5	73.1021	62.4503	76.4215	95.2478	99.2359	130.784	153.85	136.456	120.061	126.363	157.448	126.189	154.748	129.83	225.374	112.632	147.106	285.958	1533	-0.107893	-0.107912	6.31985	0.894191	1	FALSE	1.07582	1.07596	6.31985	0.0901675	0.397713	FALSE	2.14261	2.1428	6.31985	8.13592e-06	0.000102286	TRUE	0.988708	0.988842	6.31985	0.131158	0.581076	FALSE	2.00299	2.00319	6.31985	5.24946e-05	0.000589493
11534	Adk	9.38879	7.79294	13.7744	7.36661	6.70806	11.1919	47.6268	51.7776	43.4566	35.7611	49.4015	44.3534	88.2696	116.647	87.5715	62.3738	180.431	142.697	3549	0.24375	0.243927	6.51326	0.763924	1	FALSE	2.87522	2.87621	6.51326	1.12246e-07	7.62508e-06	TRUE	4.51899	4.52009	6.51326	3.58452e-18	6.57461e-16	TRUE	2.48298	2.48378	6.51326	8.76344e-06	0.000444432	TRUE	4.90793	4.90887	6.51326	4.69495e-21	1.51964e-18
11572	Crisp3	70.1318	30.7676	33.6014	42.2226	19.522	20.2146	3.64382	4.41045	1.88626	10.2563	4.68488	1.22559	0	0	0	0	0	0	1387	-0.504273	-0.504523	2.48893	0.647638	1	FALSE	-3.22087	-3.22585	2.48893	0.00324827	0.0397191	FALSE	-11.2366	-1.44269e+08	2.48893	2.24566e-09	8.23782e-08	TRUE	-2.06525	-2.06796	2.48893	0.0579566	0.352408	FALSE	-10.7323	-1.44269e+08	2.48893	1.3584e-06	2.75307e-05
11576	Afp	0.286521	4.37949	7.99388	4.44926	1.81851	13.7075	0	0	0.125419	0	0	0	0	0	0	0	0	0	2086	-0.0667503	-0.066904	0.383965	0.966319	1	FALSE	-6.30611	-6.58627	0.383965	0.000929498	0.0153821	FALSE	-8.84643	-1.44269e+08	0.383965	0.000601487	0.00385744	TRUE	-8.77968	-1.44269e+08	0.383965	4.09088e-05	0.00155779	TRUE	-8.77968	-1.44269e+08	0.383965	0.00418395	0.0202839
11593	Aga	13.572	16.3772	19.4489	21.8899	15.5977	24.9055	12.9571	10.8949	16.0489	13.2593	13.6809	21.7579	30.5776	53.5156	99.0399	82.2692	88.5294	54.4425	2323	-0.0184956	-0.0185068	5.0808	0.982254	1	FALSE	0.0540292	0.0540584	5.0808	0.948201	1	FALSE	2.52903	2.5297	5.0808	4.03314e-05	0.0004024	TRUE	0.106102	0.106161	5.0808	0.89835	1	FALSE	3.42294	3.42369	5.0808	7.3204e-09	2.83666e-07
11628	Aicda	0	0	0	0	0	0	332.762	360.392	352.98	397.573	299.426	361.301	0	0	0	0	0	0	2397	0	0	6.54224	1	1	FALSE	15.4168	1.44269e+08	6.54224	3.86305e-79	4.25129e-75	TRUE	0	0	6.54224	1	1	FALSE	15.5464	1.44269e+08	6.54224	3.14163e-78	3.45737e-74	TRUE	0	0	6.54224	1	1
11629	Aif1	0	0	0	0.43768	0.14599	0.745047	10.2784	7.36282	9.63572	9.94016	6.72472	9.73898	0	0	0	0	0	0	896	-2.30799	-2.81176	0.253516	0.101261	1	FALSE	4.93737	5.03466	0.253516	6.75756e-05	0.00190056	TRUE	-3.8555	-1.44269e+08	0.253516	0.110449	0.250152	FALSE	7.21066	7.81164	0.253516	5.4575e-07	4.07668e-05	TRUE	-1.54751	-1.44269e+08	0.253516	0.658277	0.812833
11630	Aim1	8.03922	3.88126	2.8251	7.73817	8.76633	11.6271	5.45198	3.41273	5.2212	6.22169	3.12247	2.97986	0	3.88116	0	0	0	0	7416	-0.614817	-0.615117	3.24249	0.654728	1	FALSE	-0.426329	-0.426523	3.24249	0.756452	0.968397	FALSE	-11.3196	-1.44269e+08	3.24249	1.04108e-06	1.71256e-05	TRUE	0.0212868	0.0212993	3.24249	0.987645	1	FALSE	-0.646771	-0.647263	3.24249	0.641146	0.799345
11640	Akap1	0	0.65407	0	0	1.17199	0	1.17398	0.626901	1.20459	2.0319	1.49959	1.01537	0.226646	1.37172	0	0	0	0	4018	6.72529	1.44269e+08	-0.0340486	0.00158661	0.329445	FALSE	8.16974	1.44269e+08	-0.0340486	0.00031539	0.00670052	TRUE	4.5682	1.44269e+08	-0.0340486	0.0250045	0.0802588	FALSE	1.34609	1.3544	-0.0340486	0.457959	0.958824	FALSE	0.94823	0.954781	-0.0340486	0.609825	0.775047
11641	Akap2	13.2149	7.45954	5.30731	7.01435	1.82663	1.6256	13.5487	13.4929	15.4255	15.4825	14.9857	10.4329	2.82596	0	0	0	0	0	7734	-0.461597	-0.461839	4.11958	0.757601	1	FALSE	1.48668	1.48709	4.11958	0.322877	0.778371	FALSE	-1.74556	-1.74712	4.11958	0.250591	0.444513	FALSE	1.74551	1.74613	4.11958	0.247099	0.782378	FALSE	-10.6708	-1.44269e+08	4.11958	0.000170614	0.0015191
116748	Lsm10	44.0243	44.5479	46.8313	34.3625	32.3794	43.6268	49.4511	43.6171	49.7173	39.2913	56.8075	31.1554	91.266	53.6603	90.4295	54.9572	29.0022	97.7798	913	0.221214	0.221359	4.15523	0.791233	1	FALSE	0.891545	0.892015	4.15523	0.252338	0.694042	FALSE	2.20352	2.20432	4.15523	0.000926903	0.00546069	TRUE	0.17244	0.172538	4.15523	0.836883	1	FALSE	1.48823	1.48879	4.15523	0.0400358	0.118471
116848	Baz2a	24.4446	17.3774	12.7535	15.663	14.395	9.72948	7.3517	7.79051	10.9865	6.96386	7.99815	8.94104	0	0	5.43379	0.0751177	0.224635	1.31834	9823	-0.0100986	-0.0101002	4.61331	0.992726	1	FALSE	-0.405044	-0.405118	4.61331	0.714261	0.957794	FALSE	-2.11641	-2.11716	4.61331	0.0524016	0.143631	FALSE	-0.620069	-0.620192	4.61331	0.5745	0.988306	FALSE	-5.8531	-5.86549	4.61331	2.92265e-06	5.2988e-05
11690	Alox5ap	13.4724	16.1194	22.0294	5.8166	18.9931	48.9859	0.394534	0	0	1.15878	2.49016	0	101.837	23.6641	0	96.7714	39.7909	74.5297	854	0.0435888	0.0436493	3.0529	0.979703	1	FALSE	-3.95445	-3.98471	3.0529	0.0322408	0.204842	FALSE	2.61061	2.61235	3.0529	0.139621	0.296148	FALSE	-5.20257	-5.27769	3.0529	0.00749511	0.0946689	FALSE	2.83885	2.84059	3.0529	0.11054	0.250308
116972	Fam57a	0.0297355	0.199237	0.0850886	0.026014	0.598719	0	0.670512	1.1935	0.989227	0.664656	1.38716	2.36801	0	0	0	0	0	0	5025	3.87554	4.234	0.000176964	0.00441644	0.597514	FALSE	5.98826	6.36379	0.000176964	1.97723e-05	0.000659376	TRUE	-2.15631	-1.44269e+08	0.000176964	0.374458	0.580305	FALSE	2.50197	2.52025	0.000176964	0.0379919	0.272201	FALSE	-6.03185	-1.44269e+08	0.000176964	0.0485119	0.136821
11702	Amd1	29.2963	23.1302	24.5622	40.3222	43.6568	30.0122	40.0433	42.6911	34.3061	34.6807	35.5945	36.9734	33.6915	61.5648	45.1499	64.0434	35.6856	54.539	3203	0.059214	0.0592282	5.63496	0.942631	1	FALSE	0.661976	0.662106	5.63496	0.389517	0.828571	FALSE	1.38283	1.38304	5.63496	0.0380445	0.111499	FALSE	0.605455	0.605571	5.63496	0.435918	0.947694	FALSE	2.15943	2.15969	5.63496	0.000276963	0.00225776
11717	Ampd3	3.81024	4.81434	5.48287	4.48283	2.55921	9.8322	0.493782	0	1.09274	0.815782	1.24663	0	13.2125	0	0	0	0	5.99645	4549	-0.248267	-0.248533	2.1531	0.887518	1	FALSE	-2.08495	-2.08956	2.1531	0.244424	0.685127	FALSE	1.31473	1.31558	2.1531	0.457628	0.659712	FALSE	-3.58917	-3.60799	2.1531	0.0548593	0.339936	FALSE	-9.74228	-1.44269e+08	2.1531	0.002634	0.013896
11739	Slc25a4	90.6674	97.844	115.247	130.55	104.236	138.803	496.338	445.551	425.503	417.719	441.246	382.689	146.325	152.8	167.105	184.591	127.408	132.098	1531	0.0250501	0.0250536	7.02227	0.975431	1	FALSE	2.46071	2.46088	7.02227	3.62971e-08	2.91569e-06	TRUE	1.31075	1.31087	7.02227	0.023571	0.0763162	FALSE	2.25677	2.25693	7.02227	9.26623e-07	6.37343e-05	TRUE	1.87581	1.87595	7.02227	0.000160317	0.00145209
11740	Slc25a5	854.16	890.069	1146.98	968.683	762.443	996.94	2053.07	2035.9	2152.38	1709.52	2151.88	1971.31	2294.32	2294.76	1899.6	2087.29	1802.7	2177.12	1238	0.193874	0.193878	9.73012	0.809806	1	FALSE	1.7101	1.71013	9.73012	0.000443403	0.00871367	TRUE	2.19975	2.19977	9.73012	4.63413e-07	8.67322e-06	TRUE	1.3041	1.30412	9.73012	0.0191669	0.177563	FALSE	2.45832	2.45834	9.73012	4.55303e-09	1.87663e-07
11747	Anxa5	84.7266	78.5881	122.257	99.5388	63.088	115.135	8.08272	14.6192	8.35133	7.82547	11.0396	23.7439	67.1239	174.158	120.862	121.624	143.691	23.5075	1723	0.0363265	0.0363319	5.63127	0.96623	1	FALSE	-2.90604	-2.90747	5.63127	2.57703e-05	0.00083906	TRUE	0.46709	0.467151	5.63127	0.579522	0.75807	FALSE	-2.26989	-2.27071	5.63127	0.00141047	0.0270893	FALSE	2.02863	2.0288	5.63127	0.00497932	0.0233081
11757	Prdx3	118.089	122.461	140.945	124.659	123.565	115.572	148.53	137.047	141.585	122.416	154.119	189.714	331.179	279.287	487.661	191.492	116.361	349.518	1445	0.304368	0.30441	6.78713	0.7034	1	FALSE	0.837398	0.837494	6.78713	0.238757	0.678501	FALSE	2.67258	2.67276	6.78713	6.45087e-08	1.50406e-06	TRUE	0.485828	0.485879	6.78713	0.530989	0.981035	FALSE	1.93652	1.93665	6.78713	0.000377045	0.00289357
11758	Prdx6	53.648	62.5191	46.8361	54.1588	62.0969	78.0348	104.227	121.848	96.1195	84.4805	96.2768	94.39	275.267	316.432	220.128	64.1774	181.708	343.06	2334	0.0883724	0.088388	7.04624	0.914979	1	FALSE	1.22695	1.22711	7.04624	0.0825508	0.376959	FALSE	3.20781	3.20805	7.04624	2.68414e-08	6.88555e-07	TRUE	1.10064	1.10077	7.04624	0.127934	0.574573	FALSE	3.0115	3.01172	7.04624	2.316e-07	5.84577e-06
117599	Helb	5.34756	0.833261	3.29174	2.44795	3.70157	1.73627	3.64554	4.6671	2.5041	5.43085	5.48192	2.02789	4.73712	0	0.382971	0	0.0918263	1.66261	4806	-0.0917577	-0.0919156	2.17498	0.937375	1	FALSE	0.770834	0.771838	2.17498	0.507958	0.893599	FALSE	0.635611	0.636451	2.17498	0.588059	0.764553	FALSE	0.910142	0.911348	2.17498	0.434161	0.946552	FALSE	-4.81901	-4.8874	2.17498	0.00223176	0.012207
11768	Ap1m2	11.8642	7.9206	31.0796	13.5384	13.3968	0.0640164	5.68662	3.58875	4.44069	7.11736	4.48648	8.80267	0	0	0	0	0	0	1738	1.19319	1.19455	1.87836	0.385219	1	FALSE	-0.350058	-0.350719	1.87836	0.798755	0.976249	FALSE	-9.22361	-1.44269e+08	1.87836	6.52411e-05	0.000599814	TRUE	-1.17969	-1.18103	1.87836	0.390678	0.916525	FALSE	-10.4168	-1.44269e+08	1.87836	9.30575e-05	0.000947362
11769	Ap1s1	18.3704	26.5579	29.1297	18.9376	25.8131	35.5476	89.7958	69.1316	64.5354	80.8844	92.3319	60.7897	109.822	39.3239	87.0965	56.049	20.0442	53.5101	1277	0.392765	0.39306	4.72741	0.643177	1	FALSE	2.31699	2.31799	4.72741	0.00108695	0.017311	FALSE	2.85474	2.85581	4.72741	3.70981e-05	0.000377488	TRUE	1.66308	1.66373	4.72741	0.0259596	0.215938	FALSE	1.8532	1.85389	4.72741	0.0124108	0.0477901
11772	Ap2a2	9.26831	9.2598	5.53514	9.88885	8.23413	6.20503	5.12664	4.34927	3.10598	2.45897	5.04499	3.06625	11.9846	23.7835	20.1328	26.0764	8.28535	11.7151	5433	0.016712	0.016722	4.40463	0.98469	1	FALSE	-0.436212	-0.436497	4.40463	0.611868	0.928901	FALSE	1.72703	1.7276	4.40463	0.0248358	0.0798476	FALSE	-0.927838	-0.928559	4.40463	0.262445	0.802822	FALSE	2.71374	2.71442	4.40463	0.000189451	0.00165026
11777	Ap3s1	6.88121	2.88164	2.06284	5.93402	0.516344	0.512384	5.09831	3.39324	5.16364	5.53394	6.37356	12.3764	31.4539	42.3038	60.3716	36.8941	50.5192	4.16926	1520	-1.16759	-1.17423	3.26489	0.306763	1	FALSE	0.781838	0.784086	3.26489	0.49288	0.88646	FALSE	3.73109	3.73603	3.26489	0.00114182	0.00641109	TRUE	2.23505	2.2445	3.26489	0.0490798	0.320257	FALSE	5.86881	5.88058	3.26489	1.54904e-06	3.07156e-05
11781	Ap4m1	1.13197	3.063	11.0464	3.19945	3.50648	12.5136	4.45054	8.8772	6.25094	8.65034	8.88146	11.227	2.65345	0	0	0	0	27.2965	1716	0.39419	0.39518	1.95053	0.784675	1	FALSE	0.841671	0.843512	1.95053	0.560015	0.912086	FALSE	1.89323	1.89628	1.95053	0.193929	0.371681	FALSE	0.945225	0.946756	1.95053	0.513033	0.980669	FALSE	-8.82795	-1.44269e+08	1.95053	0.00220861	0.0121045
11789	Apc	10.9642	9.14424	4.89294	4.7101	3.13541	2.92496	1.29392	0.955273	1.71948	1.91293	2.00058	1.33191	0.035207	1.18379	0	0	2.491	0.340875	12933	0.0171113	0.0171168	3.43061	0.989201	1	FALSE	-1.39343	-1.39418	3.43061	0.270067	0.717375	FALSE	-4.65021	-4.66111	3.43061	0.000658043	0.00413107	TRUE	-1.70395	-1.70498	3.43061	0.177742	0.683454	FALSE	-0.991138	-0.991576	3.43061	0.435125	0.634161
11799	Birc5	0.218707	0.0732702	0.125167	0.306137	0.765849	0.0977111	98.3047	72.1578	81.0684	74.3792	103.514	94.4164	49.5854	33.3449	26.2475	29.377	12.0148	60.4948	3416	0.802909	0.826269	5.75216	0.402472	1	FALSE	9.29579	9.34865	5.75216	1.91084e-22	1.91171e-19	TRUE	8.75463	8.80745	5.75216	1.18096e-20	2.88809e-18	TRUE	8.209	8.23848	5.75216	2.96535e-19	2.51028e-16	TRUE	7.59336	7.62279	5.75216	3.42576e-17	5.30993e-15
11807	Apoa2	0	0	0	0	0	0	2.80238	0.460449	0.502158	1.42457	0.907056	3.48027	6.11771	0	27.7572	15.5791	0	3.17313	521	0	0	-0.988904	1	1	FALSE	5.35638	1.44269e+08	-0.988904	0.0049902	0.0549721	FALSE	8.81931	1.44269e+08	-0.988904	6.22034e-05	0.000579186	TRUE	5.644	1.44269e+08	-0.988904	0.00458361	0.0661109	FALSE	8.29672	1.44269e+08	-0.988904	0.000185775	0.00162645
11813	Apoc2	0	0	0	0	0	0	10.3037	5.97377	12.8583	2.91821	7.27755	2.97054	0	0	0	0	0	0	763	0	0	-0.278329	1	1	FALSE	8.76171	1.44269e+08	-0.278329	3.88942e-08	3.10167e-06	TRUE	0	0	-0.278329	1	1	FALSE	7.33456	1.44269e+08	-0.278329	4.80995e-06	0.000265833	TRUE	0	0	-0.278329	1	1
11816	Apoe	21.0216	49.4179	78.2682	34.9006	85.3226	25.7028	22.7135	18.7927	35.4479	167.801	17.5658	22.1036	0	1.95811	1.68145	0	1.05831	1.10125	1251	1.58017	1.58091	3.71679	0.142607	1	FALSE	0.436507	0.436794	3.71679	0.689637	0.952172	FALSE	-3.90799	-3.92264	3.71679	0.000624718	0.00396941	TRUE	0.311055	0.311126	3.71679	0.775999	1	FALSE	-4.82429	-4.83422	3.71679	5.61723e-05	0.000623791
11821	Aprt	40.3607	50.3459	45.0505	34.7729	29.4262	37.8176	53.2969	56.7237	53.5922	40.827	77.8897	39.078	102.057	64.3571	123.697	92.0837	93.1186	103.382	1218	0.333287	0.333457	4.94447	0.67869	1	FALSE	1.23632	1.23679	4.94447	0.0669301	0.336178	FALSE	2.5308	2.53148	4.94447	5.59694e-06	7.421e-05	TRUE	0.420198	0.420363	4.94447	0.597437	0.99038	FALSE	2.31092	2.31145	4.94447	5.37306e-05	0.000602102
11826	Aqp1	0	0	0	0	0	0	0	0	0	0	0	0	24.4164	47.483	20.8635	40.9043	0.319795	16.4721	2760	0	0	3.28303	1	1	FALSE	0	0	3.28303	1	1	FALSE	12.1142	1.44269e+08	3.28303	1.91471e-08	5.15193e-07	TRUE	0	0	3.28303	1	1	FALSE	13.1996	1.44269e+08	3.28303	4.2651e-09	1.77793e-07
11837	Rplp0	1147.79	992.238	1243.2	1006.36	1006.54	1039.88	1796.06	1724.06	1686.13	1450.74	1872.06	1678.48	2806.99	2268.12	2588.38	2053.59	2193.93	3298.1	1360	0.219659	0.219663	9.95805	0.784352	1	FALSE	1.27405	1.27406	9.95805	0.015488	0.124504	FALSE	2.44929	2.44931	9.95805	5.03923e-11	2.88837e-09	TRUE	0.857212	0.857222	9.95805	0.188303	0.702706	FALSE	2.31048	2.3105	9.95805	1.42177e-09	6.43891e-08
11843	Arf4	122.712	95.0542	122.352	109.403	95.4469	133.927	90.2556	79.8276	78.2824	138.905	89.3313	107.388	371.714	331.691	281.608	509.507	514.149	311.426	2042	-0.0179289	-0.0179308	7.56375	0.982445	1	FALSE	0.0316028	0.0316061	7.56375	0.969058	1	FALSE	2.43627	2.43639	7.56375	5.49851e-07	1.00852e-05	TRUE	0.350203	0.350236	7.56375	0.658334	0.999949	FALSE	3.41557	3.41571	7.56375	4.18694e-14	4.22727e-12
11852	Rhob	0	2.52876	3.39189	0.704376	1.29221	0	0.504314	2.53144	4.17048	0.888728	2.06898	3.05324	4.49812	9.34959	12.279	0.662669	16.8442	1.11352	2227	3.41509	3.47617	1.44529	0.0240363	1	FALSE	3.68533	3.74745	1.44529	0.0156386	0.125257	FALSE	5.43228	5.49797	1.44529	0.000759672	0.00466269	TRUE	0.0909174	0.0912981	1.44529	0.94959	1	FALSE	3.09766	3.10306	1.44529	0.036994	0.112123
11861	Arl4a	12.3761	9.41576	13.1028	8.53141	17.3577	14.8605	11.8106	14.2262	11.0617	9.70931	14.9089	11.77	26.8539	26.6895	28.8478	4.63976	17.6067	27.7804	4612	0.380087	0.380248	4.79527	0.654731	1	FALSE	0.626742	0.626987	4.79527	0.452514	0.867431	FALSE	2.24095	2.2415	4.79527	0.00177027	0.00927262	TRUE	0.11139	0.11143	4.79527	0.89685	1	FALSE	1.56827	1.56863	4.79527	0.0390579	0.116454
11927	Atox1	85.6269	76.573	88.5076	86.8486	53.4577	82.5562	141.286	158.834	142.46	103.366	148.085	146.962	88.3636	116.048	198.103	117.926	168.265	243.451	438	-0.0286911	-0.0287115	4.37019	0.972496	1	FALSE	1.28914	1.28973	4.37019	0.0710657	0.347974	FALSE	1.98855	1.98931	4.37019	0.00226719	0.0113825	FALSE	1.17637	1.17694	4.37019	0.105927	0.515685	FALSE	2.1671	2.1679	4.37019	0.000776312	0.0052867
11931	Atp1b1	6.53947	2.58351	4.4134	3.67011	4.42865	10.4737	0.231855	0	0	0	0	0	1.69199	2.27563	21.1696	21.9354	16.0346	0	2422	-0.602401	-0.603609	2.03961	0.703671	1	FALSE	-5.77106	-5.89911	2.03961	0.00165653	0.0236447	FALSE	0.985919	0.987075	2.03961	0.534828	0.723246	FALSE	-8.67556	-1.44269e+08	2.03961	4.80615e-05	0.00176306	TRUE	3.12214	3.12527	2.03961	0.0581624	0.157036
11933	Atp1b3	28.9043	12.3094	12.0716	14.215	17.4409	20.3673	19.7618	12.388	13.796	6.89474	11.6207	20.0024	5.47394	35.8069	33.7651	37.9021	29.9034	33.8771	1830	-0.407653	-0.407971	3.80317	0.653668	1	FALSE	0.0419837	0.0420121	3.80317	0.963395	1	FALSE	1.09217	1.09269	3.80317	0.213913	0.398274	FALSE	0.169002	0.169146	3.80317	0.853314	1	FALSE	2.63255	2.63363	3.80317	0.00129653	0.00794895
11937	Atp2a1	2.86679	3.85623	3.64595	3.49601	4.56304	2.13465	0.816211	0	1.63515	0.46747	0.0686884	1.61424	0	0	0	0	0	0	3440	0.674038	0.67546	0.76605	0.644394	1	FALSE	-1.19098	-1.19589	0.76605	0.417075	0.843576	FALSE	-8.56876	-1.44269e+08	0.76605	0.000418896	0.00284443	TRUE	-2.27147	-2.28061	0.76605	0.126113	0.569465	FALSE	-9.2428	-1.44269e+08	0.76605	0.0012763	0.00783444
11938	Atp2a2	10.1528	10.4488	6.99547	8.72231	8.06548	6.19949	12.261	16.3421	10.5564	6.67655	7.22278	13.421	12.7254	10.9108	10.4715	18.302	28.9843	8.22992	5725	0.185307	0.185401	4.68952	0.827775	1	FALSE	0.778627	0.778951	4.68952	0.33877	0.791374	FALSE	1.3321	1.33257	4.68952	0.0821087	0.201563	FALSE	0.794128	0.794417	4.68952	0.328359	0.863535	FALSE	2.47853	2.47909	4.68952	0.000353744	0.00274926
11944	Atp4a	0	0	0	0	0	0	2.0168	2.01931	0.146815	1.18008	0	1.04932	0	0	13.6485	0	0	0	3564	0	0	0.50266	1	1	FALSE	7.13625	1.44269e+08	0.50266	0.00845181	0.0810917	FALSE	10.0274	1.44269e+08	0.50266	0.00135782	0.00743937	TRUE	8.07737	1.44269e+08	0.50266	0.00536109	0.0743995	FALSE	0	0	0.50266	1	1
11946	Atp5a1	187.037	175.92	238.766	223.968	248.78	204.379	619.277	520.413	581.302	556.692	534.948	567.502	192.69	123.378	311.503	149.947	190.611	203.476	2864	0.308075	0.308088	8.34265	0.697475	1	FALSE	2.02763	2.02768	8.34265	2.44103e-06	0.000118865	TRUE	1.16234	1.16237	8.34265	0.0432086	0.123606	FALSE	1.58758	1.58761	8.34265	0.00107325	0.021832	FALSE	0.770312	0.770333	8.34265	0.262565	0.454205
11949	Atp5c1	244.023	229.352	307.388	231.213	226.495	224.191	530.089	503.191	534.229	410.086	526.427	484.235	528.732	430.279	649.522	515.984	569.615	643.423	1799	0.324571	0.324589	8.29358	0.68106	1	FALSE	1.7158	1.71587	8.29358	0.000123756	0.00306741	TRUE	2.36157	2.36164	8.29358	8.15914e-10	3.46685e-08	TRUE	1.14497	1.14501	8.29358	0.0427923	0.293082	FALSE	2.28556	2.28562	8.29358	4.69621e-09	1.91414e-07
11950	Atp5f1	132.354	111.735	144.147	122.741	99.2941	111.985	216.151	222.159	225.852	222.364	189.845	218.351	298.449	264.83	275.42	296.474	187.853	324.272	3686	0.146353	0.146361	8.27054	0.856614	1	FALSE	1.31383	1.31388	8.27054	0.0259876	0.177415	FALSE	2.29214	2.29221	8.27054	1.35594e-06	2.1595e-05	TRUE	1.1795	1.17954	8.27054	0.0556865	0.343707	FALSE	2.40654	2.4066	8.27054	2.65541e-07	6.53753e-06
11951	Atp5g1	88.6539	116.206	109.52	123.944	70.2259	122.156	239.242	212.671	196.369	153.77	278.346	202.76	642.082	368.285	552.228	372.341	407.252	683.756	868	0.0167425	0.0167469	6.69813	0.983578	1	FALSE	1.62123	1.62149	6.69813	0.00249901	0.0324543	FALSE	3.50581	3.50616	6.69813	1.27096e-16	2.02709e-14	TRUE	1.22456	1.22478	6.69813	0.0426242	0.293082	FALSE	3.26527	3.26562	6.69813	3.12708e-14	3.30899e-12
11957	Atp5j	239.92	221.424	235.825	236.004	190.479	193.989	512.924	522.45	472.003	351.652	518.555	470.684	702.362	561.102	659.036	386.057	532.31	850.391	776	0.135047	0.135066	7.10891	0.867474	1	FALSE	1.68575	1.6859	7.10891	0.000789486	0.0135121	FALSE	2.71592	2.7161	7.10891	9.39908e-11	5.0457e-09	TRUE	1.32968	1.3298	7.10891	0.0179374	0.171014	FALSE	2.48904	2.4892	7.10891	8.26755e-09	3.15918e-07
11958	Atp5k	117.694	117.002	106.404	129.825	87.354	92.209	233.852	208.264	198.458	151.236	246.403	195.604	290.04	213.92	243.126	131.404	294.715	370.838	292	0.045251	0.0452868	4.43187	0.956587	1	FALSE	1.50957	1.51031	4.43187	0.028071	0.186836	FALSE	2.40394	2.40485	4.43187	0.000113169	0.000956547	TRUE	1.11884	1.11943	4.43187	0.126272	0.56975	FALSE	2.32108	2.32195	4.43187	0.000236652	0.00199496
11973	Atp6v1e1	99.2828	90.6369	77.1804	104.772	73.6605	102.666	106.9	82.09	93.1114	81.7816	115.985	107.114	229.935	60.5277	268.833	203.469	133.421	253.107	1204	-0.158314	-0.158349	5.92959	0.846484	1	FALSE	0.569537	0.569637	5.92959	0.463965	0.872529	FALSE	2.28219	2.28243	5.92959	6.47975e-05	0.000596234	TRUE	0.451689	0.45178	5.92959	0.568897	0.988306	FALSE	2.05432	2.05458	5.92959	0.000495526	0.00360189
11974	Atp6v0e	87.4177	68.7284	97.1849	81.9257	63.9002	67.1381	66.8426	70.5787	70.6779	52.3535	84.8335	80.2279	103.681	136.068	109.591	120.757	111.175	134.938	3263	0.150534	0.150549	6.8718	0.85252	1	FALSE	0.429215	0.429253	6.8718	0.58147	0.92005	FALSE	1.53958	1.53968	6.8718	0.00569402	0.0245255	FALSE	0.0858621	0.0858697	6.8718	0.915868	1	FALSE	1.98677	1.98687	6.8718	8.19735e-05	0.000855088
11975	Atp6v0a1	12.4321	22.0911	15.3837	18.2838	22.2081	20.1154	4.44495	6.71617	5.35368	5.45203	4.51641	6.14159	12.1845	14.1842	13.0079	23.5618	14.7866	13.6311	4447	0.425817	0.425946	4.38833	0.599832	1	FALSE	-1.27717	-1.27789	4.38833	0.073513	0.354363	FALSE	0.616837	0.617012	4.38833	0.436934	0.639414	FALSE	-1.41117	-1.4118	4.38833	0.0431703	0.293627	FALSE	1.15807	1.15827	4.38833	0.112278	0.2532
11977	Atp7a	4.56736	4.14796	4.79393	3.7069	7.41872	3.30531	1.47523	1.1338	1.87884	1.71594	2.08848	0.959921	0	0	0	0	0	1.11621	8146	0.684711	0.685161	2.46833	0.585461	1	FALSE	-0.565563	-0.566134	2.46833	0.652602	0.941196	FALSE	-2.41104	-2.41605	2.46833	0.0596403	0.158882	FALSE	-1.8003	-1.80214	2.46833	0.151966	0.629254	FALSE	-10.93	-1.44269e+08	2.46833	8.67068e-06	0.000132345
11983	Atpif1	60.3183	50.2117	60.332	42.825	38.1989	42.0469	111.208	107.29	96.464	60.5598	122.348	102.341	630.202	541.766	519.744	219.101	243.672	835.392	815	0.225249	0.225387	6.34744	0.783541	1	FALSE	1.7033	1.70396	6.34744	0.00854171	0.0815986	FALSE	4.77491	4.77582	6.34744	1.13586e-17	1.9231e-15	TRUE	1.12711	1.12755	6.34744	0.114577	0.539086	FALSE	4.06852	4.06928	6.34744	3.23903e-13	2.87464e-11
11984	Atp6v0c	215.441	190.434	221.827	184.733	174.977	124.009	167.491	203.556	146.482	132.397	165.832	164.284	350.195	408.797	313.379	285.673	482.307	245.637	1152	0.338807	0.338845	6.80366	0.670053	1	FALSE	0.37909	0.379133	6.80366	0.631406	0.935085	FALSE	1.79277	1.7929	6.80366	0.00122314	0.00678462	TRUE	0.0430521	0.0430564	6.80366	0.957894	1	FALSE	2.28442	2.28454	6.80366	8.32502e-06	0.000128495
11990	Atrn	5.0109	5.64351	1.69651	0.86778	2.2158	7.37322	1.77394	0.466773	0.104806	1.13265	2.69093	1.29708	0	0.0700925	0.752365	0	0	2.64906	8737	-0.257242	-0.257441	2.3645	0.853271	1	FALSE	-0.988818	-0.989821	2.3645	0.477837	0.87913	FALSE	-0.99649	-0.997488	2.3645	0.475741	0.675683	FALSE	-1.39237	-1.39436	2.3645	0.31874	0.85471	FALSE	-5.74132	-5.80897	2.3645	0.00164229	0.00956771
12005	Axin1	5.1797	10.564	13.8035	16.1541	7.02668	6.9777	10.3425	4.98324	4.91541	4.09168	4.53318	10.316	1.56637	0.486159	2.15693	0.195258	0	9.2598	3779	0.320878	0.321084	2.95809	0.760369	1	FALSE	-0.0219622	-0.0219777	2.95809	0.98337	1	FALSE	-0.197054	-0.197199	2.95809	0.852057	0.935443	FALSE	-0.441594	-0.44189	2.95809	0.674411	1	FALSE	-4.28148	-4.2977	2.95809	0.000338895	0.00265637
12010	B2m	943.256	731.017	913.708	756.923	648.563	807.03	397.6	479.242	414.004	400.308	478.302	463.492	2216.3	3576.21	1960.37	3864.86	3323.22	1977.36	2414	0.069266	0.0692669	10.6465	0.932063	1	FALSE	-0.429991	-0.429998	10.6465	0.578137	0.919166	FALSE	2.31078	2.31079	10.6465	2.80829e-08	7.17058e-07	TRUE	-0.496895	-0.496903	10.6465	0.513119	0.980669	FALSE	3.54564	3.54565	10.6465	1.23856e-21	4.54346e-19
12014	Bach2	26.4902	13.3144	11.5476	14.653	17.0294	21.2237	15.5048	17.4908	14.5218	19.2787	11.0128	14.1964	1.52225	0.120432	1.60296	0.652993	0.043394	0	10170	-0.379919	-0.379973	5.0763	0.729406	1	FALSE	-0.0612201	-0.0612278	5.0763	0.955602	1	FALSE	-3.29345	-3.29505	5.0763	0.00257516	0.012714	FALSE	0.581604	0.581682	5.0763	0.595846	0.99038	FALSE	-4.35666	-4.36149	5.0763	0.000176892	0.00156111
12015	Bad	14.5382	12.9373	20.2229	9.27409	10.8711	10.7502	42.1924	45.2233	37.2992	34.0174	56.2781	42.1145	34.1499	10.7583	55.6076	8.97424	35.7825	41.8886	1480	0.553713	0.554417	3.99995	0.515953	1	FALSE	2.49413	2.49595	3.99995	0.000633769	0.0113409	FALSE	2.88739	2.8893	3.99995	6.15774e-05	0.000574774	TRUE	1.72778	1.72883	3.99995	0.0241993	0.205301	FALSE	1.56368	1.56468	3.99995	0.0467929	0.132995
12017	Bag1	7.97501	5.65891	5.70516	3.48846	5.1392	8.08267	14.6528	10.7588	11.8303	6.78561	13.1368	9.99691	42.5292	0.453964	25.1437	0	0.981431	49.2244	1349	-0.0280235	-0.028111	2.62677	0.975383	1	FALSE	1.56893	1.57182	2.62677	0.0630901	0.322218	FALSE	3.63216	3.63616	2.62677	4.58162e-06	6.2171e-05	TRUE	1.01254	1.01478	2.62677	0.247535	0.782792	FALSE	-2.07512	-2.08878	2.62677	0.0498765	0.139707
12021	Bard1	0.137133	0.0689127	0.209285	0.143965	0.192081	0.1838	3.17471	4.77763	4.7782	4.26864	3.27455	4.55552	0.167156	4.49631	0.048263	0	3.96926	0.10115	5448	0.230278	0.23657	1.96312	0.844219	1	FALSE	5.1089	5.15186	1.96312	1.64748e-05	0.000570141	TRUE	0.379236	0.387508	1.96312	0.776685	0.894175	FALSE	5.08598	5.12282	1.96312	1.82569e-05	0.00078791	TRUE	5.37192	5.40896	1.96312	7.96119e-06	0.000123225
12041	Bckdk	29.7586	46.6941	36.1671	36.9696	44.8691	32.5954	47.9198	43.2431	72.9838	49.0556	52.9725	40.5785	174.196	154.761	85.4061	119.838	98.7055	110.715	2857	0.544549	0.544674	6.49391	0.488039	1	FALSE	1.34988	1.35012	6.49391	0.0439878	0.255064	FALSE	2.96543	2.96578	6.49391	8.89783e-08	1.98435e-06	TRUE	0.357207	0.357266	6.49391	0.65768	0.999949	FALSE	2.88077	2.881	6.49391	2.37386e-07	5.96446e-06
12043	Bcl2	23.8285	23.8388	30.1329	36.3037	25.492	24.1558	0.275769	0.0465031	0.0169052	0.191832	0.656526	0	12.7102	14.0872	5.19893	0.858224	14.144	9.32927	7738	0.0998681	0.0998796	4.94178	0.93254	1	FALSE	-5.98939	-6.0001	4.94178	3.117e-06	0.000147221	TRUE	-0.568936	-0.569019	4.94178	0.629524	0.793484	FALSE	-8.01366	-8.05608	4.94178	9.04435e-09	1.17098e-06	TRUE	-0.213156	-0.213181	4.94178	0.856792	0.938751
12048	Bcl2l1	0	1.9196	3.24397	3.07235	3.98052	3.60592	10.7809	11.2766	7.54064	8.69143	8.50567	6.70089	6.75902	0	0	0	0	2.45404	4042	0.69773	0.699374	2.66803	0.649674	1	FALSE	2.56837	2.57194	2.66803	0.101962	0.429098	FALSE	1.69001	1.69296	2.66803	0.276662	0.475134	FALSE	1.81881	1.8207	2.66803	0.240793	0.776325	FALSE	-9.09115	-1.44269e+08	2.66803	0.00228874	0.0124227
12051	Bcl3	10.1785	5.93333	8.38829	10.4719	11.6907	3.27415	2.44819	2.28782	3.20793	0.943759	5.9233	4.1378	1.9851	0	13.3259	0	0	0	1835	0.275195	0.275629	1.54727	0.835078	1	FALSE	-0.571261	-0.57247	1.54727	0.665899	0.947511	FALSE	0.147536	0.147798	1.54727	0.911492	0.968147	FALSE	-1.57333	-1.57739	1.54727	0.235668	0.76709	FALSE	-9.45497	-1.44269e+08	1.54727	0.000386737	0.00294944
12053	Bcl6	37.2528	27.4291	14.491	28.5317	64.0696	17.8152	30.4624	33.0813	37.2327	81.1109	34.2744	44.3646	0	0	0.0800416	0.898486	0	0	3285	0.497761	0.497879	4.68275	0.606396	1	FALSE	0.796622	0.796794	4.68275	0.405664	0.836758	FALSE	-8.74255	-8.92221	4.68275	4.27627e-12	3.07584e-10	TRUE	0.901734	0.901867	4.68275	0.34478	0.879328	FALSE	-5.74688	-5.76356	4.68275	1.21065e-07	3.30079e-06
12055	Bcl7c	0.255693	0.776303	0.396322	0.16777	0.419702	0.23799	0.864852	0.846685	0.811456	0.449817	0.555972	1.30901	0.486986	0.130994	1.40608	4.26156	2.54878	6.60103	4675	1.42781	1.45085	0.907897	0.234425	1	FALSE	2.27574	2.30473	0.907897	0.0579426	0.305246	FALSE	4.59349	4.62845	0.907897	0.000223359	0.00169056	TRUE	0.984775	0.991414	0.907897	0.407477	0.925521	FALSE	3.46077	3.47294	0.907897	0.0043232	0.0208122
12068	Bet1	32.6157	45.8411	45.693	35.2214	23.4668	17.3797	28.6522	24.1367	39.0831	32.486	44.9689	32.3127	79.8229	211.791	151.736	311.561	163.161	140.586	1466	0.592815	0.593115	5.82718	0.458379	1	FALSE	0.905488	0.905901	5.82718	0.235762	0.675315	FALSE	3.04154	3.04232	5.82718	5.52966e-07	1.01254e-05	TRUE	-0.0805332	-0.0805669	5.82718	0.923012	1	FALSE	3.92518	3.92573	5.82718	3.9902e-11	2.42609e-09
12070	Ngfrap1	19.4342	13.8754	13.3711	9.05846	17.0133	4.62597	70.4037	67.5182	74.0526	50.7723	71.0376	52.6762	96.6004	42.437	190.895	48.7726	95.9794	197.691	938	0.576391	0.577582	4.58814	0.496024	1	FALSE	3.20092	3.20411	4.58814	5.37155e-06	0.000228239	TRUE	4.77976	4.78321	4.58814	9.10852e-12	6.11215e-10	TRUE	2.23268	2.23456	4.58814	0.00224232	0.0385575	FALSE	3.34868	3.35083	4.58814	1.97579e-06	3.78807e-05
12122	Bid	32.9805	59.3186	50.1293	53.5544	43.6716	60.1575	160.686	136.661	156.206	171.873	149.005	173.521	19.7027	37.4392	8.66365	38.3734	21.0234	26.2517	2519	0.263504	0.263555	6.06043	0.749515	1	FALSE	2.21577	2.21601	6.06043	0.0004737	0.00915161	TRUE	-0.374336	-0.374429	6.06043	0.647435	0.806167	FALSE	1.9487	1.94889	6.06043	0.00277996	0.0453908	FALSE	0.68462	0.684717	6.06043	0.38555	0.5854
12142	Prdm1	0	0.184275	0.209863	0.745874	0	0	0.516799	0	0.120387	0.478133	0.782843	0	0.838086	23.7835	14.5189	45.2263	7.14815	6.1365	5433	-0.80236	-0.821922	3.7842	0.666386	1	FALSE	1.31299	1.32858	3.7842	0.482779	0.882053	FALSE	5.55368	5.57907	3.7842	0.00921978	0.0359753	FALSE	0.6336	0.649816	3.7842	0.733958	1	FALSE	8.94223	8.98764	3.7842	0.000254922	0.00211479
12145	Cxcr5	271.839	328.21	291.54	339.159	313.51	301.721	80.4168	106.695	115.913	106.324	114.107	134.494	3.97595	0	1.79683	0	0	0	2634	0.218176	0.218182	6.6439	0.810943	1	FALSE	-1.02072	-1.02076	6.6439	0.246033	0.686432	FALSE	-6.26727	-6.27106	6.6439	4.02644e-13	3.40853e-11	TRUE	-1.14056	-1.14061	6.6439	0.191596	0.707787	FALSE	-15.1264	-1.44269e+08	6.6439	8.73402e-22	3.43278e-19
12151	Bmi1	12.4517	11.1398	7.09532	9.12497	10.2635	21.2527	1.00277	0.551704	1.38032	1.03753	2.36544	0.183971	0.61598	10.1072	6.90067	26.5526	0	3.05652	3696	-0.366835	-0.367047	3.05695	0.780291	1	FALSE	-2.6044	-2.60814	3.05695	0.0506619	0.279887	FALSE	-1.12848	-1.12935	3.05695	0.392404	0.598986	FALSE	-3.65762	-3.66871	3.05695	0.00743804	0.09436	FALSE	1.80009	1.80076	3.05695	0.173334	0.342226
12163	Bmp8a	0	0	0	0	0	0	2.41776	0.307399	0.134098	2.15571	0.666112	2.26536	0	0	0	0	0	0.282454	1951	0	0	-1.12537	1	1	FALSE	6.83665	1.44269e+08	-1.12537	0.000369445	0.00757121	TRUE	3.97172	1.44269e+08	-1.12537	0.0306722	0.0942869	FALSE	7.37468	1.44269e+08	-1.12537	0.000231504	0.00627513	TRUE	0	0	-1.12537	1	1
12166	Bmpr1a	0.0536423	0	0	0	0	0	3.89086	2.00235	1.87847	1.39887	4.34743	8.80816	0	0	0	4.76822	0	0	5571	-2.24277	-1.44269e+08	1.6202	0.174831	1	FALSE	7.75988	8.11726	1.6202	0.0010659	0.0170746	FALSE	-2.24277	-1.44269e+08	1.6202	0.392729	0.599111	FALSE	10.1954	1.44269e+08	1.6202	7.97104e-05	0.00264221	TRUE	10.0453	1.44269e+08	1.6202	9.55137e-05	0.000965618
12177	Bnip3l	77.6495	78.5451	87.1918	87.0673	77.9896	74.9201	45.212	39.3971	41.011	30.6703	40.4983	34.7686	32.3551	82.5495	78.4239	131.869	71.4667	94.3655	3279	0.213823	0.213842	6.40831	0.792118	1	FALSE	-0.393371	-0.393416	6.40831	0.620445	0.931677	FALSE	0.698833	0.698888	6.40831	0.351177	0.555273	FALSE	-0.937972	-0.938085	6.40831	0.185154	0.69591	FALSE	1.57114	1.57122	6.40831	0.0102936	0.0411503
12183	Bpgm	5.22809	5.19973	5.25391	5.59472	9.31709	7.75104	40.7701	31.4013	32.3659	31.4563	29.9697	26.1985	24.0397	14.7312	45.5888	28.1229	17.5093	8.95205	3201	0.302194	0.302556	4.66474	0.727455	1	FALSE	3.0214	3.02309	4.66474	2.76943e-05	0.000893771	TRUE	3.04987	3.05156	4.66474	2.40181e-05	0.000261185	TRUE	2.46045	2.46172	4.66474	0.000827971	0.0178663	FALSE	2.94155	2.94291	4.66474	5.2479e-05	0.000589493
12193	Zfp36l2	33.8016	17.2199	21.8304	16.2845	12.5548	18.9319	7.44074	15.9952	4.9999	4.41285	6.22163	10.4278	7.60606	52.8826	21.7377	19.8468	29.3628	50.707	3532	-0.228455	-0.228534	4.75893	0.803925	1	FALSE	-1.371	-1.37173	4.75893	0.116715	0.464251	FALSE	1.12807	1.12832	4.75893	0.202736	0.383946	FALSE	-0.486245	-0.486461	4.75893	0.594736	0.99038	FALSE	2.28304	2.28347	4.75893	0.00640072	0.0284146
12229	Btk	147.593	267.619	228.262	231.326	320.593	224.715	105.665	101.02	114.041	204.019	80.3473	99.2443	14.3695	61.8437	0.103723	9.0234	23.328	0.760843	2535	0.630116	0.630142	6.5399	0.589012	1	FALSE	-0.461347	-0.461375	6.5399	0.692675	0.952464	FALSE	-4.06003	-4.06121	6.5399	0.00069168	0.00430313	TRUE	-0.69783	-0.69786	6.5399	0.549481	0.986261	FALSE	-1.80751	-1.80763	6.5399	0.11943	0.264719
12235	Bub1	0	0	3.02803	0	0	0	43.159	32.065	40.663	57.6908	42.525	36.256	0	3.66327	0	0	0.0910307	8.52518	4848	7.83666	1.44269e+08	4.66125	0.00354734	0.513664	FALSE	13.4643	1.44269e+08	4.66125	6.87902e-05	0.00192479	TRUE	9.97649	1.44269e+08	4.66125	0.000781498	0.0047674	TRUE	5.58917	5.59537	4.66125	0.0325577	0.247457	FALSE	1.5575	1.56168	4.66125	0.496171	0.688163
12236	Bub1b	0.0407252	0.716286	2.21418	0	0.570432	0.849085	116.351	107.818	139.262	140.928	112.767	114.994	0	5.17425	22.2876	18.9046	0	8.18566	3669	2.31002	2.33941	5.80989	0.15496	1	FALSE	9.33036	9.36718	5.80989	7.46663e-06	0.000302097	TRUE	5.99494	6.03124	5.80989	0.00106179	0.00606697	TRUE	6.9491	6.95654	5.80989	0.000255232	0.00680983	TRUE	4.1689	4.17598	5.80989	0.014834	0.0550956
12237	Bub3	106.376	89.8246	94.4607	89.1189	107.446	62.2084	341.578	343.965	302.81	311.868	337.932	322.277	95.0548	130.526	91.2282	248.115	92.5585	81.7886	2055	0.352056	0.352102	7.11401	0.662229	1	FALSE	2.43872	2.43889	7.11401	1.97023e-05	0.000659039	TRUE	1.04532	1.04543	7.11401	0.14162	0.298978	FALSE	2.02906	2.02919	7.11401	0.000681249	0.0152691	FALSE	2.05281	2.05293	7.11401	0.000587091	0.00416297
12238	Commd3	139.753	173.726	186.202	155.648	108.239	198.4	75.5962	75.0179	82.4073	48.3005	65.576	66.8895	361.268	512.301	462.005	273.879	437.81	261.147	881	0.132706	0.132729	6.29745	0.870379	1	FALSE	-0.589129	-0.589261	6.29745	0.438486	0.857943	FALSE	2.13816	2.13836	6.29745	6.2495e-05	0.000579887	TRUE	-1.02415	-1.0244	6.29745	0.131742	0.582863	FALSE	2.68001	2.68022	6.29745	1.00321e-07	2.80924e-06
12257	Tspo	108.749	131.14	169.163	131.637	108.191	151.293	85.6763	86.4571	110.793	71.9655	92.4726	105.648	175.537	299.045	254.336	336.184	234.579	270.062	856	0.272103	0.272161	5.86082	0.734504	1	FALSE	0.111998	0.112023	5.86082	0.890467	0.995482	FALSE	1.8161	1.81634	5.86082	0.00106374	0.00607498	TRUE	-0.36085	-0.36093	5.86082	0.648894	0.998919	FALSE	2.41326	2.41349	5.86082	2.06456e-06	3.93087e-05
12265	Ciita	88.1662	105.567	77.9328	102.904	84.5704	114.657	44.2414	44.7475	48.9672	65.2799	37.508	42.6379	0	0	0	0	0	0	7862	0.00170286	0.00170292	6.69175	0.998334	1	FALSE	-0.67737	-0.677398	6.69175	0.359235	0.80558	FALSE	-14.8965	-1.44269e+08	6.69175	1.86222e-62	6.83126e-59	TRUE	-0.501359	-0.501378	6.69175	0.515565	0.980669	FALSE	-14.8982	-1.44269e+08	6.69175	1.36332e-47	3.75083e-44
12290	Cacna1e	2.69491	1.43902	2.59297	1.45165	2.19437	2.64635	0.00884545	0.00944688	0	0.146137	0	0	0.681367	4.38909	0.0207086	2.20836	0.660394	0.347211	12697	0.101261	0.101351	2.23883	0.942126	1	FALSE	-8.4363	-8.97778	2.23883	3.71351e-06	0.000168178	TRUE	-1.53798	-1.54058	2.23883	0.278186	0.476612	FALSE	-4.94782	-4.98568	2.23883	0.00124936	0.0245083	FALSE	1.56273	1.56355	2.23883	0.265976	0.458285
12292	Cacna1s	0.0716073	0.839634	1.79862	0.66822	0.982098	1.95506	6.83552	5.55665	8.06606	5.69098	5.24665	4.19995	24.876	10.761	11.1307	12.3766	22.0658	6.82232	6260	0.720025	0.72275	4.30564	0.479311	1	FALSE	3.52193	3.52834	4.30564	0.000326277	0.00687867	TRUE	5.17051	5.17734	4.30564	3.21286e-07	6.23589e-06	TRUE	2.36191	2.36537	4.30564	0.0160966	0.15913	FALSE	4.88903	4.89318	4.30564	1.13297e-06	2.35696e-05
12304	Pdia4	153.757	294.629	266.607	226.614	278.907	179.245	65.3222	43.4149	52.1456	70.0517	64.0483	35.7656	360.081	347.05	417.244	685.537	632.537	302.41	2481	0.769131	0.769164	8.12081	0.290183	1	FALSE	-1.10425	-1.10435	8.12081	0.0960439	0.41276	FALSE	1.93715	1.93721	8.12081	0.000421837	0.00285857	TRUE	-2.18205	-2.18222	8.12081	3.8096e-05	0.00146079	TRUE	2.30278	2.30282	8.12081	9.8914e-06	0.00014823
12306	Anxa2	11.7249	8.03021	7.10688	9.24695	12.6914	11.397	347.308	316.258	310.369	295.024	310.636	340.855	0	8.75869	0	0	16.7178	13.1004	2587	-0.0221527	-0.0221736	6.59344	0.987548	1	FALSE	5.43882	5.44015	6.59344	0.000550097	0.0100897	FALSE	-0.360375	-0.360749	6.59344	0.800141	0.908579	FALSE	5.38047	5.38182	6.59344	0.000614213	0.0139657	FALSE	1.08049	1.08122	6.59344	0.448844	0.648072
12315	Calm3	23.0763	12.2992	12.006	13.7943	15.166	13.9579	46.8979	61.4946	52.6685	42.1857	50.4039	47.3733	86.1997	41.0484	69.1876	31.0793	37.5759	78.7418	2208	-0.181774	-0.181907	5.1697	0.823819	1	FALSE	2.08657	2.08733	5.1697	0.000400987	0.00805267	TRUE	3.21513	3.21602	5.1697	2.66602e-09	9.55687e-08	TRUE	2.21746	2.21835	5.1697	0.000136344	0.00409964	TRUE	2.77914	2.78011	5.1697	6.59767e-07	1.46091e-05
12316	Aspm	0	0.724463	0	0	0.378619	0	5.90072	9.00576	7.95131	5.92405	6.10357	13.4886	0	0	0	0	0	3.62513	11401	7.46606	1.44269e+08	3.59	0.000880673	0.222609	FALSE	12.0469	1.44269e+08	3.59	6.75584e-06	0.000279504	TRUE	9.97801	1.44269e+08	3.59	6.08217e-05	0.000570625	TRUE	5.00508	5.013	3.59	0.015532	0.155391	FALSE	-7.46606	-1.44269e+08	3.59	0.0319105	0.0998224
12326	Camk4	0.0484699	0.365359	0.265837	1.15551	0.647087	0.0270685	0.163944	0.330727	0.0212168	0.25079	0.507796	0.533041	0	5.01599	0	0	3.36419	0	12331	0.149063	0.149757	1.42032	0.926675	1	FALSE	-0.433575	-0.436005	1.42032	0.789236	0.97441	FALSE	-7.69619	-1.44269e+08	1.42032	0.00334117	0.0157877	FALSE	0.0747927	0.0751121	1.42032	0.963182	1	FALSE	3.97211	3.97799	1.42032	0.0219471	0.0751018
12330	Canx	197.915	194.006	192.368	186.617	183.6	170.172	194.115	221.213	203.736	204.599	191.554	225.49	480.599	677.65	580.251	900.804	579.505	593.146	4289	0.224845	0.224852	9.41099	0.779308	1	FALSE	0.616016	0.616032	9.41099	0.399269	0.83282	FALSE	2.55459	2.55463	9.41099	1.09e-10	5.65824e-09	TRUE	0.476824	0.476836	9.41099	0.532283	0.981035	FALSE	3.25841	3.25845	9.41099	1.56306e-18	2.9155e-16
12332	Capg	482.955	510.301	685.801	608.599	438.712	556.035	50.0857	35.2446	42.7313	54.7686	54.6736	36.3842	163.322	211.324	118.1	209.135	181.615	107.213	1249	0.189824	0.189831	6.67493	0.815159	1	FALSE	-2.956	-2.95637	6.67493	6.07959e-09	6.49572e-07	TRUE	-1.04723	-1.04729	6.67493	0.126165	0.275098	FALSE	-3.40161	-3.40207	6.67493	8.09215e-12	2.07103e-09	TRUE	-0.130105	-0.13011	6.67493	0.873139	0.948464
12333	Capn1	7.89374	12.4793	19.9595	10.2975	13.9435	7.30375	9.30364	11.9235	6.91068	11.2138	5.90905	4.995	0.142336	0	0.49316	0.69198	6.89773	0	3199	1.0563	1.05701	2.93161	0.363574	1	FALSE	0.313142	0.31341	2.93161	0.788538	0.97441	FALSE	-4.37476	-4.40149	2.93161	0.000652896	0.0041011	TRUE	-0.43312	-0.433351	2.93161	0.710446	1	FALSE	-1.43	-1.43107	2.93161	0.223357	0.406825
12340	Capza1	247.69	291.404	286.522	291.301	285.214	245.073	412.593	409.22	432.21	469.182	344.534	412.199	79.4367	52.8426	52.2243	138.686	111.749	74.3518	3187	0.323845	0.323854	8.07143	0.686184	1	FALSE	1.13258	1.1326	8.07143	0.0918141	0.402075	FALSE	-0.900249	-0.900288	8.07143	0.20677	0.389307	FALSE	0.872292	0.872308	8.07143	0.22399	0.750532	FALSE	-0.189003	-0.189008	8.07143	0.816038	0.91535
12346	Car1	0	0	0	0	0	0	0	0	0	0	0	0	2864.07	3185.16	3446.2	1564.45	1341.63	4308.31	1248	0	0	9.25265	1	1	FALSE	0	0	9.25265	1	1	FALSE	18.3493	1.44269e+08	9.25265	1.70337e-78	1.87456e-74	TRUE	0	0	9.25265	1	1	FALSE	18.0877	1.44269e+08	9.25265	2.51312e-75	2.76569e-71
12349	Car2	54.9267	61.8736	59.9553	54.9172	39.169	45.8095	12.235	8.30918	8.84262	6.15044	3.89413	7.21743	2461.85	2523.83	2157.84	1422.59	1127.95	3285.78	1790	0.22978	0.229839	9.45712	0.779268	1	FALSE	-2.10879	-2.11013	9.45712	0.000650008	0.0115563	FALSE	6.66245	6.66285	9.45712	8.643e-31	5.94476e-28	TRUE	-2.60799	-2.60974	9.45712	1.05496e-05	0.000511449	TRUE	6.31081	6.31115	9.45712	2.82308e-28	1.94175e-25
12363	Casp4	17.0511	14.0056	6.49666	13.5611	8.63549	33.2277	5.01355	4.638	3.45433	5.56085	7.31669	2.49382	36.3579	28.3001	17.0277	37.5784	26.3597	1.64575	3181	-0.916105	-0.916614	4.22141	0.367418	1	FALSE	-1.45338	-1.45437	4.22141	0.147966	0.530257	FALSE	0.955352	0.955629	4.22141	0.347391	0.552223	FALSE	-0.867724	-0.868621	4.22141	0.394457	0.919756	FALSE	3.01745	3.0184	4.22141	0.00221756	0.0121414
12367	Casp3	4.09915	6.47877	11.4145	4.04887	5.78792	7.483	59.2364	37.8948	31.4297	65.2434	27.445	35.0008	21.5578	16.5293	23.8505	25.1402	5.85819	21.8233	2260	0.841304	0.842743	4.27314	0.343045	1	FALSE	3.47409	3.47706	4.27314	1.31214e-05	0.000473445	TRUE	3.12926	3.13216	4.27314	9.62305e-05	0.000833215	TRUE	2.8327	2.83427	4.27314	0.00041689	0.0102867	FALSE	2.35412	2.35558	4.27314	0.00420991	0.0203705
12369	Casp7	10.8979	1.10795	7.09012	1.92884	3.97054	5.95703	12.9735	8.84938	9.70614	8.344	8.81598	10.4153	10.174	0	0	0	0	0.696966	2372	-0.382533	-0.383309	2.23716	0.787842	1	FALSE	1.28104	1.28254	2.23716	0.36859	0.811429	FALSE	0.458938	0.459603	2.23716	0.748357	0.876538	FALSE	1.41642	1.41849	2.23716	0.320834	0.856362	FALSE	-8.76559	-1.44269e+08	2.23716	0.00220173	0.0120788
12393	Runx2	0	0.35292	1.1254	1.05063	3.44909	0.17257	0	0	0	0	0	0	0.128407	0.604454	2.00206	0.104044	13.4411	4.46791	7092	2.14664	2.15627	1.88446	0.245273	1	FALSE	-6.86658	-1.44269e+08	1.88446	0.00224881	0.0299977	FALSE	3.24501	3.25613	1.88446	0.0882604	0.212441	FALSE	-9.01322	-1.44269e+08	1.88446	0.000195395	0.00547157	TRUE	2.63569	2.63804	1.88446	0.158734	0.322972
12402	Cbl	9.64194	1.0833	3.0002	1.69733	3.16531	1.77299	2.3642	5.0971	5.45587	2.14157	1.95241	8.82888	0	0	0	0	0.0868221	0.108414	5083	-0.67151	-0.672492	2.17253	0.567629	1	FALSE	0.107215	0.107335	2.17253	0.927393	0.99981	FALSE	-5.77727	-5.86798	2.17253	6.23869e-05	0.000579887	TRUE	1.37372	1.37534	2.17253	0.240426	0.775751	FALSE	-4.78612	-4.85448	2.17253	0.0025615	0.0136043
12408	Cbr1	33.3121	21.4171	24.7867	18.9853	15.0047	36.0233	9.76615	5.54797	2.54122	8.58232	9.61765	8.38677	54.7578	48.1534	75.1595	54.6073	81.6498	34.6648	1081	-0.310944	-0.311233	3.66225	0.725912	1	FALSE	-1.48222	-1.48436	3.66225	0.0725187	0.351939	FALSE	1.9001	1.90098	3.66225	0.0175114	0.0601476	FALSE	-1.15486	-1.15669	3.66225	0.172109	0.672129	FALSE	2.87196	2.87324	3.66225	0.000189785	0.00165106
12412	Cbx1	48.3075	43.638	28.2455	32.6699	24.4879	26.5155	42.1209	41.9758	41.266	35.8803	43.4195	30.9169	49.4026	38.983	87.9754	32.1623	53.1407	106.187	3189	0.00187449	0.00187517	5.78109	0.998173	1	FALSE	0.752332	0.752465	5.78109	0.309946	0.764127	FALSE	2.11197	2.11222	5.78109	0.000166345	0.00132238	TRUE	0.479018	0.47911	5.78109	0.541061	0.984356	FALSE	1.66796	1.66818	5.78109	0.00583612	0.0263872
12417	Cbx3	437.406	355.377	420.93	413.55	420.788	365.129	752.974	903.494	867.293	765.388	753.16	769.651	1199.07	1336.2	1436.89	1719.68	1290.42	1313.94	1803	0.166947	0.166953	9.41598	0.836179	1	FALSE	1.4945	1.49453	9.41598	0.0031489	0.0387192	FALSE	2.67928	2.67932	9.41598	8.50154e-12	5.77527e-10	TRUE	1.30687	1.30689	9.41598	0.0162309	0.160055	FALSE	3.1837	3.18375	9.41598	2.15265e-17	3.53581e-15
12419	Cbx5	13.1877	5.33062	6.86828	11.5137	7.72023	6.63687	37.6734	45.1926	39.7005	29.5826	42.7967	62.6306	17.3405	13.5401	24.9625	17.1136	17.7228	49.3579	11081	-0.481916	-0.482043	6.69311	0.545189	1	FALSE	2.44293	2.44319	6.69311	3.10222e-05	0.00097822	TRUE	2.4792	2.47946	6.69311	2.2713e-05	0.000250241	TRUE	3.04484	3.04524	6.69311	6.76296e-08	6.60396e-06	TRUE	2.58046	2.58083	6.69311	9.63298e-06	0.000145022
12428	Ccna2	0	0.400679	0	0.511535	0.093068	1.58321	37.0374	44.1214	33.5989	24.0711	44.9292	48.9024	17.3321	57.2966	24.4135	27.5623	10.0478	52.8327	2811	-1.79748	-1.84724	4.75954	0.117054	1	FALSE	6.36765	6.38718	4.75954	9.13133e-08	6.32015e-06	TRUE	6.5116	6.53115	4.75954	5.46584e-08	1.30198e-06	TRUE	8.11779	8.18707	4.75954	2.77195e-10	5.17038e-08	TRUE	8.90338	8.97276	4.75954	1.54489e-11	1.02419e-09
12442	Ccnb2	0	0	1.38731	4.41107	2.12211	0	303.99	258.497	268.67	277.421	292.715	285.117	73.2787	28.613	42.3156	0	47.2533	84.7521	1541	-0.19599	-0.198257	5.91014	0.903772	1	FALSE	8.03426	8.04971	5.91014	7.17356e-05	0.00198354	TRUE	6.4302	6.44553	5.91014	0.000712339	0.00441153	TRUE	8.10389	8.1216	5.91014	6.54728e-05	0.00229468	TRUE	5.59059	5.608	5.91014	0.00237815	0.0128292
12444	Ccnd2	24.5503	20.4394	21.6747	13.8072	18.8482	16.6664	7.76198	5.25929	5.52247	9.31529	8.2229	4.48872	13.8789	27.8499	50.5301	35.3606	19.4942	27.3962	6135	0.338471	0.338541	5.48109	0.683731	1	FALSE	-0.836748	-0.83701	5.48109	0.287498	0.736907	FALSE	1.63166	1.63189	5.48109	0.0208644	0.0691605	FALSE	-1.36859	-1.36901	5.48109	0.0611348	0.366125	FALSE	1.7813	1.78148	5.48109	0.0104297	0.0416014
12445	Ccnd3	34.0006	50.9278	85.9784	55.1913	30.3045	43.3846	22.0707	14.3209	19.3946	22.5871	13.2043	21.0201	0.751141	1.70479	0.460864	2.51058	3.5491	3.97719	9699	0.540675	0.540703	6.03457	0.547406	1	FALSE	-0.745236	-0.745295	6.03457	0.402165	0.834219	FALSE	-3.69806	-3.69911	6.03457	4.0473e-06	5.57453e-05	TRUE	-1.25572	-1.25581	6.03457	0.145152	0.615805	FALSE	-3.1593	-3.15978	6.03457	9.15656e-05	0.000934767
12448	Ccne2	0.32513	0.0778026	0	2.39742	1.05719	0	36.9016	43.773	29.6432	37.9905	34.1175	39.983	4.10464	0.761452	13.7312	0	7.81942	5.99545	3217	-1.147	-1.16173	4.05412	0.462903	1	FALSE	5.63282	5.64467	4.05412	0.0013151	0.0197444	FALSE	3.92751	3.93881	4.05412	0.0172742	0.0595	FALSE	7.00378	7.03038	4.05412	0.000157608	0.00458858	TRUE	4.05415	4.07938	4.05412	0.0149878	0.0554794
12452	Ccng2	26.5468	22.576	19.478	7.14599	15.6805	26.5444	13.6825	14.4255	11.1351	9.99838	16.1923	18.1428	0	0	0.10267	0	7.40985	0.537942	2561	0.15856	0.158638	3.23262	0.898419	1	FALSE	0.00134021	0.00134092	3.23262	0.999139	1	FALSE	-5.46153	-5.49295	3.23262	0.000111566	0.000945179	TRUE	-0.16387	-0.163951	3.23262	0.895048	1	FALSE	-1.77813	-1.77968	3.23262	0.156994	0.320719
12458	Ccr6	200.137	166.54	189.871	180.181	144.831	205.35	11.933	5.30535	9.68514	8.38542	22.7768	7.35531	0	0	0	31.2181	0	0	2080	-0.0235336	-0.0235351	5.20143	0.986503	1	FALSE	-3.20326	-3.20402	5.20143	0.0253891	0.174848	FALSE	-13.9203	-1.44269e+08	5.20143	7.62176e-09	2.36275e-07	TRUE	-4.2824	-4.28415	5.20143	0.00375985	0.0569149	FALSE	-2.5604	-2.56087	5.20143	0.0714901	0.181907
12460	Ccs	19.3667	11.3661	31.9565	31.5362	16.7067	42.1042	40.8016	37.1075	62.4978	35.8109	28.9492	39.1335	64.1859	133.835	36.5674	103.317	53.8599	90.1937	1057	-0.383482	-0.38384	4.41601	0.670024	1	FALSE	1.08676	1.08738	4.41601	0.209242	0.634291	FALSE	2.08883	2.08972	4.41601	0.0104912	0.0399232	FALSE	1.15412	1.15496	4.41601	0.180907	0.689563	FALSE	3.59154	3.59294	4.41601	5.31504e-06	8.84903e-05
12462	Cct3	108.249	129.299	121.533	134.006	172.709	86.2331	227.046	194.204	242.401	206.1	224.523	203.096	191.201	170.122	259.717	145.531	91.4492	130.175	3103	0.538693	0.538727	7.62307	0.484393	1	FALSE	1.59531	1.59538	7.62307	0.00709722	0.0711338	FALSE	1.7872	1.78728	7.62307	0.00174559	0.00918272	TRUE	0.799694	0.799726	7.62307	0.269509	0.809926	FALSE	1.28255	1.2826	7.62307	0.0445126	0.128135
12465	Cct5	339.723	422.481	394.94	439.381	388.724	354.977	772.842	750.466	703.68	630.037	703.121	725.506	539.501	481.541	635.121	229.415	334.543	642.341	1769	0.271901	0.271911	8.41772	0.73321	1	FALSE	1.46718	1.46722	8.41772	0.00527617	0.0573375	FALSE	1.66019	1.66023	8.41772	0.000802855	0.00486532	TRUE	1.08865	1.08868	8.41772	0.073409	0.410646	FALSE	1.09886	1.09888	8.41772	0.0699375	0.178928
12468	Cct7	53.8941	82.4589	65.0247	71.2487	80.6227	71.6126	153.072	147.165	153.017	129.421	156.223	157.022	147.341	67.4651	119.751	96.8121	131.467	115.09	6227	0.40382	0.403842	8.04597	0.604401	1	FALSE	1.77017	1.77023	8.04597	0.000323906	0.00684182	TRUE	1.98942	1.98949	8.04597	2.19772e-05	0.000244056	TRUE	1.21504	1.21508	8.04597	0.0383782	0.274293	FALSE	1.67042	1.67047	8.04597	0.000975637	0.00631269
12476	Cd151	23.839	4.16737	3.18765	6.62698	10.2071	5.41925	0.614025	2.50386	0	5.65625	0.117439	2.75993	3.16832	20.0886	33.9779	0	0	36.2905	2012	-0.874961	-0.876235	2.64444	0.588856	1	FALSE	-5.09138	-5.14233	2.64444	0.00492028	0.0546395	FALSE	1.86442	1.86553	2.64444	0.254529	0.449758	FALSE	-0.368294	-0.369112	2.64444	0.819718	1	FALSE	1.54011	1.54195	2.64444	0.346624	0.545801
12478	Cd19	973.018	930.524	630.029	1181.66	854.172	1377.32	595.032	328.545	619.663	409.365	600.069	407.387	4.34833	36.9695	36.7681	8.55661	30.7055	0	2932	-0.355648	-0.355651	8.65894	0.750964	1	FALSE	-0.41428	-0.414284	8.65894	0.711526	0.956519	FALSE	-5.59469	-5.59521	8.65894	2.07017e-06	3.08382e-05	TRUE	-0.775724	-0.775734	8.65894	0.487439	0.975244	FALSE	-3.701	-3.70116	8.65894	0.000955714	0.0062161
12482	Ms4a1	580.85	554.443	577.668	553.937	480.864	581.95	512.196	611.831	575.895	793.977	546.956	650.796	2.06828	24.6183	0	0	0.100231	13.0789	4403	0.104887	0.104888	8.97447	0.945346	1	FALSE	0.466527	0.466531	8.97447	0.760562	0.969842	FALSE	-5.83739	-5.83823	8.97447	0.000818828	0.00493764	TRUE	0.643618	0.643623	8.97447	0.674345	1	FALSE	-4.68454	-4.68488	8.97447	0.00503927	0.0235087
12483	Cd22	314.265	372.38	276.711	308.573	384.905	341.361	146.214	109.166	128.853	187.009	153.275	150.606	0	0	0	0	0.905637	0	4873	0.289495	0.289499	7.7298	0.71722	1	FALSE	-0.637818	-0.637832	7.7298	0.391178	0.828931	FALSE	-15.8675	-1.44269e+08	7.7298	7.23889e-76	3.9832e-72	TRUE	-0.905087	-0.905104	7.7298	0.187881	0.701605	FALSE	-8.59495	-8.6022	7.7298	1.20264e-53	6.61752e-50
12484	Cd24a	209.65	162.841	142.445	164.48	155.874	206.101	440.275	528.071	458.491	471.64	461.582	426.034	362.561	340.596	393.247	111.739	236.941	440.611	1816	-0.136455	-0.136466	7.7617	0.866395	1	FALSE	1.76921	1.76928	7.7617	0.000942328	0.0155477	FALSE	2.0437	2.04378	7.7617	5.70322e-05	0.000540603	TRUE	1.92097	1.92106	7.7617	0.000213527	0.00590419	TRUE	1.87527	1.87536	7.7617	0.000354271	0.00275141
12487	Cd28	0.0532884	2.16461	0.737014	0	2.19256	1.17054	0	0	0.46652	1.01466	0.905884	1.85913	22.8965	58.204	26.725	72.2356	56.8172	28.6441	5608	2.35605	2.37046	5.52456	0.124569	1	FALSE	0.829467	0.837226	5.52456	0.58309	0.920621	FALSE	7.11446	7.13226	5.52456	7.60263e-05	0.000683554	TRUE	-0.525535	-0.527084	5.52456	0.727267	1	FALSE	6.5485	6.55198	5.52456	0.000194731	0.00168741
12490	Cd34	0	0	0	0	0	0	0	0	0	0	0	0	15.8089	26.4025	60.9941	34.0647	28.119	14.6124	2621	0	0	3.4799	1	1	FALSE	0	0	3.4799	1	1	FALSE	12.4632	1.44269e+08	3.4799	1.32299e-16	2.07992e-14	TRUE	0	0	3.4799	1	1	FALSE	13.0481	1.44269e+08	3.4799	2.95643e-17	4.64793e-15
12493	Cd37	478.146	481.357	486.959	496.35	486.631	463.661	231.623	219.955	264.974	252.632	241.067	266.769	35.4804	53.4002	25.0741	43.2598	97.2699	46.4165	2695	0.206177	0.206181	7.68648	0.798171	1	FALSE	-0.42983	-0.42984	7.68648	0.581157	0.92005	FALSE	-2.7371	-2.73727	7.68648	3.03901e-09	1.05836e-07	TRUE	-0.690399	-0.690415	7.68648	0.343637	0.878245	FALSE	-1.64	-1.64006	7.68648	0.00277136	0.0145164
12494	Cd38	190.181	163.044	173.265	159.44	137.882	159.442	2.92495	4.36535	5.15387	4.50193	5.08868	6.73525	7.29748	14.1087	0	0	30.6491	2.57594	2995	0.0877266	0.087731	5.59176	0.945762	1	FALSE	-4.73545	-4.73735	5.59176	0.000557813	0.0102142	FALSE	-4.50966	-4.51129	5.59176	0.000982532	0.00570895	TRUE	-4.64917	-4.65084	5.59176	0.000677414	0.0152142	FALSE	-2.20999	-2.21024	5.59176	0.0885416	0.212891
12495	Entpd1	6.18554	5.20957	5.60337	12.546	4.44696	9.13447	0	1.44247	0	1.1157	0.901655	0	3.36971	55.2348	13.1347	52.0476	31.6393	1.08327	4324	-0.680221	-0.680784	4.48579	0.640617	1	FALSE	-4.45908	-4.47873	4.48579	0.00457116	0.0517015	FALSE	0.207481	0.207607	4.48579	0.886811	0.955582	FALSE	-2.25798	-2.26367	4.48579	0.127247	0.573212	FALSE	4.52412	4.52555	4.48579	0.00392147	0.0193177
12500	Cd3d	8.42598	4.79881	10.5017	6.88003	6.39283	12.6318	0	2.5252	1.47533	0.651052	0.355321	4.60122	28.4155	40.0591	65.4376	38.8359	63.3771	15.5376	1330	-0.119999	-0.120273	3.16842	0.912441	1	FALSE	-3.31034	-3.33892	3.16842	0.00271735	0.0347726	FALSE	2.92694	2.92964	3.16842	0.00613618	0.0260326	FALSE	-1.25093	-1.25557	3.16842	0.248713	0.783906	FALSE	3.96957	3.97273	3.16842	0.000250264	0.00208175
12502	Cd3g	9.49398	5.26027	38.87	12.7782	15.4718	23.0569	0	0	1.91807	0.483675	0.346464	0	24.4802	53.8767	111.806	98.817	99.2208	95.8847	1023	0.67788	0.678817	3.80325	0.577053	1	FALSE	-3.67693	-3.70737	3.80325	0.00368178	0.0437087	FALSE	3.2842	3.28644	3.80325	0.00756731	0.0307875	FALSE	-6.53563	-6.6913	3.80325	4.22596e-06	0.000239415	TRUE	3.33443	3.33585	3.80325	0.00678058	0.0297173
12505	Cd44	8.60261	13.6156	7.46911	9.20485	15.0233	23.75	29.7108	26.8084	23.3083	28.4506	21.0336	25.9476	25.0722	46.1965	51.2366	44.3339	57.7869	42.6683	6774	0.0315391	0.0315478	6.32122	0.969273	1	FALSE	1.42183	1.42209	6.32122	0.0251102	0.173907	FALSE	2.51516	2.51551	6.32122	3.11193e-06	4.43612e-05	TRUE	1.47392	1.47419	6.32122	0.0189387	0.176356	FALSE	3.35029	3.35066	6.32122	6.16522e-11	3.58985e-09
12508	Cd53	675.486	590.31	651.426	595.054	540.781	642.706	305.868	356.93	405.882	372.645	355.318	360.646	342.556	549.016	450.333	702.331	759.153	382.719	2802	0.0944428	0.0944442	9.06716	0.907345	1	FALSE	-0.301816	-0.301821	9.06716	0.703507	0.954871	FALSE	0.278105	0.278109	9.06716	0.726818	0.863131	FALSE	-0.424154	-0.42416	9.06716	0.58304	0.988306	FALSE	1.47631	1.47632	9.06716	0.00210413	0.0116128
12514	Cd68	8.44938	13.9051	44.9627	1.29683	26.6026	69.6481	18.0499	10.2336	17.779	14.4807	13.9476	19.6747	44.7201	98.4211	87.6456	158.117	144.917	40.4554	1008	0.469856	0.470284	4.31587	0.664162	1	FALSE	0.00208359	0.00208268	4.31587	0.998472	1	FALSE	2.20552	2.20673	4.31587	0.0375798	0.11052	FALSE	-0.697156	-0.697852	4.31587	0.518786	0.980669	FALSE	3.5121	3.51313	4.31587	0.000986603	0.00637308
12516	Cd7	17.1116	31.0944	48.6736	9.22261	28.6224	32.9913	0	0	0	0	0	0	50.2821	22.5423	14.518	18.1075	31.1359	17.1856	978	1.13202	1.13312	2.55395	0.272112	1	FALSE	-9.47801	-1.44269e+08	2.55395	1.41969e-10	2.08316e-08	TRUE	1.64302	1.64439	2.55395	0.108696	0.247558	FALSE	-10.61	-1.44269e+08	2.55395	7.83434e-13	2.69428e-10	TRUE	0.674985	0.675332	2.55395	0.518418	0.706613
12517	Cd72	624.028	697.917	666.152	761.623	547.51	685.995	68.1486	45.4889	135.86	67.8991	98.1783	69.6696	2.42359	11.4086	0.349882	10.8007	2.64262	14.8491	1503	0.0721893	0.0721911	6.62546	0.941837	1	FALSE	-2.23041	-2.23054	6.62546	0.0173602	0.135688	FALSE	-5.88478	-5.88688	6.62546	2.37114e-09	8.64052e-08	TRUE	-3.09326	-3.09352	6.62546	0.000870726	0.0186102	FALSE	-4.91016	-4.91118	6.62546	3.6918e-07	8.75609e-06
12519	Cd80	0.288643	0.402915	0.871843	0	1.43189	0.752244	1.98876	0.656503	1.60041	1.79217	2.73869	3.61214	0	0.394332	0	0	0	0	3106	1.64632	1.67086	0.236727	0.219696	1	FALSE	3.17562	3.20775	0.236727	0.0200771	0.150612	FALSE	-5.31936	-1.44269e+08	0.236727	0.0285186	0.0889841	FALSE	1.40906	1.41631	0.236727	0.289815	0.830143	FALSE	-1.50161	-1.52423	0.236727	0.346109	0.54524
12520	Cd81	349.239	390.111	472.637	421.354	348.991	381.276	387.39	406.856	389.421	422.03	395.137	459.277	242.364	500.246	393.712	619.276	784.37	337.429	1518	0.269296	0.269307	7.9988	0.7355	1	FALSE	0.555425	0.555446	7.9988	0.45505	0.868565	FALSE	0.715018	0.715044	7.9988	0.306244	0.508099	FALSE	0.367308	0.36732	7.9988	0.639038	0.995082	FALSE	1.94124	1.94128	7.9988	3.91683e-06	6.81099e-05
12522	Cd83	424.448	426.165	619.658	481.623	636.575	466.4	212.037	191.808	287.962	326.976	286.499	243.651	8.13093	13.943	0.117382	0	0.394033	7.8724	2240	0.497507	0.497517	7.33814	0.689459	1	FALSE	-0.266119	-0.266127	7.33814	0.830806	0.983149	FALSE	-5.30163	-5.30306	7.33814	8.00498e-05	0.000714	TRUE	-0.853729	-0.85375	7.33814	0.492587	0.97546	FALSE	-5.54707	-5.54826	7.33814	4.49366e-05	0.000519724
12524	Cd86	28.8954	50.9651	35.8694	47.2118	44.461	36.8093	95.0593	139.363	93.4079	178.169	91.9467	100.963	0	0	0	16.5653	7.82169	0	2539	0.393476	0.39357	5.46603	0.699025	1	FALSE	1.83953	1.83981	5.46603	0.0619218	0.31801	FALSE	-11.8436	-1.44269e+08	5.46603	4.3776e-12	3.08817e-10	TRUE	1.98585	1.98608	5.46603	0.0432414	0.293897	FALSE	-1.07289	-1.07322	5.46603	0.289617	0.48328
12526	Cd8b1	2.63808	6.45171	14.1919	14.4014	13.9491	42.9798	0	0	0	0	0	0	0	0	0	0	0	0	1416	-0.490068	-0.490643	1.21403	0.715901	1	FALSE	-9.99389	-1.44269e+08	1.21403	1.99971e-07	1.28695e-05	TRUE	-9.99389	-1.44269e+08	1.21403	1.05463e-05	0.000128958	TRUE	-9.50383	-1.44269e+08	1.21403	4.99582e-07	3.78444e-05	TRUE	-9.50383	-1.44269e+08	1.21403	0.000421124	0.00315271
12527	Cd9	0	17.218	38.8591	13.3791	12.7295	0	3.20349	1.5094	6.14554	2.17927	5.15394	5.13391	36.2891	65.2471	60.2196	138.043	166.605	66.1096	1192	2.48037	2.4858	4.2623	0.0810188	1	FALSE	0.561038	0.563177	4.2623	0.689021	0.952172	FALSE	4.45512	4.46143	4.2623	0.00289837	0.0140699	FALSE	-2.72023	-2.72685	4.2623	0.056971	0.348702	FALSE	3.69	3.69109	4.2623	0.0114405	0.0446941
12531	Cdc25b	31.7054	52.6298	30.8331	18.9365	42.9902	35.2526	118.403	122.09	117.956	111.03	136.314	145.364	4.21335	0	2.60084	0	0.281632	0.0879176	3134	0.75562	0.755793	5.74779	0.40881	1	FALSE	2.66853	2.66889	5.74779	0.00154675	0.0225343	FALSE	-2.5709	-2.5731	5.74779	0.00307678	0.0147925	FALSE	1.87722	1.87741	5.74779	0.0299591	0.237707	FALSE	-7.19782	-7.23342	5.74779	7.5661e-11	4.29201e-09
12532	Cdc25c	0	0	0	4.26395	0	0	49.7705	47.7329	43.9495	47.497	65.0728	49.3756	6.57749	0	30.0184	26.4757	0	0	2146	-6.97773	-1.44269e+08	4.0123	0.00782085	0.804431	FALSE	5.63283	5.6441	4.0123	0.0319771	0.203768	FALSE	3.85119	3.86189	4.0123	0.114826	0.25679	FALSE	12.4305	1.44269e+08	4.0123	0.000171198	0.00493203	TRUE	11.151	1.44269e+08	4.0123	0.000417672	0.0031348
12534	Cdk1	0	0	0	0	0.548841	0	107.716	107.575	95.0904	96.7972	124.093	108.571	43.9412	50.9618	36.2227	49.2781	18.0539	92.1979	2860	4.58872	1.44269e+08	5.8535	0.000769186	0.206461	FALSE	14.0691	1.44269e+08	5.8535	2.03494e-26	2.48828e-23	TRUE	13.6141	1.44269e+08	5.8535	3.68884e-25	1.39985e-22	TRUE	9.36719	9.42826	5.8535	3.40976e-19	2.68032e-16	TRUE	9.04008	9.10112	5.8535	2.88358e-18	5.11836e-16
12544	Cdc45	6.1358	1.45993	2.46074	2.37895	2.99092	0	119.333	103.883	94.3093	69.325	96.092	111.37	0	2.28613	9.07947	0	4.32462	5.65725	2143	-0.161161	-0.161846	4.69118	0.907354	1	FALSE	5.64192	5.64772	4.69118	0.000242232	0.00542926	TRUE	1.5537	1.55763	4.69118	0.264492	0.461949	FALSE	5.61691	5.62338	4.69118	0.000255562	0.00680983	TRUE	1.15296	1.15666	4.69118	0.412808	0.612671
12557	Cdh17	2.03725	7.80411	2.54847	12.5052	5.64277	6.86363	3.03746	1.04558	2.1344	5.52972	1.42597	2.25437	0	0	0	0	0	0	4474	-0.272227	-0.27247	2.08978	0.809973	1	FALSE	-1.17603	-1.1775	2.08978	0.296245	0.747487	FALSE	-10.2707	-1.44269e+08	2.08978	1.26529e-07	2.7111e-06	TRUE	-0.501106	-0.501694	2.08978	0.65795	0.999949	FALSE	-9.99848	-1.44269e+08	2.08978	1.82863e-05	0.000247759
12566	Cdk2	20.3669	21.0436	12.8453	8.86735	16.6633	13.252	37.8423	31.3237	27.7872	37.5039	30.5143	33.0956	4.64033	7.99628	1.08859	0.469988	1.82711	1.57949	3140	0.428072	0.42829	4.16103	0.669085	1	FALSE	1.70523	1.70582	4.16103	0.0785336	0.367184	FALSE	-1.43834	-1.43985	4.16103	0.147476	0.307847	FALSE	1.31813	1.3185	4.16103	0.178416	0.68485	FALSE	-0.965599	-0.966198	4.16103	0.336641	0.535691
12567	Cdk4	68.0497	119.381	132.464	150.727	118.368	126.553	343.774	283.827	324.115	258.336	380.764	284.663	294.985	279.355	150.612	160.075	199.019	376.454	1346	0.298421	0.298466	6.88612	0.713076	1	FALSE	2.13383	2.13402	6.88612	0.000328811	0.00690565	TRUE	2.29104	2.29123	6.88612	8.92202e-05	0.000781743	TRUE	1.4399	1.44002	6.88612	0.0289872	0.23251	FALSE	2.09106	2.09121	6.88612	0.000478938	0.00350446
12571	Cdk6	0.599426	0	0	1.38253	0.333935	0.243458	0.450553	0.69991	2.14681	1.3985	0.81865	0.330638	4.48358	11.167	0.0958923	0	10.1397	1.30632	2742	-2.508	-2.59371	0.59589	0.146731	1	FALSE	1.12376	1.13339	0.59589	0.501794	0.890541	FALSE	2.51671	2.53132	0.59589	0.14351	0.302091	FALSE	3.087	3.17861	0.59589	0.0785762	0.429147	FALSE	7.12921	7.23194	0.59589	0.000439942	0.00326691
12576	Cdkn1b	33.8073	23.9148	22.7452	20.6228	29.775	15.0379	1.35901	1.56095	1.01544	2.17463	2.56249	1.06082	26.4051	29.781	41.5416	33.5248	27.003	14.8461	4380	0.30489	0.304959	4.96091	0.721456	1	FALSE	-3.32192	-3.32521	4.96091	1.8789e-06	9.35623e-05	TRUE	1.1986	1.19881	4.96091	0.129226	0.279892	FALSE	-3.68561	-3.68913	4.96091	1.07011e-07	9.57447e-06	TRUE	1.5655	1.5657	4.96091	0.0399164	0.1182
12608	Cebpb	0.298046	0.332834	0.189526	0	0.0869728	0.0739763	0.448048	0.239256	0.434881	0.411236	0.23566	0.37675	1.21099	0.814359	5.06992	0.981226	2.93429	1.46561	1504	0.870492	0.96958	-1.34761	0.481716	1	FALSE	2.04302	2.20066	-1.34761	0.092996	0.404834	FALSE	5.16443	5.36269	-1.34761	2.27666e-05	0.000250296	TRUE	1.00008	1.05278	-1.34761	0.399545	0.92432	FALSE	4.16163	4.26038	-1.34761	0.000614331	0.00433657
12615	Cenpa	9.09432	19.3287	22.4791	16.6823	14.7244	9.6115	106.357	115.237	92.2021	97.4703	79.0978	88.8514	8.34379	60.1176	201.849	14.9701	47.0777	54.4576	1528	0.852588	0.853509	5.06988	0.370049	1	FALSE	3.48474	3.48662	5.06988	9.68987e-05	0.00255112	TRUE	3.68914	3.69105	5.06988	3.77833e-05	0.000383584	TRUE	2.69764	2.6986	5.06988	0.00262556	0.043647	FALSE	2.38499	2.38591	5.06988	0.00841	0.0351896
12616	Cenpb	1.91987	2.61868	3.66249	6.33447	4.56192	9.59846	6.88542	8.36635	2.78528	4.45029	4.25041	5.65799	0	4.72113	0.289578	0	2.75418	0	2724	-0.473326	-0.47426	1.83922	0.677996	1	FALSE	0.200187	0.200496	1.83922	0.860689	0.988817	FALSE	-4.79773	-4.85955	1.83922	0.000328805	0.00234663	TRUE	1.03538	1.03708	1.83922	0.361916	0.893224	FALSE	0.735869	0.737219	1.83922	0.525217	0.712729
12626	Cetn3	94.107	116.127	146.322	158.852	128.354	159.806	220.852	231.606	256.976	188.419	236.055	212.892	253.512	197.08	514.193	286.994	269.234	429.485	1013	0.129597	0.129621	6.52598	0.872959	1	FALSE	1.336	1.33616	6.52598	0.0229502	0.164111	FALSE	2.48665	2.48687	6.52598	8.6276e-08	1.93374e-06	TRUE	0.971136	0.971258	6.52598	0.142954	0.610717	FALSE	2.25211	2.25231	6.52598	2.88437e-06	5.25537e-05
12633	Cflar	38.38	35.1578	33.5233	29.7484	33.0235	35.2108	34.5161	35.2246	33.9636	30.6851	36.7055	28.3217	67.2009	68.2648	54.9979	39.8878	57.2655	65.5425	8639	0.171082	0.171096	7.20338	0.832175	1	FALSE	0.559993	0.560034	7.20338	0.454793	0.868565	FALSE	1.88362	1.88371	7.20338	8.94979e-05	0.000783552	TRUE	0.179266	0.179279	7.20338	0.824147	1	FALSE	2.0031	2.00318	7.20338	1.98774e-05	0.000265797
12649	Chek1	0.0383819	0.128585	2.41627	0	0	0	15.3479	20.3968	23.4541	21.0986	25.7046	23.492	0.701771	12.1127	41.0649	16.6796	10.7694	30.0801	3893	5.79801	6.4712	4.37005	0.000418238	0.143835	FALSE	10.722	11.4044	4.37005	1.62055e-08	1.51137e-06	TRUE	11.1737	11.8562	4.37005	6.33274e-09	2.01422e-07	TRUE	4.87589	4.88506	4.37005	0.00102798	0.0211852	FALSE	5.21153	5.22077	4.37005	0.000532623	0.00383105
12651	Chkb	36.9888	23.9653	30.089	43.4107	36.3523	62.204	15.5798	19.6644	16.13	22.4751	14.0713	20.855	0.212673	7.15084	0	0	8.24506	0.257388	2141	-0.434426	-0.434558	3.68502	0.656057	1	FALSE	-1.07884	-1.07926	3.68502	0.260129	0.705278	FALSE	-7.26668	-7.3278	3.68502	1.8803e-10	9.15608e-09	TRUE	-0.237919	-0.23801	3.68502	0.80792	1	FALSE	-1.30176	-1.30248	3.68502	0.177653	0.347878
12663	Chml	0.195449	0.245544	0.442764	0.170988	1.68963	0.818626	1.10181	1.88275	0.491936	0.910152	0.869275	2.64972	0	0	0	0	0	0	6116	1.27432	1.2838	0.627298	0.280793	1	FALSE	1.63676	1.64775	0.627298	0.165401	0.56215	FALSE	-6.47113	-1.44269e+08	0.627298	0.00348027	0.0163	FALSE	1.43994	1.4442	0.627298	0.220624	0.744781	FALSE	-7.74545	-1.44269e+08	0.627298	0.00415246	0.0201579
12695	Inadl	4.07444	3.09587	2.08341	3.82175	3.57607	1.65769	0.315723	0.36248	0.597568	0.591158	0.0166061	0.684943	0	0	0	0	0	0	14229	0.0180248	0.0180351	2.33738	0.98783	1	FALSE	-2.81608	-2.821	2.33738	0.0173878	0.135711	FALSE	-10.7999	-1.44269e+08	2.33738	8.13531e-08	1.83891e-06	TRUE	-2.11879	-2.12147	2.33738	0.0716385	0.404506	FALSE	-10.8179	-1.44269e+08	2.33738	3.88859e-06	6.78192e-05
12704	Cit	0	0.600464	1.55116	1.02496	0.872557	0.924458	2.83898	4.16902	5.11308	2.38859	1.05078	3.32883	0.373005	0	0	0	0	2.99879	8545	0.87274	0.875853	2.26109	0.579264	1	FALSE	2.79252	2.79839	2.26109	0.0843729	0.381228	FALSE	1.78475	1.78962	2.26109	0.262284	0.45955	FALSE	1.95357	1.95636	2.26109	0.21964	0.744334	FALSE	-8.59038	-1.44269e+08	2.26109	0.00509792	0.023712
12709	Ckb	0	0.338689	0.28929	0.176888	1.32754	0	4.5593	2.84042	3.09772	3.68254	4.39643	3.37372	36.0446	21.1315	10.674	0	24.783	26.6586	1478	3.29324	3.64058	2.10409	0.0212772	1	FALSE	6.21622	6.59293	2.10409	3.75756e-05	0.00116484	TRUE	9.38614	9.76676	2.10409	1.42479e-08	3.99995e-07	TRUE	2.60083	2.62908	2.10409	0.0460642	0.307607	FALSE	5.75228	5.78543	2.10409	4.70491e-05	0.000536554
12721	Coro1a	1287.38	1432.4	1570	1479.55	1270.76	1454.42	1439.38	1385.6	1482.87	1365.81	1442.42	1339.6	179.695	112.641	119.837	116.824	132.292	80.9922	1718	0.214179	0.214181	8.98013	0.790511	1	FALSE	0.583478	0.583483	8.98013	0.438824	0.857943	FALSE	-2.41594	-2.41601	8.98013	6.50946e-07	1.15171e-05	TRUE	0.221743	0.221745	8.98013	0.783129	1	FALSE	-2.2604	-2.26045	8.98013	5.38223e-06	8.94735e-05
12763	Cmah	54.6399	55.0147	41.2139	47.8137	36.8023	68.9565	8.43726	8.45879	7.57512	8.0857	6.8524	6.47907	38.0212	40.8754	35.2454	42.4577	33.885	27.5229	10862	-0.166076	-0.166083	6.98741	0.83729	1	FALSE	-2.35532	-2.35557	6.98741	5.23081e-07	3.01388e-05	TRUE	0.267686	0.267696	6.98741	0.737844	0.869562	FALSE	-2.22861	-2.22887	6.98741	3.13519e-06	0.000182554	TRUE	1.15271	1.15274	6.98741	0.0636954	0.167856
12765	Cxcr2	28.9217	25.7447	25.6664	25.6028	28.4139	27.7511	37.646	42.3737	36.3678	33.74	38.786	34.2623	71.5244	62.5882	67.1383	33.4629	37.1269	81.4921	3043	0.150418	0.150463	5.63661	0.852966	1	FALSE	0.987987	0.988211	5.63661	0.147939	0.530257	FALSE	2.42564	2.42601	5.63661	2.05692e-06	3.07142e-05	TRUE	0.75231	0.752476	5.63661	0.301946	0.840806	FALSE	2.05238	2.05269	5.63661	0.000144217	0.00133204
12769	Ccr9	1.39918	2.83309	8.91687	1.9639	3.87656	13.4067	0	0	0	0	0.0121572	0	1.49935	7.56203	0.108227	0.683364	0.817422	0	9718	0.243148	0.243265	2.83575	0.878843	1	FALSE	-9.24569	-9.78715	2.83575	1.67389e-05	0.00057566	TRUE	-2.03711	-2.03951	2.83575	0.212489	0.396265	FALSE	-11.1495	-1.44269e+08	2.83575	1.48549e-06	9.67325e-05	TRUE	0.512997	0.513187	2.83575	0.748471	0.872001
12772	Ccr2	2.90968	3.06771	4.60385	1.1979	8.45077	1.96267	0	0	0	0	0	0	4.90278	6.87457	1.9276	0	0	5.113	4365	1.61231	1.61519	1.68008	0.319858	1	FALSE	-8.40272	-1.44269e+08	1.68008	9.72066e-05	0.00255312	TRUE	2.03535	2.03858	1.68008	0.212958	0.396884	FALSE	-10.015	-1.44269e+08	1.68008	8.7236e-06	0.000444432	TRUE	0.104026	0.104122	1.68008	0.94868	0.987815
12775	Ccr7	148.059	172.479	164.1	119.667	189.488	161.342	1.87658	6.92352	2.51689	2.00425	0	0.803325	6.45534	0	0	0	0	0	1975	0.496507	0.496546	4.81632	0.756472	1	FALSE	-6.01883	-6.02745	4.81632	0.00113007	0.0177918	FALSE	-4.79091	-4.7946	4.81632	0.00687232	0.0285595	FALSE	-5.46622	-5.47034	4.81632	0.00248814	0.0418685	FALSE	-13.8863	-1.44269e+08	4.81632	3.68466e-06	6.51925e-05
12777	Ccr10	0	0	0	0	0	0	0	0	0	0	1.36979	0	6.59902	7.81029	19.5107	6.84412	0.255836	1.5973	1725	0	0	0.110836	1	1	FALSE	5.42521	1.44269e+08	0.110836	0.0101916	0.0921596	FALSE	10.1582	1.44269e+08	0.110836	0.000116676	0.000979424	TRUE	0	0	0.110836	1	1	FALSE	9.94155	1.44269e+08	0.110836	0.000180507	0.00158664
12785	Cnbp	450.941	460.765	537.657	440.062	359.283	468.47	542.499	642.64	571.364	531.028	517.064	562.828	515.625	692.643	611.585	656.121	505.435	591.859	2175	0.19792	0.197925	8.83039	0.805778	1	FALSE	0.800846	0.800862	8.83039	0.239221	0.678651	FALSE	1.32859	1.32862	8.83039	0.0139586	0.0503984	FALSE	0.634338	0.63435	8.83039	0.382737	0.91072	FALSE	1.77335	1.77338	8.83039	0.000139846	0.00130203
12793	Cnih1	49.1356	36.8521	38.8002	47.831	40.9874	62.3778	74.9999	105.398	89.4706	97.1093	95.7731	83.0856	130.095	113.483	66.2657	131.267	133.823	115.115	1484	-0.24228	-0.242368	5.67735	0.764903	1	FALSE	1.25486	1.25514	5.67735	0.0582371	0.306033	FALSE	2.03172	2.03209	5.67735	0.000422105	0.00285862	TRUE	1.58004	1.58042	5.67735	0.010758	0.122179	FALSE	3.00628	3.00678	5.67735	1.20181e-08	4.39917e-07
12798	Cnn2	488.929	528.954	613.682	597.485	557.729	493.18	494.747	403.054	442.648	500.075	498.433	487.837	10.9873	34.7094	22.8705	4.14075	55.4742	3.86551	1782	0.296344	0.296352	7.49763	0.736616	1	FALSE	0.384553	0.384563	7.49763	0.661399	0.946145	FALSE	-4.45271	-4.45355	7.49763	3.35309e-09	1.15676e-07	TRUE	-0.00516388	-0.005164	7.49763	0.995349	1	FALSE	-2.94502	-2.94524	7.49763	9.78472e-05	0.000984286
12802	Cnr2	84.8408	97.7236	89.1353	91.1919	122.185	105.438	14.9465	11.1951	14.4798	21.5969	13.7017	17.2199	9.27847	1.84875	0.793771	0	0.111023	0	3975	0.334179	0.3342	5.38218	0.797423	1	FALSE	-2.16305	-2.16341	5.38218	0.0983083	0.418847	FALSE	-3.56251	-3.56362	5.38218	0.00816177	0.0327095	FALSE	-2.32672	-2.32704	5.38218	0.0758579	0.419928	FALSE	-5.9676	-5.97261	5.38218	5.51659e-05	0.000614474
12808	Cobl	0	0	0	0	0	0	3.46737	3.01851	5.59969	2.40692	4.24516	3.11651	0	0	0.955017	0	0	2.71638	7709	0	0	2.08525	1	1	FALSE	10.9014	1.44269e+08	2.08525	5.45633e-09	5.88695e-07	TRUE	9.39775	1.44269e+08	2.08525	1.76295e-07	3.61289e-06	TRUE	10.1882	1.44269e+08	2.08525	4.71554e-08	4.94233e-06	TRUE	0	0	2.08525	1	1
12812	Coil	1.92863	8.96492	4.55302	6.83341	5.74049	4.66727	5.36366	2.67065	4.64322	6.02732	3.50734	1.93814	0	0	0	3.33344	1.99369	0	3099	0.684984	0.686006	1.86544	0.546577	1	FALSE	0.539309	0.540152	1.86544	0.63547	0.936457	FALSE	-9.06091	-1.44269e+08	1.86544	5.65444e-06	7.45235e-05	TRUE	-0.512699	-0.513419	1.86544	0.652319	0.9999	FALSE	-0.515495	-0.516251	1.86544	0.657726	0.81265
12831	Col5a1	0	0	0	0	0	0	0	0	0	0	0	0	0.477677	0.285534	3.15683	2.58031	3.18938	4.94606	8579	0	0	1.10189	1	1	FALSE	0	0	1.10189	1	1	FALSE	10.7683	1.44269e+08	1.10189	5.95173e-08	1.40254e-06	TRUE	0	0	1.10189	1	1	FALSE	10.8491	1.44269e+08	1.10189	8.19178e-08	2.3538e-06
12846	Comt	8.09362	21.3269	21.4379	14.9784	13.0262	9.54985	18.6249	20.1411	6.26809	18.2457	28.1577	19.596	48.9482	41.592	59.1608	27.978	10.2974	33.5233	2400	0.951046	0.951736	4.4686	0.281165	1	FALSE	1.18559	1.18639	4.4686	0.172899	0.575025	FALSE	3.09674	3.098	4.4686	0.000116528	0.000978922	TRUE	0.340517	0.340672	4.4686	0.707583	1	FALSE	1.87234	1.87288	4.4686	0.0255527	0.0842697
12856	Cox17	141.538	121.701	102.643	156.805	117.906	110.495	211.484	201.929	212.12	159.164	261.76	213.396	456.377	353.955	471.597	377.403	482.817	420.884	436	-0.0843052	-0.0843423	5.5446	0.91734	1	FALSE	1.25841	1.25878	5.5446	0.0415727	0.244787	FALSE	2.70777	2.7083	5.5446	1.19951e-08	3.43765e-07	TRUE	1.03039	1.03073	5.5446	0.119652	0.553265	FALSE	3.12829	3.12888	5.5446	1.34194e-11	9.00492e-10
12857	Cox4i1	536.974	473.01	581.308	535.786	398.035	474.17	920.98	848.552	835.028	665.749	940.927	848.731	1220.73	1124.92	1502.01	1130.57	1391.51	1460.84	699	0.101149	0.101156	8.00446	0.900722	1	FALSE	1.32456	1.32462	8.00446	0.0106692	0.0948418	FALSE	2.41231	2.4124	8.00446	2.39685e-10	1.13696e-08	TRUE	0.975251	0.975299	8.00446	0.113265	0.534969	FALSE	2.62195	2.62203	8.00446	1.43162e-12	1.15e-10
12859	Cox5b	221.374	171.773	190.866	188.385	96.3237	153.496	377.593	368.062	335.882	285.444	348.411	331.415	425.724	421.898	418.665	190.63	268.358	295.388	569	-0.113502	-0.11353	5.97452	0.890032	1	FALSE	1.4319	1.43212	5.97452	0.0291698	0.191193	FALSE	2.01544	2.0157	5.97452	0.000769889	0.00470179	TRUE	1.38016	1.38039	5.97452	0.0374347	0.269261	FALSE	2.24317	2.24347	5.97452	0.000126729	0.00121169
12861	Cox6a1	311.176	285.04	311.787	346.544	291.555	267.609	518.568	494.641	460.911	465.093	537.301	472.441	397.241	372.264	622.563	407.012	616.85	643.085	533	0.124779	0.124798	6.48192	0.877514	1	FALSE	1.22991	1.23004	6.48192	0.0321946	0.20468	FALSE	1.79555	1.79571	6.48192	0.000174328	0.00137723	TRUE	0.972402	0.972504	6.48192	0.127862	0.574573	FALSE	1.93564	1.9358	6.48192	3.08376e-05	0.000382171
12862	Cox6a2	10.2032	7.40618	15.5716	9.9181	13.4975	38.3249	0	0	0	0	0	0	22.1102	75.272	52.2681	98.5335	87.7277	120.834	659	-0.39003	-0.391003	2.94432	0.707512	1	FALSE	-8.86745	-1.44269e+08	2.94432	1.46587e-09	1.66308e-07	TRUE	2.7467	2.74932	2.94432	0.00611817	0.0259863	FALSE	-8.47742	-1.44269e+08	2.94432	5.82054e-09	8.21218e-07	TRUE	4.13574	4.13957	2.94432	4.78381e-05	0.000544425
12864	Cox6c	200.218	207	244.811	225.837	178.397	183.148	446.34	525.096	449.911	337.654	501.232	462.317	732.334	488.214	702.558	482.63	482.553	867.685	503	0.237546	0.237602	6.46318	0.767021	1	FALSE	1.71977	1.72003	6.46318	0.000906476	0.0151063	FALSE	2.9114	2.91172	6.46318	1.93374e-11	1.21811e-09	TRUE	1.34388	1.34407	6.46318	0.0197629	0.18049	FALSE	2.5126	2.51285	6.46318	2.99172e-08	9.79876e-07
12865	Cox7a1	2.04127	0	0	0	0	0	7.05778	10.4872	1.78705	5.74562	6.13316	13.6239	0	3.34644	0	0	0	0	366	-3.38573	-1.44269e+08	-1.0293	0.0468879	1	FALSE	3.2624	3.39895	-1.0293	0.0448897	0.25878	FALSE	-3.38573	-1.44269e+08	-1.0293	0.197395	0.376423	FALSE	7.58832	1.44269e+08	-1.0293	0.000123804	0.00380577	TRUE	5.48068	1.44269e+08	-1.0293	0.00799889	0.0339482
12866	Cox7a2	111.174	90.1246	98.481	105.755	92.6406	91.93	225.664	220.009	192.749	155.363	231.744	223.947	315.23	245.284	433.113	223.126	287.968	408.55	754	0.0519957	0.052013	6.00417	0.948921	1	FALSE	1.59338	1.5937	6.00417	0.0017688	0.024797	FALSE	2.87094	2.87136	6.00417	1.67898e-12	1.33892e-10	TRUE	1.36504	1.36532	6.00417	0.013015	0.138094	FALSE	2.72328	2.72368	6.00417	5.67646e-11	3.34061e-09
12867	Cox7c	160.735	127.375	123.478	127.809	97.3042	133.066	186.351	224.934	215.884	155.382	237.604	196.113	470.544	372.349	437.447	271.159	370.549	603.229	449	-0.0875984	-0.0876354	5.54805	0.914199	1	FALSE	1.1318	1.13213	5.54805	0.0812207	0.373364	FALSE	2.84084	2.84135	5.54805	3.52722e-09	1.21303e-07	TRUE	1.00783	1.00815	5.54805	0.1345	0.587834	FALSE	2.84239	2.84294	5.54805	4.31342e-09	1.79129e-07
12868	Cox8a	171.08	160.967	176.258	173.175	112.806	142.903	303.96	295.136	289.947	234.689	294.168	291.529	424.42	320.245	311.182	230.165	327.141	526.295	545	0.0707878	0.0708081	5.85125	0.930807	1	FALSE	1.38849	1.38875	5.85125	0.0244883	0.171557	FALSE	2.38113	2.38147	5.85125	4.54187e-06	6.18605e-05	TRUE	1.1456	1.14582	5.85125	0.081351	0.439556	FALSE	2.25771	2.25803	5.85125	2.01882e-05	0.000269299
12895	Cpt1b	0.103262	3.02702	6.10674	0.722712	3.29956	1.03802	1.16424	3.85455	1.31083	0.897614	2.16366	4.93404	0	0	0	0	0	0	2894	2.96821	2.98663	0.806159	0.0101854	0.889603	FALSE	1.85794	1.87322	0.806159	0.107225	0.441585	FALSE	-6.09214	-1.44269e+08	0.806159	0.00610004	0.0259293	FALSE	-0.132215	-0.132471	0.806159	0.908649	1	FALSE	-9.06035	-1.44269e+08	0.806159	0.000242398	0.00203706
12902	Cr2	208.6	203.391	126.386	208.391	165.269	155.843	27.9518	34.2706	44.5608	48.1209	28.5521	50.8008	0	0	0	0	0	0	6244	-0.0481396	-0.0481407	6.89629	0.953127	1	FALSE	-1.96936	-1.96945	6.89629	0.000598252	0.0107931	FALSE	-15.494	-1.44269e+08	6.89629	4.48102e-59	1.23284e-55	TRUE	-1.59144	-1.59151	6.89629	0.0093152	0.110467	FALSE	-15.4458	-1.44269e+08	6.89629	2.57252e-46	5.66212e-43
12913	Creb3	90.2002	80.0551	65.9463	99.7343	71.5222	85.8013	57.2912	58.078	54.4086	48.9482	54.0685	64.8295	136.427	109.937	147.424	92.3518	205.874	72.8022	1582	-0.162087	-0.162117	5.80444	0.842128	1	FALSE	-0.207997	-0.208037	5.80444	0.79759	0.976249	FALSE	1.37203	1.37219	5.80444	0.0309816	0.0951317	FALSE	-0.0548719	-0.0548831	5.80444	0.946489	1	FALSE	2.17934	2.17957	5.80444	8.02627e-05	0.00083963
12916	Crem	5.84646	3.91167	4.71125	1.76371	6.76538	2.72709	1.89415	2.53542	2.94158	3.75522	4.09134	2.95612	0.614345	4.54444	0	20.5751	15.8783	0	4447	0.762956	0.763962	2.92231	0.489104	1	FALSE	0.309625	0.310099	2.92231	0.779798	0.972429	FALSE	-3.13545	-3.15843	2.92231	0.00972252	0.0374244	FALSE	-0.443554	-0.444072	2.92231	0.688409	1	FALSE	2.72775	2.72897	2.92231	0.012283	0.0473799
12927	Bcar1	0	0	0	0	0	0	1.66061	0.23473	1.19463	0.914502	1.84961	0.763887	0	0	0	0	0	0	4599	0	0	-0.349558	1	1	FALSE	8.6344	1.44269e+08	-0.349558	1.5023e-07	1.00199e-05	TRUE	0	0	-0.349558	1	1	FALSE	7.31263	1.44269e+08	-0.349558	9.2924e-06	0.000466954	TRUE	0	0	-0.349558	1	1
12929	Crkl	7.58127	7.45106	6.53032	11.0654	20.8248	13.1047	9.8559	4.31598	16.8637	11.6239	2.81368	6.2193	2.00379	0	0.136131	0	0	0.0713264	3863	0.340531	0.340727	3.06347	0.782431	1	FALSE	0.48222	0.482485	3.06347	0.695707	0.952464	FALSE	-2.6697	-2.67507	3.06347	0.0360519	0.107028	FALSE	-0.338093	-0.338288	3.06347	0.783992	1	FALSE	-10.9375	-1.44269e+08	3.06347	6.20461e-06	9.98272e-05
12934	Dpysl2	75.1149	75.9852	65.0231	92.7608	75.9401	77.0689	179.185	201.301	172.045	155.49	155.091	169.964	26.3008	9.81053	31.2059	8.65746	38.8343	22.1944	4432	0.00621188	0.00621233	7.01735	0.993991	1	FALSE	1.57559	1.57566	7.01735	0.0150336	0.122767	FALSE	-0.634767	-0.634825	7.01735	0.41357	0.618809	FALSE	1.56739	1.56746	7.01735	0.0157155	0.156374	FALSE	-0.68826	-0.688321	7.01735	0.371402	0.571407
12950	Hapln1	0	0	0	0	0	0	0.511008	0.166099	1.55267	1.61507	2.03334	0.694978	0	0	0	0	0	0	5055	0	0	-0.24414	1	1	FALSE	8.58546	1.44269e+08	-0.24414	3.71351e-06	0.000168178	TRUE	0	0	-0.24414	1	1	FALSE	7.84453	1.44269e+08	-0.24414	2.44851e-05	0.000990656	TRUE	0	0	-0.24414	1	1
12972	Cryz	1.75026	3.20329	1.85497	5.10405	0	0	31.1352	12.7492	51.6439	16.3144	40.2869	16.6671	0	5.31365	0	12.4848	0.765843	0	2305	-0.357915	-0.359798	3.2301	0.818871	1	FALSE	4.61772	4.62417	3.2301	0.0066387	0.0676471	FALSE	-7.74981	-1.44269e+08	3.2301	0.00244761	0.0121827	FALSE	3.48353	3.49138	3.2301	0.0335484	0.252273	FALSE	3.3006	3.30833	3.2301	0.0439002	0.126737
12983	Csf2rb	4.4399	16.0437	21.0149	9.69838	17.2095	20.2934	0.839549	0.806969	2.15128	1.38703	0.441578	3.04971	0.255279	7.66785	0.343965	1.93054	20.371	0.205968	5351	0.916552	0.916852	3.63255	0.377299	1	FALSE	-2.68998	-2.69348	3.63255	0.00817756	0.0790809	FALSE	-4.38271	-4.39557	3.63255	5.60034e-05	0.0005337	TRUE	-3.11083	-3.11341	3.63255	0.00218586	0.0379474	FALSE	0.343149	0.343222	3.63255	0.743559	0.869439
12984	Csf2rb2	3.33196	6.01478	2.31419	0.283006	4.50278	4.96204	0.0729448	0	0.0283205	0.0535613	0.0511557	0	0.295734	0.132582	0	0	0.859895	0	4619	0.8131	0.814387	0.932417	0.579904	1	FALSE	-5.11617	-5.21987	0.932417	0.00195639	0.0269127	FALSE	-3.80469	-3.85131	0.932417	0.0238713	0.0770619	FALSE	-7.28237	-7.58093	0.932417	6.27072e-05	0.00221895	TRUE	-2.39928	-2.40609	0.932417	0.121268	0.267248
12988	Csk	114.324	160.883	156.87	158.82	164.366	109.51	122.831	136.382	116.181	128.11	130.367	146.045	10.1857	10.0604	21.5974	26.5648	24.9889	2.40767	2861	0.510715	0.510746	6.39891	0.544376	1	FALSE	0.464741	0.464769	6.39891	0.582497	0.920239	FALSE	-2.5587	-2.55921	6.39891	0.000308067	0.00222022	TRUE	0.0521548	0.0521574	6.39891	0.951654	1	FALSE	-1.66008	-1.66023	6.39891	0.0279756	0.0905771
13001	Csnk2b	96.1605	79.2032	86.0207	105.855	73.9496	89.0083	191.677	173.47	159.3	155.477	178.109	181.221	163.92	109.959	120.367	134.458	168.681	221.407	1125	-0.095748	-0.0957715	5.9024	0.906291	1	FALSE	1.38328	1.38349	5.9024	0.0221918	0.160989	FALSE	1.80397	1.80422	5.9024	0.00105208	0.00602463	TRUE	1.37287	1.37309	5.9024	0.0236552	0.202588	FALSE	2.08217	2.08245	5.9024	7.80306e-05	0.000817832
13008	Csrp2	13.2781	0.985397	14.589	0	6.47414	0.625762	63.1669	77.581	62.0954	69.8507	47.1779	69.602	0	0	0	0	0	0	889	0.864301	0.868321	2.93012	0.562583	1	FALSE	4.11791	4.12628	2.93012	0.00941253	0.0878407	FALSE	-7.35501	-1.44269e+08	2.93012	0.00309161	0.0148508	FALSE	3.52607	3.53051	2.93012	0.0234479	0.202425	FALSE	-8.21931	-1.44269e+08	2.93012	0.00620006	0.0277139
13010	Cst3	275.079	204.584	215.706	280.82	197.445	228.969	169.98	189.296	167.835	192.218	204.125	200.688	1151.83	929.326	803.339	1145.61	1222.84	711.858	742	-0.161905	-0.161928	7.38337	0.841375	1	FALSE	-0.0158932	-0.0158953	7.38337	0.984423	1	FALSE	2.79964	2.79981	7.38337	7.50849e-10	3.26604e-08	TRUE	0.19904	0.199068	7.38337	0.805027	1	FALSE	3.72163	3.72183	7.38337	8.27502e-18	1.42292e-15
13011	Cst7	1.81851	3.04614	4.6255	5.56822	6.23523	11.9611	0	3.52785	0	0	0	0	0	6.83203	83.7344	16.4639	15.6654	29.9007	986	-0.207128	-0.208094	1.82494	0.904152	1	FALSE	-7.86925	-1.44269e+08	1.82494	0.000449704	0.00879039	TRUE	3.41125	3.41685	1.82494	0.0600818	0.159672	FALSE	-1.70842	-1.72474	1.82494	0.328183	0.863535	FALSE	2.77733	2.78343	1.82494	0.120553	0.266217
13014	Cstb	86.1278	57.9993	134.947	73.1774	89.0879	111.815	117.348	122.736	113.211	88.1515	147.386	131.963	217.833	276.698	240.661	99.2831	123.158	202.76	602	0.293578	0.293707	5.0082	0.725376	1	FALSE	1.02577	1.02613	5.0082	0.182991	0.590846	FALSE	2.30196	2.30252	5.0082	0.000575808	0.00372095	TRUE	0.532228	0.532405	5.0082	0.515917	0.980669	FALSE	2.11413	2.11457	5.0082	0.00190958	0.0107991
13018	Ctcf	41.4688	31.8838	43.5063	33.9538	30.8627	34.9817	40.8937	56.3811	58.4771	37.0161	37.455	35.9277	6.55069	5.12601	3.64521	16.4059	27.0123	6.99105	3823	0.144088	0.144114	5.26818	0.866937	1	FALSE	0.853666	0.853786	5.26818	0.296581	0.747738	FALSE	-1.65605	-1.65664	5.26818	0.0295883	0.0915691	FALSE	0.557835	0.557912	5.26818	0.506991	0.980669	FALSE	0.12834	0.128362	5.26818	0.881648	0.951976
13024	Ctla2a	11.6835	4.84782	2.45377	2.62566	12.6678	1.59628	0.56397	0.516271	1.87679	1.24232	0.423759	0.487774	10.4524	11.8614	15.4669	31.2303	0.316583	43.2869	1394	0.468608	0.469993	2.001	0.726514	1	FALSE	-1.92961	-1.9437	2.001	0.155482	0.544236	FALSE	3.02844	3.03279	2.001	0.0269075	0.0849204	FALSE	-2.80821	-2.82993	2.001	0.0412464	0.287033	FALSE	2.54306	2.54602	2.001	0.0618607	0.164479
13025	Ctla2b	2.60542	2.40035	0.248515	0.113967	7.07065	5.43207	0	0	0	0	0	0	0	0	27.7379	0	0	11.5306	1147	0.512026	0.515838	0.256234	0.779289	1	FALSE	-6.82457	-1.44269e+08	0.256234	0.00254356	0.0329316	FALSE	3.15097	3.1623	0.256234	0.100485	0.233693	FALSE	-7.3366	-1.44269e+08	0.256234	0.00137118	0.02652	FALSE	-7.3366	-1.44269e+08	0.256234	0.034769	0.106998
13030	Ctsb	66.0693	106.762	139.124	87.7632	107.865	157.333	43.4736	42.9865	40.3922	45.1669	62.9121	47.9329	146.844	229.294	175.865	193.892	405.456	248.027	4738	0.426334	0.426354	8.08178	0.585516	1	FALSE	-0.520581	-0.520615	8.08178	0.496979	0.888634	FALSE	1.89471	1.89477	8.08178	0.000351608	0.00247985	TRUE	-1.10067	-1.10073	8.08178	0.0895061	0.466831	FALSE	2.48694	2.48699	8.08178	3.07427e-07	7.43568e-06
13032	Ctsc	100.432	95.0992	98.8086	103.678	105.426	100.046	28.4275	34.2318	32.987	50.9462	46.272	38.9733	16.1575	22.4245	3.07702	17.9665	17.1596	6.5529	5298	0.16891	0.168918	6.34989	0.843616	1	FALSE	-0.972488	-0.972556	6.34989	0.22561	0.659674	FALSE	-2.43291	-2.43322	6.34989	0.000584862	0.00376619	TRUE	-0.97367	-0.97373	6.34989	0.224972	0.752306	FALSE	-1.06277	-1.06284	6.34989	0.182277	0.354285
13033	Ctsd	69.7398	73.5886	117.651	64.4906	104.498	93.723	45.8669	48.3717	22.5608	36.9074	51.8165	45.0057	174.07	135.079	231.045	217.135	104.57	182.608	1954	0.600847	0.600935	6.37441	0.43762	1	FALSE	-0.392489	-0.392569	6.37441	0.623735	0.932621	FALSE	2.36498	2.36519	6.37441	3.17001e-05	0.000330673	TRUE	-0.915966	-0.916116	6.37441	0.207144	0.72948	FALSE	1.96346	1.96358	6.37441	0.0010048	0.00647361
13034	Ctse	3.28099	6.405	3.55308	4.42425	3.54175	13.244	9.30823	10.6144	6.39267	11.0691	8.19226	7.42786	76.7532	92.714	60.8179	82.1087	70.8934	77.0148	6057	-0.390771	-0.391063	6.54283	0.632042	1	FALSE	0.783262	0.783652	6.54283	0.31219	0.767203	FALSE	4.44686	4.44775	6.54283	3.39214e-14	3.52174e-12	TRUE	1.42377	1.42454	6.54283	0.0419961	0.289942	FALSE	5.52724	5.52843	6.54283	1.62196e-20	4.35359e-18
13039	Ctsl	20.7718	5.26995	31.9611	7.82599	14.5341	29.2969	0	0.0608559	0	2.00832	0.239765	1.26493	24.9497	18.0208	0	30.3239	56.2002	23.4854	1971	0.125228	0.125313	3.44733	0.934301	1	FALSE	-7.20915	-7.36594	3.44733	0.000105388	0.0026972	TRUE	0.910906	0.911384	3.44733	0.550129	0.735505	FALSE	-3.67801	-3.68914	3.44733	0.0218806	0.193721	FALSE	2.22958	2.23032	3.44733	0.149223	0.309673
13040	Ctss	1000.17	885.694	1023.59	1040.85	833.582	1048.21	263.574	261.446	254.304	260.972	275.09	275.304	1215.78	1852.53	1036.45	1619.75	1684.02	869.21	1358	0.0261436	0.026144	8.99148	0.974358	1	FALSE	-1.43015	-1.4302	8.99148	0.0057857	0.0612227	FALSE	1.04104	1.04105	8.99148	0.088134	0.212328	FALSE	-1.50055	-1.5006	8.99148	0.00297382	0.0477068	FALSE	2.21873	2.21875	8.99148	1.21174e-07	3.30079e-06
13041	Ctsw	10.5516	7.3137	19.7821	5.51742	6.90135	3.70266	0.0911613	0	0	0.803245	0	0	13.3052	27.3392	39.0563	55.1015	34.0301	38.691	1232	0.976623	0.978866	2.71815	0.399708	1	FALSE	-6.65231	-7.18892	2.71815	4.51926e-06	0.000196579	TRUE	3.08787	3.09189	2.71815	0.00787819	0.0318397	FALSE	-5.03183	-5.10894	2.71815	6.80151e-05	0.00235379	TRUE	3.07915	3.08119	2.71815	0.00805706	0.034103
13043	Cttn	0	0	0	0	0	0	12.9033	6.05873	12.0491	12.5783	12.0133	8.04396	9.47043	1.01089	3.12503	2.67966	0	8.27784	3029	0	0	2.50129	1	1	FALSE	11.014	1.44269e+08	2.50129	6.56917e-11	1.04774e-08	TRUE	10.7308	1.44269e+08	2.50129	1.59935e-10	7.96417e-09	TRUE	10.5091	1.44269e+08	2.50129	5.85966e-10	9.62471e-08	TRUE	8.712	1.44269e+08	2.50129	1.98073e-07	5.11814e-06
13046	Celf1	25.7118	25.507	16.1912	18.9997	19.5118	13.4893	18.4415	13.8268	14.5173	14.2889	17.5101	23.6389	1.41273	4.82318	0	0	1.36924	0.328799	4190	0.228102	0.228169	4.05784	0.84627	1	FALSE	0.298177	0.298262	4.05784	0.799902	0.976377	FALSE	-3.96232	-3.96947	4.05784	0.00133319	0.00731761	TRUE	0.0460155	0.0460277	4.05784	0.968809	1	FALSE	-1.98605	-1.9872	4.05784	0.0937884	0.22187
13057	Cyba	107.026	102.448	129.675	129.769	88.0917	102.017	59.5463	54.2972	49.9439	45.7716	60.4129	53.557	100.427	115.005	134.847	108.865	143.452	81.5391	4670	0.108932	0.108937	7.38436	0.893149	1	FALSE	-0.478184	-0.478212	7.38436	0.531961	0.903121	FALSE	0.875503	0.875536	7.38436	0.189262	0.365729	FALSE	-0.785108	-0.785156	7.38436	0.25603	0.793411	FALSE	1.48714	1.48719	7.38436	0.00476359	0.0224511
13058	Cybb	169.59	136.739	184.189	155.472	138.136	180.757	92.4777	109.811	110.857	112.126	82.0542	106.83	22.5645	76.4365	37.097	58.5339	84.787	11.1579	5408	0.0680083	0.0680102	7.52152	0.933581	1	FALSE	-0.278089	-0.278098	7.52152	0.729217	0.960991	FALSE	-1.86511	-1.86522	7.52152	0.000867423	0.0051824	TRUE	-0.202721	-0.202727	7.52152	0.802281	1	FALSE	0.222002	0.222008	7.52152	0.783514	0.895168
13063	Cycs	93.394	72.6163	93.6023	76.2358	52.3399	83.8363	207.439	214.446	220.401	169.354	224.045	238.433	346.225	320.113	258.811	328.055	410.444	393.89	3059	-0.0126065	-0.0126078	8.14914	0.98764	1	FALSE	1.89669	1.89679	8.14914	0.000148882	0.00355411	TRUE	3.00008	3.00021	8.14914	4.26439e-12	3.07584e-10	TRUE	1.77819	1.7783	8.14914	0.000532756	0.0125546	FALSE	3.56659	3.56673	8.14914	2.15209e-17	3.53581e-15
13135	Dad1	60.5684	46.6406	55.5593	56.6981	44.4779	48.4363	39.3914	38.0555	40.6271	25.6673	44.822	42.7515	142.756	116.905	124.745	93.0501	188.579	128.582	3735	0.0122285	0.01223	6.91059	0.988017	1	FALSE	0.113194	0.113208	6.91059	0.889081	0.995482	FALSE	2.26402	2.26416	6.91059	2.61892e-06	3.79727e-05	TRUE	-0.194921	-0.194947	6.91059	0.809041	1	FALSE	2.70837	2.70853	6.91059	3.30291e-09	1.41986e-07
13136	Cd55	252.16	235.726	183.635	248.703	208.808	210.333	0.71764	1.42338	0.507487	3.04874	2.18386	3.5172	14.1317	12.7175	13.6209	8.75624	9.56757	7.10528	4382	-0.0039951	-0.00399519	6.50776	0.996227	1	FALSE	-7.20232	-7.20758	6.50776	2.81597e-26	3.09897e-23	TRUE	-3.34461	-3.34494	6.50776	1.9123e-07	3.88998e-06	TRUE	-5.99973	-6.00201	6.50776	4.38354e-20	4.82409e-17	TRUE	-3.02008	-3.02033	6.50776	3.6834e-06	6.51925e-05
13137	Cd55b	29.2296	22.4014	19.4839	23.3006	18.475	23.1092	0	0.0905944	0	0.280287	0.178465	0.0855939	1.37563	1.85015	1.58874	1.11462	2.33325	0	1324	-0.14302	-0.143137	1.71059	0.89338	1	FALSE	-7.90699	-8.20156	1.71059	1.0068e-09	1.15415e-07	TRUE	-3.72223	-3.73649	1.71059	0.00084167	0.00504498	TRUE	-6.62471	-6.75299	1.71059	3.52614e-08	3.91971e-06	TRUE	-2.20025	-2.20465	1.71059	0.0470848	0.133617
13167	Dbi	72.0027	71.2237	75.7574	64.2197	45.2996	54.3608	284.018	270.163	293.757	186.795	296.074	289.172	132.627	175.91	151.409	58.4363	97.149	170.498	745	0.196097	0.196198	5.42615	0.811469	1	FALSE	2.71926	2.71994	5.42615	3.29595e-06	0.000153695	TRUE	2.23048	2.2311	5.42615	0.000258811	0.00192028	TRUE	2.22864	2.22918	5.42615	0.000250175	0.00669873	TRUE	2.08822	2.08875	5.42615	0.000804924	0.00544115
13169	Dbnl	109.369	129.107	162.317	135.631	140.47	145.498	130.231	107.34	119.051	142.654	113.307	119.449	47.4745	12.9252	72.6988	9.65569	10.0596	18.9582	2369	0.352616	0.352642	6.13728	0.662599	1	FALSE	0.433504	0.433535	6.13728	0.58799	0.921617	FALSE	-0.507393	-0.507445	6.13728	0.52189	0.715411	FALSE	0.0613774	0.0613814	6.13728	0.940637	1	FALSE	-2.42429	-2.42472	6.13728	5.44834e-05	0.000609248
13170	Dbp	3.11664	3.87817	11.8911	7.47865	2.96226	2.05547	1.74021	0.0714821	0.389786	1.9904	2.60508	2.16117	0	9.12393	0	3.51791	7.62705	0	1678	0.74694	0.749023	0.840463	0.555104	1	FALSE	-0.962775	-0.967641	0.840463	0.448329	0.863168	FALSE	-8.13428	-1.44269e+08	0.840463	0.000224041	0.00169339	TRUE	-1.88458	-1.89286	0.840463	0.138623	0.5999	FALSE	1.36287	1.36474	0.840463	0.285201	0.478596
13171	Dbt	1.99712	5.39813	8.09595	9.45063	3.21852	14.161	8.1879	12.4246	8.22544	10.4085	7.89541	11.3602	0	0	0	0	0.402172	0.083698	3292	-0.36262	-0.363018	2.63513	0.723638	1	FALSE	0.504902	0.505309	2.63513	0.621697	0.931677	FALSE	-6.93559	-7.11365	2.63513	2.91469e-07	5.71767e-06	TRUE	1.30172	1.30278	2.63513	0.196035	0.713178	FALSE	-3.86971	-3.89242	2.63513	0.00138212	0.00837108
13178	Dck	12.855	19.4452	15.0123	27.0677	23.149	23.8753	167.639	183.04	181.006	228.826	171.284	191.213	4.02158	2.40392	1.89225	2.41374	0	41.641	3057	0.0431304	0.0431475	6.18944	0.968321	1	FALSE	3.56617	3.56671	6.18944	0.000840545	0.0141547	FALSE	0.53984	0.540022	6.18944	0.618521	0.784558	FALSE	3.68775	3.68827	6.18944	0.000568682	0.0130928	FALSE	-2.2198	-2.22195	6.18944	0.0438331	0.126576
13200	Ddost	6.41902	15.6506	10.6807	21.09	23.9137	11.2588	11.9012	8.75985	15.0481	16.5327	15.339	10.1155	33.9054	26.016	108.061	22.5415	33.2831	135.071	2095	0.539327	0.539756	4.62364	0.535683	1	FALSE	0.641515	0.642008	4.62364	0.45857	0.870258	FALSE	3.72988	3.73115	4.62364	5.18296e-07	9.61862e-06	TRUE	-0.191806	-0.191942	4.62364	0.828108	1	FALSE	2.00292	2.00363	4.62364	0.0107921	0.0427221
13202	Ddt	29.4425	19.7274	30.1897	23.8259	15.6797	33.2502	134.072	87.843	108.903	84.7008	153.257	104.022	121.123	73.4073	47.4927	48.4651	58.6973	85.5105	609	-0.180821	-0.181114	4.01944	0.83463	1	FALSE	2.73065	2.73249	4.01944	0.000140725	0.00339623	TRUE	2.63875	2.64056	4.01944	0.000265259	0.00196181	TRUE	2.34307	2.34504	4.01944	0.00137639	0.0265739	FALSE	2.75286	2.75496	4.01944	0.000152366	0.00138922
13350	Dgat1	23.1442	34.0532	35.3512	48.7038	46.4772	51.8167	8.69805	8.03413	2.05357	7.96184	5.13132	6.93834	0	2.88413	0.825547	1.54449	0	0.288366	1911	0.116159	0.116196	3.1372	0.910692	1	FALSE	-2.43604	-2.43817	3.1372	0.0147941	0.121499	FALSE	-5.75385	-5.77822	3.1372	3.03163e-07	5.91544e-06	TRUE	-2.04701	-2.04841	3.1372	0.0412879	0.287033	FALSE	-3.3945	-3.39894	3.1372	0.00141107	0.00849501
13388	Dll1	2.31018	1.13171	0.124729	2.82185	2.13687	1.16843	1.34327	0.734798	0.0381599	1.33515	0	0.528944	0	0	0	0	0	0	3428	-0.758641	-0.762163	0.00852731	0.635675	1	FALSE	-1.71056	-1.72213	0.00852731	0.290681	0.741182	FALSE	-8.14892	-1.44269e+08	0.00852731	0.00169798	0.00896653	TRUE	-0.0456005	-0.0458949	0.00852731	0.977253	1	FALSE	-7.39028	-1.44269e+08	0.00852731	0.0218979	0.0750035
13430	Dnm2	41.5037	56.7022	45.8349	58.166	57.4314	37.4795	26.7709	22.7725	30.6657	41.3043	28.656	23.8038	1.68185	2.8652	0.19424	0.908497	2.49946	5.15651	4061	0.390673	0.390721	5.01863	0.682282	1	FALSE	-0.153108	-0.153131	5.01863	0.873009	0.992632	FALSE	-3.28324	-3.28499	5.01863	0.000236951	0.00177511	TRUE	-0.551355	-0.551426	5.01863	0.561918	0.987103	FALSE	-3.37388	-3.3753	5.01863	0.000192508	0.00167079
13433	Dnmt1	16.081	17.1838	9.70363	15.5797	18.4467	9.59196	63.5615	58.9463	55.0808	85.4034	52.2424	56.5499	13.3233	1.48598	5.70459	3.58093	6.17315	18.4843	7006	0.289308	0.289378	6.05381	0.734028	1	FALSE	2.55812	2.55844	6.05381	0.000237526	0.00534555	TRUE	0.877909	0.878084	6.05381	0.27912	0.477634	FALSE	2.46325	2.46351	6.05381	0.000428783	0.0104861	FALSE	-0.723509	-0.723711	6.05381	0.383034	0.58343
13434	Trdmt1	6.68625	2.46779	1.45928	8.27847	1.33932	3.45975	8.26252	3.09306	3.8197	8.11531	3.49459	8.16534	0.690682	0	2.79189	0	0	16.509	2637	-1.66331	-1.66823	2.04795	0.146483	1	FALSE	0.244726	0.245082	2.04795	0.831749	0.983149	FALSE	1.00871	1.00985	2.04795	0.380103	0.58627	FALSE	2.1837	2.18931	2.04795	0.0563041	0.34616	FALSE	-7.65194	-1.44269e+08	2.04795	0.00440173	0.0211045
13445	Cdk2ap1	26.059	14.7171	14.2523	17.6734	25.4289	15.3094	37.1973	35.8881	33.6972	15.9325	58.2214	31.0967	40.0692	53.891	48.5907	44.8632	42.0134	84.2031	1250	0.0604892	0.0605533	4.11407	0.944169	1	FALSE	1.63467	1.6357	4.11407	0.0316142	0.202494	FALSE	2.50941	2.51066	4.11407	0.000460833	0.00307921	TRUE	0.875657	0.876318	4.11407	0.286017	0.827667	FALSE	2.68738	2.6886	4.11407	0.000168414	0.00150531
13448	Dok1	8.09519	34.9774	19.0512	35.2118	48.6801	5.97145	7.7338	15.3654	3.77534	41.9013	9.45153	6.31184	0.922192	0.62015	29.4223	0	0	4.04581	1975	1.17545	1.17607	3.27178	0.347473	1	FALSE	-0.785036	-0.78584	3.27178	0.530916	0.902639	FALSE	0.212549	0.212707	3.27178	0.865521	0.943902	FALSE	-0.34076	-0.340891	3.27178	0.785608	1	FALSE	-6.06057	-6.09448	3.27178	9.55528e-05	0.000965618
13449	Dok2	0.696194	9.03788	8.46673	1.75106	9.06584	0	0	0	0	1.51293	0	0	31.2925	0	62.1737	122.909	0	24.8735	1717	3.52368	3.54672	3.38712	0.139469	1	FALSE	-5.85476	-1.44269e+08	3.38712	0.0189722	0.144391	FALSE	6.43149	6.45642	3.38712	0.0166797	0.0578323	FALSE	-3.73013	-3.75713	3.38712	0.120977	0.555578	FALSE	3.66834	3.67034	3.38712	0.126462	0.275315
13476	Reep5	37.9096	36.6322	45.5071	42.1897	49.5324	37.9061	20.3144	19.584	28.8537	18.9585	25.7331	18.4248	31.2776	42.7009	55.8185	72.3363	59.5633	64.2944	2897	0.352949	0.35302	5.47745	0.658555	1	FALSE	-0.120177	-0.120205	5.47745	0.882905	0.995418	FALSE	1.30616	1.30636	5.47745	0.0439201	0.125185	FALSE	-0.927577	-0.92781	5.47745	0.191402	0.707787	FALSE	1.71953	1.71971	5.47745	0.00395649	0.0194641
13478	Dpagt1	12.1608	4.38528	5.74604	5.07318	8.52661	12.7861	13.8801	10.3948	21.687	16.4529	8.94761	20.1972	15.0977	18.9211	23.7772	61.1658	33.7556	0	2654	-0.458412	-0.458953	4.1279	0.702358	1	FALSE	1.15167	1.15247	4.1279	0.335448	0.789267	FALSE	1.37694	1.37783	4.1279	0.249929	0.443839	FALSE	1.60942	1.61076	4.1279	0.177875	0.68373	FALSE	3.94474	3.9466	4.1279	0.0013104	0.00800722
13480	Dpm1	7.68933	5.62145	6.46421	1.9953	3.93619	5.96818	2.40001	0.836961	3.08062	1.51051	3.0399	2.47114	14.0988	5.8756	2.63739	14.1591	4.23418	6.84929	2293	0.249107	0.249614	1.95764	0.813665	1	FALSE	-0.321295	-0.322092	1.95764	0.761328	0.969842	FALSE	1.72998	1.7322	1.95764	0.0956483	0.225315	FALSE	-1.45627	-1.46095	1.95764	0.162806	0.655091	FALSE	1.95601	1.958	1.95764	0.0598939	0.16049
13486	Dr1	13.8748	5.81032	10.4579	7.21509	8.96113	13.4379	4.77685	11.1379	7.34757	13.1732	4.44958	10.4496	0	4.97076	1.79275	34.0192	7.45081	2.50485	3080	-0.225641	-0.225823	3.26829	0.833207	1	FALSE	-0.49204	-0.492477	3.26829	0.645549	0.938395	FALSE	-2.07614	-2.07947	3.26829	0.050815	0.139945	FALSE	0.738947	0.739451	3.26829	0.488282	0.975244	FALSE	2.25262	2.25362	3.26829	0.0316309	0.099542
13495	Drg2	43.7882	75.9055	73.6329	39.529	44.366	39.8797	102.017	92.2185	107.139	86.2938	119.73	92.5531	67.7815	44.6875	105.604	77.5357	48.1765	79.6201	1713	0.843158	0.843395	5.56179	0.242446	1	FALSE	1.94595	1.94634	5.56179	0.000583849	0.0105853	FALSE	2.00119	2.00159	5.56179	0.000377452	0.00261743	TRUE	0.769827	0.76995	5.56179	0.294359	0.83405	FALSE	1.14675	1.14691	5.56179	0.0876315	0.211583
13521	Slc26a2	6.34351	2.30011	0.516523	1.31973	4.90992	2.36173	1.94792	0.745205	2.94607	3.29823	3.7006	2.31757	0	0	0	0	0	0	3863	-0.214246	-0.214704	1.32482	0.85835	1	FALSE	0.297056	0.297597	1.32482	0.804512	0.977194	FALSE	-8.96459	-1.44269e+08	1.32482	1.70997e-05	0.000197463	TRUE	0.0452887	0.0453889	1.32482	0.969932	1	FALSE	-8.75034	-1.44269e+08	1.32482	0.000681754	0.00475758
13548	Dyrk1a	22.7468	13.8825	13.0892	12.8698	15.6694	16.41	14.7851	14.3386	9.61423	11.2679	12.5898	15.7107	11.9316	21.7022	15.2565	24.4917	20.7607	13.512	8014	-0.0964938	-0.0965124	5.58207	0.905609	1	FALSE	0.0304837	0.0304895	5.58207	0.970176	1	FALSE	0.625871	0.625966	5.58207	0.404565	0.610481	FALSE	0.233431	0.233474	5.58207	0.771994	1	FALSE	1.97223	1.97245	5.58207	0.000255005	0.00211479
13555	E2f1	0.106311	0.489719	0.050702	0.13951	1.16335	0.197902	4.87439	6.74195	15.3568	8.18504	4.83336	11.8527	5.34542	4.79287	7.85723	0	2.98293	9.31189	2811	2.06104	2.12833	2.32052	0.0907774	1	FALSE	6.31738	6.40425	2.32052	1.42179e-06	7.2439e-05	TRUE	6.55431	6.64135	2.32052	7.10095e-07	1.24041e-05	TRUE	4.24886	4.26844	2.32052	0.000444367	0.0107243	FALSE	3.46589	3.4847	2.32052	0.00412688	0.0200513
13557	E2f3	0.845458	0.495672	3.22573	1.18344	0.246713	0.146892	1.54634	1.60623	4.83576	2.26309	0.445659	3.01377	0	0	0	1.53087	3.32944	0	5302	1.05074	1.05559	1.40602	0.474246	1	FALSE	2.16767	2.17496	1.40602	0.144167	0.522846	FALSE	-7.27517	-1.44269e+08	1.40602	0.00311705	0.0149339	FALSE	1.01355	1.01583	1.40602	0.489409	0.97546	FALSE	1.47149	1.47439	1.40602	0.321008	0.518523
13560	E4f1	14.7399	7.84387	3.80671	16.0142	6.98756	9.43019	6.91943	2.17852	2.8883	6.78411	2.86104	2.38114	0	0.436181	0.561831	0	0.942985	0.294374	2808	-0.959291	-0.96022	2.09981	0.348667	1	FALSE	-1.16705	-1.16828	2.09981	0.2524	0.694042	FALSE	-4.55824	-4.57938	2.09981	3.08665e-05	0.000323203	TRUE	-0.3728	-0.373369	2.09981	0.71869	1	FALSE	-2.37747	-2.38502	2.09981	0.0318993	0.0998156
13590	Lefty1	0.55893	0	1.86595	0	2.28342	1.9422	15.5442	21.3123	8.56315	17.1205	5.81882	23.0326	3.97422	0	0	0	0	0	1604	1.05527	1.07071	1.80004	0.56477	1	FALSE	4.18934	4.21754	1.80004	0.0348056	0.216722	FALSE	1.98396	2.00597	1.80004	0.293525	0.494079	FALSE	4.11269	4.12626	1.80004	0.0378956	0.271865	FALSE	-6.6564	-1.44269e+08	1.80004	0.0604105	0.161324
13591	Ebf1	94.5442	111.817	129.786	119.793	103.584	137.237	48.9076	54.939	47.539	64.2296	42.9145	54.2254	0	1.8207	0	7.0975	0	0.578245	5718	0.182709	0.182715	6.49769	0.876231	1	FALSE	-0.788265	-0.788307	6.49769	0.500583	0.890473	FALSE	-8.20125	-8.21742	6.49769	5.08313e-09	1.66488e-07	TRUE	-0.705445	-0.705477	6.49769	0.546822	0.985965	FALSE	-3.86036	-3.86104	6.49769	0.00128603	0.00788897
13595	Ebp	45.5729	46.0041	62.707	60.9679	37.1159	69.4659	33.2223	44.9887	38.2444	27.3546	39.9016	42.3753	79.2451	86.1789	97.2609	78.4079	120.659	71.6926	1741	-0.0566833	-0.0566985	5.38305	0.944673	1	FALSE	-0.114142	-0.114172	5.38305	0.888633	0.995482	FALSE	1.4956	1.49584	5.38305	0.0149658	0.0532659	FALSE	-0.0818978	-0.0819202	5.38305	0.920069	1	FALSE	2.24598	2.24629	5.38305	3.58372e-05	0.000431025
13603	Opn3	3.12741	1.67346	0.580037	4.86402	1.52101	4.33398	0	1.04605	0.228161	0.431511	2.74754	0.131775	0	0	0	0	0	0	1720	-1.52847	-1.53853	-0.36016	0.305592	1	FALSE	-1.55179	-1.5621	-0.36016	0.298957	0.750291	FALSE	-8.08445	-1.44269e+08	-0.36016	0.0010106	0.00583816	TRUE	-0.901438	-0.91502	-0.36016	0.546581	0.985965	FALSE	-6.55598	-1.44269e+08	-0.36016	0.0418471	0.122318
13605	Ect2	1.67575	0.409354	0	4.55078	0.64181	1.66371	34.7691	19.2532	31.7556	38.5839	29.4808	33.23	0	2.00317	0	17.7574	1.03111	3.86262	4280	-2.76438	-2.78333	4.25186	0.0819777	1	FALSE	4.09803	4.1011	4.25186	0.0127222	0.108449	FALSE	-0.122953	-0.123208	4.25186	0.936644	0.982628	FALSE	6.74158	6.76358	4.25186	0.000215246	0.00593681	TRUE	5.74289	5.76468	4.25186	0.00106583	0.00680756
13609	S1pr1	93.7764	95.522	90.3887	87.4779	122.127	99.8736	2.52134	0.633593	0.0431866	6.41164	6.51372	5.42499	0	0	0.607645	0	0	0	3029	0.328482	0.328509	4.75882	0.798133	1	FALSE	-4.46482	-4.46762	4.75882	0.000977163	0.0159632	FALSE	-7.88497	-7.91457	4.75882	5.42323e-07	9.96372e-06	TRUE	-4.32035	-4.32236	4.75882	0.00134887	0.0261804	FALSE	-13.7313	-1.44269e+08	4.75882	1.64993e-08	5.74603e-07
13610	S1pr3	5.46498	6.08423	2.54279	0.0291527	5.98025	5.80619	10.2693	9.65675	17.8248	11.0072	13.9117	8.84572	1.92937	0	0	0	0	0	4484	0.594143	0.594924	3.09858	0.708186	1	FALSE	2.49246	2.49436	3.09858	0.124833	0.483237	FALSE	-1.26241	-1.26587	3.09858	0.435956	0.638837	FALSE	1.32951	1.33043	3.09858	0.404585	0.924341	FALSE	-9.87914	-1.44269e+08	3.09858	0.00099987	0.00644992
13611	S1pr4	47.0803	68.9267	47.2894	36.2172	58.4887	49.1908	6.99302	12.1802	10.4409	8.42585	7.99805	2.79409	0.190277	13.3074	0	11.1006	13.6471	0.115142	2393	0.590319	0.59044	3.97813	0.499556	1	FALSE	-1.82639	-1.82731	3.97813	0.0227646	0.163576	FALSE	-7.90524	-7.99701	3.97813	6.87624e-15	7.8826e-13	TRUE	-2.58695	-2.58815	3.97813	0.000810129	0.0175848	FALSE	-0.88443	-0.884632	3.97813	0.305748	0.502127
13627	Eef1a1	2870.15	2394.34	2708.74	2525.12	2834.47	2289.39	2571.53	2660.89	2615.95	3345.91	2660.06	2756.95	4207.43	3985.21	4261.07	4473.07	3925.48	4328.92	1789	0.234883	0.234884	11.1781	0.769446	1	FALSE	0.555032	0.555035	11.1781	0.456214	0.868565	FALSE	1.73035	1.73036	11.1781	0.000151515	0.00122935	TRUE	0.432794	0.432796	11.1781	0.574983	0.988306	FALSE	1.9583	1.95831	11.1781	5.12839e-06	8.61647e-05
13641	Efnb1	0.183451	0.268882	0	0	0.200748	0.546399	2.30964	4.7861	2.69012	4.82194	3.95264	5.73936	0	0	0	0	0	0	3258	-0.378794	-0.394012	0.918131	0.772423	1	FALSE	4.17549	4.22128	0.918131	0.00190063	0.02631	FALSE	-4.89373	-1.44269e+08	0.918131	0.0431642	0.123543	FALSE	5.27982	5.34189	0.918131	0.00016289	0.00470501	TRUE	-4.51493	-1.44269e+08	0.918131	0.192142	0.367168
13655	Egr3	13.2843	19.0645	14.6607	3.10553	9.0024	17.249	0.165041	1.2926	0.0961148	0.272667	0.347227	0	0	0	0	0	0	0	4083	0.577188	0.577468	2.38282	0.664892	1	FALSE	-5.19825	-5.2289	2.38282	0.000381568	0.00774753	TRUE	-10.7262	-1.44269e+08	2.38282	1.84019e-06	2.79714e-05	TRUE	-4.46361	-4.4757	2.38282	0.00166169	0.0309423	FALSE	-11.3034	-1.44269e+08	2.38282	1.02971e-05	0.0001531
13661	Ehf	0	0	0.031483	0	0	0	8.4599	15.2087	6.12595	10.7114	2.81855	13.9686	0	0	0	0	0	0	4527	1.57558	1.44269e+08	2.43878	0.223931	1	FALSE	10.5144	1.44269e+08	2.43878	2.19552e-12	4.47439e-10	TRUE	0	0	2.43878	1	1	FALSE	10.0663	10.6683	2.43878	1.23275e-12	3.87612e-10	TRUE	-1.57558	-1.44269e+08	2.43878	0.654573	0.810756
13664	Eif1a	25.1197	35.8614	39.6531	49.0372	34.3034	20.2502	45.6811	78.9092	65.8378	62.5159	53.5937	61.0521	120.515	113.163	66.3963	115.847	49.3588	125.66	2879	0.379572	0.379666	6.30525	0.649118	1	FALSE	1.31441	1.31465	6.30525	0.0786482	0.367526	FALSE	2.73574	2.73609	6.30525	3.31709e-05	0.000344708	TRUE	1.1652	1.16537	6.30525	0.126157	0.569465	FALSE	2.6937	2.69397	6.30525	4.62145e-05	0.000529231
13665	Eif2s1	70.1594	56.1805	75.1503	71.5396	50.2561	75.2914	174.951	191.032	207.424	206.781	179.652	203.606	151.681	158.734	189.778	164.806	89.4675	174.394	3152	-0.0524866	-0.0524927	7.42723	0.948589	1	FALSE	1.91394	1.91406	7.42723	0.000229808	0.00521989	TRUE	2.23517	2.2353	7.42723	5.78422e-06	7.6109e-05	TRUE	2.00638	2.0065	7.42723	8.60298e-05	0.0028346	TRUE	2.52052	2.52066	7.42723	1.22974e-07	3.33333e-06
13680	Ddx19a	4.70022	8.40783	8.08093	5.48265	7.56903	5.78986	28.2194	25.3403	26.6705	24.5478	25.8311	26.9342	6.36581	3.80519	11.4365	4.5849	2.22801	2.35408	2575	0.786273	0.787431	3.52877	0.359522	1	FALSE	2.87351	2.87589	3.52877	0.000137764	0.00334862	TRUE	1.29429	1.29592	3.52877	0.119615	0.264383	FALSE	1.95985	1.96104	3.52877	0.0123915	0.133302	FALSE	0.139328	0.139447	3.52877	0.878445	0.950812
13681	Eif4a1	145.367	113.962	118.567	97.4841	184.939	99.2467	247.203	258.779	241.724	376.166	234.78	240.457	349.976	232.581	357.622	196.245	285.448	278.758	1880	0.473651	0.4737	7.40178	0.540914	1	FALSE	1.60652	1.60664	7.40178	0.00451486	0.0513816	FALSE	2.52695	2.52709	7.40178	2.05171e-07	4.15057e-06	TRUE	1.36807	1.36814	7.40178	0.0228091	0.19906	FALSE	2.06534	2.06543	7.40178	6.67867e-05	0.000718262
13684	Eif4e	107.892	87.3239	115.918	91.2594	103.211	91.0313	175.909	180.004	187.367	164.046	156.801	177.343	222.61	267.313	193.325	303.397	182.07	230.599	2882	0.275927	0.27595	7.67684	0.730038	1	FALSE	1.37526	1.37534	7.67684	0.018995	0.144458	FALSE	2.16527	2.16537	7.67684	1.1091e-05	0.000134721	TRUE	1.04243	1.04248	7.67684	0.109428	0.524045	FALSE	2.62829	2.62839	7.67684	1.56869e-08	5.53316e-07
13685	Eif4ebp1	30.1583	16.2013	19.7586	23.4524	40.0022	19.2806	23.1262	30.2007	14.1347	30.0108	24.5682	21.3714	33.883	77.4081	138.035	74.4651	78.2764	36.5132	981	0.243186	0.24343	3.97635	0.78518	1	FALSE	0.266086	0.266352	3.97635	0.765415	0.969842	FALSE	2.38389	2.38516	3.97635	0.00242244	0.0120793	FALSE	0.391826	0.39214	3.97635	0.658956	0.999949	FALSE	2.90263	2.90378	3.97635	0.00017843	0.00157215
13712	Elk1	1.00114	0.628872	0.265258	1.60572	2.3128	0.227781	0.710695	0.357185	0.0486924	1.61157	0.72562	1.41315	0	3.98919	0	0	0	0	5373	0.297664	0.298997	0.571233	0.860178	1	FALSE	-0.503202	-0.506142	0.571233	0.766199	0.969842	FALSE	-7.67367	-1.44269e+08	0.571233	0.00447151	0.0201346	FALSE	0.382721	0.384063	0.571233	0.820907	1	FALSE	1.66236	1.6663	0.571233	0.334515	0.533527
13716	Ell	8.28231	23.3253	14.2292	26.695	31.4191	20.4849	12.2686	9.09809	6.78443	12.1093	10.1102	8.08161	0	9.13138	0	0	15.5927	0	3085	0.496403	0.496596	3.51172	0.660843	1	FALSE	-0.406888	-0.407104	3.51172	0.719344	0.959329	FALSE	-11.0922	-1.44269e+08	3.51172	9.01061e-09	2.70275e-07	TRUE	-0.924134	-0.924555	3.51172	0.412634	0.927661	FALSE	-0.252246	-0.252331	3.51172	0.824452	0.919779
13722	Aimp1	61.5261	75.7342	39.6322	47.8843	50.3642	55.2336	110.109	103.27	101.665	82.7973	102.771	106.963	123.776	39.8441	121.391	121.007	292.638	186.145	1122	0.183461	0.183535	5.52281	0.829196	1	FALSE	1.46739	1.46778	5.52281	0.0500851	0.277536	FALSE	2.38564	2.38614	5.52281	0.000564675	0.00366406	TRUE	1.1217	1.12199	5.52281	0.150263	0.626857	FALSE	2.71092	2.71138	5.52281	6.78432e-05	0.000726279
13723	Emb	0	3.53195	4.40289	6.53104	3.29263	9.29292	14.7349	8.60032	6.23628	9.15246	7.47975	8.34171	37.3366	16.3493	27.5773	20.2622	76.5825	47.8138	2622	-0.243845	-0.244371	4.27657	0.832676	1	FALSE	1.41536	1.41712	4.27657	0.216309	0.64757	FALSE	3.8994	3.90202	4.27657	0.000814897	0.00491706	TRUE	1.49775	1.49991	4.27657	0.190987	0.707228	FALSE	4.54295	4.54615	4.27657	0.000126342	0.00120904
13728	Mark2	16.6644	21.1329	19.8269	23.4911	33.6103	14.0966	9.33894	9.50122	7.1399	11.4072	9.33513	5.87287	0	4.46477	0.10362	3.48949	0.434795	0	5075	0.629531	0.629674	4.02379	0.513193	1	FALSE	-0.567436	-0.567631	4.02379	0.556408	0.910388	FALSE	-7.85464	-7.94755	4.02379	2.30149e-11	1.41497e-09	TRUE	-1.1723	-1.17262	4.02379	0.215028	0.738797	FALSE	-1.7895	-1.79015	4.02379	0.0571926	0.154761
13731	Emp2	0	0	0	0	0	0	22.4948	18.4802	9.84895	10.7518	17.1378	6.52285	0	0	0	0	0	0	3440	0	0	2.60998	1	1	FALSE	11.6001	1.44269e+08	2.60998	4.12502e-14	1.33517e-11	TRUE	0	0	2.60998	1	1	FALSE	11.1007	1.44269e+08	2.60998	7.11872e-13	2.60711e-10	TRUE	0	0	2.60998	1	1
13732	Emp3	119.137	125.017	130.353	150.355	113.581	129.346	29.8109	15.9189	29.3385	23.0346	34.1548	19.5873	227.666	148.689	240.214	215.595	153.462	299.629	972	0.0770076	0.0770228	5.59821	0.924762	1	FALSE	-1.56971	-1.57029	5.59821	0.00841566	0.0808153	FALSE	1.93292	1.93314	5.59821	0.000480407	0.00319449	TRUE	-2.36278	-2.36393	5.59821	7.11186e-06	0.000369179	TRUE	1.8153	1.8155	5.59821	0.00138387	0.00837705
13733	Adgre1	5.38743	1.77402	0	0.402837	1.28993	4.28584	0	0	0	0	0	0	0	0	0	0	13.1919	0	3245	-1.53926	-1.546	0.469968	0.504453	1	FALSE	-8.67599	-1.44269e+08	0.469968	0.00296148	0.037162	FALSE	-8.67599	-1.44269e+08	0.469968	0.0106572	0.0404283	FALSE	-7.13673	-1.44269e+08	0.469968	0.00820113	0.100842	FALSE	3.27284	3.28207	0.469968	0.176437	0.346235
13803	Enc1	3.49688	1.84697	2.10344	3.88606	3.58527	4.92614	0.970849	1.1886	0	1.14754	0.0249091	0.0477867	0	0.129116	0	0	0	0	4743	-0.495445	-0.496247	1.04126	0.75191	1	FALSE	-3.09746	-3.11224	1.04126	0.0575857	0.303656	FALSE	-9.52836	-1.44269e+08	1.04126	0.000204591	0.00157449	TRUE	-1.3407	-1.34494	1.04126	0.395474	0.920126	FALSE	-4.54883	-4.61436	1.04126	0.0224627	0.0765333
13813	Eomes	0.143055	1.58753	0.750482	1.59568	2.41076	2.60975	0	0	0	0	0	0	0	0	0	0	0	0	4178	0.35898	0.360393	-0.314165	0.800283	1	FALSE	-7.80797	-1.44269e+08	-0.314165	4.53227e-05	0.00137404	TRUE	-7.80797	-1.44269e+08	-0.314165	0.00111705	0.00629786	TRUE	-8.16695	-1.44269e+08	-0.314165	2.05418e-05	0.000859949	TRUE	-8.16695	-1.44269e+08	-0.314165	0.00524356	0.0242358
13850	Ephx2	0	2.72184	0.0673869	0	0	0	3.39853	0.113425	2.22659	0.76033	1.3965	0	0	0	0	0	0	36.8681	2115	6.35309	1.44269e+08	1.01222	0.0162252	1	FALSE	8.10569	1.44269e+08	1.01222	0.00564228	0.0600248	FALSE	10.8901	1.44269e+08	1.01222	0.0010837	0.00616338	TRUE	-1.19865	-1.22218	1.01222	0.625361	0.994657	FALSE	-6.35309	-1.44269e+08	1.01222	0.126	0.27467
13857	Epor	0	0	0	0	0	0	0	0	0	0	0	0	17.042	19.6923	0.138607	0	6.5139	48.5126	1897	0	0	1.75907	1	1	FALSE	0	0	1.75907	1	1	FALSE	11.6662	1.44269e+08	1.75907	3.71071e-05	0.000377488	TRUE	0	0	1.75907	1	1	FALSE	10.7957	1.44269e+08	1.75907	0.000101227	0.00100906
13871	Ercc2	3.37007	2.68144	3.13415	5.41751	10.289	1.50564	2.72307	1.25121	4.3518	10.1833	1.36563	2.20454	0.128371	0	1.70497	0	0	3.57332	3547	0.793111	0.794379	1.9082	0.529171	1	FALSE	0.225732	0.226166	1.9082	0.85805	0.988327	FALSE	-0.0710956	-0.0712	1.9082	0.955323	0.990877	FALSE	0.0993657	0.0994797	1.9082	0.937197	1	FALSE	-9.70884	-1.44269e+08	1.9082	0.000144163	0.00133204
13877	Erh	221.003	218.388	275.92	291.545	211.514	264.449	762.938	768.134	752.976	569.446	801.983	720.85	691.41	695.358	676.771	497.07	341.314	856.802	812	0.0604887	0.060496	7.42566	0.940772	1	FALSE	2.10769	2.10783	7.42566	3.35259e-05	0.00105415	TRUE	2.51713	2.51728	7.42566	1.73536e-07	3.56965e-06	TRUE	1.81614	1.81626	7.42566	0.000697908	0.0155257	FALSE	2.44714	2.44728	7.42566	4.9515e-07	1.14238e-05
13885	Esd	87.5532	76.6882	69.8372	102.725	63.7227	61.889	129.18	112.001	109.969	98.4794	114.703	128.924	187.75	174.871	189.056	80.9099	113.417	268.767	1751	-0.0955871	-0.0956042	6.39366	0.906639	1	FALSE	0.996311	0.996437	6.39366	0.146443	0.527705	FALSE	2.32782	2.32802	6.39366	9.11986e-06	0.000113406	TRUE	0.973503	0.973635	6.39366	0.158542	0.644296	FALSE	2.12094	2.12115	6.39366	8.86647e-05	0.000910219
13929	Amz2	13.2176	8.9442	2.56047	9.67449	9.52764	12.0364	36.3184	38.8581	31.2407	34.1074	33.037	36.4698	18.6721	24.2759	22.181	33.861	8.79014	16.9485	5121	-0.56152	-0.561821	5.4174	0.505283	1	FALSE	2.06029	2.06077	5.4174	0.00484939	0.0539066	FALSE	1.7217	1.72214	5.4174	0.022284	0.0729	FALSE	2.69017	2.69096	5.4174	0.000139608	0.00416363	TRUE	3.06802	3.06884	5.4174	1.17414e-05	0.000170692
13998	Fgd6	0.0928771	3.12708	0.637847	4.43644	4.0491	1.63211	4.21654	3.53399	2.1466	4.72101	3.37806	3.88837	0	0.076131	0	0	0	0	8044	0.474205	0.474831	2.4692	0.704767	1	FALSE	1.14518	1.14641	2.4692	0.359627	0.80558	FALSE	-9.33925	-1.44269e+08	2.4692	1.34045e-05	0.000159478	TRUE	0.958281	0.959059	2.4692	0.443368	0.954029	FALSE	-5.3557	-5.42339	2.4692	0.00127499	0.00783444
14004	Chchd2	200.815	182.767	192.015	188.036	171.487	155.52	286.084	256.238	251.275	202.27	276.016	220.675	385.281	299.469	391.805	324.344	360.813	194.388	910	0.187665	0.187693	6.52391	0.816475	1	FALSE	1.09762	1.09774	6.52391	0.0925887	0.403712	FALSE	1.83901	1.83917	6.52391	0.000700442	0.00435009	TRUE	0.595967	0.596034	6.52391	0.429311	0.942349	FALSE	2.15382	2.15398	6.52391	2.91e-05	0.000364745
14017	Evi2a	40.8694	54.4514	71.9445	38.9998	29.2835	75.3528	12.3268	16.6651	20.8525	25.1602	13.5845	24.7284	131.681	184.84	119.444	132.407	220.851	16.4408	2296	0.243378	0.243428	6.16338	0.78531	1	FALSE	-1.14444	-1.14484	6.16338	0.17785	0.582337	FALSE	1.86706	1.8673	6.16338	0.0208469	0.0691233	FALSE	-0.944985	-0.945239	6.16338	0.272585	0.813395	FALSE	3.06571	3.06595	6.16338	7.07556e-05	0.000748716
14025	Bcl11a	22.5442	16.2819	17.3049	14.479	15.0859	16.5476	4.07287	7.3141	3.80677	5.73751	5.32114	6.49434	2.28319	1.37088	2.73108	1.25535	0	4.44091	11168	0.0527127	0.0527195	4.74852	0.955931	1	FALSE	-1.49838	-1.49872	4.74852	0.0999855	0.423425	FALSE	-1.52828	-1.52863	4.74852	0.0939712	0.222398	FALSE	-1.03556	-1.03575	4.74852	0.265026	0.805901	FALSE	-2.8532	-2.85437	4.74852	0.00156614	0.00921187
14038	Wfdc18	1.37335	1.15023	8.64572	0	0.721363	0	0	0	0	0	0	0	0	7.88012	11.6001	12.2076	0	25.3248	544	3.04461	3.17365	-0.819895	0.164803	1	FALSE	-3.41556	-1.44269e+08	-0.819895	0.0927885	0.404091	FALSE	5.47115	5.61368	-0.819895	0.0234213	0.0759655	FALSE	-6.46017	-1.44269e+08	-0.819895	0.0081851	0.100757	FALSE	2.25814	2.27119	-0.819895	0.298602	0.494301
140488	Igf2bp3	2.20288	0.353296	0.983536	0.553553	0.451342	0.0174499	8.22602	14.3914	10.1351	10.4765	8.19004	11.873	0	0.384189	0	0	0	0	6376	-0.470279	-0.472635	3.11991	0.722615	1	FALSE	3.732	3.73768	3.11991	0.00640172	0.0660425	FALSE	-7.88619	-1.44269e+08	3.11991	0.000546839	0.00356304	TRUE	4.60479	4.61293	3.11991	0.00105487	0.0215497	FALSE	-0.937693	-0.945923	3.11991	0.522656	0.710366
140559	Igsf8	1.02678	1.18757	1.30584	0.42775	0.299624	0.145629	1.43328	0.627995	1.15574	1.25481	0.0773194	2.18791	0	0	0	4.34616	1.73292	0	3056	0.946637	0.957562	-0.050991	0.513871	1	FALSE	1.23585	1.24887	-0.050991	0.395052	0.831571	FALSE	-6.02661	-1.44269e+08	-0.050991	0.0154679	0.0545523	FALSE	0.810611	0.815588	-0.050991	0.574843	0.988306	FALSE	2.46171	2.47114	-0.050991	0.0980256	0.22938
14057	Sfxn1	24.354	34.6488	21.3531	14.049	7.30844	20.4703	104.797	80.6334	66.4768	72.8552	73.367	97.1541	40.9961	47.5099	89.6418	15.2303	20.1027	36.8686	2810	0.283146	0.283269	5.63365	0.743213	1	FALSE	2.58673	2.58731	5.63365	0.000353707	0.00730309	TRUE	2.45102	2.45158	5.63365	0.000782402	0.00477027	TRUE	2.28476	2.2852	5.63365	0.00188494	0.0341742	FALSE	1.72341	1.7238	5.63365	0.0249765	0.0829912
14062	F2r	0	0.379689	0	0	0.198433	0	0	0	1.42877	0	0	0	3.31553	0.371601	5.82354	0.223872	14.4606	0.0835964	3296	4.79396	1.44269e+08	0.412089	0.0311491	1	FALSE	6.54948	1.44269e+08	0.412089	0.00895309	0.084574	FALSE	9.56578	1.44269e+08	0.412089	0.00105219	0.00602463	TRUE	-4.79396	-1.44269e+08	0.412089	0.0395045	0.278684	FALSE	5.83924	5.89104	0.412089	0.027155	0.0883621
140703	Emid1	3.32046	5.09852	3.4971	5.99136	4.23912	3.86321	5.45955	5.94182	16.3515	10.0792	7.65749	8.23714	0	0	0	0	0.204313	0.127562	2160	0.129342	0.129682	1.81907	0.897145	1	FALSE	1.7087	1.71143	1.81907	0.0762188	0.362015	FALSE	-5.43121	-5.60675	1.81907	4.94066e-05	0.000477785	TRUE	1.22386	1.22592	1.81907	0.210542	0.733837	FALSE	-4.31073	-4.37767	1.81907	0.00216624	0.0118935
140721	Caskin2	0.221505	2.54425	1.08658	0.193783	0.941855	0.0706864	0.880029	0.203214	0.360135	1.02166	0.275219	0.551992	0	0.12969	0	1.56265	0	0	4722	3.32618	3.36956	-0.0656522	0.0169401	1	FALSE	2.10183	2.13895	-0.0656522	0.124756	0.483237	FALSE	-4.94728	-1.44269e+08	-0.0656522	0.0449304	0.127397	FALSE	-1.01387	-1.01867	-0.0656522	0.449935	0.956305	FALSE	-0.0396312	-0.0400186	-0.0656522	0.976228	1
14073	Faah	12.6052	6.59008	7.10358	7.25202	10.8507	4.38928	0.13846	0	0.0691153	0.0435716	1.22763	0.0997942	9.14193	3.34349	32.0451	2.59909	39.4061	0.630845	5678	0.18016	0.180254	4.06795	0.894625	1	FALSE	-3.61725	-3.6263	4.06795	0.010653	0.0948418	FALSE	1.63798	1.63853	4.06795	0.230378	0.418997	FALSE	-7.04858	-7.14413	4.06795	1.35987e-05	0.000634126	TRUE	2.04037	2.0409	4.06795	0.136623	0.290146
140742	Sesn1	57.5486	90.2516	89.7227	48.8587	74.8253	70.2417	3.93541	1.97577	8.61896	3.7047	4.45827	3.1225	9.27302	0.183408	51.7369	32.0434	40.5763	7.75687	3339	0.736769	0.736847	5.13563	0.510293	1	FALSE	-2.80104	-2.8022	5.13563	0.0115328	0.100729	FALSE	-0.491532	-0.49161	5.13563	0.661347	0.815388	FALSE	-4.55617	-4.5588	5.13563	6.91257e-05	0.00238473	TRUE	-0.52929	-0.529341	5.13563	0.637317	0.796646
140780	Bmp2k	15.9348	10.9284	12.5017	12.6779	6.74439	10.7906	7.25673	9.56633	6.31778	7.16913	4.50308	10.4584	0	0	0	0	0	10.3941	7661	-0.201433	-0.201488	4.04523	0.893329	1	FALSE	-0.599979	-0.600171	4.04523	0.68985	0.952172	FALSE	-1.00278	-1.00315	4.04523	0.50594	0.701331	FALSE	0.121627	0.121661	4.04523	0.935468	1	FALSE	-11.7241	-1.44269e+08	4.04523	3.29853e-05	0.000404686
14083	Ptk2	1.32163	2.76729	0.0242428	7.73784	0.912245	1.514	4.45116	1.44859	1.82456	4.4186	5.06418	3.79746	0	0	0	0	0	0	5879	-1.4457	-1.4487	2.01664	0.291035	1	FALSE	0.549058	0.549611	2.01664	0.687437	0.952077	FALSE	-9.69196	-1.44269e+08	2.01664	2.41951e-05	0.000261816	TRUE	1.74863	1.75197	2.01664	0.20254	0.722749	FALSE	-8.24627	-1.44269e+08	2.01664	0.00383223	0.0189972
140859	Nek8	16.1694	16.8052	8.80591	16.9003	15.4633	7.78823	6.09687	6.76844	5.09233	11.0004	6.49792	8.98515	0	0	0.093906	22.1364	0.157613	0	2800	0.146793	0.146886	2.9026	0.917919	1	FALSE	-0.716299	-0.716919	2.9026	0.615451	0.929982	FALSE	-7.5391	-7.72051	2.9026	7.15188e-05	0.000652083	TRUE	-0.304018	-0.304222	2.9026	0.831029	1	FALSE	0.582723	0.583008	2.9026	0.684066	0.829274
14086	Fscn1	0	0	0	0	0	0	2.56879	1.16934	1.07907	1.48421	0.797373	0.934825	0	0	0	0	0.165473	0	2667	0	0	-0.766563	1	1	FALSE	7.7735	1.44269e+08	-0.766563	1.21107e-06	6.3165e-05	TRUE	0	0	-0.766563	1	1	FALSE	7.4326	1.44269e+08	-0.766563	5.59314e-06	0.000298799	TRUE	4.30571	1.44269e+08	-0.766563	0.0401164	0.11851
140917	Dclre1b	4.78072	7.71434	2.28882	6.23324	6.28585	4.78303	3.75988	2.84494	3.03801	3.83553	3.66327	3.1639	17.8308	15.3572	6.49627	11.7587	16.6823	2.14436	8095	0.196111	0.196223	4.51703	0.835262	1	FALSE	-0.0773109	-0.077359	4.51703	0.934747	1	FALSE	1.8707	1.87134	4.51703	0.0345247	0.103612	FALSE	-0.401232	-0.401479	4.51703	0.669406	1	FALSE	2.75274	2.7534	4.51703	0.00142204	0.00854233
14127	Fcer1g	23.8437	22.6327	23.3929	9.13852	34.1927	23.1652	0	0	0	0.751974	0	1.89451	35.2917	134.02	49.95	171.574	590.882	273.859	658	0.73193	0.733168	4.59902	0.498063	1	FALSE	-8.85995	-1.44269e+08	4.59902	7.30347e-09	7.58252e-07	TRUE	3.64534	3.6482	4.59902	0.000645369	0.00407008	TRUE	-4.60406	-4.64806	4.59902	4.23356e-05	0.00159011	TRUE	4.70278	4.70458	4.59902	1.65823e-05	0.000228682
14128	Fcer2a	558.817	622.245	681.032	633.98	719.799	766.549	38.4058	30.1517	63.9884	66.3921	63.2956	33.8036	0	0	6.80522	0	0	0	3091	0.254439	0.254442	7.54781	0.825866	1	FALSE	-3.01151	-3.01164	7.54781	0.00891625	0.0842984	FALSE	-7.36815	-7.37117	7.54781	2.02629e-08	5.37333e-07	TRUE	-3.64703	-3.64721	7.54781	0.00171856	0.0317862	FALSE	-16.4799	-1.44269e+08	7.54781	4.54656e-14	4.54863e-12
14132	Fcgrt	32.4007	39.9807	23.2538	19.7457	32.7706	48.0177	0	3.72467	0	1.3021	0	0	0	0	0	0	11.1491	0.290036	1900	0.153091	0.153152	2.70723	0.929901	1	FALSE	-11.2087	-1.44269e+08	2.70723	9.26918e-06	0.000365617	TRUE	-7.24634	-7.33867	2.70723	0.0010935	0.00618711	TRUE	-3.93606	-3.94393	2.70723	0.0353985	0.261257	FALSE	-1.94687	-1.9484	2.70723	0.273835	0.466494
14149	Fdxr	14.3335	11.2671	5.19378	10.9985	6.72962	18.4242	11.0746	8.87068	4.48659	8.61788	9.75037	3.34027	13.9089	0	0.281819	0	0	10.3362	1866	-0.724607	-0.725524	2.26045	0.536636	1	FALSE	-0.256095	-0.256368	2.26045	0.82742	0.982704	FALSE	0.31584	0.316107	2.26045	0.788866	0.903003	FALSE	0.174572	0.174835	2.26045	0.881974	1	FALSE	-9.27971	-1.44269e+08	2.26045	0.000178259	0.0015719
14155	Fem1b	7.80367	2.23646	3.24965	4.63191	8.02052	3.63383	8.77238	8.83295	14.4698	8.21362	3.73125	9.09613	0.631334	0	12.3549	0.113678	0	4.07507	6491	-0.071366	-0.0714197	3.61942	0.947271	1	FALSE	1.28964	1.29027	3.61942	0.225733	0.659674	FALSE	0.885985	0.886478	3.61942	0.40877	0.614625	FALSE	1.22752	1.22816	3.61942	0.249394	0.784775	FALSE	-5.8403	-5.90867	3.61942	6.07705e-05	0.000661503
14156	Fen1	23.0034	21.8651	37.2555	34.8785	43.7008	41.842	247.084	191.428	216.918	224.335	232.768	172.778	36.591	71.3312	123.099	89.2787	37.4572	89.1909	2215	0.268471	0.268558	6.44996	0.744515	1	FALSE	3.35197	3.35244	6.44996	1.33951e-08	1.30454e-06	TRUE	2.24218	2.24259	6.44996	0.000370606	0.00257482	TRUE	2.79724	2.79761	6.44996	3.61117e-06	0.000206984	TRUE	2.28518	2.28552	6.44996	0.000283434	0.00230199
14159	Fes	20.8902	15.6265	9.53198	2.8832	17.6829	15.8717	12.5056	18.6897	16.3806	25.0832	17.0218	24.0279	0.161982	1.30715	0.467692	18.6374	0	0	2811	0.316912	0.317116	3.49439	0.813203	1	FALSE	0.772319	0.772747	3.49439	0.564802	0.913137	FALSE	-4.98755	-5.01916	3.49439	0.00105762	0.00604627	TRUE	0.965108	0.965512	3.49439	0.471943	0.967176	FALSE	0.348481	0.348652	3.49439	0.796201	0.90318
14166	Fgf11	0.298841	0.166861	0.0950156	0.174294	0.0872047	0.148347	8.31099	11.355	5.58132	9.48365	9.294	4.53305	0	0	0	0	0	0	1500	-0.56368	-0.620938	0.786915	0.644894	1	FALSE	5.64469	5.76224	0.786915	7.15382e-07	3.97615e-05	TRUE	-3.6711	-1.44269e+08	0.786915	0.124279	0.272232	FALSE	6.31081	6.48578	0.786915	1.06774e-07	9.57447e-06	TRUE	-3.10742	-1.44269e+08	0.786915	0.392833	0.59286
14191	Fgr	24.2328	22.1682	45.0343	28.5927	35.6177	26.9995	6.45232	6.31678	4.89274	12.6217	2.36854	7.35841	0	0	0	0.662371	0	0	3342	0.577911	0.57805	3.59831	0.544882	1	FALSE	-2.0007	-2.00197	3.59831	0.0275626	0.184552	FALSE	-11.7344	-1.44269e+08	3.59831	1.67958e-13	1.50274e-11	TRUE	-1.68042	-1.68104	3.59831	0.0667405	0.388041	FALSE	-6.21147	-6.23422	3.59831	1.9866e-08	6.7686e-07
14198	Fhit	3.79107	2.08028	7.35685	2.74479	5.83654	0.194681	11.2016	2.30869	6.18011	7.90034	13.0238	16.062	73.6977	53.5781	0	40.6706	59.0739	50.8641	1143	1.3351	1.34364	3.21677	0.346035	1	FALSE	2.61473	2.62653	3.21677	0.0689113	0.342379	FALSE	5.2827	5.29642	3.21677	0.000668488	0.00417995	TRUE	1.01718	1.01999	3.21677	0.470865	0.966813	FALSE	4.58511	4.59042	3.21677	0.00244036	0.013107
14211	Smc2	9.0793	5.71275	11.9458	9.6793	10.0252	5.74138	53.7034	66.0716	57.2378	55.6743	63.4731	59.3276	6.67357	8.13414	10.1562	0.675922	7.95044	16.7844	6550	0.365077	0.365232	5.83614	0.677944	1	FALSE	3.3384	3.33902	5.83614	7.7168e-06	0.000308812	TRUE	1.39026	1.39069	5.83614	0.0894689	0.214604	FALSE	2.9724	2.97287	5.83614	7.58675e-05	0.00256899	TRUE	0.513407	0.513572	5.83614	0.557967	0.737324
14218	Sh3pxd2a	3.23211	2.08406	1.87038	2.96958	1.45617	1.40976	0.630217	1.31357	1.42071	1.0188	0.951654	2.69751	0	0	0	0	0	0	11049	-0.338219	-0.338564	2.09696	0.73478	1	FALSE	-0.824333	-0.825346	2.09696	0.404961	0.836758	FALSE	-10.104	-1.44269e+08	2.09696	4.79163e-09	1.59311e-07	TRUE	0.159793	0.159968	2.09696	0.873089	1	FALSE	-9.76574	-1.44269e+08	2.09696	5.20636e-06	8.70759e-05
14227	Fkbp2	51.904	55.5157	74.798	67.0311	60.781	63.4101	79.3775	73.0504	62.5538	53.5722	85.4546	61.0087	512.163	448.478	478.031	473.798	732.653	485.188	665	0.269639	0.269798	6.12756	0.735568	1	FALSE	0.844048	0.844462	6.12756	0.224116	0.65917	FALSE	4.02658	4.02746	6.12756	5.48413e-21	1.37165e-18	TRUE	0.247078	0.2472	6.12756	0.757655	1	FALSE	4.39017	4.39091	6.12756	8.06415e-25	4.226e-22
14236	Foxn2	6.66324	6.1302	5.1432	8.07138	8.13057	5.86224	4.93131	9.46344	6.21035	8.99573	5.31713	6.79522	13.2451	14.2008	9.23598	10.0234	10.6575	6.76737	7288	0.0889893	0.0890342	4.51787	0.915959	1	FALSE	0.202101	0.202198	4.51787	0.809944	0.977363	FALSE	1.53766	1.53815	4.51787	0.0335995	0.101444	FALSE	0.677058	0.677321	4.51787	0.401476	0.924341	FALSE	2.16253	2.16308	4.51787	0.00148795	0.00885044
14247	Fli1	161.909	158.955	144.139	146.134	153.053	174.874	75.8561	93.875	75.5974	91.0818	78.1121	90.7491	102.365	150.57	131.426	118.558	169.693	102.645	3087	0.114426	0.114432	7.14283	0.887689	1	FALSE	-0.533264	-0.533298	7.14283	0.475275	0.878329	FALSE	0.468126	0.468147	7.14283	0.539174	0.726801	FALSE	-0.436454	-0.436479	7.14283	0.570511	0.988306	FALSE	1.24203	1.24207	7.14283	0.0168583	0.0610684
14263	Fmo5	3.14629	2.5175	7.717	1.05677	3.91019	4.62278	2.00593	5.47981	1.77072	1.90701	2.97637	1.51272	0.17121	0	0	0	0	0	5319	0.956011	0.957217	1.95858	0.384303	1	FALSE	0.185621	0.185921	1.95858	0.866772	0.990532	FALSE	-4.90797	-4.99384	1.95858	0.000299662	0.00217388	TRUE	-0.419957	-0.42039	1.95858	0.703782	1	FALSE	-10.1345	-1.44269e+08	1.95858	8.47455e-06	0.000130073
14269	Fnbp1	19.3125	29.0485	16.9575	24.8804	16.7214	22.4176	27.4811	24.3802	24.6894	29.4575	22.654	24.4992	0.0806183	6.61407	0.0465539	5.48708	3.5943	0	5648	0.0859254	0.0859428	4.8901	0.917681	1	FALSE	0.699521	0.699636	4.8901	0.371972	0.81318	FALSE	-8.20087	-8.2931	4.8901	9.42342e-23	2.72907e-20	TRUE	0.632128	0.632228	4.8901	0.424414	0.938346	FALSE	-0.655308	-0.655474	4.8901	0.409081	0.609182
14281	Fos	8.70966	9.62657	0.0680952	0	0.0624974	9.19639	125.994	140.865	151.187	127.601	215.685	165.36	165.991	189.015	130.401	132.558	104.583	117.691	2093	-0.721362	-0.723384	6.48464	0.610379	1	FALSE	5.36118	5.36424	6.48464	0.000599402	0.0107961	FALSE	5.61591	5.61898	6.48464	0.000370033	0.00257246	TRUE	5.84366	5.84872	6.48464	0.000240543	0.00650169	TRUE	6.86803	6.87314	6.48464	3.34402e-05	0.000409354
14299	Ncs1	0	0	0	0	0	0	0.584517	0	1.52371	0.214597	1.72751	2.21878	0	0	0	16.8241	0	0.34143	4035	0	0	0.324615	1	1	FALSE	8.17034	1.44269e+08	0.324615	0.00698557	0.0702907	FALSE	5.15458	1.44269e+08	0.324615	0.0399821	0.116157	FALSE	7.39754	1.44269e+08	0.324615	0.0122296	0.132207	FALSE	11.4092	1.44269e+08	0.324615	0.00133361	0.00811745
14325	Ftl1	1069.16	963.532	1253.95	982.053	888.987	958.681	887.492	899.663	911.066	809.978	900.565	846.802	2855.13	2749.92	2683.76	2726.66	3633.41	2395	991	0.243034	0.243039	9.45506	0.761408	1	FALSE	0.372959	0.372968	9.45506	0.633673	0.936172	FALSE	2.40838	2.40841	9.45506	1.07646e-09	4.40374e-08	TRUE	-0.0044222	-0.00442229	9.45506	0.995662	1	FALSE	2.83885	2.83888	9.45506	3.39098e-14	3.49974e-12
14343	Fut1	0	0	0	0	0	0	0	0	0	0	0	0	11.1272	10.4521	37.8392	35.2054	47.0761	11.9704	2578	0	0	3.19658	1	1	FALSE	0	0	3.19658	1	1	FALSE	11.8668	1.44269e+08	3.19658	1.01593e-13	9.55586e-12	TRUE	0	0	3.19658	1	1	FALSE	13.0492	1.44269e+08	3.19658	3.27843e-15	3.87947e-13
14357	Dtx1	11.973	17.088	5.90586	10.2788	10.5142	5.69356	5.07445	8.38372	3.6246	5.58903	3.2146	4.07364	0	0.15287	0	0	0	1.58195	4006	0.392214	0.39245	2.7158	0.746485	1	FALSE	-0.729018	-0.729667	2.7158	0.547775	0.906682	FALSE	-3.17979	-3.18753	2.7158	0.0111129	0.0417825	FALSE	-0.570924	-0.57129	2.7158	0.637857	0.994657	FALSE	-6.45004	-6.51869	2.7158	6.88736e-05	0.000733741
14375	Xrcc6	54.1451	25.0291	21.7137	24.7556	33.9027	42.8834	37.0165	56.7883	40.9706	45.5756	64.9344	40.0683	54.17	58.7307	72.6966	114.209	43.7969	55.1904	3295	-0.396022	-0.396111	6.0439	0.62746	1	FALSE	0.764117	0.764233	6.0439	0.325666	0.781632	FALSE	1.56839	1.56858	6.0439	0.022007	0.0720863	FALSE	1.11185	1.11205	6.0439	0.13024	0.579122	FALSE	2.79076	2.79108	6.0439	4.76615e-06	8.05707e-05
14412	Slc6a13	0	0.605242	1.11346	0	0	0	1.00277	0.267739	0.681314	0.414173	0.263714	0.25296	4.91244	2.27827	0.78255	0	0	4.51023	2688	6.11707	1.44269e+08	-0.4124	0.00145569	0.308075	FALSE	6.61682	1.44269e+08	-0.4124	0.000740013	0.0129062	FALSE	9.54749	1.44269e+08	-0.4124	1.25447e-05	0.000150714	TRUE	-0.588769	-0.599436	-0.4124	0.718879	1	FALSE	1.70643	1.72099	-0.4124	0.314724	0.511752
14415	Gad1	0.54449	2.50817	1.09864	0.109926	3.0983	0.155936	0	0	0	0	0.0165584	0	0	0	0	0	0	0	7135	3.19103	3.20828	0.13467	0.0171771	1	FALSE	-4.57277	-5.09432	0.13467	0.00353196	0.0422951	FALSE	-6.23903	-1.44269e+08	0.13467	0.00805794	0.0324589	FALSE	-9.43005	-1.44269e+08	0.13467	2.59004e-07	2.09584e-05	TRUE	-9.43005	-1.44269e+08	0.13467	0.000355894	0.00276045
14421	B4galnt1	63.3762	60.2176	56.6545	67.7067	61.0105	56.3067	12.8439	7.18849	10.5665	14.0747	12.348	8.23535	0	7.44665	0	5.55441	0	1.19659	3454	0.10655	0.106562	4.59308	0.931121	1	FALSE	-1.8706	-1.87106	4.59308	0.128409	0.489654	FALSE	-6.28516	-6.29816	4.59308	6.70351e-06	8.66795e-05	TRUE	-2.28291	-2.28354	4.59308	0.06409	0.37798	FALSE	-2.38782	-2.38851	4.59308	0.0549688	0.149995
14426	Galnt4	0.701368	5.50709	1.64461	1.30388	3.6584	4.5479	1.16418	0.60994	0.767527	1.59675	0.693198	0.243808	0	0	0	7.793	0	0	5113	0.966023	0.967768	1.40134	0.552967	1	FALSE	-0.701577	-0.703826	1.40134	0.666301	0.947511	FALSE	-8.65711	-1.44269e+08	1.40134	0.000990271	0.00574483	TRUE	-1.76787	-1.77229	1.40134	0.282331	0.823061	FALSE	1.00764	1.00855	1.40134	0.538555	0.72384
14433	Gapdh	43.298	37.3811	47.315	43.9272	42.4698	42.3548	213.773	223.635	182.415	163.46	202.053	191.33	73.1784	66.1111	100.949	56.8983	75.5827	106.904	1232	0.170403	0.170482	5.58388	0.832676	1	FALSE	2.734	2.7346	5.58388	6.54516e-10	8.09321e-08	TRUE	2.08705	2.08759	5.58388	1.73005e-05	0.000199155	TRUE	2.4595	2.46002	5.58388	7.06676e-08	6.76258e-06	TRUE	1.9344	1.93486	5.58388	0.00013044	0.00124163
14450	Gart	28.4124	24.8511	28.2269	20.1744	34.0712	35.6315	69.1848	64.6646	68.2484	55.5134	57.4696	69.0046	15.5895	2.58056	19.1126	8.55064	9.53068	18.7946	3797	0.269124	0.269185	5.46101	0.740801	1	FALSE	1.76999	1.77024	5.46101	0.00453577	0.0515663	FALSE	0.351389	0.351467	5.46101	0.663307	0.816745	FALSE	1.39476	1.39495	5.46101	0.0359133	0.263836	FALSE	-0.786598	-0.786815	5.46101	0.300116	0.49554
14453	Gas2	0	0.185263	0	0	0.871402	0	3.49152	2.30838	0.484131	2.59425	0.378947	1.56582	0	0	0	0	0	0	4053	5.97746	1.44269e+08	0.214243	0.00130586	0.28742	FALSE	8.32905	1.44269e+08	0.214243	3.87473e-05	0.00119779	TRUE	0	0	0.214243	1	1	FALSE	2.90428	2.92426	0.214243	0.0728341	0.408813	FALSE	-5.97746	-1.44269e+08	0.214243	0.0781629	0.194128
14457	Gas7	2.33938	1.27272	1.81182	0	3.79836	0	0	0	0	0.0827645	0	0.0303295	6.21489	9.91572	4.39811	9.38027	0.885823	4.09263	7473	1.6969	1.7012	2.74638	0.341694	1	FALSE	-7.86497	-1.44269e+08	2.74638	0.000580785	0.0105471	FALSE	3.63263	3.63834	2.74638	0.0527234	0.144298	FALSE	-5.52406	-5.61353	2.74638	0.00646099	0.0860814	FALSE	2.93099	2.93265	2.74638	0.110203	0.249903
14460	Gata1	0	0	0	0	0	0	0	0	0	0	0	0	96.2374	27.046	8.29453	12.0265	6.72881	126.757	1902	0	0	3.7091	1	1	FALSE	0	0	3.7091	1	1	FALSE	13.538	1.44269e+08	3.7091	2.44131e-12	1.86756e-10	TRUE	0	0	3.7091	1	1	FALSE	11.655	1.44269e+08	3.7091	4.82134e-10	2.40085e-08
14466	Gba	104.82	57.6046	73.1238	69.0388	55.6094	77.2673	36.7408	3.67677	23.9275	26.9777	25.7067	33.2006	49.6518	75.7035	79.5416	101.227	63.4255	36.6917	1990	-0.234101	-0.23414	5.37301	0.793377	1	FALSE	-1.01695	-1.01718	5.37301	0.235347	0.674477	FALSE	0.364462	0.364512	5.37301	0.682404	0.83044	FALSE	-1.26431	-1.26469	5.37301	0.133207	0.585676	FALSE	1.69708	1.69727	5.37301	0.0379748	0.114064
14469	Gbp2	11.5033	45.5723	20.6673	6.3896	15.505	3.30835	6.90791	10.9442	6.76707	3.37592	7.12233	6.60108	0	1.99559	0	0	0	0	2455	2.07124	2.07286	2.66815	0.0672094	1	FALSE	0.466562	0.467149	2.66815	0.683435	0.950758	FALSE	-9.41488	-1.44269e+08	2.66815	2.24215e-06	3.31651e-05	TRUE	-1.66782	-1.66892	2.66815	0.1411	0.605383	FALSE	-4.00548	-4.01326	2.66815	0.00118018	0.00738367
14470	Rabac1	103.043	92.0906	106.343	108.284	88.9972	75.2409	24.9323	24.9016	9.81428	15.7644	29.9914	25.8566	219.945	169.936	98.3648	142.571	231.317	80.1399	973	0.183461	0.183509	5.21468	0.831112	1	FALSE	-1.65661	-1.65747	5.21468	0.028731	0.189673	FALSE	1.55252	1.55278	5.21468	0.0420902	0.120815	FALSE	-1.84181	-1.84272	5.21468	0.0134643	0.14085	FALSE	2.20062	2.2009	5.21468	0.00239773	0.0129221
14489	Mtpn	64.2487	89.6638	102.679	79.4931	75.2739	91.1113	102.336	76.918	107.187	160.516	97.4499	112.99	18.8126	7.57543	31.5498	6.02427	13.2111	4.2264	4042	0.396602	0.396631	6.43961	0.638832	1	FALSE	0.933402	0.933459	6.43961	0.245172	0.68515	FALSE	-1.12755	-1.12769	6.43961	0.152265	0.314622	FALSE	0.687116	0.68715	6.43961	0.404663	0.924341	FALSE	-2.04999	-2.05028	6.43961	0.00473242	0.0223329
14525	Gcsam	0	0	0	0	0	0	297.236	273.161	272.24	206.546	327.284	295.949	10.693	16.5661	0	0	11.0198	0	3364	0	0	6.74697	1	1	FALSE	15.7612	1.44269e+08	6.74697	4.81704e-08	3.65597e-06	TRUE	10.1204	1.44269e+08	6.74697	2.98353e-05	0.000314198	TRUE	15.4925	1.44269e+08	6.74697	8.44755e-08	7.94575e-06	TRUE	11.6625	1.44269e+08	6.74697	6.58459e-06	0.000105019
14528	Gch1	3.13545	3.35049	3.4548	3.40517	6.57821	2.61647	0.365701	0.954716	2.88696	0.581801	1.3678	0.533011	0	0.443124	0	0	0	0	2764	0.728197	0.729954	0.704274	0.515911	1	FALSE	-0.428369	-0.429918	0.704274	0.70376	0.955097	FALSE	-8.35188	-1.44269e+08	0.704274	3.3366e-05	0.000345756	TRUE	-2.39908	-2.41055	0.704274	0.0319868	0.245136	FALSE	-3.63873	-3.67081	0.704274	0.00878755	0.0364625
14533	Bloc1s1	108.67	111.721	69.966	127.393	74.679	109.642	101.488	83.0906	89.428	73.7701	108.048	73.9712	168.059	154.77	130.512	222.706	157.269	253.992	550	-0.259213	-0.25933	4.74058	0.75226	1	FALSE	0.31288	0.312995	4.74058	0.701981	0.954126	FALSE	1.67851	1.67891	4.74058	0.0112628	0.0422323	FALSE	0.14977	0.149839	4.74058	0.856204	1	FALSE	2.40296	2.40353	4.74058	9.07235e-05	0.000927031
14548	Mrps33	125.252	149.436	166.255	144.526	93.4692	124.07	187.327	201.662	198.77	146.062	207.511	192.256	256.91	240.065	270.942	146.734	165.861	294.672	1051	0.244767	0.24481	6.23402	0.760743	1	FALSE	1.11889	1.11904	6.23402	0.0838348	0.379984	FALSE	2.05251	2.05272	6.23402	8.01667e-05	0.000714034	TRUE	0.675483	0.675568	6.23402	0.360117	0.891265	FALSE	1.74229	1.74245	6.23402	0.0016419	0.00956771
14562	Gdf3	0	0	0	0	0	0	0	0	0	0	0	0	33.8962	23.8106	40.0202	18.8931	29.2956	32.0084	2109	0	0	3.10736	1	1	FALSE	0	0	3.10736	1	1	FALSE	12.469	1.44269e+08	3.10736	1.14957e-19	2.34279e-17	TRUE	0	0	3.10736	1	1	FALSE	12.4031	1.44269e+08	3.10736	6.04759e-19	1.18846e-16
14567	Gdi1	233.101	364.368	253.184	280.825	355.498	377.749	80.0589	80.5365	99.6477	120.022	86.4848	98.6113	40.1008	29.502	64.324	18.6067	50.6593	32.8733	2657	0.32841	0.32842	6.83137	0.680352	1	FALSE	-1.18466	-1.18472	6.83137	0.0660151	0.332797	FALSE	-1.7136	-1.71371	6.83137	0.00260374	0.0128436	FALSE	-1.39564	-1.39571	6.83137	0.0219773	0.194422	FALSE	-2.02383	-2.02395	6.83137	0.000188616	0.00164609
14579	Gem	11.2938	19.8213	20.3951	17.818	11.7754	12.756	22.3668	19.3545	20.6078	22.2712	23.7291	29.9316	0	0	0	1.2533	10.4942	1.28699	2355	0.494304	0.494634	3.41683	0.68893	1	FALSE	1.18987	1.19051	3.41683	0.334425	0.788213	FALSE	-4.00189	-4.01848	3.41683	0.00251596	0.0124553	FALSE	0.740052	0.740376	3.41683	0.548675	0.986261	FALSE	-0.956453	-0.95718	3.41683	0.442394	0.641527
14582	Gfi1b	0	0	0	0	0	0	8.19831	6.4516	5.52829	5.2956	6.80852	0	72.7232	66.2143	78.9387	19.4393	31.9725	148.353	1822	0	0	4.36419	1	1	FALSE	9.42621	1.44269e+08	4.36419	2.53655e-08	2.13779e-06	TRUE	13.7495	1.44269e+08	4.36419	2.17716e-13	1.90156e-11	TRUE	8.60712	1.44269e+08	4.36419	4.09295e-07	3.2405e-05	TRUE	12.9172	1.44269e+08	4.36419	3.8886e-12	2.8154e-10
14583	Gfpt1	7.01237	3.38902	4.62751	1.8534	4.11728	7.49308	2.7389	4.4217	5.52702	3.26218	3.6852	3.95268	5.16469	18.1471	2.83329	12.8682	8.38458	4.37541	7053	-0.192394	-0.192538	3.99615	0.832177	1	FALSE	0.134348	0.134437	3.99615	0.882468	0.995418	FALSE	0.67798	0.678353	3.99615	0.448638	0.650752	FALSE	0.210686	0.210843	3.99615	0.816478	1	FALSE	3.02564	3.02664	3.99615	0.000155681	0.00141359
14590	Ggh	10.4797	8.96593	21.4967	9.75968	5.42563	10.4044	1.27048	0	0	1.21274	5.52408	2.30755	158.645	276.641	148.323	259.872	330.821	181.196	1326	0.45191	0.452657	5.79483	0.694953	1	FALSE	-1.68395	-1.69009	5.79483	0.142824	0.519391	FALSE	4.99872	5.00141	5.79483	3.04184e-05	0.000319118	TRUE	-3.09017	-3.10551	5.79483	0.00781365	0.0978261	FALSE	5.86151	5.86351	5.79483	1.9865e-06	3.80199e-05
14595	B4galt1	44.3452	26.8798	23.4432	31.2006	25.1679	30.1657	5.76242	7.51177	8.09351	6.87567	9.12229	3.47732	63.3297	55.9106	45.1013	60.5004	76.1427	30.6996	3976	-0.30674	-0.306803	5.7101	0.70859	1	FALSE	-1.67666	-1.67725	5.7101	0.0123613	0.10603	FALSE	1.43567	1.43584	5.7101	0.0383184	0.112032	FALSE	-1.77476	-1.77556	5.7101	0.00739114	0.0940028	FALSE	2.65259	2.65287	5.7101	1.28036e-05	0.000183468
14599	Gh	0	0.463502	0.175955	0	2.90682	3.02189	15.668	31.9859	20.8331	12.2173	18.8155	24.7639	0	0	0	0	0	0	810	0.537199	0.551663	1.23792	0.726803	1	FALSE	4.81659	4.86334	1.23792	0.0040335	0.0469721	FALSE	-4.88368	-1.44269e+08	1.23792	0.0600983	0.159677	FALSE	4.51795	4.5505	1.23792	0.00652612	0.0867213	FALSE	-5.42088	-1.44269e+08	1.23792	0.117177	0.261462
14609	Gja1	0	0	0	0	0.282368	0	0	0	0	0	0	0	1.96582	11.2367	12.2032	0	0	23.4196	3706	4.02924	1.44269e+08	1.8494	0.0588717	1	FALSE	0	0	1.8494	1	1	FALSE	11.6908	1.44269e+08	1.8494	0.000379176	0.00262442	TRUE	-4.02924	-1.44269e+08	1.8494	0.0727166	0.408706	FALSE	6.56341	6.65355	1.8494	0.020461	0.0710325
14629	Gclc	5.42409	2.59593	4.24983	3.78491	5.99203	9.23163	6.84348	2.6436	4.74859	4.81114	6.12675	4.01588	14.758	0	0	0	0	7.85879	2314	-0.274658	-0.275233	1.89124	0.832482	1	FALSE	0.507753	0.50856	1.89124	0.695657	0.952464	FALSE	1.49732	1.49907	1.89124	0.250494	0.444418	FALSE	0.120925	0.121191	1.89124	0.925855	1	FALSE	-8.77515	-1.44269e+08	1.89124	0.00117018	0.00734885
14651	Hagh	8.6519	31.1395	21.635	30.5833	41.0435	25.7692	27.7701	17.9264	15.3536	12.1958	23.8507	16.2275	156.053	45.0434	32.3013	64.0883	99.1064	83.2207	1278	0.719708	0.720244	4.49175	0.429949	1	FALSE	0.568389	0.568834	4.49175	0.535722	0.903917	FALSE	3.19238	3.1936	4.49175	0.00012143	0.001017	TRUE	-0.730117	-0.730663	4.49175	0.4233	0.937119	FALSE	2.43845	2.43913	4.49175	0.00383742	0.0190002
14667	Gm2a	372.428	333.951	402.482	334.209	315.8	375.239	54.0713	73.3878	66.259	69.6044	76.1952	93.6618	260.777	367.316	203.334	447.022	423.169	250.385	1994	0.16185	0.161855	7.63251	0.841287	1	FALSE	-1.92478	-1.92493	7.63251	5.91898e-05	0.00170519	TRUE	0.42791	0.427924	7.63251	0.581147	0.759022	FALSE	-1.87923	-1.87935	7.63251	0.000102929	0.00329282	TRUE	1.54263	1.54266	7.63251	0.00351079	0.0177556
14672	Gna11	12.5396	28.6608	27.9085	18.1129	29.4786	20.7104	9.54274	13.641	8.44722	12.6449	5.40528	9.15499	7.38055	0.320208	5.49933	0	0	9.79676	3825	0.949943	0.950223	3.85841	0.24761	1	FALSE	-0.581183	-0.581472	3.85841	0.493677	0.886668	FALSE	-0.15413	-0.154198	3.85841	0.859206	0.939544	FALSE	-0.985081	-0.985376	3.85841	0.229117	0.757217	FALSE	-6.8305	-6.86557	3.85841	2.66473e-12	2.03648e-10
14674	Gna13	31.2865	16.8812	17.0622	23.1195	21.3724	11.2518	32.6826	37.8213	31.6445	30.288	29.0557	32.4516	0.0705176	2.18138	3.82779	5.82809	0	1.02413	6457	-0.091051	-0.0910679	5.21717	0.938718	1	FALSE	1.0055	1.00563	5.21717	0.394224	0.831278	FALSE	-2.95631	-2.95804	5.21717	0.0129799	0.047425	FALSE	1.14527	1.14542	5.21717	0.33149	0.866537	FALSE	-1.37558	-1.37603	5.21717	0.247004	0.436085
14686	Gnat2	0	0	0	0	0	0	2.71757	2.65215	0	0.774091	1.47865	1.60746	0	2.04388	23.8036	0	0.184112	0	2397	0	0	0.697953	1	1	FALSE	7.49957	1.44269e+08	0.697953	0.00547586	0.0589646	FALSE	10.257	1.44269e+08	0.697953	0.000864143	0.00516842	TRUE	7.73256	1.44269e+08	0.697953	0.00545471	0.0755083	FALSE	7.61795	1.44269e+08	0.697953	0.00616184	0.0275879
14688	Gnb1	171.907	175.873	200.567	195.395	201.226	186.838	268.288	309.427	273.986	253.775	249.745	302.876	231.36	299.087	241.269	343.703	217.78	231.35	3143	0.256113	0.256124	8.22069	0.748747	1	FALSE	1.05004	1.05007	8.22069	0.0911848	0.400115	FALSE	1.34526	1.3453	8.22069	0.0152727	0.0540786	FALSE	0.861507	0.861532	8.22069	0.199455	0.717	FALSE	1.90864	1.90868	8.22069	5.02421e-05	0.000568842
14694	Gnb2l1	662.855	568.924	534.378	571.864	576.958	560.445	814.584	799.505	813.866	640.139	940.893	817.463	1228.48	1069.16	964.723	1015.68	1109.81	1057.52	1692	0.0906465	0.0906488	9.14328	0.911071	1	FALSE	1.04281	1.04283	9.14328	0.0839477	0.380339	FALSE	1.87901	1.87904	9.14328	1.9583e-05	0.000220359	TRUE	0.707202	0.707216	9.14328	0.315216	0.850442	FALSE	2.23736	2.23738	9.14328	3.91374e-08	1.26378e-06
14701	Gng12	3.25349	3.29859	2.97264	3.20584	4.82694	4.74317	21.0566	32.4404	20.118	20.697	19.0363	16.5457	21.603	1.96506	14.2226	12.1768	14.9702	7.13622	4363	0.197639	0.197938	4.36872	0.831342	1	FALSE	2.97876	2.98081	4.36872	0.000346898	0.00721666	TRUE	3.02145	3.0235	4.36872	0.000293183	0.00213211	TRUE	2.93851	2.94029	4.36872	0.000420699	0.0103575	FALSE	2.67634	2.67806	4.36872	0.00150436	0.00892479
14704	Gng3	0	1.17853	1.92939	1.00022	0.0769906	1.96457	6.08157	3.31813	2.07883	2.25703	3.19872	5.26944	0	0	0	0	0	0	1699	0.369078	0.374121	0.173798	0.796072	1	FALSE	2.49517	2.51413	0.173798	0.0848222	0.382569	FALSE	-5.9677	-1.44269e+08	0.173798	0.015728	0.0552815	FALSE	2.00227	2.01582	0.173798	0.164395	0.657497	FALSE	-6.33678	-1.44269e+08	0.173798	0.0478909	0.135381
14705	Bscl2	24.2782	24.5533	42.8899	27.6632	25.5233	21.2704	24.7744	32.8262	15.4366	19.6553	23.6881	24.3074	41.1563	49.8617	58.6609	98.1901	50.3367	43.1881	2788	0.543186	0.543359	5.38392	0.49809	1	FALSE	0.312113	0.31222	5.38392	0.704067	0.955206	FALSE	1.92762	1.92802	5.38392	0.0031765	0.0151661	FALSE	-0.0147513	-0.0147551	5.38392	0.985863	1	FALSE	2.42221	2.42251	5.38392	0.000102706	0.0010184
14707	Gng5	319.509	298.712	287.711	241.65	210.025	258.083	360.234	352.442	310.526	262.429	326.608	331.082	500.44	566.611	638.42	544.791	553.502	286.864	535	0.147348	0.147373	6.3326	0.855846	1	FALSE	0.811328	0.811439	6.3326	0.254148	0.697057	FALSE	1.78712	1.7873	6.3326	0.00113356	0.00636898	TRUE	0.529419	0.529491	6.3326	0.489523	0.97546	FALSE	2.37757	2.37775	6.3326	2.05591e-06	3.92321e-05
14739	S1pr2	3.76869	0	0.05063	0.0928743	0.604082	5.77052	95.4741	84.4529	138.201	111.791	97.9987	80.0329	0	0	0	0	0	0	2815	-3.55476	-3.6027	5.04714	0.00661782	0.727636	FALSE	5.71959	5.72388	5.04714	2.85606e-05	0.000916353	TRUE	-8.36676	-1.44269e+08	5.04714	0.000122684	0.0010236	TRUE	8.95567	9.00787	5.04714	8.0479e-09	1.06707e-06	TRUE	-4.812	-1.44269e+08	5.04714	0.155031	0.317896
14760	Gpr19	3.09649	0.152554	0.579128	7.86129	3.9864	7.23351	1.50599	0.0487391	1.43516	1.45766	2.54435	1.47356	0	3.23493	0	0	1.43459	0.11196	2461	-1.7276	-1.73349	0.738096	0.236432	1	FALSE	-1.19624	-1.19952	0.738096	0.410171	0.839739	FALSE	-6.07062	-6.24726	0.738096	0.00116994	0.00652568	TRUE	-0.37527	-0.377786	0.738096	0.7961	1	FALSE	1.26015	1.26509	0.738096	0.395367	0.595458
14766	Adgrg1	0	0	0	0	0	0	0	0	0	0	0	0	18.2086	6.1619	9.97206	19.7987	7.40083	18.9092	3876	0	0	2.76088	1	1	FALSE	0	0	2.76088	1	1	FALSE	12.2293	1.44269e+08	2.76088	1.09959e-13	1.02551e-11	TRUE	0	0	2.76088	1	1	FALSE	12.2455	1.44269e+08	2.76088	2.3531e-13	2.15799e-11
14775	Gpx1	492.588	454.356	539.27	548.276	394.174	374.453	438.173	385.897	433.245	364.589	454.148	396.805	1151.62	683.307	1164.22	479.447	646.561	1328.36	1045	0.151719	0.151727	7.97358	0.851158	1	FALSE	0.419628	0.419647	7.97358	0.588658	0.921617	FALSE	2.34638	2.34644	7.97358	4.57575e-08	1.11654e-06	TRUE	0.00456344	0.00456366	7.97358	0.995524	1	FALSE	1.67738	1.67743	7.97358	0.000711066	0.00491847
14778	Gpx3	0	0	0	1.1158	0	0	0	0	0	0.243663	0	2.30671	17.3403	17.2903	23.9975	24.7091	0	22.0717	1523	-4.59269	-1.44269e+08	1.52774	0.0328871	1	FALSE	-4.59269	-1.44269e+08	1.52774	0.0379705	0.231248	FALSE	6.64922	6.70998	1.52774	0.0085002	0.0338317	FALSE	6.07661	1.44269e+08	1.52774	0.00994647	0.115343	FALSE	11.2773	1.44269e+08	1.52774	0.000138507	0.00129615
14782	Gsr	1.67763	0.281015	0	0.293534	0	0	1.30301	0.852917	0.342697	0.648128	0.530587	0.381713	5.11226	6.18815	9.44683	0	7.2672	11.4462	2672	-2.61601	-2.72292	1.13261	0.112474	1	FALSE	0.594645	0.601789	1.13261	0.707108	0.955957	FALSE	4.59432	4.61415	1.13261	0.00760405	0.0308906	FALSE	2.97738	3.08901	1.13261	0.0732929	0.410444	FALSE	6.73988	6.86631	1.13261	0.000355936	0.00276045
14791	Emg1	247.08	224.064	212.626	200.146	213.923	189.941	344.563	315.994	315.452	267.405	363.251	318.94	263.178	328.761	456.176	192.767	257.189	388.384	1045	0.213771	0.213795	6.80926	0.790137	1	FALSE	1.20541	1.2055	6.80926	0.0361631	0.222706	FALSE	1.74528	1.7454	6.80926	0.000265639	0.00196198	TRUE	0.755095	0.755155	6.80926	0.278075	0.818131	FALSE	1.56482	1.56492	6.80926	0.00201854	0.0112934
14793	Cdca3	0	0	2.20298	0	1.1428	0	156.239	144.775	190.152	121.372	196.589	204.033	38.2504	68.3186	37.108	63.9696	37.9628	69.6241	1488	6.23757	1.44269e+08	5.38904	1.68167e-06	0.00308446	TRUE	13.8671	1.44269e+08	5.38904	1.26638e-26	1.74207e-23	TRUE	12.4178	1.44269e+08	5.38904	1.78482e-22	5.03641e-20	TRUE	7.35227	7.37167	5.38904	8.63452e-15	4.31922e-12	TRUE	6.95422	6.97359	5.38904	1.23851e-13	1.17498e-11
14824	Grn	51.0451	82.125	104.831	55.6389	69.076	132.625	16.8009	22.2105	22.3721	17.2851	27.5484	11.9981	15.0281	184.008	44.9686	82.2328	179.894	34.486	2333	0.35132	0.351365	5.92014	0.668867	1	FALSE	-1.25737	-1.25766	5.92014	0.0818385	0.374951	FALSE	-0.370468	-0.370528	5.92014	0.65159	0.808518	FALSE	-2.02897	-2.02948	5.92014	0.00189625	0.0342664	FALSE	2.07397	2.07409	5.92014	0.00140597	0.00847356
14866	Gstm5	0	0	0	0	0	0	0	0	0	0.814708	0	0	234.914	131.756	172.02	57.5078	146.298	228.654	911	0	0	4.54593	1	1	FALSE	0	0	4.54593	1	1	FALSE	13.8798	1.44269e+08	4.54593	2.75977e-20	6.32986e-18	TRUE	3.84482	1.44269e+08	4.54593	0.0110217	0.124023	FALSE	13.3949	1.44269e+08	4.54593	7.52782e-19	1.42834e-16
14869	Gstp2	56.8275	61.075	63.8702	61.536	47.835	51.0437	127.246	93.1503	86.2804	84.5501	115.316	88.1594	89.0078	73.2923	125.524	67.7046	65.7281	131.172	752	0.213652	0.213773	4.5353	0.792924	1	FALSE	1.47149	1.47206	4.5353	0.0222609	0.161213	FALSE	1.9908	1.99146	4.5353	0.000794283	0.00482933	TRUE	0.9058	0.906155	4.5353	0.212119	0.735236	FALSE	1.56915	1.56966	4.5353	0.0143257	0.0535706
14870	Gstp1	165.688	172.748	201.142	177.105	163.86	173.022	397.616	335.981	333.184	280.32	411.757	294.74	351.903	324.308	465.087	286.623	260.994	524.403	744	0.25682	0.256868	6.42931	0.747777	1	FALSE	1.67375	1.67396	6.42931	0.000668429	0.0118455	FALSE	2.35312	2.35335	6.42931	3.41546e-08	8.56199e-07	TRUE	1.04045	1.04058	6.42931	0.0931909	0.478789	FALSE	2.01034	2.01052	6.42931	1.05444e-05	0.000156179
14871	Gstt1	0	0	0	0	0	0	39.5308	22.0925	21.5708	13.8372	20.1654	19.6709	43.4695	14.1731	0	0	7.66028	0	1037	0	0	2.12785	1	1	FALSE	10.5977	1.44269e+08	2.12785	8.01266e-05	0.0021719	TRUE	10.4495	1.44269e+08	2.12785	9.27183e-05	0.000806613	TRUE	9.99328	1.44269e+08	2.12785	0.000174821	0.00495852	TRUE	9.64261	1.44269e+08	2.12785	0.000247733	0.00207009
14872	Gstt2	16.5141	13.2327	17.7208	8.40445	9.45258	10.0501	43.862	42.8929	37.3948	38.4508	62.2108	38.6586	26.8554	20.8254	50.1564	12.9384	34.9395	54.1698	1882	0.404706	0.405126	4.40765	0.62787	1	FALSE	2.55135	2.55277	4.40765	0.000145754	0.00350224	TRUE	2.84918	2.85066	4.40765	1.75814e-05	0.00020116	TRUE	1.84666	1.8476	4.40765	0.00917425	0.109267	FALSE	2.02267	2.02365	4.40765	0.00411593	0.0200335
14873	Gsto1	15.1866	3.44931	0.491036	0.788151	5.63338	3.54577	7.54542	13.7407	7.88704	10.0153	2.8493	10.0539	36.4737	42.7254	52.3156	1.27111	42.1931	73.096	1161	-0.874938	-0.879021	3.06492	0.480514	1	FALSE	0.435241	0.436532	3.06492	0.725418	0.960991	FALSE	3.99307	3.99769	3.06492	0.00175149	0.00920057	TRUE	2.12287	2.12981	3.06492	0.0870599	0.459607	FALSE	4.43073	4.43932	3.06492	0.000628123	0.00442541
14874	Gstz1	10.2606	11.2792	19.642	15.7712	9.85576	3.34259	20.7269	22.5365	16.9675	23.4776	32.1699	19.9415	42.3413	23.6549	78.7431	73.5418	81.8657	14.7162	2097	0.628079	0.628704	4.67876	0.504564	1	FALSE	1.71165	1.71287	4.67876	0.0570318	0.301458	FALSE	3.10662	3.10819	4.67876	0.000358846	0.00251535	TRUE	0.966466	0.967024	4.67876	0.29785	0.837119	FALSE	3.41127	3.41231	4.67876	8.72617e-05	0.000899171
14913	Guca1a	0	0	0	0	0	0	0.643246	0.686982	0	0	0	0.129812	11.4746	5.61189	3.61425	7.60703	9.60484	0	873	0	0	-1.37035	1	1	FALSE	3.49793	1.44269e+08	-1.37035	0.0535205	0.289518	FALSE	8.55219	1.44269e+08	-1.37035	0.000382035	0.00263427	TRUE	3.75158	1.44269e+08	-1.37035	0.0510337	0.326717	FALSE	9.47975	1.44269e+08	-1.37035	0.000188251	0.00164421
14933	Gk	3.23321	8.51066	2.95809	0.028863	5.05437	4.86411	7.26585	6.25028	5.92107	9.66874	3.65206	12.8114	0	0	11.6693	0	0	0	4529	1.25632	1.2582	2.82794	0.463242	1	FALSE	1.66104	1.66324	2.82794	0.334664	0.788252	FALSE	1.34504	1.347	2.82794	0.433195	0.635895	FALSE	1.1109	1.11162	2.82794	0.515992	0.980669	FALSE	-10.0615	-1.44269e+08	2.82794	0.00143511	0.00859272
14934	Gypa	0	0	0	0	0	0	0	0	0	0	0	0	110.655	34.1897	65.3384	45.638	56.5234	167.251	1827	0	0	4.51498	1	1	FALSE	0	0	4.51498	1	1	FALSE	13.99	1.44269e+08	4.51498	5.94185e-27	2.84305e-24	TRUE	0	0	4.51498	1	1	FALSE	13.1234	1.44269e+08	4.51498	8.44341e-24	3.87165e-21
14936	Gys1	0.893033	13.0211	10.454	11.8256	12.0111	14.3572	10.5568	4.85523	7.14297	10.9888	3.49843	6.00343	0	0.166367	5.64303	0	0	0.598824	3681	0.614751	0.615155	2.88841	0.634317	1	FALSE	0.223268	0.223435	2.88841	0.8629	0.989397	FALSE	-1.28553	-1.28716	2.88841	0.322444	0.527265	FALSE	-0.382695	-0.382926	2.88841	0.767222	1	FALSE	-6.42829	-6.4967	2.88841	0.000183198	0.00160645
14938	Gzma	6.54831	31.5357	15.6151	11.3274	46.5121	12.0791	0	0	0	0	0	0	0	9.75933	0	0	0	0	1004	1.83245	1.83517	1.25738	0.246136	1	FALSE	-8.57536	-1.44269e+08	1.25738	5.11835e-05	0.00151012	TRUE	-8.57536	-1.44269e+08	1.25738	0.000787778	0.00479773	TRUE	-10.4078	-1.44269e+08	1.25738	2.81092e-06	0.000166761	TRUE	-1.90531	-1.90825	1.25738	0.237743	0.425356
14950	H13	0.676724	2.24194	2.71104	2.28919	1.42182	1.34372	1.17555	1.26756	2.39612	0.921275	2.68725	1.14056	13.1522	16.3331	20.059	33.9384	25.7168	17.0545	9936	0.747972	0.749028	5.31059	0.36137	1	FALSE	1.0602	1.06156	5.31059	0.180913	0.587646	FALSE	4.49346	4.49595	5.31059	1.93703e-11	1.21811e-09	TRUE	-0.661553	-0.662457	5.31059	0.423675	0.937571	FALSE	4.8935	4.895	5.31059	3.18532e-13	2.84996e-11
14958	H1f0	0	0.328035	0	0.513973	0	0.0486066	3.33645	9.64188	3.14315	3.5667	4.90331	4.95091	0.596766	6.15341	5.39887	4.51304	6.16957	3.1297	2289	-0.63065	-0.673069	1.33478	0.637105	1	FALSE	4.72335	4.80309	1.33478	0.0004595	0.00893427	TRUE	4.75294	4.83277	1.33478	0.000451304	0.00302657	TRUE	5.97001	6.09321	1.33478	2.48698e-05	0.00100254	TRUE	6.88494	7.00907	1.33478	2.53833e-06	4.70276e-05
14960	H2-Aa	1916.37	1695.39	2003.62	1899.85	1743.2	1797.43	993.667	1022.46	1114.09	969.887	1114.13	999.63	37.4631	57.7546	35.8278	51.1118	114.671	37.4547	3075	0.149341	0.149342	9.72739	0.853511	1	FALSE	-0.270155	-0.270157	9.72739	0.734904	0.96216	FALSE	-4.66487	-4.66503	9.72739	3.58776e-36	3.58939e-33	TRUE	-0.582457	-0.58246	9.72739	0.431835	0.944365	FALSE	-3.34466	-3.34471	9.72739	2.67072e-18	4.81824e-16
14961	H2-Ab1	3697.04	3553.19	4051.82	4115.08	3494.08	3667.51	2070.82	1914.75	2271.77	2292.16	2373.81	2010.69	304.693	188.312	196.764	113.757	450.879	108.147	1200	0.143322	0.143323	9.46323	0.86264	1	FALSE	-0.244645	-0.244647	9.46323	0.766473	0.969842	FALSE	-3.17384	-3.1739	9.46323	6.57117e-08	1.52374e-06	TRUE	-0.548346	-0.548349	9.46323	0.491903	0.97546	FALSE	-2.65153	-2.65157	9.46323	1.11006e-05	0.0001631
14969	H2-Eb1	1922.6	1757.38	2015.8	1893.08	1618.98	1940.88	959.673	1080.38	1121.49	1095.68	1129.91	1018.19	137.816	83.5914	134.355	17.0786	138.55	23.5471	1685	0.102989	0.10299	8.91088	0.907325	1	FALSE	-0.306744	-0.306747	8.91088	0.727479	0.960991	FALSE	-3.24914	-3.24924	8.91088	1.35352e-05	0.000160684	TRUE	-0.470742	-0.470746	8.91088	0.590066	0.989817	FALSE	-3.26859	-3.26868	8.91088	1.22126e-05	0.000176842
14999	H2-DMb1	361.779	464.038	463.121	495.937	454.357	462.657	189.896	191.342	253.223	211.648	230.2	207.948	0	12.3486	12.3712	29.2067	39.88	9.05414	1339	0.259227	0.259237	6.43795	0.763206	1	FALSE	-0.431272	-0.431294	6.43795	0.613038	0.929125	FALSE	-5.04888	-5.05087	6.43795	1.34822e-12	1.09097e-10	TRUE	-0.8888	-0.888845	6.43795	0.278615	0.818131	FALSE	-2.79954	-2.79986	6.43795	9.29487e-05	0.00094713
15000	H2-DMb2	616.597	740.101	749.18	850.731	823.919	772.72	362.996	318.644	437.034	361.183	475.268	370.582	0	1.55037	2.44076	6.84953	5.95871	1.86014	1185	0.239489	0.239496	6.98174	0.765715	1	FALSE	-0.279063	-0.279072	6.98174	0.727134	0.960991	FALSE	-7.94113	-7.95123	6.98174	2.9531e-53	5.41648e-50	TRUE	-0.852162	-0.852191	6.98174	0.220359	0.744566	FALSE	-6.04688	-6.04924	6.98174	1.1849e-34	1.62997e-31
15001	H2-Oa	489.514	428.341	402.754	467.518	341.227	427.676	140.322	118.818	176.468	141.842	141.773	123.281	0	7.20468	0	20.8343	0	18.8011	1275	-0.056185	-0.0561875	6.07531	0.968326	1	FALSE	-1.05976	-1.05983	6.07531	0.454732	0.868565	FALSE	-5.26416	-5.26653	6.07531	0.000758345	0.00465713	TRUE	-1.316	-1.3161	6.07531	0.353876	0.887812	FALSE	-3.96692	-3.96791	6.07531	0.00822233	0.0346427
15002	H2-Ob	535.973	637.45	598.647	527.44	651.263	659.08	201.622	185.108	235.73	250.994	183.739	256.408	43.8987	22.4023	30.3838	0	22.6316	16.6733	2925	0.334177	0.334182	7.82843	0.731269	1	FALSE	-0.919633	-0.919653	7.82843	0.337167	0.791022	FALSE	-3.1734	-3.17358	7.82843	0.000482549	0.00320139	TRUE	-1.156	-1.15602	7.82843	0.223744	0.750245	FALSE	-4.14458	-4.14488	7.82843	6.35118e-06	0.000101887
15018	H2-Q7	215.279	227.559	192.536	205.612	165.808	166.528	21.9357	23.7395	33.0437	37.2871	38.766	31.5779	48.0233	93.6937	28.074	66.294	83.6089	93.9972	1536	0.170627	0.170641	5.63403	0.837737	1	FALSE	-2.12568	-2.12609	5.63403	0.00112684	0.01778	FALSE	-0.788757	-0.788847	5.63403	0.313147	0.51667	FALSE	-2.36048	-2.36093	5.63403	0.000223872	0.00611342	TRUE	0.0436344	0.0436377	5.63403	0.958418	0.992602
15040	H2-T23	324.672	400.781	413.003	334.842	437.399	410.295	122.16	114.347	124.127	151.249	158.022	149.076	188.166	181.981	218.146	228.115	258.386	132.117	1585	0.43098	0.430997	7.05731	0.578006	1	FALSE	-0.864022	-0.864077	7.05731	0.199318	0.619108	FALSE	0.0176239	0.0176246	7.05731	0.982717	1	FALSE	-1.30483	-1.3049	7.05731	0.0213839	0.189935	FALSE	0.39711	0.397122	7.05731	0.610781	0.775723
15081	H3f3b	541.303	549.56	680.865	643.239	462.714	714.177	887.948	962.164	983.225	992.826	913.379	901.151	713.499	957.467	696.855	994.456	649.243	727.338	1993	0.0429007	0.0429016	9.2319	0.957942	1	FALSE	1.09717	1.09719	9.2319	0.0761854	0.362015	FALSE	1.18537	1.18538	9.2319	0.0477286	0.133347	FALSE	1.03713	1.03715	9.2319	0.101407	0.502245	FALSE	1.94965	1.94967	9.2319	4.81529e-05	0.000546876
15108	Hsd17b10	93.4904	71.7079	86.2024	63.1361	80.8391	94.4065	92.832	84.1341	85.7244	71.1511	105.175	100.389	206.924	170.073	284.295	96.3863	224.292	265.25	911	0.138076	0.138121	5.54544	0.864833	1	FALSE	0.71714	0.717335	5.54544	0.326502	0.78255	FALSE	2.57766	2.57807	5.54544	1.41018e-07	2.96731e-06	TRUE	0.370873	0.370976	5.54544	0.638706	0.995082	FALSE	2.30788	2.30824	5.54544	5.51238e-06	9.12237e-05
15115	Hars	31.6436	55.6996	64.4987	50.8294	62.3575	24.9309	102.343	94.5452	91.9019	68.1001	111.759	113.326	84.6246	54.3517	125.923	55.1142	26.5643	150.841	2276	0.934019	0.934236	6.01729	0.204883	1	FALSE	2.00999	2.01033	6.01729	0.00107956	0.0172182	FALSE	2.6858	2.68618	6.01729	3.32697e-06	4.70003e-05	TRUE	0.864196	0.864303	6.01729	0.246928	0.782378	FALSE	0.916441	0.916552	6.01729	0.21642	0.397745
15129	Hbb-b1	0.237176	3.97287	27.3735	0	71.8401	0.176604	0	36.5553	10.5896	11.1919	0.18753	16.0096	372.939	359.662	312.602	87.843	32.9236	699.331	630	7.83276	8.22061	5.05154	1.17852e-05	0.0117016	FALSE	4.98448	5.36295	5.05154	0.00230516	0.0304447	FALSE	12.3596	12.7489	5.05154	2.23301e-09	8.21881e-08	TRUE	-0.444819	-0.445359	5.05154	0.755442	1	FALSE	3.54667	3.54804	5.05154	0.0171398	0.0618844
15132	Hbb-bh1	0	0	0	0	0	0	0	39.9823	6.9494	9.27748	0.246133	16.5267	0	0	0	0	0	0	960	0	0	0.697609	1	1	FALSE	7.0923	1.44269e+08	0.697609	0.00155006	0.0225343	FALSE	0	0	0.697609	1	1	FALSE	10.117	1.44269e+08	0.697609	8.77355e-05	0.00288218	TRUE	0	0	0.697609	1	1
15162	Hck	53.2115	53.4799	44.2831	53.4879	43.0188	33.4526	0	1.66275	5.06491	1.7739	6.26864	2.00434	0	0	0	0	0	10.0098	2092	0.169119	0.169161	3.35813	0.9193	1	FALSE	-3.10555	-3.10843	3.35813	0.0746304	0.357246	FALSE	-2.88917	-2.89158	3.35813	0.0960179	0.225786	FALSE	-4.39604	-4.40282	3.35813	0.0156245	0.155891	FALSE	-12.0628	-1.44269e+08	3.35813	9.35647e-05	0.000950766
15163	Hcls1	147.495	153.672	143.371	141.927	235.751	142.411	111.698	57.6554	82.3897	278.171	59.5989	38.805	5.64089	13.6561	0.781774	1.4626	32.3662	9.96728	2018	0.493295	0.493332	5.79708	0.64758	1	FALSE	-0.234416	-0.234439	5.79708	0.828352	0.982965	FALSE	-3.67182	-3.67335	5.79708	0.000621208	0.00395167	TRUE	-0.160019	-0.16003	5.79708	0.882369	1	FALSE	-2.27879	-2.27914	5.79708	0.0316678	0.0995726
15170	Ptpn6	764.628	973.16	890.496	1007.28	937.097	1113.85	476.54	393.299	529.961	551.447	458.218	414.043	43.3901	77.9673	60.0534	173.653	39.1601	50.8122	2592	0.157208	0.15721	8.54697	0.849346	1	FALSE	-0.430223	-0.430229	8.54697	0.59505	0.923238	FALSE	-3.24023	-3.24036	8.54697	3.15152e-08	7.95469e-07	TRUE	-0.743517	-0.743526	8.54697	0.336878	0.870473	FALSE	-1.88224	-1.88228	8.54697	0.00364776	0.0183137
15185	Hdac6	8.85241	10.1279	10.0166	2.68274	7.09119	8.03488	12.1335	7.10625	9.09227	10.0349	11.5056	8.82036	0.0881573	0.355701	0	0.142862	0	0	5165	0.693276	0.693711	3.30889	0.452076	1	FALSE	1.29171	1.29238	3.30889	0.149369	0.532839	FALSE	-7.13208	-7.30978	3.30889	3.72755e-09	1.27794e-07	TRUE	0.224627	0.224729	3.30889	0.810037	1	FALSE	-4.55045	-4.56713	3.30889	1.09392e-05	0.000161159
15191	Hdgf	35.2087	28.2622	28.6316	15.3138	20.8009	22.0043	52.3283	67.1062	59.958	37.5232	62.1506	52.4986	53.139	46.3731	54.9298	8.21694	89.4429	94.6266	2245	0.290102	0.290228	5.32289	0.742941	1	FALSE	1.79809	1.79858	5.32289	0.024209	0.171002	FALSE	2.46786	2.46842	5.32289	0.00135808	0.00743937	TRUE	1.29142	1.29176	5.32289	0.118818	0.551394	FALSE	2.11044	2.11088	5.32289	0.00717121	0.0310706
15199	Hebp1	0	0	0	0	0	0	1.16439	0	0	0	0	0	32.6157	37.5173	23.7907	15.9955	0	52.1982	1061	0	0	1.66684	1	1	FALSE	4.55114	1.44269e+08	1.66684	0.021276	0.156512	FALSE	11.5333	1.44269e+08	1.66684	2.3684e-05	0.000258062	TRUE	0	0	1.66684	1	1	FALSE	11.0728	1.44269e+08	1.66684	4.66963e-05	0.000533638
15204	Herc2	10.7054	6.29902	2.8344	7.14699	7.76182	7.14973	3.65954	3.86951	5.14368	2.81263	3.19908	4.68369	0.0884885	0.396708	0.0510987	0.334597	0.114353	0.928144	15437	-0.400404	-0.400497	4.10607	0.696766	1	FALSE	-0.520095	-0.520222	4.10607	0.612202	0.929125	FALSE	-3.57497	-3.5781	4.10607	0.0003812	0.00263346	TRUE	-0.280665	-0.280747	4.10607	0.785028	1	FALSE	-2.97698	-2.9797	4.10607	0.00394318	0.0194073
15212	Hexb	47.3754	52.029	76.985	46.9359	77.5229	53.0896	14.3262	6.67422	14.2829	22.9218	16.9929	17.8467	10.9949	71.3661	0.690123	39.1213	80.1552	0.867823	1905	0.696681	0.696835	4.62909	0.500014	1	FALSE	-1.15652	-1.15702	4.62909	0.25884	0.703516	FALSE	-2.36339	-2.36515	4.62909	0.0205033	0.0681688	FALSE	-1.83062	-1.83126	4.62909	0.0699804	0.39924	FALSE	1.15218	1.15231	4.62909	0.260876	0.452401
15235	Mst1	4.18325	10.2919	6.23462	0.171549	3.71936	18.9328	3.2917	3.46304	2.63227	2.65148	1.3954	3.02402	0	0.267891	0	0	0.386104	0	2286	0.0943074	0.0944508	1.35662	0.941517	1	FALSE	-1.00423	-1.00656	1.35662	0.435163	0.856467	FALSE	-9.28715	-1.44269e+08	1.35662	2.27389e-05	0.000250241	TRUE	-0.844162	-0.845886	1.35662	0.511753	0.980669	FALSE	-3.54788	-3.57022	1.35662	0.017494	0.0629772
15251	Hif1a	7.81409	7.11468	7.45339	8.45586	10.2968	9.28522	9.08636	13.0045	9.9158	8.74554	13.1104	9.76737	1.90828	0	6.13263	0	1.44747	2.51033	5488	0.160938	0.161023	3.65461	0.866743	1	FALSE	0.863504	0.863868	3.65461	0.359377	0.80558	FALSE	-0.360455	-0.36068	3.65461	0.707265	0.84783	FALSE	0.621636	0.621889	3.65461	0.512895	0.980669	FALSE	-2.77628	-2.78012	3.65461	0.00340202	0.017285
15254	Hint1	228.541	177.072	263.52	251.002	185.083	167.084	403.422	432.517	346.562	271.667	443.04	354.341	847.424	518.837	686.1	367.66	483.457	850.998	576	0.13847	0.138497	6.58808	0.864621	1	FALSE	1.39103	1.39121	6.58808	0.0222884	0.161265	FALSE	2.88295	2.88321	6.58808	2.8113e-09	9.94802e-08	TRUE	1.02393	1.02407	6.58808	0.128356	0.574912	FALSE	2.41962	2.41984	6.58808	1.9065e-06	3.71428e-05
15267	Hist2h2aa1	4.09196	2.73103	3.23224	3.63579	1.79111	4.57039	0.768922	1.38578	0.951565	1.69379	0.80886	0.630399	15.5869	8.38542	11.026	10.1036	9.81963	1.17901	2337	-0.457288	-0.458769	1.78932	0.660149	1	FALSE	-1.72605	-1.73524	1.78932	0.0927779	0.404091	FALSE	2.25036	2.25348	1.78932	0.0258341	0.0822402	FALSE	-0.757752	-0.761535	1.78932	0.466859	0.963959	FALSE	3.16998	3.17481	1.78932	0.00173516	0.00997152
15273	Hivep2	13.8171	8.19905	4.72321	7.60607	6.42249	7.16192	3.11307	4.46962	2.4772	2.86202	2.39969	3.0893	0	0.42086	0	0	0	0.0631186	13096	-0.403636	-0.403732	3.82596	0.691079	1	FALSE	-1.32387	-1.32432	3.82596	0.183776	0.591708	FALSE	-7.69145	-7.75338	3.82596	2.13891e-10	1.0324e-08	TRUE	-0.593363	-0.593564	3.82596	0.558047	0.986675	FALSE	-4.19429	-4.20133	3.82596	8.54662e-05	0.000881495
15277	Hk2	1.46411	4.06479	1.96548	0.0711598	0.569655	1.51416	6.01191	7.42187	2.42113	2.85064	7.8677	9.7883	2.47867	10.5567	11.2599	28.653	10.4904	8.44951	5511	1.31999	1.32415	3.88602	0.232441	1	FALSE	2.96542	2.97147	3.88602	0.00698318	0.0702907	FALSE	3.79505	3.80148	3.88602	0.000647701	0.00407544	TRUE	1.88874	1.89076	3.88602	0.0848847	0.452236	FALSE	4.30763	4.31026	3.88602	0.000124423	0.00119692
15288	Hmbs	14.3723	17.6642	19.9549	10.788	34.3955	10.7018	42.3163	20.9583	35.5881	54.4223	39.3365	27.6704	111.436	98.9875	169.704	68.8745	48.477	286.511	1757	1.19571	1.19672	5.55202	0.1194	1	FALSE	2.23116	2.23257	5.55202	0.00124468	0.0190569	FALSE	4.93456	4.93629	5.55202	4.84784e-14	4.84826e-12	TRUE	0.82597	0.82631	5.55202	0.302927	0.841169	FALSE	2.91571	2.91638	5.55202	1.18527e-05	0.000171988
15289	Hmgb1	268.838	288.608	292.059	279.128	284.358	291.245	984.137	1110.55	1028.19	957.728	1040.08	1052.9	607.16	770.18	1008.13	808.775	767.463	1164.06	3008	0.239138	0.239144	9.76383	0.765139	1	FALSE	2.39884	2.39888	9.76383	1.00123e-11	1.82527e-09	TRUE	2.68502	2.68506	9.76383	1.93792e-15	2.5389e-13	TRUE	2.13457	2.1346	9.76383	8.98199e-09	1.17098e-06	TRUE	2.75535	2.75538	9.76383	2.0718e-16	2.747e-14
15331	Hmgn2	225.317	254.562	340.925	273.994	199.221	302.876	1671.38	1920.96	1761.5	1589.25	1773.1	1819.88	455.694	434.511	365.19	524.13	294.211	645.318	1260	0.197557	0.197572	8.54798	0.807113	1	FALSE	3.2407	3.2408	8.54798	1.01174e-11	1.82527e-09	TRUE	1.88823	1.88831	8.54798	0.000575253	0.0037209	TRUE	3.01838	3.01846	8.54798	3.84383e-10	6.60959e-08	TRUE	1.99049	1.99057	8.54798	0.000225516	0.00191497
15354	Hmgb3	7.78683	0.0724641	22.1171	3.48184	7.11978	11.2742	93.1262	112.585	101.044	97.9141	97.0054	87.8	150.811	159.926	86.7828	22.2176	83.5615	200.867	1727	0.681226	0.682349	5.7724	0.551893	1	FALSE	4.26743	4.27026	5.7724	0.000252916	0.00564573	TRUE	5.35336	5.35628	5.7724	8.71897e-06	0.000108666	TRUE	3.56706	3.56877	5.7724	0.00189312	0.0342662	FALSE	4.39925	4.40103	5.7724	0.000171487	0.00152367
15361	Hmga1	23.4428	33.7636	30.4412	22.9368	28.7699	23.8182	195.748	213.161	145.517	155.683	218.849	136.645	30.489	54.4753	57.3166	36.7859	60.8267	53.8678	2046	0.595818	0.596085	5.96422	0.424725	1	FALSE	3.51898	3.51969	5.96422	1.80859e-16	9.95175e-14	TRUE	1.96437	1.96495	5.96422	9.81758e-05	0.000846728	TRUE	2.73319	2.73363	5.96422	1.14542e-09	1.7754e-07	TRUE	2.00418	2.00457	5.96422	6.70171e-05	0.000718262
15364	Hmga2	0.489216	0	0	0	0.152955	0.650494	0.367715	0.589076	0.55066	0.549648	0.497332	0.55656	1.59728	2.00504	1.84474	0.517691	1.23849	7.41029	4276	-2.51381	-2.63253	0.512377	0.0701386	1	FALSE	0.902534	0.913646	0.512377	0.493116	0.886526	FALSE	4.25344	4.27612	0.512377	0.00201281	0.0103509	FALSE	3.61457	3.74607	0.512377	0.0104449	0.11986	FALSE	5.76615	5.9063	0.512377	0.000124898	0.00120044
15366	Hmmr	2.24032	0.831295	1.97461	0.793899	1.41507	0.696829	54.2902	53.3376	49.2315	43.3384	38.8357	50.6516	8.46889	1.16227	0.349318	21.2864	0	7.26878	5269	0.36796	0.369237	5.15115	0.78904	1	FALSE	5.75879	5.76433	5.15115	0.00017127	0.00404469	TRUE	3.19875	3.20378	5.15115	0.0237593	0.0768122	FALSE	5.37845	5.38271	5.15115	0.000371094	0.0093788	TRUE	3.83038	3.83444	5.15115	0.00775504	0.0330791
15370	Nr4a1	18.3457	12.4337	8.74941	27.295	17.0113	6.0663	0.453597	0.62977	0.105664	2.0983	1.47919	0.0915398	0	0	0	0	0	0.556409	2476	-0.308246	-0.308448	2.01331	0.822496	1	FALSE	-4.21522	-4.23017	2.01331	0.00389292	0.0458689	FALSE	-5.51653	-5.55383	2.01331	0.000529568	0.00346899	TRUE	-3.39561	-3.4057	2.01331	0.0172365	0.166697	FALSE	-10.4226	-1.44269e+08	2.01331	9.44139e-05	0.000957627
15374	Hn1	381.034	358.204	401.542	369.926	372.868	388.019	862.013	809.333	780.057	641.454	792.557	701.905	470.756	363.47	664.312	338.513	528.41	580.082	1358	0.189471	0.18948	8.09134	0.813953	1	FALSE	1.62899	1.62903	8.09134	0.000141584	0.00340949	TRUE	1.56461	1.56466	8.09134	0.000376223	0.0026122	TRUE	1.20615	1.20618	8.09134	0.0212136	0.188575	FALSE	1.40247	1.40251	8.09134	0.00310216	0.0159455
15384	Hnrnpab	20.4286	12.1768	9.36322	22.6997	17.6515	20.7033	48.8966	67.7684	45.199	22.9741	52.2334	55.4558	54.9762	36.3176	31.4665	28.8235	35.4182	41.5845	2816	-0.519938	-0.52021	5.23422	0.521865	1	FALSE	1.72247	1.72291	5.23422	0.0120123	0.10352	FALSE	2.0513	2.05178	5.23422	0.00197987	0.0102197	FALSE	2.16789	2.16859	5.23422	0.000937209	0.0196832	FALSE	2.66799	2.66875	5.23422	2.70039e-05	0.000340801
15439	Hp	0	0	0	0	0	0	0	0	0	0	0	0	57.8898	13.2041	0	60.8958	0.328117	32.1627	1345	0	0	2.02508	1	1	FALSE	0	0	2.02508	1	1	FALSE	11.7625	1.44269e+08	2.02508	8.00614e-05	0.000714	TRUE	0	0	2.02508	1	1	FALSE	11.9487	1.44269e+08	2.02508	8.30689e-05	0.000863242
15442	Hpse	4.55001	4.45792	7.28789	6.68436	1.80372	2.3652	18.7776	15.5749	15.8207	11.1582	13.1347	14.4873	0	2.63889	0	7.41909	0	0	3481	0.163437	0.163686	3.09912	0.892887	1	FALSE	2.30243	2.30428	3.09912	0.057163	0.301861	FALSE	-9.28269	-1.44269e+08	3.09912	9.19991e-06	0.000114143	TRUE	1.86441	1.86591	3.09912	0.122934	0.559737	FALSE	0.958381	0.95937	3.09912	0.43399	0.633514
15451	Hpn	0	0	0	0	0	0	0	0	0	0	0	0	15.4266	14.055	25.8626	47.9825	0	9.18446	1830	0	0	1.82888	1	1	FALSE	0	0	1.82888	1	1	FALSE	11.1676	1.44269e+08	1.82888	6.18752e-06	8.10639e-05	TRUE	0	0	1.82888	1	1	FALSE	12.1254	1.44269e+08	1.82888	2.60991e-06	4.80302e-05
15452	Hprt	108.881	134.144	151.292	133.046	106.372	134.436	386.136	410.79	327.661	354.502	367.569	454.901	394.576	281.458	556.28	374.684	304.571	334.358	1349	0.257981	0.258018	7.32242	0.746793	1	FALSE	2.05526	2.05542	7.32242	6.99885e-06	0.00028734	TRUE	2.75282	2.75301	7.32242	3.00505e-11	1.7876e-09	TRUE	1.91507	1.91521	7.32242	4.78398e-05	0.00176079	TRUE	2.6125	2.61266	7.32242	5.80019e-10	2.86238e-08
15476	Hs3st1	19.775	27.1829	22.4992	1.31884	6.9091	28.8551	5.06565	5.12533	10.6358	9.76384	5.32875	0.807071	0	0	0	0	0	0	1685	0.431284	0.431647	2.09997	0.738075	1	FALSE	-0.621381	-0.622141	2.09997	0.630154	0.934904	FALSE	-10.0025	-1.44269e+08	2.09997	4.82593e-06	6.49259e-05	TRUE	-1.5047	-1.50663	2.09997	0.24408	0.779358	FALSE	-10.4338	-1.44269e+08	2.09997	4.02515e-05	0.000471744
15482	Hspa1l	0.804335	1.86552	4.66225	3.68074	1.73326	2.07318	0	0.99335	0	0.614657	0	2.01782	0	0	0	0	0	0	2415	0.538016	0.540206	-0.0692536	0.655643	1	FALSE	-7.68067	-1.44269e+08	-0.0692536	4.34837e-06	0.000190653	TRUE	-7.68067	-1.44269e+08	-0.0692536	0.000366	0.00255411	TRUE	-0.954282	-0.958821	-0.0692536	0.429474	0.942444	FALSE	-8.21869	-1.44269e+08	-0.0692536	0.00198241	0.0111138
15483	Hsd11b1	29.3167	42.6128	38.4272	18.9462	40.484	47.673	1.77707	5.61777	2.98053	1.7224	0	0	102.594	125.968	96.1882	79.3923	145.523	128.001	1580	0.572247	0.572499	5.14457	0.637343	1	FALSE	-3.70791	-3.71724	5.14457	0.00293175	0.0369152	FALSE	2.81298	2.81364	5.14457	0.0209853	0.0694774	FALSE	-3.74796	-3.7544	5.14457	0.00259363	0.0433124	FALSE	2.81534	2.81578	5.14457	0.020908	0.0722426
15500	Hsf2	4.80021	7.52649	4.89807	3.90648	6.20564	6.73298	5.03447	4.7943	7.23206	7.43955	6.00209	7.15433	10.8858	11.2094	23.7694	12.128	26.212	5.4551	2677	0.474923	0.475702	3.17175	0.593465	1	FALSE	0.807474	0.808664	3.17175	0.355531	0.802588	FALSE	2.33716	2.33939	3.17175	0.00340892	0.0160447	FALSE	0.360785	0.361227	3.17175	0.686321	1	FALSE	2.68723	2.68892	3.17175	0.00066338	0.0046455
15511	Hspa1b	0.159524	0.445357	0	0	0.186202	0	0.479619	1.40863	0.465524	1.4527	0.294309	2.41978	1.29632	5.23045	0.0935718	0.262591	15.2341	0.0980548	2810	1.98688	2.18132	0.37298	0.214708	1	FALSE	3.3222	3.55042	0.37298	0.0440418	0.255094	FALSE	4.16555	4.4028	0.37298	0.0159845	0.0559581	FALSE	3.33635	3.3868	0.37298	0.0377315	0.270864	FALSE	6.22034	6.27555	0.37298	0.000454779	0.00334163
15512	Hspa2	1.22613	5.88151	4.0402	0.682614	1.61008	3.94246	65.7275	48.5873	77.4822	65.7025	76.8091	60.3195	14.7758	4.56843	12.5535	5.50453	16.6255	12.8466	2681	1.22478	1.22905	4.68661	0.161242	1	FALSE	5.83414	5.84151	4.68661	2.12146e-12	4.40502e-10	TRUE	3.86222	3.8692	4.68661	1.7395e-06	2.67364e-05	TRUE	4.22459	4.22764	4.68661	1.38705e-07	1.19254e-05	TRUE	2.47317	2.47582	4.68661	0.00274319	0.0143893
15519	Hsp90aa1	224.791	137.226	129.782	121.079	193.187	102.146	412.48	452.635	436.056	337.589	458.28	475.377	217.606	240.63	206.631	188.609	138.305	410.959	2942	0.209139	0.20915	8.21497	0.797665	1	FALSE	2.05609	2.05615	8.21497	0.000476231	0.0091785	TRUE	1.86801	1.86807	8.21497	0.00199228	0.0102741	FALSE	1.73724	1.73729	8.21497	0.00482203	0.06865	FALSE	1.6356	1.63565	8.21497	0.00917964	0.0376586
15528	Hspe1	154.09	132.152	163.122	125.444	140.004	97.9324	213.654	232.085	208.312	140.129	255.517	224.439	473.119	373.18	419.74	235.392	301.682	719.689	768	0.388378	0.388469	6.35404	0.623649	1	FALSE	1.35619	1.35642	6.35404	0.0303229	0.197224	FALSE	3.07932	3.07966	6.35404	4.70464e-10	2.12191e-08	TRUE	0.721532	0.721648	6.35404	0.32868	0.863574	FALSE	2.36259	2.36283	6.35404	7.18423e-06	0.000112856
15568	Elavl1	16.1251	11.4292	12.6885	10.1132	10.829	5.57399	15.3671	16.9833	14.1814	9.24497	15.9324	14.7428	19.6702	19.1123	11.2292	43.8754	23.1967	26.6573	6088	0.297405	0.297512	5.37912	0.728282	1	FALSE	1.01147	1.01175	5.37912	0.209503	0.634795	FALSE	1.84985	1.85027	5.37912	0.0127948	0.0468989	FALSE	0.498974	0.49911	5.37912	0.555109	0.986407	FALSE	2.64469	2.64508	5.37912	0.000182467	0.00160131
15586	Hyal1	3.07548	2.87691	1.82869	4.19312	4.96514	1.4573	0.630453	1.09014	1.04902	0.991979	0.757941	0.333223	0	0	0	0	0	0	3741	0.290215	0.290833	0.777889	0.788273	1	FALSE	-1.33212	-1.33724	0.777889	0.214812	0.644494	FALSE	-8.74746	-1.44269e+08	0.777889	5.79126e-06	7.6109e-05	TRUE	-1.68306	-1.68917	0.777889	0.115318	0.541182	FALSE	-9.03767	-1.44269e+08	0.777889	0.000136991	0.00128306
15891	Ibsp	0	0	0	0	0	0	0	0	0	0	0	0	1.86325	22.867	0	59.257	0	0.140938	1955	0	0	0.911053	1	1	FALSE	0	0	0.911053	1	1	FALSE	6.86986	1.44269e+08	0.911053	0.0083537	0.0333344	FALSE	0	0	0.911053	1	1	FALSE	12.6215	1.44269e+08	0.911053	0.000190019	0.00165178
15893	Ica1	0	0	0	0	0.0558527	0	0.143865	0.0512156	0.614404	0.897906	0.706241	1.79038	0.19442	19.3499	0	0	5.84151	0	2342	1.54731	1.44269e+08	-0.233101	0.258355	1	FALSE	6.01402	1.44269e+08	-0.233101	0.00306622	0.0379569	FALSE	3.46471	1.44269e+08	-0.233101	0.0830635	0.203317	FALSE	5.28404	5.87513	-0.233101	0.00979548	0.114073	FALSE	9.49902	10.1021	-0.233101	7.02665e-05	0.000745495
15900	Irf8	72.0764	81.2724	79.1979	66.8677	96.6938	61.679	58.4312	39.0272	54.286	89.4837	41.8078	45.5545	5.32596	5.54891	5.58795	8.02309	0.94516	4.94781	6070	0.543915	0.543944	6.35693	0.526401	1	FALSE	0.154041	0.15405	6.35693	0.860089	0.988722	FALSE	-2.66893	-2.66942	6.35693	0.000315347	0.00226527	TRUE	-0.250332	-0.250344	6.35693	0.773949	1	FALSE	-2.77253	-2.77291	6.35693	0.000195637	0.0016926
15902	Id2	18.5601	11.6094	24.4262	8.22142	11.5176	7.43486	64.9848	76.9471	62.3209	53.0976	63.7161	78.1345	143.186	148.766	128.574	169.968	144.33	240.659	1272	0.671744	0.672706	5.53748	0.40616	1	FALSE	2.99391	2.99616	5.53748	3.54321e-06	0.000163151	TRUE	4.8822	4.88469	5.53748	1.46917e-14	1.61682e-12	TRUE	2.38216	2.38346	5.53748	0.000344171	0.00883998	TRUE	4.58099	4.58254	5.53748	4.43973e-13	3.87771e-11
15903	Id3	262.623	287.979	256.333	244.295	302.929	330.979	401.632	358.079	325.727	321.386	395.838	358.649	14.8114	0	0	0	0	0	953	0.220185	0.220205	5.93235	0.856287	1	FALSE	0.964459	0.964529	5.93235	0.426641	0.851633	FALSE	-4.5846	-4.58805	5.93235	0.000368876	0.00256767	TRUE	0.579996	0.580036	5.93235	0.633053	0.994657	FALSE	-13.5205	-1.44269e+08	5.93235	4.40408e-09	1.82206e-07
15925	Ide	3.64232	3.45574	4.26131	2.36497	6.32737	7.3312	0.449157	0.730966	2.16733	2.47352	0.922473	0.2374	10.8392	18.0769	0.100147	10.2581	8.9087	4.56512	5251	0.327421	0.327761	3.26377	0.797016	1	FALSE	-1.28653	-1.28896	3.26377	0.31278	0.767481	FALSE	1.45077	1.45183	3.26377	0.25523	0.450563	FALSE	-1.68804	-1.69101	3.26377	0.185753	0.697336	FALSE	2.72633	2.72747	3.26377	0.0340362	0.105334
15930	Ido1	0	0	0	0	0	0	20.512	8.56213	3.78556	8.51182	2.05138	6.12181	0	0	0	0	0	0	1555	0	0	0.845209	1	1	FALSE	9.54572	1.44269e+08	0.845209	1.82732e-07	1.19701e-05	TRUE	0	0	0.845209	1	1	FALSE	9.33606	1.44269e+08	0.845209	4.77897e-07	3.7037e-05	TRUE	0	0	0.845209	1	1
15939	Ier5	10.5554	11.6726	12.5525	15.1108	11.1206	15.0729	1.44252	2.20086	3.04028	0.832231	3.21554	0.797096	12.8106	11.0494	11.4985	6.99521	13.0911	16.0939	3270	-0.0043349	-0.00433764	3.34054	0.996107	1	FALSE	-1.85779	-1.86003	3.34054	0.0203268	0.15157	FALSE	0.997363	0.997788	3.34054	0.240603	0.432169	FALSE	-2.92284	-2.92848	3.34054	0.000149946	0.00440041	TRUE	1.09981	1.10026	3.34054	0.194209	0.369641
15950	Ifi203	92.0084	76.909	47.4375	67.6729	75.5489	81.1888	1.7074	2.59807	4.45251	4.2437	2.54313	1.20446	3.43046	7.99174	7.07485	10.5227	17.5743	6.41294	7433	-0.087643	-0.0876469	5.89941	0.917704	1	FALSE	-4.23074	-4.23187	5.89941	7.12687e-11	1.12045e-08	TRUE	-2.88531	-2.88572	5.89941	1.44804e-05	0.000170071	TRUE	-4.30226	-4.30353	5.89941	3.46846e-11	7.78988e-09	TRUE	-1.179	-1.17909	5.89941	0.124748	0.272845
15951	Ifi204	2.38489	1.79362	3.62111	2.85286	2.25823	3.18922	0.2195	0.234424	0.170439	0.926741	0.192417	0.332227	1.7798	3.39113	3.16894	11.5369	6.18131	4.93627	3070	0.0860119	0.0862595	1.33241	0.931758	1	FALSE	-3.27719	-3.31588	1.33241	0.00104437	0.0167785	FALSE	1.19242	1.1949	1.33241	0.228183	0.416236	FALSE	-2.05209	-2.06529	1.33241	0.0364572	0.265858	FALSE	2.77411	2.77764	1.33241	0.00385963	0.0190728
15958	Ifit2	9.72426	13.6586	2.45419	23.1053	6.79044	33.5556	1.96238	2.64254	0.695634	1.22165	1.49587	0.746134	0.691819	0	0.0665831	0	0	0.0697731	3949	-1.35101	-1.3517	2.62203	0.229014	1	FALSE	-3.44502	-3.44939	2.62203	0.00234045	0.0308093	FALSE	-5.28689	-5.30593	2.62203	2.41161e-05	0.000261427	TRUE	-1.97536	-1.97868	2.62203	0.0783878	0.42897	FALSE	-10.3202	-1.44269e+08	2.62203	7.47147e-06	0.000116629
15976	Ifnar2	16.4245	9.73572	13.6912	13.9984	11.1238	2.66324	1.0612	1.24669	0.0412007	0.818172	0.0744215	0.96372	10.3256	0.578644	6.2111	0.929615	1.80697	0.433912	3175	0.206464	0.206602	2.37372	0.871621	1	FALSE	-4.34259	-4.36249	2.37372	0.00129922	0.0195569	FALSE	0.0704809	0.0705244	2.37372	0.956173	0.991205	FALSE	-3.23465	-3.24219	2.37372	0.0132947	0.140107	FALSE	-2.11177	-2.11471	2.37372	0.108893	0.247853
16004	Igf2r	3.43053	2.8732	2.29851	3.33792	3.13503	1.45789	3.29549	3.84196	3.79442	3.02011	1.19084	1.97994	4.69152	5.00673	11.6907	15.4535	8.55055	9.99809	8929	0.164019	0.164182	4.16844	0.858493	1	FALSE	0.52649	0.52695	4.16844	0.56341	0.912877	FALSE	2.57019	2.57144	4.16844	0.00188469	0.00978813	TRUE	0.389376	0.389693	4.16844	0.670569	1	FALSE	3.15145	3.15264	4.16844	0.000120086	0.00116436
16011	Igfbp5	0	0	0	0	0	0	0	0	0	0	0	0	9.41155	6.06749	0	0.378142	5.57866	3.24767	5854	0	0	1.22804	1	1	FALSE	0	0	1.22804	1	1	FALSE	11.0863	1.44269e+08	1.22804	3.98597e-05	0.000400234	TRUE	0	0	1.22804	1	1	FALSE	11.2536	1.44269e+08	1.22804	4.23787e-05	0.000494044
16069	Jchain	0	0.119073	113.164	0	0	0.0529307	609.481	631.576	686.795	562.299	881.64	688.799	25611.5	39019.8	20147.4	46609.1	29770.8	16189.4	2102	10.552	11.2637	13.6121	9.37186e-07	0.00257843	TRUE	15.064	15.776	13.6121	8.53751e-10	9.99524e-08	TRUE	20.4014	21.1134	13.6121	2.20931e-13	1.91445e-11	TRUE	4.24644	4.24681	13.6121	0.0107526	0.122179	FALSE	11.2415	11.2419	13.6121	4.82171e-08	1.49473e-06
16136	Igll1	0.276193	0.173492	0.263444	0.120814	0	0.205657	0	0.0554284	0.181348	0.0571626	0.10919	0.157107	11.7831	34.2422	10.8139	32.7341	1.83542	14.7698	2164	-0.240995	-0.25749	2.10159	0.853544	1	FALSE	-0.47612	-0.51274	2.10159	0.720033	0.95948	FALSE	6.89045	6.97532	2.10159	1.28428e-06	2.06028e-05	TRUE	-0.382317	-0.412495	2.10159	0.778007	1	FALSE	8.59266	8.69447	2.10159	1.47825e-08	5.28186e-07
16153	Il10	0	0	0	0	0	0	1.71992	1.65317	6.31024	0.378866	0.995088	1.73547	21.9647	22.5077	1.20798	49.1544	0.67583	0	1306	0	0	0.970382	1	1	FALSE	7.82525	1.44269e+08	0.970382	0.000468836	0.00908369	TRUE	9.84645	1.44269e+08	0.970382	4.92353e-05	0.000476548	TRUE	6.436	1.44269e+08	0.970382	0.0028235	0.0458975	FALSE	11.848	1.44269e+08	0.970382	6.75367e-06	0.000107095
16154	Il10ra	50.3059	84.2304	73.4446	64.3311	90.962	47.3327	3.18315	1.68262	2.32189	5.4537	4.05877	1.58975	0	6.66222	0	0.633737	21.352	0.394409	3493	0.794545	0.794629	4.65978	0.451599	1	FALSE	-3.57315	-3.57531	4.65978	0.000585284	0.0105938	FALSE	-7.58789	-7.62541	4.65978	1.00697e-09	4.16604e-08	TRUE	-4.49848	-4.50095	4.65978	2.10867e-05	0.000879014	TRUE	-1.91999	-1.92031	4.65978	0.0650346	0.170244
16155	Il10rb	40.8929	45.4014	83.3777	56.1971	56.4295	73.7173	0.460633	1.92309	0	3.36692	1.23342	1.01411	48.3854	21.2353	21.4702	4.6771	84.2484	47.2579	2682	0.349945	0.349999	4.9528	0.750573	1	FALSE	-6.12658	-6.1438	4.9528	2.06584e-07	1.32061e-05	TRUE	0.534962	0.53504	4.9528	0.626772	0.790792	FALSE	-4.57355	-4.57805	4.9528	4.28124e-05	0.00160255	TRUE	0.413503	0.413553	4.9528	0.707371	0.844777
16159	Il12a	36.5372	26.582	16.0209	20.6099	34.6591	51.732	1.55759	0	0.190967	1.62525	0	0.827199	78.4368	22.7973	69.8605	0	125.308	134.549	1370	-0.276807	-0.276972	4.23552	0.852558	1	FALSE	-5.37187	-5.40344	4.23552	0.00129788	0.0195569	FALSE	2.41135	2.41199	4.23552	0.112015	0.25265	FALSE	-4.62174	-4.64424	4.23552	0.0044161	0.0644552	FALSE	2.1061	2.10683	4.23552	0.163243	0.328878
16164	Il13ra1	0.121645	0.169804	0.193383	0	1.2424	0	0	0	0	0	0	0	17.7932	14.6244	30.6105	2.60311	13.5329	11.4401	3685	3.77003	4.01099	2.91795	0.00655035	0.727636	FALSE	-2.68258	-1.44269e+08	2.91795	0.0953192	0.411045	FALSE	9.73707	9.99432	2.91795	2.04936e-09	7.59367e-08	TRUE	-6.45261	-1.44269e+08	2.91795	0.000133964	0.00403912	TRUE	5.50106	5.51726	2.91795	5.37815e-05	0.000602102
16174	Il18rap	0	0.392116	0	0	0.283746	0	0	0	0	0	0	0	1.53643	0.147601	0	12.0935	14.9978	0	4149	5.33967	1.44269e+08	0.647571	0.0214318	1	FALSE	0	0	0.647571	1	1	FALSE	7.60537	1.44269e+08	0.647571	0.00442372	0.0199357	FALSE	-5.33967	-1.44269e+08	0.647571	0.0273231	0.223895	FALSE	6.62698	6.66258	0.647571	0.0156572	0.0574359
16177	Il1r1	0	0	0	0	0	0	0.066918	0.690857	0.675495	0	0	0	6.42077	4.25699	0.104444	5.42237	0	10.2881	5035	0	0	1.24384	1	1	FALSE	6.20888	1.44269e+08	1.24384	0.0154844	0.124504	FALSE	11.153	1.44269e+08	1.24384	0.000685284	0.004268	TRUE	5.95336	1.44269e+08	1.24384	0.0210006	0.187186	FALSE	10.8821	1.44269e+08	1.24384	0.00093771	0.00614256
16182	Il18r1	0.620389	0.675479	0.650927	0.515609	0.651727	2.86408	0.139893	0.124504	0.0814691	0.154079	0.220738	0.164684	0.472631	9.40782	7.47817	0.612731	3.93951	1.02961	4817	-0.729378	-0.73352	1.26393	0.546355	1	FALSE	-2.53954	-2.56981	1.26393	0.0393947	0.236977	FALSE	2.06795	2.07269	1.26393	0.086213	0.208862	FALSE	-1.8432	-1.87036	1.26393	0.134596	0.588024	FALSE	4.10315	4.11291	1.26393	0.00100555	0.00647361
16185	Il2rb	1.60727	6.82358	5.5508	4.50928	5.48264	0.0825374	2.87442	0.533889	2.76569	6.14828	0.701152	3.90925	0.844459	0	0	0	0	0	2696	1.62386	1.62817	1.18841	0.295838	1	FALSE	0.498602	0.500473	1.18841	0.746471	0.965549	FALSE	-1.86435	-1.88421	1.18841	0.260267	0.456524	FALSE	-0.431868	-0.432589	1.18841	0.7792	1	FALSE	-9.45105	-1.44269e+08	1.18841	0.00142022	0.00853605
16186	Il2rg	835.575	816.481	989.647	995.025	949.685	888.746	178.328	187.775	176.251	185.523	229.136	144.468	345.849	262.682	282.129	325.694	329.898	162.197	2329	0.214363	0.214365	8.43992	0.790595	1	FALSE	-1.69577	-1.69581	8.43992	0.00245827	0.0321298	FALSE	-0.747509	-0.747521	8.43992	0.302835	0.504614	FALSE	-2.12521	-2.12526	8.43992	4.07944e-05	0.00155779	TRUE	-0.281266	-0.281269	8.43992	0.72552	0.856781
16190	Il4ra	90.8821	96.9747	78.5061	112.663	91.3207	110.741	27.301	24.6157	34.4671	34.6034	32.7225	23.0806	0	0	0	0.255146	4.19648	0.666922	5784	-0.0476145	-0.0476166	6.06041	0.966712	1	FALSE	-1.19394	-1.19402	6.06041	0.292033	0.742394	FALSE	-7.84865	-7.86255	6.06041	3.87184e-09	1.31918e-07	TRUE	-1.39003	-1.39014	6.06041	0.219177	0.743999	FALSE	-4.70998	-4.71155	6.06041	6.9551e-05	0.000738811
16194	Il6ra	3.97799	1.83432	3.75174	2.30706	1.05647	0.898603	0.806299	0.10764	1.21304	0.999071	0.989541	0.81359	0	0.915941	0	0	0	0	3343	0.0605589	0.0607504	0.404057	0.962927	1	FALSE	-0.754202	-0.757341	0.404057	0.563432	0.912877	FALSE	-8.30792	-1.44269e+08	0.404057	0.000210299	0.00161054	TRUE	-1.50398	-1.51205	0.404057	0.250926	0.786248	FALSE	-1.56484	-1.57375	0.404057	0.272128	0.464778
16197	Il7r	0.284814	3.3396	2.92042	1.43272	6.54503	4.71869	0	0	0	0	0	0	31.5706	16.9259	8.14433	7.5599	35.9615	7.41847	4197	1.27231	1.27491	3.67092	0.278303	1	FALSE	-8.3422	-1.44269e+08	3.67092	4.37136e-07	2.57256e-05	TRUE	4.10943	4.11361	3.67092	0.000647125	0.00407544	TRUE	-9.61451	-1.44269e+08	3.67092	8.00807e-09	1.06707e-06	TRUE	3.47028	3.47196	3.67092	0.00347013	0.0175661
16199	Il9r	15.3709	9.84698	4.13644	12.0983	4.89314	5.52535	2.31792	0	0.0421839	2.15408	3.69557	3.58142	0	0	0	0	0	0	3101	-0.679752	-0.680399	1.80489	0.664375	1	FALSE	-1.99846	-2.00168	1.80489	0.208187	0.633074	FALSE	-10.3903	-1.44269e+08	1.80489	5.63193e-05	0.000536138	TRUE	-1.40969	-1.41255	1.80489	0.371096	0.900731	FALSE	-9.71054	-1.44269e+08	1.80489	0.00112723	0.00713351
16210	Impact	14.2368	18.1957	17.7739	13.75	18.4472	15.2691	10.0137	10.9392	8.04236	10.6327	13.0124	5.87764	44.578	33.9032	58.9922	43.4301	59.6652	48.8125	3432	0.527388	0.527622	5.17561	0.498219	1	FALSE	0.0487396	0.0487654	5.17561	0.952518	1	FALSE	2.79991	2.80056	5.17561	1.38317e-07	2.91605e-06	TRUE	-0.687459	-0.687783	5.17561	0.36245	0.893397	FALSE	2.62234	2.62278	5.17561	1.2042e-06	2.49102e-05
16319	Incenp	3.88707	0.34881	1.58899	3.11721	0.850712	2.68762	43.1991	42.0873	30.1407	36.6617	47.1991	35.2719	0	7.20691	0.16286	0	0.136673	0.426655	3229	-1.57296	-1.58008	4.0034	0.201687	1	FALSE	4.14183	4.14521	4.0034	0.00109645	0.017412	FALSE	-3.01441	-3.0388	4.0034	0.023102	0.075085	FALSE	5.59371	5.60419	4.0034	2.68623e-05	0.00106722	TRUE	2.68944	2.69849	4.0034	0.0323866	0.100967
16331	Inpp5d	78.9092	80.282	53.3247	72.9432	83.8877	75.4168	64.2033	55.9769	66.4827	78.1628	57.9812	69.0376	6.94606	6.02318	4.11663	7.55359	5.75785	5.08814	4982	0.117461	0.117469	6.17959	0.885434	1	FALSE	0.267416	0.267433	6.17959	0.739905	0.963856	FALSE	-2.7884	-2.789	6.17959	8.96243e-08	1.99256e-06	TRUE	0.205886	0.205898	6.17959	0.79945	1	FALSE	-2.16678	-2.16711	6.17959	0.000111486	0.00109058
16337	Insr	2.77791	1.31841	2.25223	2.22773	1.24295	0.172372	0.115999	0.222996	0.878207	0.178868	0.414883	0.0117048	0	2.90955	0	2.05772	4.10231	0.0284584	9682	0.036014	0.0360686	1.84647	0.977316	1	FALSE	-1.37252	-1.37595	1.84647	0.279296	0.728186	FALSE	-6.30659	-6.4837	1.84647	0.000148351	0.00120755	TRUE	-3.23139	-3.24917	1.84647	0.0130063	0.138094	FALSE	2.17109	2.17272	1.84647	0.0881261	0.212475
16364	Irf4	30.2798	17.1564	31.0124	23.4476	24.7201	29.4841	7.36267	4.76407	2.17881	7.52817	5.47454	6.82426	37.3367	14.5155	55.2487	0.315132	27.8945	44.0689	4683	0.0255342	0.0255393	5.13472	0.979746	1	FALSE	-1.95614	-1.95698	5.13472	0.0428223	0.249476	FALSE	1.69107	1.69128	5.13472	0.0815951	0.200769	FALSE	-1.65512	-1.65573	5.13472	0.0887889	0.465296	FALSE	0.418551	0.418624	5.13472	0.676872	0.825201
16401	Itga4	28.8181	19.8855	15.3521	24.8364	14.9827	17.0407	3.00482	4.37186	3.23607	2.20636	4.09542	1.3622	7.80368	7.55109	9.95061	14.9922	7.70037	6.34615	12895	-0.331108	-0.331139	5.55167	0.692129	1	FALSE	-2.26614	-2.26661	5.55167	0.000809399	0.013746	FALSE	-0.587928	-0.58799	5.55167	0.47237	0.672414	FALSE	-2.36303	-2.36367	5.55167	0.000441264	0.0106728	FALSE	0.622904	0.622958	5.55167	0.445004	0.644208
16412	Itgb1	7.30501	3.45431	8.96813	6.48251	5.17109	5.02299	13.451	16.975	13.1577	8.24665	9.81079	7.84668	14.4854	29.08	14.3923	49.8825	12.3878	10.1835	4275	0.108918	0.109019	4.57332	0.904482	1	FALSE	1.47579	1.47669	4.57332	0.0814252	0.373992	FALSE	2.04833	2.04938	4.57332	0.01274	0.0467815	FALSE	1.16394	1.16466	4.57332	0.17812	0.684191	FALSE	3.72464	3.72583	4.57332	2.56317e-06	4.73284e-05
16419	Itgb5	0	0	0	0	0	0	0.239541	0	0	0	0	0	0	5.97097	0	6.07032	15.4636	0.167906	3282	0	0	0.078678	1	1	FALSE	3.9442	1.44269e+08	0.078678	0.0277292	0.185282	FALSE	3.96295	1.44269e+08	0.078678	0.0375422	0.110439	FALSE	0	0	0.078678	1	1	FALSE	11.6134	1.44269e+08	0.078678	3.91763e-06	6.81099e-05
16423	Cd47	77.4626	80.1657	69.4526	71.3611	81.795	74.4992	9.41103	11.997	13.9826	19.0543	13.1472	16.3965	92.4744	105.904	105.948	104.647	67.4737	54.9595	5239	0.239769	0.239783	6.97915	0.766742	1	FALSE	-2.07228	-2.07259	6.97915	0.000183217	0.00429916	TRUE	1.18397	1.18402	6.97915	0.0728067	0.184362	FALSE	-1.98727	-1.98751	6.97915	0.000391302	0.0097648	TRUE	1.60601	1.60607	6.97915	0.0073931	0.0318065
16431	Itm2a	2.56359	8.58841	12.7502	3.36413	13.4654	9.88527	0	0	0	0	0	0	15.9032	0	108.107	17.6332	0	0	1632	1.40989	1.41276	2.61931	0.486228	1	FALSE	-8.29776	-1.44269e+08	2.61931	0.00131741	0.0197521	FALSE	3.86446	3.86873	2.61931	0.0742686	0.187031	FALSE	-9.70766	-1.44269e+08	2.61931	0.000352304	0.0089956	TRUE	0.455798	0.456256	2.61931	0.821261	0.918118
16432	Itm2b	171.955	231.959	284.97	212.827	277.877	181.505	20.2766	15.1717	28.8494	51.7533	34.166	25.4831	332.023	346.915	374.365	266.435	302.72	102.022	1850	0.68276	0.6828	7.11499	0.402744	1	FALSE	-2.23701	-2.23741	7.11499	0.00121591	0.0187922	FALSE	1.5206	1.52067	7.11499	0.0394207	0.114738	FALSE	-2.79411	-2.79451	7.11499	2.99513e-05	0.00118141	TRUE	1.50745	1.5075	7.11499	0.0414941	0.121642
16434	Itpa	14.6619	18.5197	15.179	11.6799	13.6181	9.09788	49.6819	49.95	49.6742	44.9997	43.4499	55.8269	27.062	41.0382	14.3687	9.41851	38.5514	35.6095	2507	0.58619	0.586612	4.83838	0.48693	1	FALSE	2.52929	2.53033	4.83838	0.000406062	0.00813973	TRUE	2.1351	2.13607	4.83838	0.00365392	0.0169812	FALSE	1.95917	1.95979	4.83838	0.00815216	0.100464	FALSE	2.18639	2.18704	4.83838	0.00284527	0.014854
16467	Atcay	0	0.272277	0	0	0	0	0.733059	0.978627	0.0711516	1.14381	2.18488	1.75676	0	0	0	0	0	0	3677	3.9023	1.44269e+08	-0.54602	0.0256469	1	FALSE	7.62216	1.44269e+08	-0.54602	0.000256513	0.00571371	TRUE	0	0	-0.54602	1	1	FALSE	4.08062	4.17288	-0.54602	0.0242395	0.205301	FALSE	-3.9023	-1.44269e+08	-0.54602	0.303236	0.499419
16469	Jrk	4.42335	5.66822	2.40492	10.5257	3.71743	1.64684	3.75699	0.887707	1.85879	3.77178	0.244822	3.42193	0	2.17548	0	0	0	0	3378	-0.389627	-0.390224	1.50548	0.788128	1	FALSE	-1.02567	-1.02767	1.50548	0.480452	0.88044	FALSE	-9.54842	-1.44269e+08	1.50548	7.50039e-05	0.000676572	TRUE	-0.22042	-0.220839	1.50548	0.879194	1	FALSE	-1.07431	-1.07715	1.50548	0.473864	0.670889
16476	Jun	0.562613	1.06022	1.34161	1.39457	0.944011	0.663303	1.05721	2.63454	0.73882	1.70781	1.66818	1.56459	1.42872	11.145	1.81506	2.08376	9.83166	9.85593	3187	0.523032	0.527088	1.60923	0.625342	1	FALSE	0.887847	0.893985	1.60923	0.404999	0.836758	FALSE	3.2447	3.25659	1.60923	0.00194518	0.0100454	FALSE	1.09445	1.09936	1.60923	0.301479	0.840806	FALSE	4.0399	4.04857	1.60923	0.000131047	0.00124432
16477	Junb	2.11582	4.52186	3.34039	2.93611	5.429	5.10668	5.20972	5.68108	2.42718	5.85883	2.71131	5.75485	28.0136	33.7895	19.9	23.7794	8.61947	12.512	2048	0.606348	0.608243	2.94129	0.518023	1	FALSE	0.582891	0.584728	2.94129	0.534909	0.903723	FALSE	3.65066	3.65575	2.94129	2.36262e-05	0.000257687	TRUE	0.673419	0.674779	2.94129	0.471211	0.966813	FALSE	3.67457	3.67793	2.94129	2.13215e-05	0.000282023
16491	Kcna3	7.13696	7.50364	2.53471	3.71969	2.92455	4.46625	2.91049	2.86459	3.58936	1.6971	5.58303	0.403091	0	0	0.801636	0	0	0	1968	-0.0893543	-0.0895862	0.865965	0.939123	1	FALSE	0.177129	0.177563	0.865965	0.879675	0.994567	FALSE	-3.25726	-3.28719	0.865965	0.0108072	0.0408986	FALSE	-1.04516	-1.04941	0.865965	0.371541	0.901215	FALSE	-8.50778	-1.44269e+08	0.865965	0.000924347	0.00606947
16534	Kcnn4	4.13417	5.04539	3.042	3.10009	6.20429	10.0706	14.516	9.24493	7.80737	12.2233	14.1026	6.94291	52.0123	32.9194	45.3124	27.707	67.5058	68.9379	2530	-0.0368102	-0.036886	4.59375	0.966077	1	FALSE	1.64608	1.6479	4.59375	0.0315408	0.202476	FALSE	4.32547	4.32802	4.59375	5.80874e-10	2.57763e-08	TRUE	1.30354	1.30518	4.59375	0.0997165	0.498998	FALSE	4.43269	4.43531	4.59375	2.55398e-10	1.35781e-08
16548	Khk	9.89895	18.8222	20.5428	19.0756	32.9067	27.3918	2.21203	3.2215	0	1.66114	0	1.21747	72.5597	38.3777	59.3196	37.6538	6.32146	17.7605	1117	0.586644	0.587257	3.04905	0.642659	1	FALSE	-4.09432	-4.12379	3.04905	0.00209859	0.0283374	FALSE	2.49002	2.49153	3.04905	0.0503435	0.138924	FALSE	-3.27274	-3.28338	3.04905	0.0114804	0.126976	FALSE	1.56275	1.56356	3.04905	0.217915	0.399559
16549	Khsrp	12.9655	8.6059	9.87221	10.6891	10.7289	14.2449	16.3453	20.666	16.2575	12.4659	16.0125	14.0276	33.9307	31.2401	39.3189	25.2788	29.4653	40.1002	3999	-0.168273	-0.168367	5.04006	0.835569	1	FALSE	0.903321	0.90367	5.04006	0.19948	0.619436	FALSE	2.57902	2.57965	5.04006	4.853e-07	9.05208e-06	TRUE	0.967767	0.96818	5.04006	0.16221	0.653939	FALSE	2.85915	2.85988	5.04006	1.45286e-08	5.2422e-07
16551	Kif11	0	1.3504	1.18301	1.89882	1.76436	0	57.4022	64.74	49.4312	79.2151	63.5463	64.6235	14.551	0.635399	7.4205	11.3308	0	4.45977	4819	1.26412	1.27086	5.32206	0.432486	1	FALSE	6.90537	6.9168	5.32206	0.000305746	0.00654378	TRUE	4.78319	4.79429	5.32206	0.00660645	0.0276021	FALSE	5.89316	5.89786	5.32206	0.00132976	0.0259468	FALSE	2.92143	2.92557	5.32206	0.0788023	0.19532
16562	Kif1c	1.43938	0.23047	0.323045	1.22221	0.759752	1.41853	0.715963	0.203905	0.407688	0.210284	0.80336	0.112379	0	0	0	5.22653	0	0.039033	7059	-1.42425	-1.43089	0.56823	0.363948	1	FALSE	-0.561163	-0.563033	0.56823	0.718856	0.959134	FALSE	-5.44417	-5.61941	0.56823	0.00582689	0.0250195	FALSE	-1.01619	-1.02711	0.56823	0.51743	0.980669	FALSE	3.41974	3.42931	0.56823	0.037193	0.112521
16565	Kif21b	18.302	12.6908	6.72844	12.6517	17.8086	25.0782	2.51217	1.56077	3.98106	3.48525	2.43937	3.30266	0.783452	0.921989	0.0282758	3.17403	6.50182	0.651871	9299	-0.381759	-0.381826	4.22248	0.711368	1	FALSE	-2.06918	-2.06989	4.22248	0.0384319	0.233282	FALSE	-4.14769	-4.15152	4.22248	5.47001e-05	0.000523002	TRUE	-1.84809	-1.84884	4.22248	0.0654712	0.383454	FALSE	-0.546337	-0.546469	4.22248	0.597199	0.765452
16569	Kif3b	7.85447	5.82279	8.35246	4.8286	4.90149	2.41054	3.74967	5.45311	5.08753	5.38207	7.63709	4.85023	0	0.761283	0	4.45533	0	0	5631	0.504265	0.504648	2.89155	0.679487	1	FALSE	0.615065	0.615515	2.89155	0.614214	0.929514	FALSE	-10.1222	-1.44269e+08	2.89155	1.20097e-06	1.94362e-05	TRUE	-0.00479723	-0.0048002	2.89155	0.996866	1	FALSE	-0.469257	-0.469634	2.89155	0.704287	0.84329
16571	Kif4	0	0	0	0	0.0555208	0	28.3875	24.6411	26.2902	30.7937	30.3133	31.6024	6.47438	2.33938	21.2046	0	9.74044	9.70684	4712	2.27695	1.44269e+08	4.41387	0.1031	1	FALSE	12.8492	1.44269e+08	4.41387	8.04567e-15	3.54171e-12	TRUE	12.0375	1.44269e+08	4.41387	1.36663e-13	1.25332e-11	TRUE	10.5577	10.8909	4.41387	1.28718e-12	3.93484e-10	TRUE	8.6055	8.93816	4.41387	1.21952e-09	5.60876e-08
16578	Kif9	4.7161	2.03059	4.40337	4.38737	1.57003	5.11912	1.34803	2.87937	3.46003	2.08962	2.20585	3.2746	0	0	0	0	0	0	4499	-0.604266	-0.605193	1.67957	0.545413	1	FALSE	-0.458947	-0.459615	1.67957	0.646975	0.938937	FALSE	-9.66901	-1.44269e+08	1.67957	3.68212e-08	9.18861e-07	TRUE	0.291344	0.291841	1.67957	0.77187	1	FALSE	-9.06475	-1.44269e+08	1.67957	5.70062e-05	0.00062861
16579	Kifap3	0.114733	0.0960933	0	0	1.07137	0.0569544	2.27094	2.45604	8.40386	6.33221	6.86427	5.42411	11.1881	0	0	0.188861	0	1.26942	3907	2.84472	2.98729	1.91031	0.122941	1	FALSE	7.09536	7.25834	1.91031	0.0010041	0.0162263	FALSE	7.2969	7.46002	1.91031	0.000798911	0.00484943	TRUE	3.8862	3.90629	1.91031	0.0401682	0.282655	FALSE	-1.43553	-1.47928	1.91031	0.503583	0.694825
16580	Kifc5b	2.63558	0.21362	0.446019	1.07849	0.558209	0	3.57861	2.69582	0.669878	4.43419	2.55447	1.09619	0	0.174224	0	0	0	0	3515	-1.4523	-1.46674	0.656279	0.330632	1	FALSE	1.302	1.30693	0.656279	0.380346	0.821095	FALSE	-7.45545	-1.44269e+08	0.656279	0.00254921	0.0126086	FALSE	3.04117	3.06114	0.656279	0.0469901	0.311898	FALSE	-1.52606	-1.57195	0.656279	0.423735	0.62359
16581	Kifc2	3.46045	4.60749	1.31182	3.26025	1.51469	0.825864	0	0	0	0	0.245549	0	3.10945	0	0.156138	0	0	0.0818093	3368	0.0754316	0.0756552	0.216561	0.96466	1	FALSE	-4.41606	-4.50517	0.216561	0.018713	0.142842	FALSE	-0.00259995	-0.00270649	0.216561	0.998696	1	FALSE	-8.47414	-1.44269e+08	0.216561	0.000173543	0.00493754	TRUE	-8.47414	-1.44269e+08	0.216561	0.00888884	0.0368027
16590	Kit	0	0	0.586587	0	0.617537	0	0	0	0	0	0	0	11.5748	8.45096	0	4.82334	4.59427	1.66768	8261	7.23534	1.44269e+08	2.44536	0.00169163	0.332647	FALSE	0	0	2.44536	1	1	FALSE	11.6918	1.44269e+08	2.44536	2.29287e-05	0.000251827	TRUE	-7.23534	-1.44269e+08	2.44536	0.00238311	0.0404724	FALSE	5.15954	5.16889	2.44536	0.0183517	0.0655078
16592	Fabp5	0.480968	0.939934	3.51721	2.94542	2.38597	4.8945	13.2556	12.0977	17.2638	19.9088	15.0849	16.0505	10.2596	45.9956	0	20.5847	16.5731	105.247	932	-0.00847896	-0.00867622	2.60226	0.995056	1	FALSE	3.0304	3.04351	2.60226	0.0332737	0.209843	FALSE	4.79724	4.81164	2.60226	0.00136434	0.00746991	TRUE	3.06425	3.07759	2.60226	0.0318486	0.244379	FALSE	4.88844	4.90307	2.60226	0.00118706	0.0074141
16593	Klc1	2.38722	3.01949	4.32171	3.11138	3.19874	3.51883	1.31829	2.26832	2.34583	2.62161	0.500774	1.40411	0.148462	0	0	0	0	0	3067	0.438368	0.439443	0.894786	0.674588	1	FALSE	-0.536741	-0.538617	0.894786	0.607888	0.92708	FALSE	-5.23988	-5.41366	0.894786	0.000191444	0.00148998	TRUE	-0.451826	-0.452945	0.894786	0.66549	1	FALSE	-8.89488	-1.44269e+08	0.894786	0.000142983	0.00132644
16594	Klc2	1.02745	5.08122	3.26674	2.18296	2.65555	2.14943	0.992924	0.746232	1.02799	0.48605	1.39266	0.927687	0	0	0	0	0	0	3054	1.22014	1.2241	0.460141	0.204515	1	FALSE	-0.113758	-0.114337	0.460141	0.908405	0.996414	FALSE	-7.70443	-1.44269e+08	0.460141	4.01819e-05	0.000401272	TRUE	-2.05183	-2.0612	0.460141	0.0304204	0.239812	FALSE	-8.92457	-1.44269e+08	0.460141	6.6922e-05	0.000718262
16596	Klf1	0	0	0	0	0	0	0	0	0	0	0	0	29.3859	16.7671	3.08531	18.2787	10.9322	34.6663	1534	0	0	1.63732	1	1	FALSE	0	0	1.63732	1	1	FALSE	11.448	1.44269e+08	1.63732	1.77868e-09	6.77314e-08	TRUE	0	0	1.63732	1	1	FALSE	11.3463	1.44269e+08	1.63732	3.88101e-09	1.64271e-07
16612	Klk1	1.87629	8.57161	2.44047	4.77518	4.03173	8.00161	0	0	0	0	0	0	0	0	0	0	0	0	876	0.23629	0.237649	-0.761498	0.85212	1	FALSE	-7.32117	-1.44269e+08	-0.761498	2.35882e-05	0.000779543	TRUE	-7.32117	-1.44269e+08	-0.761498	0.00110588	0.00624114	TRUE	-7.55746	-1.44269e+08	-0.761498	1.16054e-05	0.000546635	TRUE	-7.55746	-1.44269e+08	-0.761498	0.0076137	0.03259
16627	Klra1	3.04757	0.975939	0.0854969	2.43092	0.0784686	2.40274	0	0	0	0	0	0	0	0	0	0	0	0	1667	-2.6135	-2.65742	-1.39269	0.0765356	1	FALSE	-7.40314	-1.44269e+08	-1.39269	0.000104959	0.00269248	TRUE	-7.40314	-1.44269e+08	-1.39269	0.00222419	0.0112178	FALSE	-4.78964	-1.44269e+08	-1.39269	0.00721702	0.0931833	FALSE	-4.78964	-1.44269e+08	-1.39269	0.171734	0.340222
16643	Klrd1	19.0947	9.93711	24.2254	5.67645	10.8735	14.0801	0	0	0	0	0	0	10.1687	0	7.17693	0	0	12.9904	806	0.447093	0.448064	0.75228	0.691491	1	FALSE	-8.63189	-1.44269e+08	0.75228	5.43426e-08	4.01369e-06	TRUE	0.670295	0.67164	0.75228	0.554395	0.738903	FALSE	-9.07899	-1.44269e+08	0.75228	9.65248e-09	1.23518e-06	TRUE	-9.07899	-1.44269e+08	0.75228	0.000188895	0.00164722
16647	Kpna2	105.284	119.128	142.174	137.391	143.13	107.876	1152.26	1091.12	1124.68	1025.11	1181.38	1117.97	286.649	430.001	561.611	353.01	161.975	371.795	2038	0.395608	0.395646	8.64928	0.616595	1	FALSE	3.8255	3.82565	8.64928	8.88747e-16	4.44576e-13	TRUE	2.73533	2.73546	8.64928	4.84361e-08	1.16895e-06	TRUE	3.27835	3.27846	8.64928	1.27675e-11	3.05447e-09	TRUE	2.57082	2.57092	8.64928	4.43707e-07	1.04337e-05
16650	Kpna6	7.43048	7.34087	0.648854	10.3231	0.98489	0.2143	3.46116	2.2473	1.99276	5.6749	2.19283	3.09559	0	0	0	15.246	2.39552	0.0482462	5711	-0.960614	-0.961599	2.74253	0.537984	1	FALSE	-0.78737	-0.788126	2.74253	0.613418	0.929125	FALSE	-7.35836	-7.53649	2.74253	0.00034648	0.0024521	TRUE	0.67917	0.679931	2.74253	0.662833	1	FALSE	2.4592	2.46085	2.74253	0.12285	0.26996
16656	Hivep3	1.01077	0.798183	0.123957	0.0252649	0.455069	0.956917	0.607789	0.382514	1.15036	0.537929	1.13029	0.0766606	0	5.85885	0	4.34971	0.0426476	0	10348	-0.337856	-0.339341	1.60375	0.81829	1	FALSE	1.11903	1.12208	1.60375	0.447753	0.862661	FALSE	-7.99969	-1.44269e+08	1.60375	0.00109336	0.00618711	TRUE	-0.097618	-0.0981392	1.60375	0.947124	1	FALSE	4.32531	4.33208	1.60375	0.00608467	0.0272979
16709	Ktn1	18.9333	21.7581	9.43819	15.0343	12.0446	18.2635	20.5778	21.8647	23.8759	28.2366	24.5494	24.6753	3.94227	5.44545	1.50742	1.55398	4.80197	0.483562	8547	-0.102198	-0.102217	5.28962	0.910888	1	FALSE	0.941053	0.941174	5.28962	0.286835	0.736495	FALSE	-2.0264	-2.0272	5.28962	0.015943	0.0558767	FALSE	1.10983	1.10997	5.28962	0.20442	0.726163	FALSE	-0.567275	-0.567405	5.28962	0.531083	0.717478
16728	L1cam	2.8404	1.33133	0.770531	1.48183	2.12157	1.39706	0.274215	0	0.479082	0.172584	0	1.18583	0	0	0	0	0	0	5734	-0.272122	-0.272828	0.455742	0.86843	1	FALSE	-2.35057	-2.36467	0.455742	0.163332	0.559326	FALSE	-8.72951	-1.44269e+08	0.455742	0.000998224	0.00578182	TRUE	-1.38287	-1.38948	0.455742	0.403793	0.924341	FALSE	-8.45739	-1.44269e+08	0.455742	0.00757703	0.0324835
16765	Stmn1	29.4612	22.904	36.1687	20.8413	16.4126	27.9201	884.923	900.055	917.043	801.131	944.261	871.116	652.07	590.444	501.316	529.743	435.488	1206.11	1060	0.16295	0.163095	7.83216	0.841424	1	FALSE	5.67368	5.67502	7.83216	2.77998e-28	6.11873e-25	TRUE	5.92411	5.92546	7.83216	2.19074e-30	1.41818e-27	TRUE	5.36002	5.36121	7.83216	1.19045e-25	4.36696e-22	TRUE	5.67575	5.67696	7.83216	3.15815e-28	2.04444e-25
16768	Lag3	0	0.874706	1.70772	0	1.50203	0	0	0	0	0	0	0	0	0.30574	1.57526	8.47293	0.220328	0	2003	6.92921	1.44269e+08	-1.33888	0.00214652	0.393708	FALSE	0	0	-1.33888	1	1	FALSE	6.16691	1.44269e+08	-1.33888	0.00476085	0.0212548	FALSE	-6.92921	-1.44269e+08	-1.33888	0.00303364	0.0483843	FALSE	2.54166	2.55149	-1.33888	0.202752	0.379624
16780	Lamb3	2.50276	2.89469	1.36413	1.38149	1.72149	0.931792	0.447899	0.454435	0.31301	0.641315	0.0471163	0.0903899	0	0	0	0	0	0	5015	0.452474	0.453719	0.368477	0.708608	1	FALSE	-2.04319	-2.05761	0.368477	0.0943104	0.408519	FALSE	-8.30004	-1.44269e+08	0.368477	9.61474e-05	0.000833152	TRUE	-1.98047	-1.99043	0.368477	0.103245	0.507463	FALSE	-8.75251	-1.44269e+08	0.368477	0.000723968	0.00499515
16784	Lamp2	16.5779	15.3269	18.2316	15.3386	19.4052	14.419	9.30726	11.9884	11.9369	17.7936	10.4467	13.4282	32.9633	36.8914	39.6402	63.5452	71.9423	22.6605	9545	0.385506	0.385565	6.723	0.625915	1	FALSE	-0.0142507	-0.0142533	6.723	0.986067	1	FALSE	2.02895	2.02914	6.723	0.000179899	0.00141717	TRUE	-0.00147319	-0.0014734	6.723	0.99856	1	FALSE	2.99645	2.99662	6.723	9.22576e-10	4.35749e-08
16785	Rpsa	799.152	654.887	792.732	649.987	705.181	581.287	927.129	916.613	919.549	796.539	976.226	903.847	1427.05	1365.19	1346.36	1097.31	1214.71	1379.87	2133	0.272527	0.272531	9.72074	0.732424	1	FALSE	0.996793	0.996806	9.72074	0.105899	0.439281	FALSE	2.0318	2.03182	9.72074	1.59455e-06	2.49262e-05	TRUE	0.558649	0.558656	9.72074	0.452795	0.958088	FALSE	2.07636	2.07638	9.72074	7.41458e-07	1.61713e-05
16792	Laptm5	589.529	662.445	689.116	693.093	714.137	641.914	1082.12	1047.89	1143.12	1054.9	1099.97	1118.52	147.096	151.586	142.957	313.067	291.943	114.397	2529	0.294318	0.294322	9.06471	0.711646	1	FALSE	1.32193	1.32195	9.06471	0.0216205	0.158517	FALSE	-1.24129	-1.24132	9.06471	0.0362336	0.107451	FALSE	0.925315	0.925324	9.06471	0.163738	0.656401	FALSE	-0.139169	-0.13917	9.06471	0.863538	0.943356
16801	Arhgef1	57.6991	61.8192	46.7277	61.3535	61.8595	76.914	11.9257	12.8351	16.0383	17.2313	13.6768	10.3278	0.124612	14.2457	3.16618	8.07752	0.362329	4.9014	3654	-0.0037131	-0.00371351	4.81271	0.997256	1	FALSE	-1.68035	-1.6807	4.81271	0.112868	0.456059	FALSE	-3.67319	-3.67504	4.81271	0.000589572	0.00378765	TRUE	-1.7661	-1.76648	4.81271	0.0952969	0.48508	FALSE	-1.52453	-1.52483	4.81271	0.153665	0.316077
16822	Lcp2	0	0.321545	7.03096	0.940435	2.82317	0.028587	25.2786	24.1928	36.4338	45.3545	41.6176	36.8922	0.818943	4.40574	16.3491	0.189589	1.47408	0.991129	3892	3.53322	3.55891	4.23277	0.0213492	1	FALSE	7.15723	7.18512	4.23277	4.12394e-05	0.00126067	TRUE	4.90513	4.9323	4.23277	0.00223681	0.0112711	FALSE	3.62249	3.62469	4.23277	0.017923	0.171014	FALSE	0.494613	0.495314	4.23277	0.737664	0.866531
16828	Ldha	225.757	306.055	292.874	248.911	226.167	272.732	983.446	1040.87	864.039	773.284	942.52	844.78	293.725	338.881	351.218	207.219	252.671	479.543	1930	0.339833	0.339849	8.42018	0.66638	1	FALSE	2.43655	2.43661	8.42018	2.65203e-09	2.94804e-07	TRUE	1.57582	1.57587	8.42018	0.00152637	0.00818599	TRUE	1.97281	1.97286	8.42018	9.45587e-06	0.000471558	TRUE	1.26318	1.26321	8.42018	0.023737	0.0797879
16832	Ldhb	10.6564	3.10438	0.773382	5.26935	1.31821	1.81122	0	0	0	0.0958913	0	0	22.9431	18.5144	0	0	25.658	26.0582	1290	-1.65792	-1.66823	1.38858	0.348917	1	FALSE	-8.24337	-1.44269e+08	1.38858	0.000340917	0.00711138	TRUE	2.51891	2.52285	1.38858	0.16198	0.32931	FALSE	-4.89775	-5.43371	1.38858	0.0152179	0.153833	FALSE	4.3351	4.34944	1.38858	0.0231542	0.0784037
16848	Lfng	2.44052	2.45283	2.73524	2.08171	2.1365	1.04491	0	0	0	0	0.0482418	0.0462745	0	0	1.07365	0	0	0.562544	2449	0.557918	0.560536	-0.417377	0.641144	1	FALSE	-5.81344	-6.34583	-0.417377	7.87325e-05	0.00213939	TRUE	-0.865958	-0.871901	-0.417377	0.484138	0.681863	FALSE	-6.42831	-6.98544	-0.417377	1.40082e-05	0.000647731	TRUE	-8.03991	-1.44269e+08	-0.417377	0.0026192	0.0138395
16852	Lgals1	32.1254	35.6665	50.4176	27.7781	25.8344	54.7958	78.6175	67.4702	66.8778	59.0667	59.6628	48.1637	167.335	163.816	211.335	156.8	167.149	327.885	800	0.201588	0.20175	5.10415	0.805971	1	FALSE	1.40527	1.40605	5.10415	0.0383798	0.233096	FALSE	3.62912	3.63028	5.10415	9.27802e-11	5.00513e-09	TRUE	0.921817	0.922335	5.10415	0.214068	0.738797	FALSE	3.42134	3.42233	5.10415	1.46362e-09	6.60128e-08
16855	Lgals4	22.6358	53.0431	41.3444	76.0517	86.9588	45.0062	5.52051	3.38287	9.80301	6.18001	4.95044	6.48361	0.366908	0	0.211875	0	0	18.2061	1241	0.509706	0.509892	2.97294	0.691056	1	FALSE	-2.28133	-2.28376	2.97294	0.0771446	0.362965	FALSE	-1.99602	-1.99787	2.97294	0.122666	0.269627	FALSE	-3.20023	-3.20385	2.97294	0.0144976	0.148969	FALSE	-11.676	-1.44269e+08	2.97294	2.20829e-06	4.14713e-05
16859	Lgals9	192.005	164.52	197.52	192.701	189.365	293.514	27.6174	60.5785	37.1157	97.8055	55.4219	83.1726	259.821	437.868	236.079	28.8453	161.946	367.958	1586	-0.0765474	-0.0765532	6.72952	0.93234	1	FALSE	-1.94578	-1.94609	6.72952	0.0168307	0.132491	FALSE	1.3746	1.37467	6.72952	0.102985	0.238099	FALSE	-0.901365	-0.901463	6.72952	0.300701	0.840329	FALSE	1.47904	1.47911	6.72952	0.0774115	0.192741
16880	Lifr	0.906009	3.39096	2.86262	2.29117	4.27555	4.77508	0	0.068184	0.0123934	0.0234391	0.0111932	0.0536837	0.905919	0	0.124556	2.93615	0.0418112	0.0261046	10555	0.650683	0.651191	2.00051	0.678453	1	FALSE	-7.53643	-7.82592	2.00051	0.00012962	0.003177	TRUE	-1.66597	-1.66914	2.00051	0.298533	0.499597	FALSE	-5.85482	-5.90637	2.00051	0.00118287	0.023455	FALSE	-0.379257	-0.379539	2.00051	0.810363	0.912194
16886	Limk2	9.79953	20.9526	17.3389	23.3365	19.6716	17.4595	12.5729	15.7093	17.9099	15.7597	17.2054	13.3153	1.26306	2.06276	0	12.5734	10.2306	0.0545936	5047	0.379407	0.379509	4.38374	0.730935	1	FALSE	0.449494	0.449612	4.38374	0.683582	0.950758	FALSE	-4.15484	-4.16311	4.38374	0.000316117	0.00226932	TRUE	-0.0751603	-0.0751784	4.38374	0.945753	1	FALSE	0.100284	0.100306	4.38374	0.927894	0.976988
16890	Lipe	10.5096	1.97663	8.33614	9.80726	18.5622	11.3951	3.21521	1.68731	3.4866	7.90677	0.145785	2.85273	0	0	0	0.364206	2.50501	0	4052	0.0859329	0.0859839	2.55486	0.949914	1	FALSE	-1.63989	-1.64177	2.55486	0.232959	0.671819	FALSE	-10.6743	-1.44269e+08	2.55486	3.51653e-06	4.94246e-05	TRUE	-0.907982	-0.908712	2.55486	0.507384	0.980669	FALSE	-2.13449	-2.1372	2.55486	0.128966	0.279164
16897	Llgl1	4.38976	6.44817	3.09203	5.1402	5.46877	5.20472	6.16757	5.6924	7.92264	4.19321	4.11168	4.04645	0.1029	1.24556	0.0594207	0	0	0.0622675	4425	0.201618	0.201845	2.39956	0.847216	1	FALSE	0.856534	0.857311	2.39956	0.409172	0.839041	FALSE	-5.07681	-5.13677	2.39956	3.33537e-05	0.000345756	TRUE	0.198342	0.198535	2.39956	0.849684	1	FALSE	-2.2569	-2.2628	2.39956	0.0416737	0.122038
16898	Rps2	160.316	148.393	172.711	121.075	325.769	94.3589	178.02	176.797	168.398	294.646	202.445	167.924	290.512	147.252	336.888	133.229	139.061	233.438	1152	0.962832	0.962958	6.38626	0.184065	1	FALSE	1.0574	1.05754	6.38626	0.136816	0.507813	FALSE	2.17365	2.17385	6.38626	0.000235985	0.00176909	TRUE	0.284389	0.284413	6.38626	0.7263	1	FALSE	0.681807	0.681857	6.38626	0.374376	0.574404
16923	Sh2b3	14.4769	16.3127	10.5922	18.0567	17.8651	9.43765	6.5551	3.59374	2.44319	5.5352	1.42508	4.85054	11.1618	0	0	0	0	0.107212	2570	0.245454	0.245614	2.47694	0.868235	1	FALSE	-1.51188	-1.51378	2.47694	0.31004	0.764127	FALSE	-0.661188	-0.661808	2.47694	0.65703	0.812405	FALSE	-1.37251	-1.37388	2.47694	0.356075	0.889355	FALSE	-10.7021	-1.44269e+08	2.47694	0.00014307	0.00132644
16970	Lrmp	136.663	114.461	105.488	141.433	124.831	171.243	264.26	245.511	270.701	252.097	234.365	231.539	5.85093	22.2086	24.0262	4.42476	5.16676	19.4337	3502	-0.180941	-0.18095	7.15532	0.830778	1	FALSE	1.323	1.32304	7.15532	0.0787591	0.367582	FALSE	-2.27603	-2.27631	7.15532	0.00094424	0.00554798	TRUE	1.37211	1.37217	7.15532	0.0666472	0.387865	FALSE	-2.11173	-2.112	7.15532	0.00270243	0.0142162
16981	Lrrn3	3.28397	0	0	0	0	0	0	0	1.84821	0.543735	0.519315	1.31651	12.4376	5.76827	0	25.2525	7.62086	0	3185	-7.12907	-1.44269e+08	1.58008	0.0196474	1	FALSE	0.0641217	0.0645766	1.58008	0.981009	1	FALSE	3.13717	3.14635	1.58008	0.274022	0.472592	FALSE	6.70998	1.44269e+08	1.58008	0.0242465	0.205301	FALSE	12.1903	1.44269e+08	1.58008	0.00165694	0.00963264
16987	Lss	15.2074	6.50106	4.75959	11.4333	11.9956	10.4095	32.5948	21.1091	37.3056	28.13	21.9504	24.2091	0.241364	2.59697	0.069689	0.391138	0	0	3773	-0.495715	-0.496044	3.99764	0.634546	1	FALSE	1.84353	1.84411	3.99764	0.0698091	0.344506	FALSE	-6.08026	-6.13992	3.99764	7.99117e-07	1.37196e-05	TRUE	1.95724	1.95808	3.99764	0.0539213	0.33709	FALSE	-1.62392	-1.62636	3.99764	0.129232	0.279575
16992	Lta	80.5986	81.9825	97.1797	107.469	72.3553	116.49	106.707	102.775	145.189	151.606	141.807	104.886	0	0	0	0	0.319101	0	1383	-0.0686983	-0.0687116	4.94741	0.934359	1	FALSE	0.917164	0.917292	4.94741	0.228901	0.664835	FALSE	-12.3832	-1.44269e+08	4.94741	4.43944e-26	1.82281e-23	TRUE	0.808693	0.808814	4.94741	0.296987	0.836926	FALSE	-7.93973	-8.0097	4.94741	1.11632e-16	1.57502e-14
16994	Ltb	17.5176	15.2829	10.3436	18.518	62.0717	9.23935	0.86212	1.17185	3.37757	9.92706	2.80314	1.10717	0.317748	0	0	3.08953	0	0	1433	1.11061	1.11153	1.98375	0.4341	1	FALSE	-2.16059	-2.16653	1.98375	0.132801	0.498565	FALSE	-6.37672	-6.5465	1.98375	0.000584572	0.00376619	TRUE	-2.48454	-2.48818	1.98375	0.0849587	0.452236	FALSE	-3.49096	-3.49974	1.98375	0.0248766	0.0827342
17001	Ltc4s	0	0	1.68809	0	0	0	1.14021	2.84138	1.54938	1.04653	0.199905	0	9.24533	0	0	0	0	6.06081	591	4.02108	1.44269e+08	-1.78394	0.0442224	1	FALSE	5.05208	1.44269e+08	-1.78394	0.0193066	0.146127	FALSE	7.99577	1.44269e+08	-1.78394	0.00173056	0.00911672	TRUE	1.37546	1.43384	-1.78394	0.512464	0.980669	FALSE	-4.02108	-1.44269e+08	-1.78394	0.317346	0.514799
17005	Ltk	2.03173	1.88661	0.126388	0.154562	2.93862	7.23538	0.962758	5.53111	3.71208	1.82826	3.03829	4.48883	0	0	0	0	0	0	3383	-0.652226	-0.654417	1.21098	0.641989	1	FALSE	0.373646	0.374512	1.21098	0.789839	0.97455	FALSE	-8.56032	-1.44269e+08	1.21098	0.000282423	0.00207204	TRUE	1.54869	1.55265	1.21098	0.271663	0.813067	FALSE	-7.90809	-1.44269e+08	1.21098	0.00712287	0.0308854
17025	Alad	53.9604	36.9688	37.8719	52.9349	46.9611	37.0344	83.0226	79.9364	97.9012	58.1345	100.36	76.8857	199.831	99.1089	269.44	37.5459	183.7	408.335	1415	-0.0654314	-0.0654565	5.99071	0.937186	1	FALSE	1.48281	1.48316	5.99071	0.0305904	0.197907	FALSE	3.55767	3.55818	5.99071	9.96491e-10	4.13826e-08	TRUE	1.09656	1.09686	5.99071	0.133608	0.586032	FALSE	2.63265	2.63314	5.99071	1.48019e-05	0.00020804
17035	Lxn	11.4939	10.1996	9.39714	2.99269	1.7968	11.0038	43.7107	47.2319	45.2812	59.4711	57.6656	54.4838	55.8741	60.006	19.7443	77.7073	5.25377	69.6404	1092	-0.0348178	-0.0349204	3.95167	0.974422	1	FALSE	3.07993	3.08358	3.95167	0.00367371	0.0437072	FALSE	3.59136	3.59516	3.95167	0.000768937	0.00469941	TRUE	3.20614	3.20993	3.95167	0.00253896	0.0425934	FALSE	4.13745	4.14145	3.95167	0.000128406	0.00122347
170439	Elovl6	0	0	0	0	0.129043	0	4.96738	2.01161	1.91422	2.19658	0.0582756	0.838488	2.62029	4.22899	0	0.121322	5.2244	5.11926	6082	3.64485	1.44269e+08	1.86259	0.0432334	1	FALSE	9.60788	1.44269e+08	1.86259	8.1855e-05	0.0022133	TRUE	10.291	1.44269e+08	1.86259	3.94446e-05	0.000397153	TRUE	5.47194	5.58935	1.86259	0.00933145	0.110541	FALSE	7.31582	7.4351	1.86259	0.00125846	0.00776311
17064	Cd93	1.17051	1.22544	2.27591	1.33911	1.97058	1.27385	0.152274	0.198767	0.867089	0.596323	0.0177981	0	24.8999	25.6473	32.4017	36.2382	87.2927	26.0259	6638	0.740184	0.741988	5.52361	0.520962	1	FALSE	-1.26592	-1.27234	5.52361	0.274164	0.722363	FALSE	5.4381	5.44249	5.52361	8.05838e-06	0.000101584	TRUE	-2.44582	-2.45793	5.52361	0.0345594	0.257499	FALSE	5.99526	5.9979	5.52361	1.3536e-06	2.74841e-05
170658	BC002163	3.78076	2.4928	4.87226	2.56867	2.25347	3.08474	6.56027	5.16596	6.90153	3.92909	5.78795	4.8503	16.5464	10.7149	18.7559	4.76693	5.46449	10.606	3715	0.24204	0.242538	3.2254	0.784914	1	FALSE	1.56587	1.56801	3.2254	0.0542224	0.291508	FALSE	3.28145	3.28435	3.2254	1.44487e-05	0.00016988	TRUE	0.794989	0.79615	3.2254	0.35639	0.889355	FALSE	2.4148	2.41702	3.2254	0.00207982	0.0115249
17067	Ly6c1	3.13836	3.94274	10.6435	3.81332	5.18955	8.82813	1.31051	1.39962	1.67904	1.29906	4.13573	0.925652	107.325	87.8938	81.3048	178.228	295.585	141.464	857	0.585772	0.588571	4.4236	0.521411	1	FALSE	-0.580851	-0.585164	4.4236	0.528059	0.902283	FALSE	5.43769	5.44603	4.4236	8.01077e-11	4.40793e-09	TRUE	-2.16507	-2.18525	4.4236	0.0138399	0.143958	FALSE	6.0666	6.07226	4.4236	9.06166e-13	7.55482e-11
17068	Ly6d	1677.79	1477.66	1689.24	1700.88	1507.22	1477.14	53.9611	55.1999	85.5675	85.0324	131.993	92.0058	1968.27	1850.49	1752.66	2158.12	1681.6	1879.29	691	0.133973	0.133976	8.40245	0.869203	1	FALSE	-3.64085	-3.64124	8.40245	2.29219e-14	8.13726e-12	TRUE	1.21254	1.21256	8.40245	0.0597139	0.15904	FALSE	-4.04718	-4.04765	8.40245	1.19854e-17	8.79327e-15	TRUE	1.60659	1.60662	8.40245	0.00605753	0.0271968
17069	Ly6e	1200.69	1114.51	1309.59	1192.62	1117.23	1218.26	458.712	426.409	500.452	401.635	547.026	457.294	1087.38	1371.71	991.869	1312.22	1928.48	1080.82	2301	0.169744	0.169746	9.8238	0.833412	1	FALSE	-0.728924	-0.728933	9.8238	0.291583	0.741973	FALSE	0.819305	0.819311	9.8238	0.215288	0.399873	FALSE	-1.18385	-1.18386	9.8238	0.0293838	0.233986	FALSE	1.66528	1.66529	9.8238	0.000153509	0.00139848
170706	Tmem37	0	0	0	0	1.54345	0	0	0	0	0	0	0	0	12.0432	25.8541	30.473	15.6218	5.41856	1017	4.58436	1.44269e+08	0.285259	0.0244716	1	FALSE	0	0	0.285259	1	1	FALSE	9.45244	1.44269e+08	0.285259	0.000328544	0.00234628	TRUE	-4.58436	-1.44269e+08	0.285259	0.0324419	0.247351	FALSE	6.5172	6.5779	0.285259	0.00704801	0.030597
170716	Cyp4f13	14.584	21.3574	22.2406	15.5856	23.6233	26.856	3.15074	0.21031	5.19885	3.47025	2.34769	0.0662339	0	0	27.354	0	0	0.161037	1711	0.463809	0.464135	2.31539	0.775632	1	FALSE	-1.82255	-1.82557	2.31539	0.268905	0.715672	FALSE	-0.264341	-0.264571	2.31539	0.871065	0.946772	FALSE	-3.78785	-3.79893	2.31539	0.028845	0.231707	FALSE	-10.7145	-1.44269e+08	2.31539	0.000408978	0.00308063
170740	Zfp287	3.97194	0.651249	1.16264	2.86813	2.48368	0.547695	0.837196	0.489235	1.03031	1.21786	1.06346	0.302841	0.128082	0.0861319	0.0739625	0.207562	0.12414	0	7110	-0.633491	-0.634629	1.23309	0.581175	1	FALSE	-0.85532	-0.856992	1.23309	0.456065	0.868565	FALSE	-4.33455	-4.37773	1.23309	0.000972913	0.00567103	TRUE	-0.780314	-0.782628	1.23309	0.497549	0.977942	FALSE	-2.08941	-2.10021	1.23309	0.103292	0.238682
170742	Sertad3	35.6612	35.2438	9.97777	36.3979	43.7064	22.5707	19.0312	27.4819	15.8182	19.5833	12.5005	19.0229	18.4741	0	0	0	0	40.7711	1257	0.0535074	0.0535417	3.04066	0.966787	1	FALSE	-0.487293	-0.487668	3.04066	0.704568	0.955291	FALSE	0.34965	0.349851	3.04066	0.785941	0.900498	FALSE	-0.117337	-0.117414	3.04066	0.927256	1	FALSE	-10.6462	-1.44269e+08	3.04066	2.39499e-05	0.000307907
170748	Smco4	0	0.109489	0	0	0.801093	0.292022	5.79731	7.55572	6.86678	7.35922	10.8531	4.26337	15.5363	0	7.59135	0	32.0466	10.8478	1143	1.64933	1.85119	1.29965	0.330209	1	FALSE	6.58426	6.87497	1.29965	0.00084452	0.0141892	FALSE	7.65372	7.94595	1.29965	0.000198947	0.0015375	TRUE	4.60799	4.6961	1.29965	0.0115626	0.12763	FALSE	6.18009	6.27065	1.29965	0.00143737	0.00859686
17075	Epcam	1.59498	0.303604	2.14373	2.2199	1.20589	1.61951	0	0	0.253881	0	0	0	16.1277	31.7936	26.4085	55.8513	13.9183	11.2299	2061	-0.348701	-0.351497	2.84754	0.761745	1	FALSE	-3.78226	-3.92204	2.84754	0.00264802	0.0340041	FALSE	4.25159	4.26106	2.84754	0.000254748	0.00189811	TRUE	-6.83093	-1.44269e+08	2.84754	1.60719e-05	0.000716963	TRUE	6.12356	6.13617	2.84754	6.72797e-07	1.48677e-05
170757	Adgrl4	0	0	0	0	1.01944	0	0	0	0	0	0	0	6.43187	1.19318	23.8218	19.5882	0.537405	0	4106	5.96006	1.44269e+08	1.97658	0.0172452	1	FALSE	0	0	1.97658	1	1	FALSE	11.5095	1.44269e+08	1.97658	0.000487413	0.00322937	TRUE	-5.96006	-1.44269e+08	1.97658	0.0216586	0.192065	FALSE	5.80228	5.82522	1.97658	0.0366074	0.111227
170761	Pdzd3	0	0	0	0	0	0	4.89203	1.70489	4.43838	4.59408	0	3.68921	0	0	0	0	0	0	2181	0	0	0.063923	1	1	FALSE	8.58431	1.44269e+08	0.063923	0.000184394	0.00431756	TRUE	0	0	0.063923	1	1	FALSE	8.61557	1.44269e+08	0.063923	0.000230478	0.00626273	TRUE	0	0	0.063923	1	1
170765	Ripply3	1.17269	0.900327	1.67784	1.11142	1.53991	1.7464	2.27706	2.27499	1.45442	2.18437	1.69991	1.18589	4.76476	10.8141	8.25439	1.93036	1.73179	5.22595	1529	0.253321	0.256215	0.445651	0.8052	1	FALSE	0.967764	0.976789	0.445651	0.339336	0.792021	FALSE	3.14006	3.15641	0.445651	0.00139122	0.00759444	TRUE	0.733537	0.739766	0.445651	0.471108	0.966813	FALSE	3.11338	3.12713	0.445651	0.00185776	0.0105766
170768	Pfkfb3	6.04684	5.97517	1.31544	2.92346	11.957	3.65339	3.14964	1.49029	0.510804	6.76243	1.04849	1.66952	0	0	1.16674	0	0	0	5634	0.77353	0.774188	2.28245	0.583605	1	FALSE	-0.921796	-0.92321	2.28245	0.514127	0.89493	FALSE	-2.61902	-2.62681	2.28245	0.0723571	0.183562	FALSE	-0.598187	-0.598663	2.28245	0.671591	1	FALSE	-10.6072	-1.44269e+08	2.28245	9.27833e-05	0.000946321
170772	Glcci1	28.589	44.8225	30.9543	47.8171	44.3217	44.6165	4.71533	5.44945	5.20221	7.88925	5.52755	4.59054	10.6517	19.604	6.47468	4.36079	14.8881	12.2467	8122	0.175519	0.175532	5.611	0.835688	1	FALSE	-2.43191	-2.43241	5.611	0.000333633	0.00699358	TRUE	-1.00728	-1.00739	5.611	0.198737	0.378391	FALSE	-2.42937	-2.42982	5.611	0.00033748	0.00869782	TRUE	-0.338769	-0.338796	5.611	0.686737	0.830682
170779	Cd209d	5.54051	3.33528	26.2586	4.54417	6.21447	21.2723	0	0	0	0	0	0	0	0	0	0	0	0	863	0.524365	0.525704	0.193186	0.711949	1	FALSE	-8.3518	-1.44269e+08	0.193186	1.67058e-05	0.00057566	TRUE	-8.3518	-1.44269e+08	0.193186	0.000459072	0.00306931	TRUE	-8.87617	-1.44269e+08	0.193186	5.49037e-06	0.000294739	TRUE	-8.87617	-1.44269e+08	0.193186	0.00184313	0.0105042
170786	Cd209a	22.8138	8.05352	36.3277	13.6906	11.6365	12.5651	0	0	0	1.63892	0	0	0	0	0	0	0	0	1585	0.413824	0.414183	1.57864	0.803034	1	FALSE	-9.97202	-1.44269e+08	1.57864	1.83413e-05	0.000621659	TRUE	-9.97202	-1.44269e+08	1.57864	0.000218263	0.00165883	TRUE	-4.74271	-4.77101	1.57864	0.00977502	0.114073	FALSE	-10.3858	-1.44269e+08	1.57864	0.000763757	0.0052141
170787	Hdac10	167.336	183.309	115.51	143.378	147.192	123.684	38.455	34.5954	42.3105	54.434	32.3229	56.5931	16.5098	21.1955	19.7175	17.6338	12.5467	11.6934	2427	0.205132	0.205146	5.61264	0.801629	1	FALSE	-1.41291	-1.41309	5.61264	0.0313843	0.201743	FALSE	-2.2028	-2.20318	5.61264	0.000184702	0.00144775	TRUE	-1.31144	-1.31158	5.61264	0.0501566	0.323738	FALSE	-1.77987	-1.7801	5.61264	0.00454952	0.0216555
17079	Cd180	39.1923	47.7241	24.2837	32.3903	28.6503	50.263	21.4299	26.594	26.9288	31.7477	32.3221	26.4357	0	0.658316	0	0	15.0624	1.70311	3721	-0.0853469	-0.0853623	4.66515	0.950052	1	FALSE	-0.0429578	-0.0429655	4.66515	0.974848	1	FALSE	-5.1579	-5.16648	4.66515	0.000601874	0.00385767	TRUE	0.0677526	0.0677649	4.66515	0.960341	1	FALSE	-1.51409	-1.51458	4.66515	0.269515	0.461988
170799	Rtkn2	0.66436	0.70818	0.806518	0.713309	0.740218	0.764522	1.47538	1.13935	1.0575	0.599999	1.6714	1.25969	1.19631	1.60897	9.77776	13.4215	1.24867	1.55921	4948	0.272894	0.274734	1.85921	0.810807	1	FALSE	1.49186	1.49875	1.85921	0.186035	0.595497	FALSE	3.38245	3.39211	1.85921	0.00285777	0.0138974	FALSE	0.6724	0.675701	1.85921	0.554058	0.986261	FALSE	4.25232	4.26068	1.85921	0.000235163	0.00198616
170822	Usp33	8.424	11.8178	13.7602	11.6073	15.5097	10.6438	10.1705	10.5662	10.5784	17.522	12.7386	16.9311	1.76485	0.755248	0.277946	0	0.0777514	10.9223	5676	0.619246	0.619473	4.06146	0.580441	1	FALSE	0.656603	0.65684	4.06146	0.557718	0.910668	FALSE	-0.258618	-0.258743	4.06146	0.818228	0.917339	FALSE	0.418493	0.4186	4.06146	0.709101	1	FALSE	-4.30954	-4.31764	4.06146	0.000389555	0.00296477
170829	Tram2	3.60561	0.0888186	0.101152	0	3.24929	0.631713	1.27535	0.0851292	1.11409	1.05351	2.01239	0.643442	84.6679	25.2087	3.91886	4.18953	87.3864	17.4042	1409	-0.121946	-0.123488	2.93671	0.939837	1	FALSE	0.548907	0.554903	2.93671	0.734098	0.961985	FALSE	5.82028	5.8386	2.93671	0.00161599	0.00860376	TRUE	-0.630043	-0.641316	2.93671	0.69774	1	FALSE	6.24444	6.26436	2.93671	0.000882228	0.0058742
17083	Tmed1	24.4178	24.7429	23.8657	18.373	21.376	10.2506	11.7069	12.3416	15.7467	13.4764	11.441	6.55418	18.3725	2.88284	69.3148	0.992443	0	22.0501	1487	0.559754	0.560206	3.13615	0.567927	1	FALSE	0.0648898	0.0649522	3.13615	0.94758	1	FALSE	1.90694	1.90797	3.13615	0.0429662	0.123072	FALSE	-0.807043	-0.807757	3.13615	0.407588	0.925521	FALSE	-2.88551	-2.89192	3.13615	0.0050834	0.0236545
170833	Hook2	2.46729	6.48114	2.74563	0.0327047	2.09448	7.96109	1.09585	0.960296	0	2.66154	0.0886746	0.680468	0	0	0	0	0	0	3997	0.385789	0.386472	1.0323	0.818116	1	FALSE	-2.5186	-2.53242	1.0323	0.144767	0.523892	FALSE	-8.95082	-1.44269e+08	1.0323	0.000909366	0.00536887	TRUE	-1.03243	-1.03477	1.0323	0.540059	0.983753	FALSE	-9.33661	-1.44269e+08	1.0323	0.00305949	0.0157704
170834	Oosp1	4.79241	1.57686	4.40794	0.299474	0	0	0.771895	1.23657	1.94795	1.41695	0.676656	0	225.841	145.208	212.94	277.234	264.386	98.4726	873	0.410586	0.416891	4.92529	0.775082	1	FALSE	-0.0668494	-0.0678651	4.92529	0.963087	1	FALSE	7.67985	7.70447	4.92529	8.56054e-06	0.000106934	TRUE	-0.874467	-0.89006	4.92529	0.545545	0.985965	FALSE	8.09972	8.11809	4.92529	3.78748e-06	6.627e-05
17084	Ly86	709.636	542.255	689.887	691.101	512.995	603.953	294.126	296.439	371.181	255.588	346.73	323.611	94.5374	73.7089	83.6017	55.5076	51.7895	208.101	997	-0.0079485	-0.00794881	6.68219	0.992256	1	FALSE	-0.456738	-0.456759	6.68219	0.561562	0.912877	FALSE	-1.39388	-1.39398	6.68219	0.0286517	0.089273	FALSE	-0.722412	-0.722448	6.68219	0.332756	0.866537	FALSE	-1.96099	-1.96115	6.68219	0.000736852	0.00506183
17086	Ncr1	0	19.3407	5.92305	5.51742	19.3662	7.08021	0	0	0	0	0	0	0	0	0	0	0	0	1540	2.0303	2.03483	0.742775	0.240133	1	FALSE	-7.91281	-1.44269e+08	0.742775	0.000371815	0.00759151	TRUE	-7.91281	-1.44269e+08	0.742775	0.00350919	0.0164265	FALSE	-9.94311	-1.44269e+08	0.742775	2.61201e-05	0.00104149	TRUE	-9.94311	-1.44269e+08	0.742775	0.00162521	0.00949742
17087	Ly96	10.903	23.2443	35.6899	1.73427	4.98932	33.3966	33.5256	53.5087	27.5508	31.1814	69.1623	40.5945	229.554	270.146	265.553	299.803	54.1583	100.526	603	0.778379	0.78018	4.5845	0.473033	1	FALSE	2.10738	2.11071	4.5845	0.0482338	0.270134	FALSE	4.79306	4.79724	4.5845	1.35533e-05	0.000160726	TRUE	1.23107	1.23252	4.5845	0.253091	0.788134	FALSE	4.65098	4.65341	4.5845	2.26413e-05	0.000293139
17089	Lyar	18.1896	15.9301	25.4308	11.844	20.3591	8.90578	43.0139	41.4047	44.3555	37.8869	38.6809	28.8513	41.5089	2.72328	24.7006	16.4065	16.9266	55.5969	1799	0.849423	0.850132	4.18185	0.340041	1	FALSE	2.20878	2.21003	4.18185	0.00748189	0.0741037	FALSE	2.64984	2.65118	4.18185	0.00115494	0.00646169	TRUE	1.08716	1.08763	4.18185	0.215114	0.738797	FALSE	0.506189	0.506449	4.18185	0.578878	0.751332
170930	Sumo2	550.67	420.328	549.529	389.935	322.955	442.366	865.4	1023.04	919.225	814.46	968.237	916.603	598.137	822.258	717.938	924.2	899.438	995.29	998	0.102766	0.102771	8.17449	0.899223	1	FALSE	1.52465	1.5247	8.17449	0.00413378	0.047786	FALSE	1.71905	1.71911	8.17449	0.000644933	0.00406966	TRUE	1.36482	1.36486	8.17449	0.0147558	0.150918	FALSE	2.33808	2.33814	8.17449	1.58754e-07	4.20985e-06
17096	Lyn	152.188	181.671	145.121	152.205	182.017	137.434	76.9536	77.9864	82.8932	119.584	76.233	106.079	7.77332	42.1732	0	30.3181	18.0051	8.76989	3456	0.383545	0.383562	6.53669	0.71014	1	FALSE	-0.374351	-0.374373	6.53669	0.716823	0.958712	FALSE	-3.64675	-3.6476	6.53669	0.000278169	0.00204711	TRUE	-0.444639	-0.44466	6.53669	0.666341	1	FALSE	-1.14289	-1.14296	6.53669	0.262254	0.453951
17105	Lyz2	7.70336	4.09641	2.09936	0	1.92678	0	0.827165	0	0	0	0	0	15.2771	0	0	44.0797	69.3395	22.9987	1222	0.18678	0.188205	1.92282	0.939156	1	FALSE	-2.7061	-2.77074	1.92282	0.2882	0.737935	FALSE	3.32689	3.33726	1.92282	0.203708	0.385388	FALSE	-7.16428	-1.44269e+08	1.92282	0.0124628	0.133938	FALSE	5.07628	5.08608	1.92282	0.0704566	0.17986
171166	Mcoln3	6.4586	6.43271	2.24774	9.0863	1.91015	4.74417	0	0	0	0	0	1.72108	0	0	0	0	0	0	1712	-0.807894	-0.810289	0.148396	0.636531	1	FALSE	-8.82256	-1.44269e+08	0.148396	0.00012432	0.00307447	TRUE	-8.82256	-1.44269e+08	0.148396	0.00123211	0.00683093	TRUE	-2.34114	-2.36393	0.148396	0.181471	0.689563	FALSE	-8.01467	-1.44269e+08	0.148396	0.0145273	0.0542496
171170	Mbnl3	20.381	19.7901	20.8991	21.9045	26.3871	19.6673	40.6618	55.3177	46.4876	50.7603	37.855	39.4654	14.7152	53.3867	7.77168	25.7983	38.4725	35.6499	8695	0.304184	0.304224	6.74178	0.713705	1	FALSE	1.54686	1.54699	6.74178	0.0278075	0.185478	FALSE	0.909783	0.909881	6.74178	0.238603	0.429337	FALSE	1.40771	1.40782	6.74178	0.0494567	0.321483	FALSE	2.10999	2.11012	6.74178	0.00140937	0.00848942
17118	Marcks	19.4986	14.0224	16.6967	5.74596	9.65139	12.2046	3.08546	3.36586	1.64285	1.60208	3.91804	2.57964	3.57404	13.6996	0.825547	6.37103	10.8251	4.43363	5096	0.311966	0.312082	3.67918	0.744398	1	FALSE	-1.59645	-1.59765	3.67918	0.0814022	0.373992	FALSE	-1.02043	-1.02105	3.67918	0.279277	0.477761	FALSE	-2.15068	-2.15232	3.67918	0.0167969	0.164897	FALSE	0.903748	0.903972	3.67918	0.33807	0.537716
17119	Mxd1	2.37226	2.3896	1.89583	0.897459	2.44158	7.01793	0.0722875	0	0	0.902337	0.202779	1.72627	3.41914	7.09493	0.846181	0.316619	0.473414	10.818	4661	-0.336815	-0.337476	1.86888	0.828235	1	FALSE	-4.58278	-4.64097	1.86888	0.00724845	0.0721893	FALSE	1.64923	1.65093	1.86888	0.292772	0.493409	FALSE	-1.07374	-1.07724	1.86888	0.491102	0.97546	FALSE	1.5701	1.57219	1.86888	0.318366	0.515871
171207	Arhgap4	125.092	179.373	111.418	178.684	186.43	168.85	56.9011	47.3348	51.5092	68.7777	42.4964	69.1277	1.31447	1.94468	4.63024	0	7.00705	5.72703	3464	0.196278	0.196287	6.11659	0.825695	1	FALSE	-1.10868	-1.10876	6.11659	0.190204	0.60288	FALSE	-4.40748	-4.40886	6.11659	1.12628e-08	3.25319e-07	TRUE	-1.06261	-1.06267	6.11659	0.210849	0.733837	FALSE	-4.47618	-4.47741	6.11659	1.0363e-08	3.86594e-07
17121	Mxd3	0	0	0	0	0.100698	0	39.0796	26.9627	54.2785	25.2351	47.6578	32.3665	0	4.71438	0	0	0	0.212112	1299	1.54758	1.44269e+08	2.64745	0.236143	1	FALSE	11.7317	1.44269e+08	2.64745	4.67381e-10	6.12325e-08	TRUE	3.0849	1.44269e+08	2.64745	0.0843882	0.205736	FALSE	9.3794	9.98283	2.64745	6.02949e-08	5.97789e-06	TRUE	6.26802	6.86568	2.64745	0.000139271	0.00129888
171210	Acot2	39.5645	32.1119	38.5163	39.0734	44.0983	33.3073	11.8544	14.9524	12.5575	14.9138	11.1264	16.1895	45.5747	71.3257	47.0128	17.4567	50.9984	30.2109	2198	0.224454	0.224519	4.73066	0.789814	1	FALSE	-1.12768	-1.12822	4.73066	0.141549	0.517524	FALSE	1.13216	1.13241	4.73066	0.139749	0.29627	FALSE	-1.03687	-1.03728	4.73066	0.18135	0.689563	FALSE	1.56321	1.56347	4.73066	0.0317131	0.0996867
171211	Edaradd	11.446	7.76298	6.70489	15.1836	9.14887	7.31855	0.514329	0.749045	0.0544597	0.463488	0	0	0	0	0	0	0	0	2402	-0.365518	-0.365909	1.34024	0.797021	1	FALSE	-5.34968	-5.4041	1.34024	0.000772707	0.0132869	FALSE	-10.056	-1.44269e+08	1.34024	2.27281e-05	0.000250241	TRUE	-3.94932	-3.97489	1.34024	0.00890727	0.106664	FALSE	-9.69045	-1.44269e+08	1.34024	0.000499931	0.00362434
171212	Galnt10	6.81484	4.99422	1.98055	5.19342	3.40243	1.11003	0.480217	0.406021	0.0699157	0.440762	0.884028	0.302849	0.081121	0	0.0936885	0	0	0	5613	-0.229091	-0.229343	1.40892	0.845528	1	FALSE	-2.74892	-2.75735	1.40892	0.0197031	0.14859	FALSE	-5.33006	-5.39065	1.40892	0.000128222	0.00106416	TRUE	-2.8413	-2.85202	1.40892	0.0162638	0.160235	FALSE	-9.70525	-1.44269e+08	1.40892	6.49595e-05	0.00069949
171283	Havcr1	0.854646	7.75448	17.7984	0	6.54659	1.53792	55.8342	46.8811	76.3799	82.9579	79.6825	67.3044	0	0.875688	0	0	0	0	2098	4.01482	4.03663	4.16562	0.000337111	0.127928	FALSE	7.05193	7.075	4.16562	8.15788e-09	8.31273e-07	TRUE	-5.95447	-1.44269e+08	4.16562	0.00667847	0.0278291	FALSE	2.88667	2.88792	4.16562	0.00800898	0.0994795	FALSE	-3.93615	-3.9577	4.16562	0.00244619	0.0131318
171284	Timd2	0.0441029	0.0369379	0.126201	0.424417	0	0.0328396	11.9007	6.83287	11.1198	7.11968	13.4952	3.71287	0.403187	0	0	0	0.651294	0	3388	-1.38256	-1.4914	2.03199	0.349018	1	FALSE	6.58853	6.65075	2.03199	4.86785e-05	0.00145178	TRUE	0.515709	0.527558	2.03199	0.756927	0.88267	FALSE	6.89004	7.06038	2.03199	3.67023e-05	0.00141227	TRUE	3.18339	3.33891	2.03199	0.0497932	0.139611
17149	Magoh	89.7015	89.125	94.703	128.786	65.4035	81.0664	241.616	245.418	194.927	152.997	251.833	209.504	229.913	270.946	115.035	172.334	164.042	210.276	608	-0.0892718	-0.0893108	5.32257	0.914789	1	FALSE	1.70756	1.70798	5.32257	0.0119975	0.103474	FALSE	1.92308	1.92353	5.32257	0.00379731	0.0175453	FALSE	1.56123	1.56166	5.32257	0.0243283	0.205632	FALSE	2.60285	2.60339	5.32257	3.42661e-05	0.000416223
17155	Man1a	39.8713	15.0398	18.9129	32.3603	19.3537	11.0652	1.82658	2.46869	2.95589	2.06522	3.14575	1.17437	23.0025	36.49	9.72578	24.3199	23.946	23.8733	6948	-0.490989	-0.491065	5.47812	0.57167	1	FALSE	-2.90207	-2.9033	5.47812	9.77101e-05	0.00256024	TRUE	0.451973	0.452024	5.47812	0.60359	0.775813	FALSE	-2.93221	-2.93397	5.47812	8.39171e-05	0.0027733	TRUE	1.98041	1.98061	5.47812	0.0106168	0.0421647
17179	Matk	4.06671	12.9532	9.4036	2.85698	14.0247	5.00098	0.972587	1.38496	1.56435	3.41768	1.85133	1.77583	0	0	0	0	0	0	2425	1.81242	1.81525	1.42882	0.0546934	1	FALSE	-0.883936	-0.887305	1.42882	0.366042	0.808536	FALSE	-8.50968	-1.44269e+08	1.42882	2.43783e-06	3.55814e-05	TRUE	-2.14479	-2.14866	1.42882	0.0222857	0.196046	FALSE	-10.3221	-1.44269e+08	1.42882	4.46994e-07	1.04886e-05
17191	Mbd2	12.0991	5.49489	6.96227	7.75229	6.38993	7.9517	39.835	52.2104	36.7	31.3658	37.3004	41.3799	8.22212	6.9842	3.29858	6.73224	6.543	15.6071	5261	-0.369278	-0.369502	5.09051	0.662444	1	FALSE	2.55672	2.55735	5.09051	0.000218989	0.00503807	TRUE	0.980825	0.981204	5.09051	0.220414	0.4059	FALSE	2.99852	2.99939	5.09051	1.02543e-05	0.00050155	TRUE	1.40862	1.40924	5.09051	0.0670749	0.174094
17193	Mbd4	12.368	12.015	18.2645	17.3287	17.5051	21.7379	70.7605	61.1579	70.6551	71.5432	76.8185	78.2808	2.9654	3.731	11.9868	0.155017	5.65553	0.115771	4760	0.117986	0.118022	5.58271	0.914218	1	FALSE	2.63536	2.63575	5.58271	0.0139537	0.115982	FALSE	-0.877538	-0.877927	5.58271	0.42153	0.625869	FALSE	2.41549	2.41584	5.58271	0.0242445	0.205301	FALSE	-1.102	-1.10249	5.58271	0.314025	0.511069
17210	Mcl1	114.24	96.6495	102.059	106.691	74.0502	80.9486	47.9905	39.4549	40.853	26.1802	28.1892	55.3469	45.0501	72.3567	79.7783	130.14	51.5102	48.8328	3487	0.031904	0.0319064	6.47792	0.969304	1	FALSE	-0.845425	-0.84551	6.47792	0.264783	0.710536	FALSE	0.141271	0.141281	6.47792	0.864329	0.943083	FALSE	-0.907698	-0.907789	6.47792	0.226058	0.753119	FALSE	1.25591	1.25597	6.47792	0.0749987	0.188525
17215	Mcm3	16.7231	43.6231	36.3963	32.9745	32.4978	31.998	331.912	257.142	275.494	283.489	271.862	262.111	42.4409	30.9806	130.557	0.255676	31.9595	52.9873	2886	0.65729	0.657467	6.89187	0.493359	1	FALSE	3.96787	3.96833	6.89187	1.08123e-05	0.000403352	TRUE	2.38246	2.38285	6.89187	0.00859932	0.0340783	FALSE	3.13062	3.13089	6.89187	0.000490173	0.0116831	FALSE	0.414156	0.414234	6.89187	0.668584	0.819956
17216	Mcm2	17.5972	13.0677	15.7279	7.67804	18.4705	21.1233	150.225	140.478	125.651	143.295	154.909	140.153	26.2042	18.53	28.1579	20.3569	1.44007	17.6551	3371	0.258545	0.258667	6.10089	0.77644	1	FALSE	3.77482	3.77551	6.10089	2.38789e-06	0.000116794	TRUE	1.67247	1.67298	6.10089	0.048096	0.134169	FALSE	3.4466	3.44716	6.10089	1.66295e-05	0.000734026	TRUE	1.15042	1.15076	6.10089	0.18958	0.363654
17217	Mcm4	28.5602	36.6475	41.8158	25.168	27.8817	40.9515	221.586	207.844	190.368	202.835	176.541	201.486	42.8817	45.3881	32.0887	23.4379	26.1913	66.4843	3589	0.388314	0.388394	6.83312	0.624769	1	FALSE	3.19242	3.19272	6.83312	2.42752e-10	3.38163e-08	TRUE	1.61234	1.61257	6.83312	0.00756826	0.0307875	FALSE	2.80802	2.80824	6.83312	5.20895e-08	5.30178e-06	TRUE	1.14767	1.14781	6.83312	0.087769	0.21182
17218	Mcm5	31.9516	33.8444	25.8726	30.4192	38.4419	18.8933	352.183	301.788	319.402	283.081	271.954	287.236	25.383	39.391	5.93825	52.1031	68.6325	55.1383	3498	0.433512	0.433614	7.25331	0.613196	1	FALSE	4.04772	4.04809	7.25331	9.14758e-09	9.15173e-07	TRUE	1.0965	1.09671	7.25331	0.1767	0.348678	FALSE	3.44451	3.44477	7.25331	1.08416e-06	7.31976e-05	TRUE	2.00498	2.0052	7.25331	0.00748098	0.0321469
17219	Mcm6	9.85642	21.8417	7.67132	15.09	26.7846	6.42181	105.365	77.254	110.289	187.675	83.7778	94.404	37.8575	17.2526	30.7141	21.9708	7.47995	36.3508	4366	0.978962	0.97936	6.28549	0.240969	1	FALSE	3.75901	3.75976	6.28549	2.46934e-07	1.51816e-05	TRUE	2.72742	2.72811	6.28549	0.000241425	0.0018074	TRUE	3.00969	3.01005	6.28549	4.22247e-05	0.00159011	TRUE	1.11294	1.11316	6.28549	0.179018	0.349679
17220	Mcm7	19.8936	37.0318	33.311	27.5517	26.8602	22.6607	333.276	338.114	343.737	328.713	321.543	300.154	56.2514	27.0927	56.8452	85.306	51.3887	134.202	2396	0.654709	0.654954	6.91884	0.403684	1	FALSE	4.36144	4.36207	6.91884	2.25322e-14	8.13726e-12	TRUE	2.79416	2.79473	6.91884	2.56633e-06	3.73084e-05	TRUE	3.60705	3.60744	6.91884	3.45794e-10	6.2702e-08	TRUE	2.09208	2.09241	6.91884	0.000915876	0.00603373
17252	Rdh11	15.6251	30.893	17.9987	22.0357	9.79184	9.53661	24.0024	26.4569	14.5015	21.347	25.0465	16.837	0	2.44959	0	28.2503	0.252181	0	1750	0.450004	0.450362	3.11152	0.71684	1	FALSE	0.911204	0.91183	3.11152	0.462259	0.872135	FALSE	-10.0781	-1.44269e+08	3.11152	1.8944e-06	2.86766e-05	TRUE	0.451446	0.451709	3.11152	0.715943	1	FALSE	0.530028	0.53032	3.11152	0.671395	0.82188
17254	Slc3a2	27.2271	37.3998	26.4521	34.249	32.8123	32.9869	27.9068	24.2084	29.0989	25.7603	25.3223	27.776	151.316	166.66	71.4676	128.468	213.796	45.5497	2958	0.216989	0.217045	6.46848	0.79241	1	FALSE	0.339694	0.339779	6.46848	0.677446	0.950082	FALSE	2.60522	2.60556	6.46848	1.56749e-05	0.000182349	TRUE	-0.0181943	-0.0181988	6.46848	0.982512	1	FALSE	3.69162	3.69194	6.46848	1.5835e-10	8.71323e-09
17259	Mef2b	3.41046	3.48122	2.23646	0.0932386	0.839703	6.74546	234.795	242.888	228.408	252.252	253.479	176.052	11.0423	9.17287	10.8776	6.31568	0	10.6126	1402	-0.384596	-0.387165	5.28121	0.73645	1	FALSE	6.73284	6.74103	5.28121	6.7179e-08	4.83206e-06	TRUE	2.74496	2.75199	5.28121	0.0153253	0.0541775	FALSE	6.98055	6.99131	5.28121	3.04762e-08	3.49366e-06	TRUE	2.61402	2.62306	5.28121	0.0236102	0.0794359
17279	Melk	0	0	0	0	0	0	18.3945	13.4391	16.992	15.978	19.6512	14.2045	0	0	0	3.2263	0	4.96955	5489	0	0	3.57021	1	1	FALSE	12.4424	1.44269e+08	3.57021	2.65257e-05	0.000861108	TRUE	9.38025	1.44269e+08	3.57021	0.000381724	0.00263427	TRUE	12.0619	1.44269e+08	3.57021	4.49152e-05	0.00166428	TRUE	9.45732	1.44269e+08	3.57021	0.0004464	0.0033015
17281	Fyco1	4.80878	7.75155	6.18222	6.30434	6.17429	7.72181	1.0791	0.917505	0.805374	0.646193	0.683296	2.10372	0.3398	0	4.39045	0	0	0.0257028	10720	0.295813	0.295918	3.14925	0.806859	1	FALSE	-2.32405	-2.32632	3.14925	0.0546622	0.293014	FALSE	-1.16526	-1.16596	3.14925	0.335563	0.540447	FALSE	-2.18997	-2.19162	3.14925	0.0697896	0.398358	FALSE	-11.6115	-1.44269e+08	3.14925	7.42071e-07	1.61713e-05
17312	Clec10a	1.75646	3.29731	19.758	4.23901	5.88552	6.53942	0	0	0	0	0	0	0	0	0	0	0	0	2467	1.48914	1.49155	0.942675	0.257156	1	FALSE	-8.58787	-1.44269e+08	0.942675	2.46786e-06	0.000119642	TRUE	-8.58787	-1.44269e+08	0.942675	0.000131869	0.0010895	TRUE	-10.077	-1.44269e+08	0.942675	6.95953e-08	6.71839e-06	TRUE	-10.077	-1.44269e+08	0.942675	0.000105827	0.00104544
17318	Mid1	0.0291723	0.146598	0.417386	0.306257	0.842763	1.25988	0.679741	1.00697	1.17481	1.27999	1.03797	0.110627	0	0.478249	0	0.144061	0	0	5122	0.12887	0.130019	0.0167047	0.92825	1	FALSE	1.49174	1.50116	0.0167047	0.298507	0.750291	FALSE	-6.61846	-1.44269e+08	0.0167047	0.00682125	0.0283811	FALSE	1.0679	1.07498	0.0167047	0.456568	0.958824	FALSE	0.115665	0.11629	0.0167047	0.943121	0.985364
17319	Mif	184.483	143.217	165.162	176.968	156.071	124.917	522.022	473.076	414.632	336.714	531.862	423.03	549.029	477.538	570.487	332.979	289.166	693.311	554	0.112366	0.112397	6.34156	0.89001	1	FALSE	2.10165	2.10197	6.34156	5.22602e-05	0.00153776	TRUE	2.87513	2.87549	6.34156	1.72432e-09	6.58894e-08	TRUE	1.68326	1.68353	6.34156	0.00271351	0.0447709	FALSE	2.56208	2.5624	6.34156	2.03849e-07	5.25376e-06
17330	Minpp1	4.79484	0.140088	0.531803	1.70717	3.02613	4.60817	4.65167	7.56382	6.4918	3.55406	5.9072	2.53716	14.4415	27.4208	13.1468	36.6188	7.2455	24.3662	2680	-1.35066	-1.35667	3.32965	0.221472	1	FALSE	1.18026	1.18242	3.32965	0.283649	0.732807	FALSE	3.24341	3.24686	3.32965	0.003096	0.0148654	FALSE	2.15042	2.15807	3.32965	0.0501544	0.323738	FALSE	5.62741	5.63707	3.32965	1.37427e-06	2.78012e-05
17345	Mki67	0.0444925	0.36022	0.848774	0	0.50635	0	82.5024	99.2792	101.209	55.582	82.5425	110.84	12.3832	17.0803	18.3729	3.66194	24.0917	19.7728	10075	5.40269	5.66567	6.97725	1.31578e-09	1.13402e-05	TRUE	13.003	13.2716	6.97725	3.77736e-43	2.07849e-39	TRUE	11.0307	11.2992	6.97725	6.39955e-34	5.86892e-31	TRUE	7.51732	7.52294	6.97725	6.13482e-24	1.35027e-20	TRUE	5.92337	5.92893	6.97725	1.13412e-16	1.57987e-14
17349	Mlf1	0	0	0	0	0	0	10.4475	15.807	18.3655	11.4004	12.313	11.03	0	0	0	0	0	0	1161	0	0	1.07818	1	1	FALSE	9.8019	1.44269e+08	1.07818	1.98155e-10	2.83207e-08	TRUE	0	0	1.07818	1	1	FALSE	9.62584	1.44269e+08	1.07818	8.16689e-10	1.30256e-07	TRUE	0	0	1.07818	1	1
17357	Marcksl1	7.55969	2.03234	6.32052	6.61359	4.65709	3.19674	10.8733	8.09137	8.82431	5.87207	8.78148	9.13122	0	0	0.328466	0	0	0	1601	-0.228127	-0.228808	1.43806	0.823446	1	FALSE	1.20908	1.21134	1.43806	0.227831	0.663652	FALSE	-4.57143	-4.661	1.43806	0.00025872	0.00192028	TRUE	1.07197	1.07442	1.43806	0.287306	0.828633	FALSE	-8.27988	-1.44269e+08	1.43806	0.000581106	0.0041314
17420	Mnat1	6.01568	2.54542	2.89888	3.94711	1.09714	3.10288	6.47629	7.34421	6.47341	6.51052	4.5583	4.49123	9.26132	3.85237	7.05722	16.5555	17.7674	20.2794	4769	-0.820076	-0.821447	3.78019	0.377676	1	FALSE	0.941906	0.942766	3.78019	0.307472	0.761757	FALSE	2.46224	2.46371	3.78019	0.00466428	0.0208745	FALSE	1.77644	1.77868	3.78019	0.0462309	0.308159	FALSE	3.83509	3.83804	3.78019	9.25401e-06	0.000140042
17427	Mns1	1.48842	6.37154	5.91547	6.07666	3.76423	1.16987	66.8768	40.9559	61.316	55.0385	60.7393	56.2555	28.978	11.8616	25.1732	6.53354	20.2708	46.3543	1807	1.00993	1.01343	4.25095	0.259455	1	FALSE	4.9071	4.91378	4.25095	3.29425e-09	3.62532e-07	TRUE	4.46442	4.47102	4.25095	6.32165e-08	1.48336e-06	TRUE	3.53465	3.53777	4.25095	1.45363e-05	0.00066655	TRUE	2.53239	2.53522	4.25095	0.00251611	0.0134351
17448	Mdh2	284.156	355.815	417.12	394.201	316.202	373.53	689.721	639.686	633.858	485.729	653.202	652.908	468.829	447.117	773.428	368.941	443.727	591.689	1282	0.250207	0.250221	7.91183	0.75425	1	FALSE	1.44413	1.44418	7.91183	0.00327714	0.0399833	FALSE	1.76407	1.76413	7.91183	5.77343e-05	0.000544911	TRUE	0.98042	0.980455	7.91183	0.109845	0.525356	FALSE	1.50933	1.50938	7.91183	0.00167041	0.00969047
17449	Mdh1	209.403	183.883	280.024	229.195	184.519	223.373	419.301	412.953	436.13	389.547	469.258	404.919	390.218	506.37	468.129	556.614	721.028	354.479	1958	0.176006	0.176016	8.27178	0.827258	1	FALSE	1.53275	1.53281	8.27178	0.00217806	0.0292668	FALSE	1.86408	1.86414	8.27178	3.99501e-05	0.000400776	TRUE	1.1691	1.16914	8.27178	0.0427323	0.293082	FALSE	2.7422	2.74226	8.27178	2.27092e-12	1.77244e-10
17463	Psmd7	68.3889	33.5221	44.2378	73.0109	45.8198	65.9953	132.449	150.972	138.898	116.596	142.436	116.307	132.947	64.7032	49.6825	92.1948	49.7231	147.733	2281	-0.550705	-0.550815	6.32375	0.493075	1	FALSE	1.52496	1.52512	6.32375	0.0275213	0.184453	FALSE	1.72528	1.72545	6.32375	0.0104914	0.0399232	FALSE	1.91185	1.9121	6.32375	0.00370532	0.0562432	FALSE	2.07665	2.07691	6.32375	0.00139933	0.00845046
17523	Mpo	0	0	0	0	0	0	0	0	0	0	0	0	14.1285	0	0	12.4623	15.6004	61.362	2546	0	0	2.52679	1	1	FALSE	0	0	2.52679	1	1	FALSE	12.2641	1.44269e+08	2.52679	0.000101321	0.000869764	TRUE	0	0	2.52679	1	1	FALSE	11.3042	1.44269e+08	2.52679	0.000245501	0.00205611
17684	Cited2	4.359	2.45383	4.49858	5.00126	3.56576	2.3412	6.60651	7.91616	7.06924	3.31286	2.03404	5.36552	36.5834	17.2795	56.8376	26.8192	12.4523	0.263543	2091	0.0236663	0.0237418	3.21122	0.984436	1	FALSE	0.943622	0.945793	3.21122	0.435398	0.856467	FALSE	3.94502	3.94924	3.21122	0.00147937	0.00796341	TRUE	0.910198	0.912279	3.21122	0.45198	0.957099	FALSE	3.75697	3.76109	3.21122	0.00241672	0.0130118
17691	Sik1	2.18713	1.69303	2.11778	3.04406	2.14676	0.419478	1.17068	0.532034	0.0870341	0.960189	0.786055	0.377	8.58356	3.80287	5.53981	2.61834	11.745	3.54424	4509	0.212253	0.212842	2.1716	0.850842	1	FALSE	-1.02756	-1.03194	2.1716	0.361813	0.80705	FALSE	2.63789	2.64146	2.1716	0.0180565	0.0616544	FALSE	-1.36103	-1.36681	2.1716	0.226254	0.753119	FALSE	2.8268	2.82995	2.1716	0.011468	0.0447536
17698	Msn	328.725	316.435	358.505	353.782	371.782	340.431	204.059	212.624	218.751	292.342	191.44	244.247	18.9332	30.4989	0.540423	25.4321	20.7227	18.6884	6325	0.22841	0.228413	8.50057	0.811428	1	FALSE	-0.20026	-0.200263	8.50057	0.834364	0.983149	FALSE	-3.63369	-3.63389	8.50057	3.87967e-05	0.000392064	TRUE	-0.192127	-0.192129	8.50057	0.841013	1	FALSE	-2.44882	-2.44889	8.50057	0.00596145	0.0268436
17713	Grpel1	52.8657	54.887	57.8547	61.17	37.8549	58.7967	87.3453	85.8458	75.0858	71.5962	97.0494	79.0025	128.906	94.8501	149.507	31.8319	88.1841	126.128	3338	-0.00471846	-0.00471911	6.69427	0.995386	1	FALSE	1.11253	1.11264	6.69427	0.0913799	0.400811	FALSE	2.21919	2.21935	6.69427	2.20815e-05	0.000244967	TRUE	0.932815	0.932908	6.69427	0.17855	0.684888	FALSE	1.78796	1.7881	6.69427	0.00148399	0.00883249
17748	Mt1	0	0	2.0765	0	0.346509	0	4.31392	1.90644	1.55935	3.27682	3.44261	3.15212	375.121	270.104	327.713	150.508	228.55	346.333	755	4.79416	1.44269e+08	5.14933	0.000321733	0.126453	FALSE	7.01718	1.44269e+08	5.14933	1.37439e-08	1.31524e-06	TRUE	14.3204	1.44269e+08	5.14933	1.85288e-31	1.3594e-28	TRUE	2.02901	2.07076	5.14933	0.027595	0.225117	FALSE	9.30693	9.36142	5.14933	2.06448e-22	8.41469e-20
17749	Polr2k	99.4528	109.578	95.3226	95.2422	79.879	109.104	136.079	164.515	141.801	107.913	151.354	157.815	319.248	213.696	260.388	106.093	167.544	205.204	619	0.100352	0.100393	5.207	0.902576	1	FALSE	1.03674	1.03705	5.207	0.142454	0.519056	FALSE	2.40412	2.40461	5.207	2.22685e-05	0.000245909	TRUE	0.875596	0.875852	5.207	0.231717	0.760752	FALSE	2.07811	2.07854	5.207	0.000439393	0.00326504
17750	Mt2	0	0	0	0	0	0	0	0	0	0	0	0	126.117	106.839	122.483	45.1223	37.3056	121.413	556	0	0	2.76778	1	1	FALSE	0	0	2.76778	1	1	FALSE	12.3658	1.44269e+08	2.76778	1.46372e-15	1.98867e-13	TRUE	0	0	2.76778	1	1	FALSE	11.9142	1.44269e+08	2.76778	2.33815e-14	2.54766e-12
17758	Map4	8.07375	3.95829	4.29328	6.44804	4.85155	8.66162	4.07038	4.90041	6.87124	5.71746	8.07423	4.10718	0.471492	2.94006	0.0247516	0.208382	0.290805	0.233437	10623	-0.617014	-0.617261	3.79997	0.570711	1	FALSE	0.259761	0.259838	3.79997	0.811814	0.977431	FALSE	-3.90147	-3.90832	3.79997	0.000499964	0.00329664	TRUE	0.461967	0.462161	3.79997	0.671669	1	FALSE	-0.600306	-0.600674	3.79997	0.585415	0.756694
17765	Mtf2	21.7861	15.5135	22.0198	30.0829	18.0405	22.1171	77.9021	85.1393	60.79	66.8654	67.4222	94.2361	0	18.5763	0	2.08905	9.103	6.29632	4945	-0.220598	-0.220649	5.80685	0.86218	1	FALSE	1.99461	1.99484	5.80685	0.116908	0.4648	FALSE	-2.62188	-2.62344	5.80685	0.041393	0.119374	FALSE	2.41338	2.41367	5.80685	0.0587221	0.355857	FALSE	0.37699	0.377073	5.80685	0.767134	0.884845
17768	Mthfd2	14.509	19.588	16.4556	31.7645	27.7412	12.2548	148.391	129.334	142.566	114.377	141.202	111.301	1.75974	82.5406	44.966	59.886	20.4669	23.0277	2070	0.276405	0.276563	5.60403	0.774101	1	FALSE	3.38026	3.38108	5.60403	0.000146677	0.00351674	TRUE	1.0494	1.04987	5.60403	0.265592	0.463281	FALSE	2.76665	2.76729	5.60403	0.00195436	0.0348022	FALSE	2.71604	2.71667	5.60403	0.00243582	0.013089
17772	Mtm1	0.236447	2.95885	2.01653	2.05639	1.86293	0.227844	0.804982	1.29516	0.974121	2.46409	1.39666	1.45574	0.0847682	0.114009	0	0	0	0	10743	1.54466	1.54727	1.90605	0.200179	1	FALSE	0.786896	0.788569	1.90605	0.51524	0.89493	FALSE	-4.18034	-4.26253	1.90605	0.00458466	0.0205851	FALSE	-0.0714449	-0.0715143	1.90605	0.952897	1	FALSE	-4.60154	-4.6347	1.90605	0.00186429	0.0106083
17775	Laptm4a	58.0417	62.5433	56.5006	63.6718	67.2775	59.21	32.1264	25.1275	32.5648	76.114	31.2424	20.9193	191.843	124.263	117.698	169.481	165.209	208.236	2129	0.229442	0.229485	6.34421	0.783944	1	FALSE	-0.383703	-0.383792	6.34421	0.643174	0.93839	FALSE	2.54926	2.5495	6.34421	8.82269e-05	0.000774272	TRUE	-0.276981	-0.277034	6.34421	0.739989	1	FALSE	2.61492	2.61513	6.34421	5.48724e-05	0.000612445
17859	Mxi1	0.717449	0.64095	0.524654	1.35993	0.649011	0	0.467362	0.0383953	0.75372	0.23758	0.510546	0.054414	0	2.84244	0.0420833	12.8728	11.8664	0	6248	-0.0893278	-0.089828	1.8649	0.947155	1	FALSE	0.201301	0.20239	1.8649	0.881279	0.995043	FALSE	-4.44396	-4.61755	1.8649	0.0102832	0.0392667	FALSE	-2.09489	-2.12414	1.8649	0.128224	0.574792	FALSE	5.23128	5.23977	1.8649	0.000360973	0.00278968
17863	Myb	1.21422	0.777672	3.03169	0.0624859	1.46939	2.92511	0.83213	3.21082	1.46945	1.98085	1.49657	1.48971	9.57678	7.17197	15.7108	14.1086	47.9922	24.4319	4184	0.647064	0.649501	3.81282	0.560235	1	FALSE	0.481416	0.483326	3.81282	0.665395	0.947481	FALSE	4.60236	4.60888	3.81282	4.51712e-05	0.000443848	TRUE	0.589875	0.591347	3.81282	0.595313	0.99038	FALSE	4.89176	4.89598	3.81282	1.69693e-05	0.000232298
17864	Mybl1	0.0419721	0	0.400346	0	0	0	12.4614	13.8478	12.9342	13.2734	14.6021	21.6784	0	0	0	0	0	0	3560	3.03332	3.65029	2.71085	0.0462025	1	FALSE	9.90359	10.5874	2.71085	2.30449e-08	2.01278e-06	TRUE	-1.45581	-1.44269e+08	2.71085	0.5224	0.715411	FALSE	7.09243	7.1593	2.71085	5.08876e-06	0.000277237	TRUE	-4.48913	-1.44269e+08	2.71085	0.200175	0.376441
17865	Mybl2	0.121086	0.743706	0	0	0	0	8.70696	14.0943	8.79855	8.52065	9.38259	9.67345	0	1.32339	10.2987	0	0.834473	5.28441	3702	2.54841	2.75705	2.58869	0.159495	1	FALSE	8.11314	8.35831	2.58869	0.000249946	0.00559076	TRUE	7.60917	7.85401	2.58869	0.000464872	0.00309868	TRUE	5.76975	5.80638	2.58869	0.00397164	0.0596092	FALSE	2.8684	2.90066	2.58869	0.118279	0.263234
17869	Myc	15.5797	21.1095	22.0326	22.313	24.8555	20.2455	28.1229	24.1922	30.0173	27.6382	37.8118	20.1651	52.7922	16.7645	18.1007	18.1203	23.807	55.6836	2484	0.420377	0.420575	4.63827	0.616538	1	FALSE	1.25199	1.25244	4.63827	0.103004	0.431832	FALSE	2.18546	2.18607	4.63827	0.00185624	0.00966318	TRUE	0.376581	0.376715	4.63827	0.654697	0.999949	FALSE	1.08135	1.08166	4.63827	0.170163	0.338328
17872	Ppp1r15a	16.2912	36.1152	14.6165	20.9331	15.4651	16.1489	61.723	68.004	80.2256	86.0209	72.4563	60.6209	4.65416	10.0154	8.95866	16.0901	10.9765	3.47351	2935	0.462613	0.46281	5.06946	0.574106	1	FALSE	2.5347	2.5353	5.06946	0.000102756	0.00267334	TRUE	-0.702523	-0.702971	5.06946	0.383966	0.590638	FALSE	2.02535	2.02574	5.06946	0.00283788	0.0459278	FALSE	0.518274	0.518428	5.06946	0.528626	0.715827
17876	Myef2	9.90518	7.67818	5.66207	8.69626	5.35036	12.7371	14.0454	17.5663	13.6839	14.5392	9.83145	16.7832	12.7373	41.7479	18.4192	26.0184	13.9014	7.96678	4254	-0.544914	-0.545308	4.61455	0.510733	1	FALSE	0.817695	0.818066	4.61455	0.309558	0.764127	FALSE	1.31373	1.31424	4.61455	0.0839655	0.205104	FALSE	1.67874	1.6796	4.61455	0.0211804	0.188432	FALSE	3.48035	3.48149	4.61455	1.36518e-07	3.68231e-06
17896	Myl4	5.64478	10.8459	9.65991	9.44093	13.3714	5.19215	79.2414	83.1633	51.1621	56.9019	79.9442	73.2843	90.5605	29.259	82.3868	105.763	62.7651	79.9048	900	0.907951	0.910818	4.22073	0.278664	1	FALSE	3.86964	3.87534	4.22073	7.81128e-08	5.54601e-06	TRUE	4.62777	4.63363	4.22073	1.63944e-10	8.12705e-09	TRUE	2.93341	2.93624	4.22073	5.46246e-05	0.00198397	TRUE	3.88007	3.88309	4.22073	7.48238e-08	2.18999e-06
17913	Myo1c	61.7619	88.7933	71.3811	75.0668	106.185	63.1831	30.0261	29.8561	33.9638	52.25	24.4566	32.653	6.1057	5.54299	3.74616	0.123681	2.95888	0.23092	5966	0.593824	0.593856	6.02991	0.571877	1	FALSE	-0.642002	-0.642055	6.02991	0.540861	0.905574	FALSE	-3.22967	-3.23047	6.02991	0.00168652	0.00892314	TRUE	-0.904824	-0.904879	6.02991	0.386733	0.913445	FALSE	-3.66136	-3.66208	6.02991	0.000411852	0.00309592
17920	Myo6	0	0.188567	0	0.246209	0.0164248	1.27131	1.18459	1.31032	1.72467	1.46004	1.3648	1.53682	0	0.0768958	0	0	0	0	7964	-2.59252	-2.64368	0.870799	0.109529	1	FALSE	2.14694	2.15473	0.870799	0.177688	0.582153	FALSE	-7.16139	-1.44269e+08	0.870799	0.00535972	0.0233784	FALSE	4.68679	4.74565	0.870799	0.00656269	0.0869102	FALSE	-0.0848105	-0.0918756	0.870799	0.955895	0.991202
17921	Myo7a	1.86995	3.24651	0.854657	3.37409	3.47864	1.91453	0.863816	0.969458	0.102317	1.99958	0.338831	2.26032	0	0	0.0685534	0	0	0	7671	0.225554	0.225849	1.61358	0.842287	1	FALSE	-1.96584	-1.97172	1.61358	0.0807215	0.372313	FALSE	-5.56001	-5.65214	1.61358	6.2471e-05	0.000579887	TRUE	-0.218937	-0.219222	1.61358	0.846913	1	FALSE	-9.70128	-1.44269e+08	1.61358	4.13606e-05	0.000483199
17925	Myo9b	15.0716	6.84585	6.08505	9.29607	10.3843	2.90955	3.8361	6.14538	4.85201	4.10957	5.5013	8.54294	0	1.87927	0	0	0	0.110287	7495	-0.08662	-0.0866529	3.47294	0.947011	1	FALSE	-0.459973	-0.460174	3.47294	0.724155	0.960991	FALSE	-6.8727	-6.93454	3.47294	1.71767e-05	0.000197936	TRUE	-0.0414735	-0.0414901	3.47294	0.974616	1	FALSE	-2.2897	-2.29192	3.47294	0.0874427	0.211386
17936	Nab1	12.158	4.84545	3.3614	6.60282	4.80757	13.0329	3.84081	5.35141	8.40716	4.91104	8.49857	8.79793	0.894914	15.4062	0	1.01517	7.02568	0.162461	5088	-1.08376	-1.08455	3.39482	0.335983	1	FALSE	-0.0527195	-0.052746	3.39482	0.962893	1	FALSE	-3.80665	-3.81686	3.39482	0.00139891	0.00761869	TRUE	0.83147	0.832129	3.39482	0.461536	0.959063	FALSE	2.14625	2.14742	3.39482	0.055795	0.151949
17937	Nab2	7.42751	3.06181	4.6493	4.61964	8.7882	3.97513	2.52972	1.35086	3.91167	1.96959	4.40459	1.36432	0	0	0.102111	0	0	0	2575	0.228405	0.228804	1.26822	0.82142	1	FALSE	-0.0441006	-0.0441828	1.26822	0.965287	1	FALSE	-6.00352	-6.181	1.26822	7.82331e-06	9.89604e-05	TRUE	-1.52397	-1.52832	1.26822	0.123662	0.562125	FALSE	-9.28771	-1.44269e+08	1.26822	3.08982e-05	0.000382491
17938	Naca	83.5473	77.2151	85.8098	76.362	56.4587	60.8658	121.172	125.387	115.711	94.0322	128.927	122.639	216.532	169.685	178.792	134.799	131.379	233.738	7034	0.173514	0.173522	8.48056	0.829919	1	FALSE	1.24512	1.24517	8.48056	0.0358483	0.221376	FALSE	2.51324	2.5133	8.48056	1.97199e-08	5.25466e-07	TRUE	0.91562	0.91565	8.48056	0.170723	0.669379	FALSE	2.30384	2.30389	8.48056	5.72644e-07	1.30206e-05
17974	Nck2	5.43549	2.91108	2.85682	6.01683	3.94914	3.11122	0.583649	3.17603	0.485569	1.62239	1.608	3.00072	5.52123	24.3989	15.6812	18.0773	19.1117	8.3867	4041	-0.419287	-0.41992	3.49725	0.639188	1	FALSE	-1.95624	-1.96165	3.49725	0.0177182	0.137316	FALSE	1.91033	1.91171	3.49725	0.0194133	0.0652345	FALSE	-0.046726	-0.046807	3.49725	0.958699	1	FALSE	3.97487	3.97723	3.49725	3.53615e-07	8.4783e-06
17991	Ndufa2	153.375	154.244	144.679	192.992	126.109	137.971	264.323	234.906	238.38	149.656	228.918	262.429	401.966	280.152	451.814	239.916	367.069	378.143	529	-0.011718	-0.0117214	5.69658	0.988517	1	FALSE	1.11401	1.11424	5.69658	0.0853321	0.384111	FALSE	2.32775	2.3281	5.69658	3.1287e-06	4.45425e-05	TRUE	0.879616	0.879817	5.69658	0.205989	0.727782	FALSE	2.35351	2.35386	5.69658	2.56136e-06	4.73284e-05
17992	Ndufa4	283.049	220.531	293.447	281.368	216.151	260.286	485.767	531.716	558.877	358.528	541.013	515.957	1212.37	1243.47	1290.1	869.86	953.496	1343.51	492	0.0210743	0.0210783	7.10958	0.979322	1	FALSE	1.47406	1.47423	7.10958	0.00657977	0.0672334	FALSE	3.21334	3.21359	7.10958	5.55295e-15	6.57099e-13	TRUE	1.21269	1.21284	7.10958	0.0408393	0.285175	FALSE	3.3736	3.37385	7.10958	1.48698e-16	2.02027e-14
17993	Ndufs4	61.1709	62.328	46.8264	48.4876	45.0236	52.729	85.3678	85.8552	76.0655	57.9792	96.3483	90.4246	118.731	93.0174	155.979	97.6467	103.856	163.273	1534	0.107834	0.107867	5.7072	0.894173	1	FALSE	1.19317	1.19342	5.7072	0.0494446	0.275222	FALSE	2.40711	2.40748	5.7072	1.56306e-07	3.25786e-06	TRUE	0.886984	0.887178	5.7072	0.190286	0.706509	FALSE	2.2504	2.25073	5.7072	1.92966e-06	3.73214e-05
17999	Nedd4	1.83536	5.64161	6.00991	3.69136	3.29627	4.60709	11.4771	9.31082	17.8734	13.7845	15.6039	14.207	15.6256	16.3627	6.72575	15.9779	4.13543	19.9925	7897	0.778499	0.779097	5.03905	0.377923	1	FALSE	2.71402	2.71524	5.03905	0.000649547	0.0115563	FALSE	3.13073	3.132	5.03905	7.43762e-05	0.000673116	TRUE	1.60618	1.60675	5.03905	0.0547413	0.339587	FALSE	2.65362	2.65433	5.03905	0.000904179	0.00597269
18000	2017-09-02	165.824	182.275	208.441	173.575	196.054	204.267	239.443	310.912	292.228	296.412	257.373	328.592	247.469	427.613	272.243	194.762	265.134	258.344	3334	0.316279	0.316291	8.35656	0.689958	1	FALSE	1.08523	1.08527	8.35656	0.080005	0.371013	FALSE	1.52207	1.52211	8.35656	0.00424129	0.0192635	FALSE	0.9535	0.953524	8.35656	0.143947	0.613056	FALSE	1.90013	1.90016	8.35656	8.21371e-05	0.000855984
18002	Nedd8	266.078	240.313	274.393	270.778	203.816	256.897	549.427	574.829	528.247	360.62	526.938	509.403	301.79	370.287	375.624	204.695	392.933	345.104	602	0.05002	0.0500281	6.34745	0.950939	1	FALSE	1.5452	1.54536	6.34745	0.00422207	0.0484504	FALSE	1.3455	1.34564	6.34745	0.0193857	0.0651618	FALSE	1.27979	1.27992	6.34745	0.029177	0.233352	FALSE	1.71125	1.7114	6.34745	0.00100576	0.00647361
18019	Nfatc2	2.17028	1.6981	2.26076	1.24912	3.13737	1.02064	1.6742	1.00863	1.1625	1.41844	0.395131	1.28866	0	3.51112	0	0	0	0	10465	0.855216	0.856289	2.0933	0.563278	1	FALSE	0.0622654	0.0623676	2.0933	0.96639	1	FALSE	-9.23532	-1.44269e+08	2.0933	0.000161808	0.00129505	TRUE	-0.648672	-0.649424	2.0933	0.660912	1	FALSE	0.320466	0.320729	2.0933	0.829326	0.922018
18022	Nfe2	0	0	0	0	0	0	0	1.65395	0	1.26073	0	0	0	2.20287	32.473	0	0	55.0077	1668	0	0	1.65771	1	1	FALSE	0	0	1.65771	1	1	FALSE	11.7276	1.44269e+08	1.65771	0.000265143	0.00196181	TRUE	6.47922	1.44269e+08	1.65771	0.0116856	0.128857	FALSE	7.09306	1.44269e+08	1.65771	0.00816002	0.034477
18025	Nfe2l3	2.99604	1.50558	0.155877	1.28671	1.09681	0.243369	0	0.0437284	0	0.225483	0	0.247888	0	0	0	0	0	0	2743	-0.614511	-0.619106	-0.997933	0.666454	1	FALSE	-7.37166	-1.44269e+08	-0.997933	0.000103445	0.00267862	TRUE	-7.37166	-1.44269e+08	-0.997933	0.0022496	0.0113097	FALSE	-2.03978	-2.08236	-0.997933	0.163292	0.656069	FALSE	-6.75715	-1.44269e+08	-0.997933	0.0308799	0.0976532
18027	Nfia	0.543589	0.31092	0.594374	0.545152	0.24374	0.572591	0.269067	0.0532152	0.255357	0.208544	0.482221	0.221223	18.3426	17.3341	12.6219	15.5826	9.90712	13.7889	11270	-0.319296	-0.320824	4.82195	0.716309	1	FALSE	-0.197705	-0.198581	4.82195	0.822532	0.980329	FALSE	5.78926	5.79519	4.82195	1.43638e-14	1.5967e-12	TRUE	-0.967835	-0.975057	4.82195	0.260695	0.800515	FALSE	6.53494	6.54243	4.82195	2.22746e-17	3.60488e-15
18030	Nfil3	0	0	0	0.599635	0.0600032	0	0.927336	0.330129	0.96009	1.1916	6.06979	0	22.14	20.226	0.120613	9.47738	0	9.73216	2180	-2.68356	-3.20782	1.40729	0.210691	1	FALSE	4.05898	4.1338	1.40729	0.0770552	0.362855	FALSE	6.75111	6.82984	1.40729	0.00858294	0.0340695	FALSE	4.42556	5.00603	1.40729	0.0563606	0.346314	FALSE	9.71843	10.3215	1.40729	0.00076423	0.0052141
18032	Nfix	0	0	0	0	0	0	0	0	0	0	0	0	1.16602	0.313648	2.55867	0	0	3.52796	3905	0	0	-1.12765	1	1	FALSE	0	0	-1.12765	1	1	FALSE	9.43763	1.44269e+08	-1.12765	2.27485e-06	3.35587e-05	TRUE	0	0	-1.12765	1	1	FALSE	5.47709	1.44269e+08	-1.12765	0.00734917	0.0316443
18035	Nfkbia	278.496	246.645	237.659	288.181	213.98	233.09	83.4328	71.0263	85.3303	75.5203	92.1808	70.192	289.809	166.771	107.24	204.682	297.099	199.627	1579	-0.0155323	-0.0155332	6.75227	0.984944	1	FALSE	-1.09487	-1.09498	6.75227	0.119168	0.47005	FALSE	0.649856	0.649888	6.75227	0.398596	0.604827	FALSE	-1.39707	-1.39721	6.75227	0.0345357	0.257497	FALSE	1.22486	1.22492	6.75227	0.0735258	0.18596
18054	Ngp	0	0	0	0	0	0	0	0	0	0	0	0	102.362	0	0	212.276	84.3862	30.1402	1161	0	0	3.66713	1	1	FALSE	0	0	3.66713	1	1	FALSE	12.1515	1.44269e+08	3.66713	0.000142804	0.00117193	TRUE	0	0	3.66713	1	1	FALSE	13.6641	1.44269e+08	3.66713	5.73272e-05	0.00063136
18073	Nid1	0.520327	2.77819	5.74891	3.07265	4.21346	3.11568	0.391099	0.0696152	1.40454	0.21538	0.119995	0	0	0	0	0	0	0	6892	1.16117	1.16254	1.45498	0.402878	1	FALSE	-1.1922	-1.19541	1.45498	0.391553	0.828931	FALSE	-9.18444	-1.44269e+08	1.45498	8.0195e-05	0.000714034	TRUE	-5.12841	-5.167	1.45498	0.000806072	0.0175313	FALSE	-10.3456	-1.44269e+08	1.45498	0.000120536	0.00116564
18080	Nin	10.3875	3.36673	5.89792	4.49537	3.61589	5.61108	1.87569	2.9111	3.83128	2.45262	2.53687	4.00907	0	0	0	0	0	2.74287	12155	-0.468268	-0.468441	3.48444	0.744364	1	FALSE	-0.770896	-0.771214	3.48444	0.591693	0.921986	FALSE	-1.97069	-1.97199	3.48444	0.175207	0.34679	FALSE	-0.203126	-0.203221	3.48444	0.887496	1	FALSE	-11.1759	-1.44269e+08	3.48444	4.27361e-05	0.000497684
18100	Mrpl40	62.0343	68.6817	68.8975	84.132	51.083	57.8976	144.46	120.174	110.105	106.698	131.806	155.649	102.288	105.646	93.9594	85.3285	137.624	155.918	1055	0.0645639	0.0645868	5.36883	0.937073	1	FALSE	1.43276	1.43308	5.36883	0.0233764	0.16651	FALSE	1.77035	1.77071	5.36883	0.00287156	0.0139583	FALSE	1.29663	1.29693	5.36883	0.0465244	0.309741	FALSE	2.08851	2.08889	5.36883	0.000236748	0.00199496
18102	Nme1	139.137	206.617	235.423	239.531	172.22	199.548	462.429	450.651	425.802	293.274	469.802	431.19	709.36	498.844	509.693	511.439	561.384	709.026	1235	0.282383	0.282411	7.69676	0.723605	1	FALSE	1.76052	1.76063	7.69676	0.000818241	0.0138534	FALSE	2.76416	2.7643	7.69676	1.0554e-09	4.35005e-08	TRUE	1.20705	1.20713	7.69676	0.0490887	0.320257	FALSE	2.65845	2.65856	7.69676	6.56405e-09	2.56161e-07
18103	Nme2	136.53	174.565	192.051	162.17	122.701	166.147	337.751	325.883	327.269	240.636	351.274	318.222	745.24	561.055	679.546	401.666	719.084	594.925	823	0.273303	0.273354	7.01635	0.731961	1	FALSE	1.66378	1.66398	7.01635	0.00135342	0.0201275	FALSE	3.13959	3.13985	7.01635	7.32208e-14	7.06838e-12	TRUE	1.13009	1.13022	7.01635	0.0663104	0.386775	FALSE	3.06079	3.061	7.01635	4.37923e-13	3.85547e-11
18104	Nqo1	0	0	0	0	0	0	0	0	0	0.478221	0	2.84776	10.2684	15.3889	32.5282	0	0	1.06521	1552	0	0	0.654367	1	1	FALSE	0	0	0.654367	1	1	FALSE	10.6595	1.44269e+08	0.654367	0.000628707	0.00398785	TRUE	6.48843	1.44269e+08	0.654367	0.0123539	0.133158	FALSE	9.79085	1.44269e+08	0.654367	0.00132337	0.00806404
18128	Notch1	1.93078	1.60426	3.2302	1.47464	1.62318	2.21357	0.126697	0.221418	0.308551	0.405947	0.0363483	0.278928	2.14801	2.13532	0.188756	6.35648	1.22198	0.423855	9751	0.431258	0.431796	2.15049	0.715663	1	FALSE	-2.97309	-2.98757	2.15049	0.0131887	0.110917	FALSE	0.165177	0.165365	2.15049	0.890125	0.957477	FALSE	-2.54755	-2.55507	2.15049	0.0317852	0.244379	FALSE	1.9535	1.95465	2.15049	0.0983482	0.22989
18129	Notch2	50.8421	34.5697	33.128	38.754	39.5565	35.8755	1.69868	0.957172	2.77962	2.16937	1.91846	2.17672	13.0131	14.3766	12.7845	14.5837	8.43568	9.1018	10777	-0.0448456	-0.0448482	5.92274	0.956982	1	FALSE	-3.75667	-3.75771	5.92274	1.34697e-10	2.01706e-08	TRUE	-0.844602	-0.844668	5.92274	0.269443	0.467332	FALSE	-4.04403	-4.04536	5.92274	4.27076e-12	1.20512e-09	TRUE	-0.179126	-0.179137	5.92274	0.828717	0.922018
18140	Uhrf1	0.491111	7.19818	2.02991	2.82852	5.44582	16.2121	182.14	169.227	175.921	167.948	167.298	152.095	26.9383	19.6249	28.0149	7.67995	44.8449	40.6773	3651	-0.132461	-0.13263	6.45119	0.894556	1	FALSE	5.40105	5.40273	6.45119	3.47757e-08	2.81402e-06	TRUE	3.40078	3.40233	6.45119	0.000316492	0.00227053	TRUE	5.37911	5.38095	6.45119	3.9456e-08	4.29914e-06	TRUE	3.55261	3.55434	6.45119	0.000175935	0.00155782
18148	Npm1	586.334	556.554	561.245	537.301	504.147	604.052	1363.5	1442.55	1260.81	1130.37	1375.29	1254.85	2034.31	1855.28	1861	1431.29	1158.22	2627.95	1659	0.105588	0.105591	9.74332	0.896424	1	FALSE	1.74544	1.74547	9.74332	0.000230548	0.00522054	TRUE	2.92485	2.92489	9.74332	6.07046e-14	5.96477e-12	TRUE	1.5214	1.52142	9.74332	0.00273096	0.044857	FALSE	2.78202	2.78205	9.74332	1.91719e-12	1.50705e-10
18220	Nucb1	14.0507	29.711	39.1687	31.1139	24.6007	28.012	7.51766	9.45993	10.0788	9.53076	12.4236	10.817	18.5079	51.0228	79.2266	60.284	54.3503	36.0506	4945	0.561091	0.561192	5.9052	0.482259	1	FALSE	-0.747307	-0.74752	5.9052	0.336398	0.79087	FALSE	1.76109	1.76131	5.9052	0.00785717	0.0317794	FALSE	-1.37371	-1.37405	5.9052	0.0500651	0.323717	FALSE	2.13396	2.13413	5.9052	0.000782732	0.00532713
18222	Numb	6.84623	6.34634	4.6916	13.607	8.72823	8.01788	5.89531	2.93465	4.13153	6.49314	2.94309	6.7048	17.4193	0	0	0	0	0.612842	2248	-0.358535	-0.359027	2.0045	0.802816	1	FALSE	-0.617854	-0.618786	2.0045	0.667222	0.947511	FALSE	0.583406	0.583974	2.0045	0.685806	0.832942	FALSE	0.0050095	0.00501699	2.0045	0.997217	1	FALSE	-9.33529	-1.44269e+08	2.0045	0.000975728	0.00631269
18245	Oaz1	445.692	440.896	428.461	431.868	380.711	432.472	682.074	681.232	697.273	547.219	708.449	674.508	910.131	744.55	915.858	594.517	755.484	862.686	2558	0.122749	0.122752	9.32765	0.879545	1	FALSE	1.20439	1.2044	9.32765	0.0222447	0.161213	FALSE	2.04114	2.04117	9.32765	7.73919e-08	1.76701e-06	TRUE	0.887779	0.887793	9.32765	0.160261	0.648884	FALSE	2.04735	2.04737	9.32765	6.95868e-08	2.06416e-06
18263	Odc1	8.33048	10.7113	15.5561	7.44188	7.13867	9.87234	47.226	32.8241	44.5286	21.2723	57.2398	60.2004	72.7602	42.7981	50.1717	27.5221	65.1493	72.2641	2547	0.597814	0.598405	5.25036	0.460422	1	FALSE	3.07694	3.07848	5.25036	1.10526e-06	5.87602e-05	TRUE	3.96928	3.97091	5.25036	1.65158e-10	8.1505e-09	TRUE	2.02126	2.02213	5.25036	0.00274961	0.0450961	FALSE	3.27534	3.27637	5.25036	1.96042e-07	5.10034e-06
18301	Fxyd5	57.8848	43.4679	62.9578	53.2036	43.4192	42.8836	4.15266	3.32626	2.82144	2.80663	3.37554	3.01569	47.3189	56.7798	76.3768	47.1252	54.392	67.3013	3570	0.152133	0.152153	5.69769	0.851198	1	FALSE	-3.37933	-3.38125	5.69769	7.10666e-13	1.70019e-10	TRUE	1.25844	1.25856	5.69769	0.0438898	0.125131	FALSE	-3.7593	-3.7616	5.69769	6.60456e-16	4.03796e-13	TRUE	1.37377	1.37388	5.69769	0.0235753	0.0793656
18356	Olfr56	2.2212	1.35754	0.687135	1.3655	0.210216	2.14564	0.135368	0.0481908	0	0.149096	0.379732	0.318716	0	0	0	0	0	0	2489	-1.15746	-1.16729	-0.92719	0.366935	1	FALSE	-2.90855	-2.96078	-0.92719	0.0286446	0.189557	FALSE	-7.50373	-1.44269e+08	-0.92719	0.000835457	0.00501593	TRUE	-1.78073	-1.82487	-0.92719	0.176951	0.681129	FALSE	-6.34628	-1.44269e+08	-0.92719	0.038366	0.114858
18453	P4hb	77.5362	86.1916	97.2056	105.843	81.9992	92.2786	96.7784	75.9475	72.2611	128.184	97.4293	99.1717	153.392	141.156	90.2356	123.852	129.022	124.739	2538	0.139147	0.139161	6.70889	0.864253	1	FALSE	0.472628	0.472673	6.70889	0.544998	0.906508	FALSE	1.46374	1.46384	6.70889	0.0168988	0.0584288	FALSE	0.486837	0.486879	6.70889	0.531891	0.981035	FALSE	1.87835	1.87845	6.70889	0.000886287	0.00588629
18476	Pafah1b3	24.4904	40.657	70.0798	37.3669	37.2641	47.9777	110.448	124.511	120.22	93.1671	141.773	114.542	211.452	209.112	146.475	239.722	337.123	200.804	1025	0.660483	0.660856	5.86386	0.388342	1	FALSE	2.31249	2.3133	5.86386	5.30512e-05	0.00155274	TRUE	3.39768	3.3986	5.86386	1.96956e-10	9.54848e-09	TRUE	1.42924	1.42965	5.86386	0.0282535	0.228793	FALSE	3.68085	3.68144	5.86386	3.5608e-12	2.61244e-10
18477	Prdx1	408.719	312.555	413.891	410.796	310.632	266.02	1157.66	1141.74	1194.11	943.244	1134.5	1104.95	1136.88	882.51	945.05	967.005	897.583	1323.42	1417	0.113746	0.113751	8.90114	0.888529	1	FALSE	2.19601	2.19607	8.90114	3.79325e-06	0.000169694	TRUE	2.64117	2.64123	8.90114	3.9287e-09	1.33443e-07	TRUE	1.8939	1.89394	8.90114	0.000161635	0.00468105	TRUE	2.71345	2.7135	8.90114	1.1449e-09	5.29394e-08
18483	Palm	0	1.49875	0.0304798	0	1.11897	0	1.82541	2.59081	0.643431	1.79888	2.93086	1.18755	0.0973765	0.130966	0	0.315604	0	0	4676	7.45565	1.44269e+08	0.567581	2.61563e-05	0.01919	FALSE	8.83479	1.44269e+08	0.567581	1.61448e-06	8.07609e-05	TRUE	3.33645	1.44269e+08	0.567581	0.0748393	0.187909	FALSE	1.41073	1.41586	0.567581	0.30823	0.84328	FALSE	-1.26362	-1.27685	0.567581	0.419512	0.619445
18507	Pax5	47.7453	64.8519	57.2217	54.1062	52.626	55.9065	18.3156	18.4687	15.9184	18.1249	12.6164	21.577	0	0	0	0	0	0	1208	0.339041	0.339165	3.13833	0.697378	1	FALSE	-1.21176	-1.21255	3.13833	0.138872	0.51094	FALSE	-11.2451	-1.44269e+08	3.13833	8.68339e-16	1.24105e-13	TRUE	-1.29901	-1.2997	3.13833	0.109683	0.525036	FALSE	-11.5841	-1.44269e+08	3.13833	3.03093e-12	2.30037e-10
18515	Pbx2	3.84087	9.11448	2.44238	5.22695	4.57661	1.66831	2.68647	4.79617	4.01637	3.40053	1.43409	5.30016	0	0	0.0938724	0	0	0	2801	0.696434	0.697837	1.42541	0.511442	1	FALSE	0.112884	0.11316	1.42541	0.915778	0.997325	FALSE	-5.58223	-5.75898	1.42541	8.35682e-05	0.000737504	TRUE	0.0554781	0.0555615	1.42541	0.958476	1	FALSE	-9.32817	-1.44269e+08	1.42541	5.23513e-05	0.000589086
18518	Igbp1	6.61246	10.5948	13.9607	12.21	14.735	10.9957	16.6983	22.6592	15.9025	16.2928	16.243	18.891	13.2211	15.8536	44.6123	22.5869	43.5373	8.72339	5717	0.602392	0.602618	5.34666	0.468608	1	FALSE	1.24764	1.24803	5.34666	0.10744	0.441585	FALSE	2.05695	2.05746	5.34666	0.00412562	0.0188345	FALSE	0.830865	0.831056	5.34666	0.306258	0.842534	FALSE	2.31712	2.31747	5.34666	0.00100589	0.00647361
18538	Pcna	88.3479	84.3242	106.666	98.4554	92.084	94.748	499.961	541.285	467.498	436.582	557.527	564.653	343.668	339.735	408.178	227.806	156.212	300.463	1260	0.207001	0.207043	7.19279	0.797397	1	FALSE	2.96545	2.96573	7.19279	1.35631e-10	2.01706e-08	TRUE	2.89357	2.89385	7.19279	4.88288e-10	2.18606e-08	TRUE	2.71802	2.71826	7.19279	7.95562e-09	1.06707e-06	TRUE	2.68161	2.68184	7.19279	1.63104e-08	5.69828e-07
18554	Pcsk7	17.8515	26.7438	19.8368	26.9611	24.4949	15.8867	16.3606	15.1664	24.8103	22.5395	14.7964	15.0648	0	0	4.67724	0	0.212172	4.17275	4160	0.390096	0.3902	4.16127	0.704203	1	FALSE	0.411499	0.411608	4.16127	0.688744	0.952172	FALSE	-1.93601	-1.93723	4.16127	0.0534369	0.145851	FALSE	-0.119846	-0.119875	4.16127	0.907344	1	FALSE	-6.8103	-6.8461	4.16127	7.52049e-08	2.19392e-06
18563	Pcx	1.92372	0.0585887	1.60139	0.611987	5.48091	0	3.3914	2.30235	1.43918	3.56158	2.40602	1.75083	0	0	0	0	0	0	4272	1.63753	1.64432	1.1486	0.314124	1	FALSE	1.95577	1.96319	1.1486	0.231481	0.669852	FALSE	-7.18588	-1.44269e+08	1.1486	0.0060418	0.0257115	FALSE	0.377538	0.378273	1.1486	0.814582	1	FALSE	-8.8234	-1.44269e+08	1.1486	0.00438315	0.0210539
18569	Pdcd4	148.368	110.947	123.509	101.62	98.0541	93.9794	5.44856	9.8548	9.31449	13.0185	10.0302	7.36	188.475	196.945	260.056	154.447	190.788	186.815	2556	0.134833	0.134844	6.84472	0.868369	1	FALSE	-3.26945	-3.27056	6.84472	2.42064e-11	4.09833e-09	TRUE	1.8505	1.85059	6.84472	0.000959025	0.00561387	TRUE	-3.15986	-3.16078	6.84472	1.26018e-10	2.47649e-08	TRUE	2.00562	2.00571	6.84472	0.000243923	0.00204446
18570	Pdcd6	92.064	69.0384	65.1153	57.3786	61.6614	73.4927	92.8409	86.2983	79.2023	81.4454	119.708	91.8901	98.9599	101.718	129.111	111.218	94.5948	141.414	2342	0.00556096	0.00556185	6.38441	0.994545	1	FALSE	0.9132	0.913302	6.38441	0.168848	0.567729	FALSE	1.70727	1.70742	6.38441	0.000772087	0.0047126	TRUE	0.692563	0.692646	6.38441	0.335725	0.869535	FALSE	1.97309	1.97325	6.38441	3.88384e-05	0.000458602
18574	Pde1b	2.13813	5.53888	6.82974	2.43606	2.08943	2.36961	0.672743	0.0399158	1.00123	0.164659	0.0393158	1.09366	0	0	0	0.491103	9.83968	0	3005	1.25516	1.2583	0.914689	0.426399	1	FALSE	-1.43878	-1.44812	0.914689	0.364459	0.808206	FALSE	-8.06195	-1.44269e+08	0.914689	0.00167345	0.00887536	TRUE	-3.22491	-3.24387	0.914689	0.0495205	0.321708	FALSE	0.660704	0.661556	0.914689	0.67564	0.824253
18583	Pde7a	13.3074	22.6005	13.3983	16.1335	17.5464	12.3861	9.69367	17.3425	13.3401	8.80655	13.8344	11.8373	0.12516	4.37668	0	0	0.121308	0	3638	0.521475	0.521699	3.47991	0.649075	1	FALSE	0.342948	0.343104	3.47991	0.764962	0.969842	FALSE	-7.68079	-7.85665	3.47991	5.56869e-07	1.018e-05	TRUE	-0.202941	-0.203019	3.47991	0.859622	1	FALSE	-2.22203	-2.22392	3.47991	0.0562953	0.152782
18600	Padi2	3.92332	4.45765	2.23373	1.99553	4.68594	2.42314	5.09776	3.75979	4.23349	9.01374	7.8394	3.48306	0.278037	3.36551	0	0.901138	8.1742	0.112165	4913	0.616767	0.617726	2.67215	0.550077	1	FALSE	1.55325	1.55507	2.67215	0.124909	0.483237	FALSE	-3.51775	-3.55014	2.67215	0.00224281	0.0112858	FALSE	0.850566	0.851363	2.67215	0.407509	0.925521	FALSE	1.37051	1.37162	2.67215	0.180121	0.351086
18604	Pdk2	2.97125	1.76962	4.97541	1.27081	7.91894	6.8831	0	0	0	0	0	0	0	1.62368	0	10.108	20.8665	0	2263	0.682524	0.684293	1.0916	0.59731	1	FALSE	-8.26066	-1.44269e+08	1.0916	3.78797e-06	0.000169694	TRUE	-8.26066	-1.44269e+08	1.0916	0.00021369	0.00162902	TRUE	-8.94318	-1.44269e+08	1.0916	6.50397e-07	4.70896e-05	TRUE	2.37487	2.37724	1.0916	0.0686569	0.176826
18613	Pecam1	92.1757	131.275	113.616	117.366	134.305	132.088	11.1028	14.2005	20.1643	20.0715	8.3425	5.58459	6.84093	16.9293	1.50114	2.21719	1.59129	10.5975	3328	0.349719	0.349741	5.4244	0.734558	1	FALSE	-2.53756	-2.53804	5.4244	0.0106248	0.0948309	FALSE	-3.11032	-3.11109	5.4244	0.00181242	0.00944845	TRUE	-2.92826	-2.92878	5.4244	0.00315811	0.0494381	FALSE	-2.84919	-2.84968	5.4244	0.00438487	0.0210539
18618	Pemt	0	2.93709	0.145432	0	0	0	2.52126	3.30466	0.667409	2.77693	6.26887	1.50331	0	1.24979	0	0	0	33.4577	980	5.41266	1.44269e+08	0.0826988	0.0167572	1	FALSE	7.38496	1.44269e+08	0.0826988	0.00366475	0.0437072	FALSE	9.6439	1.44269e+08	0.0826988	0.000647331	0.00407544	TRUE	1.65634	1.67966	0.0826988	0.448498	0.955712	FALSE	0.0970189	0.0984836	0.0826988	0.968626	0.997915
18627	Per2	3.06057	3.20939	4.81802	1.85033	2.41792	2.40864	0	0.119847	0.0871356	0.638583	1.14111	1.39653	0	0	0	17.8173	1.61681	0	6005	0.720302	0.721314	2.04242	0.674248	1	FALSE	-2.08012	-2.08844	2.04242	0.233287	0.672367	FALSE	-9.13254	-1.44269e+08	2.04242	0.00087189	0.00520344	TRUE	-2.01961	-2.02439	2.04242	0.246291	0.782353	FALSE	2.31139	2.31263	2.04242	0.187487	0.360653
18628	Per3	5.45257	5.68305	4.0066	2.49109	3.11151	2.01499	0.455375	0.162112	0.689509	0.635301	0.814346	0.245063	8.43094	25.8235	4.1578	3.68991	18.9673	2.71847	7399	0.516712	0.517168	3.96143	0.608664	1	FALSE	-1.83372	-1.8376	3.96143	0.0623365	0.318956	FALSE	1.68241	1.68345	3.96143	0.0872516	0.210663	FALSE	-3.27763	-3.28687	3.96143	0.000790478	0.0172603	FALSE	3.20357	3.20451	3.96143	0.000899639	0.00595178
18643	Pfn1	391.413	574.087	562.23	566.906	892.495	375.088	363.783	172.889	387.475	995.854	219.042	248.276	51.2903	44.3461	137.815	46.6477	59.8568	79.1764	870	0.782205	0.782246	6.5028	0.355824	1	FALSE	0.0700247	0.0700293	6.5028	0.936431	1	FALSE	-1.40892	-1.40908	6.5028	0.0797455	0.197391	FALSE	-0.179198	-0.179206	6.5028	0.837976	1	FALSE	-2.45228	-2.45253	6.5028	0.00116635	0.00733885
18645	Pfn2	0	0.058809	0	2.58001	0.430286	0	18.4722	10.2023	46.4728	16.7413	7.27297	15.8699	0	0	0	0	26.1306	0	2128	-2.23469	-2.30757	2.71518	0.307751	1	FALSE	5.27124	5.28989	2.71518	0.0316668	0.202494	FALSE	-6.24742	-1.44269e+08	2.71518	0.0446552	0.126886	FALSE	6.65623	6.74737	2.71518	0.0104794	0.120005	FALSE	6.77305	6.86427	2.71518	0.00958529	0.0389104
18646	Prf1	0	10.583	8.10091	3.14116	7.97899	2.98203	0	0	0	0	0	0.0523689	14.7289	0	25.759	0	0	20.7542	2164	2.3225	2.3294	1.97848	0.0871186	1	FALSE	-7.38734	-1.44269e+08	1.97848	4.85052e-05	0.00145054	TRUE	4.2912	4.29938	1.97848	0.00251537	0.0124553	FALSE	-8.10419	-8.66637	1.97848	2.87888e-06	0.000169423	TRUE	-9.70985	-1.44269e+08	1.97848	0.000278831	0.00226963
18647	Cdk14	0.011471	0	0	0	0	0	2.34519	2.09949	3.28386	1.39597	1.17908	2.5752	0.24469	0	0	0.0566468	0.372677	0	13026	-1.4743	-1.44269e+08	1.93293	0.289433	1	FALSE	9.22815	9.90438	1.93293	7.02357e-06	0.00028734	TRUE	5.02042	5.67985	1.93293	0.00639203	0.02689	FALSE	10.4426	1.44269e+08	1.93293	1.65682e-06	0.000106008	TRUE	7.59683	1.44269e+08	1.93293	0.000173206	0.00153596
18655	Pgk1	83.5461	115.973	80.7184	73.8887	121.51	79.4453	363.747	435.832	311.887	350.288	336.786	332.302	242.962	103.71	165.558	215.915	50.9683	115.813	1801	0.609014	0.609106	7.05853	0.455039	1	FALSE	2.62593	2.62615	7.05853	6.72869e-05	0.00190056	TRUE	2.20197	2.20218	7.05853	0.00117188	0.00653322	TRUE	2.10997	2.1101	7.05853	0.00199754	0.0354564	FALSE	1.61092	1.61103	7.05853	0.0251701	0.0833412
18673	Phb	117.859	95.4417	83.8186	102.091	90.0162	68.5869	161.568	140.816	122.087	113.179	153.738	142.933	192.105	139.909	171.735	77.5206	132.959	254.704	1799	0.0668385	0.0668484	6.51015	0.934589	1	FALSE	1.1034	1.10351	6.51015	0.0905257	0.398653	FALSE	2.08214	2.08231	6.51015	6.27652e-05	0.000581296	TRUE	0.843627	0.843717	6.51015	0.231276	0.759982	FALSE	1.67497	1.67511	6.51015	0.00295553	0.0153383
18693	Pick1	6.08624	4.63926	4.63119	10.8286	4.48995	8.45274	1.02802	1.42729	3.89144	8.37875	6.75881	4.46044	0	1.12109	0	0	0	0.126102	2185	-0.693385	-0.69464	1.4768	0.557856	1	FALSE	-0.595281	-0.59632	1.4768	0.615134	0.929982	FALSE	-6.3854	-6.56269	1.4768	4.35896e-05	0.000431705	TRUE	0.36903	0.369771	1.4768	0.755582	1	FALSE	-2.31388	-2.32752	1.4768	0.084486	0.206066
18707	Pik3cd	38.2186	58.6982	53.0705	50.0871	63.318	40.303	32.687	35.0714	24.6308	42.722	27.149	34.6269	6.52999	4.33958	2.35121	2.3654	11.0199	1.48761	5927	0.627398	0.62745	5.71145	0.463234	1	FALSE	-0.0861778	-0.0861869	5.71145	0.921663	0.998023	FALSE	-2.54041	-2.54114	5.71145	0.000736147	0.00454363	TRUE	-0.342365	-0.342391	5.71145	0.693899	1	FALSE	-2.06054	-2.06084	5.71145	0.00737241	0.0317299
18711	Pikfyve	7.3195	4.88513	6.28164	10.8809	4.92258	7.32369	1.76224	1.02519	1.76886	1.83049	2.5772	1.95166	1.85874	4.14046	4.81329	5.55364	12.6388	3.62036	15678	-0.479912	-0.480023	4.74733	0.562488	1	FALSE	-1.55184	-1.55238	4.74733	0.0335057	0.210944	FALSE	-0.39832	-0.398407	4.74733	0.633372	0.796783	FALSE	-1.46115	-1.46183	4.74733	0.0478616	0.314901	FALSE	1.72018	1.72045	4.74733	0.0165584	0.0602748
18712	Pim1	9.68239	5.08554	1.8784	4.01996	6.3931	2.93273	9.92972	15.8744	14.2952	10.597	12.3918	9.02378	7.50136	26.2312	109.737	68.4799	52.5897	19.9728	1821	-0.171931	-0.172381	4.02299	0.867364	1	FALSE	1.64837	1.65087	4.02299	0.0993524	0.421826	FALSE	3.82428	3.82769	4.02299	0.00011361	0.000959538	TRUE	1.71442	1.71728	4.02299	0.08628	0.456716	FALSE	4.8025	4.80647	4.02299	2.05697e-06	3.92321e-05
18719	Pip5k1b	4.14071	7.62961	2.36975	1.39725	6.52482	8.28066	0	0	0	0.0979412	0	0	0.721033	1.9395	0	0	6.63897	0	2526	0.48944	0.490417	0.806529	0.767848	1	FALSE	-8.73332	-1.44269e+08	0.806529	9.46806e-05	0.00249871	TRUE	-3.09471	-3.12435	0.806529	0.090342	0.21604	FALSE	-6.76521	-7.06076	0.806529	0.00083764	0.0180044	FALSE	0.274002	0.274446	0.806529	0.869542	0.946612
18725	Pira2	8.56841	11.707	10.418	12.2646	7.75407	16.1118	0.0620758	0.0662965	0.162679	0.307668	0.669325	0.485438	0	0	0	0	0	0	7237	-0.0956569	-0.0956863	2.95139	0.931332	1	FALSE	-4.82904	-4.84084	2.95139	2.38358e-05	0.000785368	TRUE	-11.7147	-1.44269e+08	2.95139	4.88661e-10	2.18606e-08	TRUE	-4.82315	-4.83572	2.95139	2.43847e-05	0.000990235	TRUE	-11.619	-1.44269e+08	2.95139	8.27735e-08	2.36603e-06
18726	Lilra6	8.11439	17.3301	9.84063	9.98912	9.53907	11.4799	0	0	0.0507418	0.143949	0.0916556	0.087918	0	0	0	0	0	0	2578	0.495274	0.495708	1.57292	0.647502	1	FALSE	-6.97758	-7.17864	1.57292	3.94867e-08	3.11099e-06	TRUE	-9.91714	-1.44269e+08	1.57292	1.32362e-07	2.80123e-06	TRUE	-6.86499	-6.99396	1.57292	2.80139e-08	3.24519e-06	TRUE	-10.4124	-1.44269e+08	1.57292	2.60591e-06	4.80302e-05
18733	Pirb	58.1103	77.4289	42.4043	66.2668	68.623	64.1177	0.946867	1.17435	6.68825	4.17155	1.12457	1.9725	0	0	0	0	0	0	3677	0.17502	0.175039	4.41358	0.865901	1	FALSE	-3.83286	-3.83503	4.41358	0.000140588	0.00339623	TRUE	-13.1109	-1.44269e+08	4.41358	3.92114e-14	4.03291e-12	TRUE	-4.34939	-4.3522	4.41358	1.87904e-05	0.000806956	TRUE	-13.286	-1.44269e+08	4.41358	8.40761e-12	5.81923e-10
18739	Pitpnm1	16.1448	14.4994	9.3387	11.4583	17.6245	3.62097	6.62801	5.59527	14.0774	12.8558	8.5359	11.2613	0	0	0.228194	0	0	9.1466	4609	0.54091	0.541147	3.54268	0.68926	1	FALSE	0.410025	0.410213	3.54268	0.761815	0.969842	FALSE	-0.851163	-0.851765	3.54268	0.530374	0.72053	FALSE	-0.173027	-0.173093	3.54268	0.898211	1	FALSE	-11.4341	-1.44269e+08	3.54268	1.01429e-05	0.000151575
18746	Pkm	166.219	210.601	223.686	182.491	220.713	221.917	773.907	712.94	674.909	605.382	701.657	629.755	158.079	74.7161	77.0923	79.892	140.951	45.937	3131	0.405821	0.405837	8.4216	0.614186	1	FALSE	2.45704	2.45709	8.4216	2.82841e-05	0.000910135	TRUE	0.0868657	0.0868693	8.4216	0.916149	0.971263	FALSE	1.85541	1.85545	8.4216	0.00307857	0.0486777	FALSE	0.125244	0.125248	8.4216	0.879188	0.950862
18751	Prkcb	70.0647	65.1879	53.3998	63.9315	50.4027	58.8121	11.9193	12.7704	15.0088	13.8425	13.5152	14.7867	1.70189	2.77448	0.0595621	0	3.54893	3.77615	8829	-0.0112834	-0.0112839	5.93546	0.991937	1	FALSE	-1.72154	-1.72169	5.93546	0.117969	0.467332	FALSE	-4.08364	-4.0847	5.93546	0.000285438	0.00208582	TRUE	-1.7364	-1.73656	5.93546	0.114784	0.539598	FALSE	-3.49792	-3.4986	5.93546	0.00170975	0.00986155
18770	Pklr	0	0	0	0	0	0	0	0	0	0	0	0	5.03758	0.87423	22.8967	20.0139	2.20501	18.6836	2802	0	0	1.87799	1	1	FALSE	0	0	1.87799	1	1	FALSE	11.5927	1.44269e+08	1.87799	4.1684e-08	1.03086e-06	TRUE	0	0	1.87799	1	1	FALSE	11.3006	1.44269e+08	1.87799	1.08215e-07	2.99222e-06
18783	Pla2g4a	0	0	2.25353	0	1.70058	0	0	0.168583	0	0.0869289	0	0	17.4389	9.68303	24.4829	0	0	0	2846	7.41983	1.44269e+08	1.52364	0.00992962	0.874204	FALSE	0	0	1.52364	1	1	FALSE	11.5678	1.44269e+08	1.52364	0.000955571	0.00559961	TRUE	-3.60587	-3.70416	1.52364	0.180219	0.687931	FALSE	2.57753	2.58457	1.52364	0.324781	0.522658
18796	Plcb2	15.2176	9.46371	6.99235	6.2806	10.8656	10.5783	0.380006	0.953732	0.221303	2.84608	0.899422	0.36427	0	0	1.24551	0	0	0	5911	-0.0425541	-0.0425719	2.67987	0.974325	1	FALSE	-3.90155	-3.9099	2.67987	0.00474309	0.0530289	FALSE	-3.85709	-3.86483	2.67987	0.00564888	0.0243692	FALSE	-2.36368	-2.36624	2.67987	0.0767232	0.422169	FALSE	-11.1945	-1.44269e+08	2.67987	1.13981e-05	0.000167025
18807	Pld3	96.246	91.4653	89.7745	78.2695	74.19	70.9731	20.7835	23.5839	29.2698	19.7545	31.5331	39.9768	135.303	73.2807	84.7994	44.3123	110.526	29.2939	2248	0.239227	0.239258	5.75621	0.78014	1	FALSE	-1.0634	-1.06362	5.75621	0.18368	0.591708	FALSE	1.09174	1.09185	5.75621	0.17106	0.340726	FALSE	-1.34718	-1.34745	5.75621	0.0825194	0.443854	FALSE	1.10257	1.10267	5.75621	0.166635	0.333059
18813	Pa2g4	132.648	101.629	105.427	83.7966	113.703	112.679	332.499	295.774	296.21	254.775	336.992	271.806	138.36	226.124	230.394	114.08	102.708	266.923	2432	0.161507	0.161522	7.47332	0.842042	1	FALSE	2.08689	2.08699	7.47332	5.52989e-05	0.00160149	TRUE	1.90942	1.90952	7.47332	0.000349606	0.00247068	TRUE	1.64135	1.64143	7.47332	0.00358602	0.0548875	FALSE	1.78967	1.78976	7.47332	0.00108445	0.00691044
18817	Plk1	0	0.742703	1.26875	3.54647	2.05166	0	170.632	156.099	138.354	146.72	175.889	137.346	18.7229	13.4992	1.33753	24.3979	4.48987	22.6594	2359	0.302968	0.305387	5.55666	0.827215	1	FALSE	7.51277	7.52532	5.55666	5.44039e-06	0.000230275	TRUE	4.57246	4.58455	5.55666	0.00205909	0.0105495	FALSE	7.0251	7.03522	5.55666	1.47823e-05	0.000672226	TRUE	4.74729	4.75712	5.55666	0.0014833	0.00883249
18822	Plod1	2.77868	3.01531	2.05119	2.91711	1.52298	3.18452	0	0	0	0.100016	0	0	0	0	0	0	0	0	6184	-0.246503	-0.246887	0.819883	0.848075	1	FALSE	-9.44995	-1.44269e+08	0.819883	2.07602e-07	1.32061e-05	TRUE	-9.44995	-1.44269e+08	0.819883	1.60277e-05	0.00018606	TRUE	-5.58458	-5.70786	0.819883	0.000133397	0.00403912	TRUE	-9.20345	-1.44269e+08	0.819883	0.00049125	0.00357553
18826	Lcp1	684.152	764.424	697.057	857.811	868.017	829.994	750.318	666.471	824.622	833.475	670.38	781.898	72.2798	18.7315	46.4938	40.5267	71.1388	58.5025	4479	0.16595	0.165951	9.45019	0.838722	1	FALSE	0.461386	0.461389	9.45019	0.558036	0.910906	FALSE	-2.69813	-2.69818	9.45019	4.23549e-07	7.99513e-06	TRUE	0.263034	0.263036	9.45019	0.745036	1	FALSE	-2.89021	-2.89027	9.45019	4.32372e-08	1.37125e-06
18830	Pltp	20.6012	40.1214	55.0049	41.3297	41.2846	35.0538	0.559688	2.85588	2.82485	3.76716	3.20546	3.70224	0	0	0	0	0	0	1806	0.696145	0.696392	2.88008	0.480979	1	FALSE	-3.3324	-3.33829	2.88008	0.000445169	0.00871723	TRUE	-11.1254	-1.44269e+08	2.88008	3.58527e-11	2.09872e-09	TRUE	-3.44064	-3.44458	2.88008	0.000274387	0.00725873	TRUE	-11.8216	-1.44269e+08	2.88008	9.3441e-10	4.39452e-08
18854	Pml	62.5344	55.9392	39.4645	47.5103	75.0071	88.1985	2.41681	1.87892	2.2354	5.28464	2.69189	1.4883	9.36601	5.9108	4.65964	6.18793	2.9328	14.7794	6320	-0.00564968	-0.00565004	5.3979	0.994923	1	FALSE	-4.19596	-4.19755	5.3979	2.45902e-08	2.09779e-06	TRUE	-1.72703	-1.72724	5.3979	0.0313442	0.0959562	FALSE	-3.96371	-3.96506	5.3979	1.3159e-07	1.14028e-05	TRUE	-2.15221	-2.15253	5.3979	0.00638679	0.0283643
18950	Pnp	23.9297	20.9781	30.8211	33.069	25.9746	23.6064	74.0082	62.237	78.2383	57.2863	82.3514	80.6115	60.2259	33.7329	50.1556	47.67	61.6733	84.0374	2941	0.139973	0.140017	5.87312	0.863604	1	FALSE	2.06135	2.06171	5.87312	0.000237306	0.00534555	TRUE	2.26413	2.26451	5.87312	3.55972e-05	0.000365777	TRUE	1.62975	1.63004	5.87312	0.00686336	0.0896217	FALSE	2.16033	2.16066	5.87312	0.000105924	0.00104546
18968	Pola1	3.86403	3.46743	3.73503	2.62588	1.93296	2.29919	21.2511	20.882	18.6508	20.2644	23.5142	20.0565	3.52197	0.141399	2.6409	0.851861	5.91004	5.18495	8662	0.235672	0.235894	4.75434	0.810498	1	FALSE	3.36244	3.36377	4.75434	0.000257	0.00571371	TRUE	1.36378	1.36468	4.75434	0.153767	0.316525	FALSE	3.02823	3.02933	4.75434	0.000996615	0.0206161	FALSE	0.789612	0.790152	4.75434	0.419399	0.619445
18972	Pold2	34.1533	26.2728	42.4029	32.0712	24.6177	48.1668	75.7574	61.985	56.3874	58.5461	81.0865	48.9203	84.2789	32.3316	78.881	12.8327	88.5375	110.727	1610	-0.0651863	-0.0652155	5.08164	0.939524	1	FALSE	1.44184	1.44223	5.08164	0.0594011	0.309388	FALSE	2.28162	2.28211	5.08164	0.00137773	0.00753016	TRUE	1.1362	1.13656	5.08164	0.150744	0.627586	FALSE	1.72477	1.72523	5.08164	0.021089	0.0727537
18987	Pou2f2	28.9124	26.2331	22.7516	19.3218	22.4281	32.2329	8.99451	13.3776	10.3005	16.3891	8.95368	9.22813	0.978946	2.79784	0.49464	3.17283	2.60924	0	3721	0.0340623	0.0340712	3.83706	0.969862	1	FALSE	-0.953815	-0.954174	3.83706	0.271903	0.719993	FALSE	-4.82428	-4.83565	3.83706	1.72524e-08	4.68798e-07	TRUE	-0.565823	-0.566003	3.83706	0.524129	0.980959	FALSE	-1.74058	-1.74147	3.83706	0.0401455	0.118541
19012	Ppap2a	0.194558	0	0	0.0851045	0	0	22.9593	27.4098	35.0025	26.8983	37.7661	12.6902	21.9366	27.1114	0	0	0	0	1536	-2.72038	-1.44269e+08	2.78051	0.143481	1	FALSE	8.69051	8.93386	2.78051	0.00261488	0.0336965	FALSE	7.30927	7.55175	2.78051	0.00747346	0.0305105	FALSE	10.8553	1.44269e+08	2.78051	0.000365668	0.00931521	TRUE	10.5926	1.44269e+08	2.78051	0.000447014	0.00330382
19024	Ppfibp2	0	1.1715	1.30827	2.93447	2.24689	2.76053	1.52088	0.457855	1.08188	0.573361	0.83752	0.535578	4.13826	0	0.0716905	0	0	0.125209	11003	-0.0472505	-0.0473123	2.01268	0.976513	1	FALSE	-0.16892	-0.169149	2.01268	0.916198	0.997325	FALSE	0.891397	0.892236	2.01268	0.580694	0.7587	FALSE	-1.30342	-1.30621	2.01268	0.419922	0.933724	FALSE	-9.57271	-1.44269e+08	2.01268	0.00166416	0.00966444
19035	Ppib	130.743	108.981	176.373	133.172	105.191	129.456	143.781	118.573	132.447	113.52	169.709	145.79	655.963	556.899	661.176	540.345	759.433	623.682	960	0.195804	0.195842	7.06244	0.807895	1	FALSE	0.706572	0.706688	7.06244	0.324975	0.780933	FALSE	3.3053	3.30557	7.06244	1.62348e-15	2.17069e-13	TRUE	0.217726	0.217763	7.06244	0.786407	1	FALSE	3.52598	3.52622	7.06244	9.70266e-18	1.64273e-15
19039	Lgals3bp	10.4071	2.19351	0.986093	12.6017	12.6101	63.5847	4.19611	7.24772	1.14642	8.67268	9.42755	7.94538	81.2793	56.2118	59.0637	66.0281	53.7397	97.479	2168	-2.1648	-2.16705	4.86045	0.0369634	1	FALSE	-1.95809	-1.95995	4.86045	0.0597027	0.310505	FALSE	2.57777	2.5783	4.86045	0.0125904	0.0463558	FALSE	0.888928	0.890258	4.86045	0.400994	0.924341	FALSE	4.80348	4.80626	4.86045	6.93829e-06	0.000109707
19041	Ppl	0.0215552	0	0.0205602	0	0.735931	0	1.31234	0.657528	0.924668	0.535342	1.05668	1.04629	0	0	0	0	0	0	6932	4.80371	5.45981	0.0816311	0.00907698	0.840826	FALSE	7.23742	7.90873	0.0816311	0.000302964	0.00649926	TRUE	-1.47933	-1.44269e+08	0.0816311	0.525543	0.717488	FALSE	1.81404	1.8274	0.0816311	0.267431	0.80743	FALSE	-6.28304	-1.44269e+08	0.0816311	0.0638389	0.168074
19057	Ppp3cc	38.9628	29.5914	15.443	27.865	22.6512	22.3648	21.7797	27.3904	23.3144	22.6731	15.0148	21.2307	62.7091	129.611	111.166	80.3263	124.239	63.3379	1975	-0.241125	-0.24124	5.38002	0.76744	1	FALSE	-0.0441371	-0.0441565	5.38002	0.957226	1	FALSE	2.34911	2.34962	5.38002	5.63664e-05	0.000536138	TRUE	0.380692	0.380865	5.38002	0.635916	0.994657	FALSE	3.61647	3.61716	5.38002	3.09915e-11	1.94892e-09
19063	Ppt1	91.9832	116.121	87.7813	95.0364	84.5327	109.642	33.4742	30.7756	34.3326	34.1888	31.6294	22.7635	148.959	129.834	32.4704	171.51	121.564	45.1974	3231	0.15054	0.150552	6.71805	0.860838	1	FALSE	-1.03368	-1.03381	6.71805	0.196755	0.613569	FALSE	0.769058	0.769107	6.71805	0.350412	0.554622	FALSE	-1.40994	-1.41012	6.71805	0.066749	0.388041	FALSE	1.89321	1.89329	6.71805	0.00999822	0.0402011
19073	Srgn	550.849	480.969	705.019	515.078	437.883	477.186	695.057	845.639	750.009	762.376	766.173	938.506	1298.04	1591.71	1473.9	1696.03	1315.48	932.35	938	0.272736	0.272749	8.51812	0.732887	1	FALSE	1.04678	1.04682	8.51812	0.102688	0.431001	FALSE	2.25748	2.25754	8.51812	1.64482e-06	2.54948e-05	TRUE	0.917716	0.917746	8.51812	0.171741	0.671608	FALSE	2.81845	2.8185	8.51812	1.72046e-10	9.32695e-09
19074	Prg2	0	0	0	0	0	0	0.938156	1.28821	0	3.09988	10.1508	0	2279.92	1732.69	1723.84	1391.23	2016.47	2325.6	838	0	0	8.17438	1	1	FALSE	7.37572	1.44269e+08	8.17438	1.6431e-05	0.000570141	TRUE	17.0718	1.44269e+08	8.17438	4.56207e-15	5.5784e-13	TRUE	6.10459	1.44269e+08	8.17438	0.000381999	0.00959793	TRUE	17.2323	1.44269e+08	8.17438	5.32947e-15	6.17377e-13
19075	Prim1	8.17676	13.126	24.8836	23.7596	22.1562	28.1232	133.309	134.794	160.469	146.828	169.404	190.698	84.5405	67.0247	26.0367	143.25	54.3381	54.7478	1535	0.238672	0.238861	5.63412	0.788809	1	FALSE	3.50616	3.5073	5.63412	4.12857e-06	0.00018247	TRUE	2.57954	2.58058	5.63412	0.000911782	0.00538025	TRUE	3.23463	3.23557	5.63412	2.27963e-05	0.000939601	TRUE	3.48052	3.48149	5.63412	5.19251e-06	8.69766e-05
19088	Prkar2b	0	1.22911	0	0	0.0778614	0	0	0	1.40156	0	0.0703239	0	0.542062	9.29533	10.8774	0	0	32.8837	3360	5.93598	1.44269e+08	1.95286	0.0188121	1	FALSE	6.6133	1.44269e+08	1.95286	0.0122882	0.105485	FALSE	11.7839	1.44269e+08	1.95286	0.000492754	0.00325887	TRUE	-5.93598	-1.44269e+08	1.95286	0.0234756	0.202425	FALSE	4.24181	4.26425	1.95286	0.108517	0.247202
19094	Mapk11	76.3012	134.062	117.777	131.042	126.683	133.995	12.8316	13.6058	9.85645	19.097	7.16025	14.015	0	9.78031	0	0	18.9755	0.112831	2442	0.348208	0.348237	4.94859	0.727918	1	FALSE	-2.96923	-2.97016	4.94859	0.00178371	0.0249108	FALSE	-10.2755	-10.4548	4.94859	1.57885e-14	1.70346e-12	TRUE	-2.71606	-2.71665	4.94859	0.00429238	0.0631519	FALSE	-2.49671	-2.4972	4.94859	0.00929648	0.0379761
19116	Prlr	0	0.0185634	0.0211412	0.0193904	0.00970163	0	0.124947	0	0	0.0091745	0	0.226938	1.65477	0.77214	2.43767	5.63686	7.75733	1.04222	13483	1.26258	1.49555	2.44458	0.457355	1	FALSE	2.82491	3.15387	2.44458	0.107918	0.442981	FALSE	8.60674	8.98079	2.44458	6.19826e-05	0.000578067	TRUE	2.36884	2.48457	2.44458	0.169958	0.66768	FALSE	9.29848	9.44017	2.44458	2.24751e-05	0.000292708
19152	Prtn3	0	0	0	0	0	0	0	0	0	0	0.460601	0	22.6335	11.9376	16.4015	13.6645	10.7533	19.6043	1026	0	0	0.521353	1	1	FALSE	3.26154	1.44269e+08	0.521353	0.0313037	0.20146	FALSE	10.6157	1.44269e+08	0.521353	1.59345e-09	6.13973e-08	TRUE	0	0	0.521353	1	1	FALSE	10.4112	1.44269e+08	0.521353	5.34625e-09	2.13172e-07
19157	Cyth1	37.0002	27.2734	25.8133	33.3399	41.9841	29.5329	17.1734	14.7085	11.9238	24.7914	14.0314	15.9828	2.83907	3.8184	0.702622	0.876344	0.524129	2.78152	3368	0.111795	0.11182	4.10632	0.906609	1	FALSE	-0.694536	-0.694743	4.10632	0.46044	0.871392	FALSE	-2.93688	-2.93915	4.10632	0.00101827	0.00587009	TRUE	-0.473276	-0.473396	4.10632	0.617352	0.992978	FALSE	-2.86195	-2.86392	4.10632	0.00174994	0.0100251
191578	Helq	4.93698	3.65034	4.56192	4.58905	4.22067	0.919033	22.8448	19.1655	16.9847	26.7261	21.4697	18.1661	3.05592	0	12.6242	0	0	2.13372	3874	0.39431	0.394958	3.65058	0.692888	1	FALSE	3.02026	3.02263	3.65058	0.00139688	0.0206622	FALSE	1.59476	1.59656	3.65058	0.100564	0.233766	FALSE	2.65655	2.65827	3.65058	0.00501138	0.0706149	FALSE	-9.46509	-1.44269e+08	3.65058	1.4708e-05	0.000206983
19166	Psma2	275.939	258.361	339.133	323.209	212.389	269.801	650.476	622.812	496.699	446.548	608.454	625.091	736.425	402.655	653.45	255.841	498.231	790.485	946	0.0926157	0.0926242	7.42571	0.90922	1	FALSE	1.53337	1.53346	7.42571	0.00526124	0.0572699	FALSE	2.33104	2.33115	7.42571	6.24252e-07	1.11706e-05	TRUE	1.33301	1.33309	7.42571	0.022281	0.196046	FALSE	1.78544	1.78553	7.42571	0.000560576	0.00400993
19167	Psma3	253.622	289.204	287.712	333.772	277.467	302.73	436.254	416.99	401.405	329.124	450.649	362.974	684.26	640.388	660.801	806.355	694.371	859.612	1444	0.132397	0.132405	8.17712	0.870069	1	FALSE	1.06238	1.06242	8.17712	0.0771393	0.362965	FALSE	2.30846	2.30853	8.17712	1.44969e-08	4.05951e-07	TRUE	0.659615	0.659645	8.17712	0.358636	0.89066	FALSE	2.64567	2.64574	8.17712	9.96829e-12	6.81373e-10
19170	Psmb1	333.745	370.967	400.881	349.766	305.932	321.538	645.786	592.557	586.256	481.426	669.635	625.045	868.911	753.675	837.793	638.168	952.495	902.134	1036	0.291556	0.291576	7.97628	0.713547	1	FALSE	1.44525	1.44531	7.97628	0.0034874	0.0419372	FALSE	2.37771	2.3778	7.97628	6.92003e-10	3.02202e-08	TRUE	0.933635	0.933678	7.97628	0.138415	0.599236	FALSE	2.40944	2.40951	7.97628	3.53734e-10	1.81908e-08
19173	Psmb5	109.278	175.434	175.904	180.998	131.107	129.399	242.674	246.229	249.159	188.603	247.546	215.073	261.385	194.758	278.634	303.285	190.511	251.492	871	0.383157	0.383229	6.15603	0.628273	1	FALSE	1.3404	1.34059	6.15603	0.0318153	0.203208	FALSE	1.90384	1.90406	6.15603	0.000607943	0.00388526	TRUE	0.712153	0.712245	6.15603	0.334895	0.869209	FALSE	1.8482	1.84837	6.15603	0.00101507	0.00651742
19175	Psmb6	279.659	258.143	305.682	267.624	224.493	262.579	474.827	433.824	370.971	328.115	469.611	412.394	632.455	609.442	500.493	334.753	502.232	531.919	1036	0.15656	0.156574	7.38154	0.846543	1	FALSE	1.22293	1.22301	7.38154	0.0424488	0.248333	FALSE	2.06353	2.06363	7.38154	2.14833e-05	0.000238811	TRUE	0.849332	0.849386	7.38154	0.216633	0.740165	FALSE	2.1688	2.16889	7.38154	5.63697e-06	9.26902e-05
19177	Psmb7	23.9628	17.5514	17.9588	18.9808	16.8875	19.4964	67.143	62.313	66.3781	57.5223	73.6663	59.5752	80.2118	71.6676	116.897	71.5037	56.8383	80.8688	3230	-0.0629838	-0.0630085	6.17934	0.938112	1	FALSE	2.25791	2.25835	6.17934	6.41874e-07	3.62247e-05	TRUE	3.12316	3.12365	6.17934	4.7188e-14	4.76681e-12	TRUE	2.0605	2.06094	6.17934	1.16231e-05	0.000546635	TRUE	3.25546	3.25599	6.17934	3.38719e-15	3.96553e-13
19179	Psmc1	186.97	178.593	179.175	179.741	163.083	147.695	403.032	351.72	356.668	338.644	413.504	394.429	269.464	119.609	283.65	114.814	266.629	271.408	1536	0.199208	0.199226	7.16728	0.804711	1	FALSE	1.70685	1.70695	7.16728	0.00098852	0.0160452	FALSE	1.66855	1.66865	7.16728	0.00145415	0.00787281	TRUE	1.34138	1.34146	7.16728	0.019781	0.180506	FALSE	1.20491	1.20498	7.16728	0.0462798	0.132005
19181	Psmc2	102.129	112.715	92.6962	110.914	104.381	94.8398	243.781	213.374	193.576	165.488	213.084	208.083	260.372	198.634	267.511	223.6	129.027	293.624	1782	0.18838	0.188405	6.99448	0.815365	1	FALSE	1.60023	1.60037	6.99448	0.00308695	0.0380991	FALSE	2.40743	2.4076	6.99448	2.17305e-07	4.37993e-06	TRUE	1.20762	1.20772	6.99448	0.0472005	0.312652	FALSE	2.17782	2.17796	6.99448	6.12825e-06	9.90328e-05
19182	Psmc3	158.925	141.678	173.643	148.23	125.127	106.293	332.673	279.656	300.508	250.199	318.881	310.521	236.996	207.129	315.685	219.334	119.034	317.327	1635	0.272033	0.272061	7.1345	0.734409	1	FALSE	1.71577	1.71588	7.1345	0.00206856	0.0280007	FALSE	2.03093	2.03106	7.1345	0.000111806	0.000946479	TRUE	1.20646	1.20654	7.1345	0.0567688	0.348045	FALSE	1.64569	1.64578	7.1345	0.00374038	0.0186511
19183	Psmc3ip	7.27794	14.6791	11.6172	13.9037	9.36194	8.73715	59.2813	69.2736	73.8582	38.4871	60.3639	75.9264	31.6832	3.04373	105.07	0	80.718	115.582	1006	0.421471	0.422414	4.05102	0.723108	1	FALSE	3.2153	3.21862	4.05102	0.00711358	0.0712329	FALSE	3.96683	3.97031	4.05102	0.00107898	0.00614603	TRUE	2.63899	2.64131	4.05102	0.0260469	0.216243	FALSE	2.37883	2.38107	4.05102	0.0451198	0.129409
19188	Psme2	252.807	239.147	279.795	257.561	246.485	235.161	286.697	289.493	250.645	248.412	353.344	259.711	436.224	253.233	405.305	383.668	358.203	684.463	977	0.230461	0.230484	6.9341	0.774234	1	FALSE	0.776331	0.776395	6.9341	0.272144	0.720301	FALSE	2.02547	2.02558	6.9341	4.24612e-05	0.000421357	TRUE	0.339402	0.33943	6.9341	0.667972	1	FALSE	1.68645	1.68654	6.9341	0.00155785	0.00917782
19193	Pipox	0	0	0	0	0	0	22.728	30.0882	12.978	20.2912	19.7795	29.9606	0	0	0	0	0	0	1774	0	0	2.33821	1	1	FALSE	10.815	1.44269e+08	2.33821	4.89644e-14	1.49811e-11	TRUE	0	0	2.33821	1	1	FALSE	11.2975	1.44269e+08	2.33821	1.56438e-14	7.4852e-12	TRUE	0	0	2.33821	1	1
19212	Pter	0	0	0	0	0	0	7.03268	3.30219	0.35307	2.27033	2.23214	2.20229	10.0775	0.16529	5.53551	0	0	1.71047	3705	0	0	1.38246	1	1	FALSE	9.32659	1.44269e+08	1.38246	2.19049e-07	1.35429e-05	TRUE	10.7719	1.44269e+08	1.38246	8.48886e-09	2.58066e-07	TRUE	9.00237	1.44269e+08	1.38246	7.60345e-07	5.36384e-05	TRUE	4.46434	1.44269e+08	1.38246	0.0380544	0.114225
192157	Socs7	1.83181	5.7979	7.70012	1.91935	6.26531	10.1982	4.53085	4.75342	6.45204	3.43855	3.18307	4.66875	0	0.0872984	0	0	7.73799	0	7015	0.802656	0.803183	3.14511	0.557016	1	FALSE	0.673031	0.673492	3.14511	0.622379	0.931677	FALSE	-10.1888	-1.44269e+08	3.14511	9.16499e-06	0.000113838	TRUE	-0.350988	-0.351184	3.14511	0.797264	1	FALSE	-0.20955	-0.209651	3.14511	0.878489	0.950812
192160	Casc3	11.1308	20.0285	5.51485	3.81942	15.0123	23.7223	6.65173	6.12522	8.4706	3.38636	10.0138	5.25018	0.479423	0.644799	0.0692121	2.33077	0	0	3799	0.300572	0.300724	2.99388	0.802204	1	FALSE	-0.0160942	-0.0161035	2.99388	0.989303	1	FALSE	-5.11629	-5.14777	2.99388	0.000185891	0.00145365	TRUE	-1.15007	-1.15088	2.99388	0.336582	0.870473	FALSE	-2.36896	-2.37185	2.99388	0.0565134	0.153231
192169	Ufsp2	63.6662	52.8565	32.0456	68.202	53.4603	64.8213	102.684	105.568	98.8811	87.8192	109.265	110.863	38.18	125.903	107.298	258.029	109.37	72.7341	1610	-0.330194	-0.330285	5.9352	0.683735	1	FALSE	1.18886	1.18906	5.9352	0.0885118	0.393417	FALSE	1.06638	1.06656	5.9352	0.136484	0.291516	FALSE	1.43016	1.43045	5.9352	0.0321193	0.245808	FALSE	3.20409	3.20449	5.9352	9.7524e-09	3.66298e-07
192193	Edem1	11.0154	9.823	23.2418	24.5652	14.4217	11.0034	17.0397	22.3827	29.3181	16.1215	24.632	35.9168	120.558	80.2154	144.384	120.086	125.271	95.6683	6077	0.216161	0.216216	7.21383	0.795244	1	FALSE	1.12147	1.12168	7.21383	0.1328	0.498565	FALSE	3.91605	3.91642	7.21383	1.18516e-10	6.0947e-09	TRUE	0.887506	0.887661	7.21383	0.250832	0.786248	FALSE	4.05791	4.05823	7.21383	2.43941e-11	1.55178e-09
192196	Luc7l2	18.2362	10.1521	13.1103	10.4387	10.9075	17.3363	6.64001	9.74128	7.40223	5.49901	6.39657	6.20755	10.8835	16.8001	16.7118	15.4324	14.584	12.9971	11045	-0.215133	-0.215169	5.61174	0.790273	1	FALSE	-0.619518	-0.619638	5.61174	0.413131	0.841048	FALSE	0.798963	0.799059	5.61174	0.27047	0.468061	FALSE	-0.399442	-0.399525	5.61174	0.613218	0.992769	FALSE	1.76239	1.76257	5.61174	0.00224457	0.0122588
192231	Hexim1	3.60367	2.39249	1.8025	2.38373	1.80822	0.785368	1.35433	1.09363	2.5393	1.16423	3.12734	1.5999	0.133921	0	0	0	0	0	3400	-0.0349177	-0.035018	0.749874	0.973657	1	FALSE	0.539885	0.541384	0.749874	0.6082	0.92717	FALSE	-5.02876	-5.2018	0.749874	0.000400199	0.00273383	TRUE	-0.348051	-0.349381	0.749874	0.742024	1	FALSE	-8.21361	-1.44269e+08	0.749874	0.000856675	0.0057486
192236	Hps1	4.29987	11.559	4.00216	5.91564	7.46775	7.12645	5.44742	3.17335	6.07158	8.87056	5.81261	7.78477	0.739691	0	0.0610203	0	0.40967	1.40676	4309	0.586557	0.587068	2.66828	0.582116	1	FALSE	0.550227	0.550711	2.66828	0.605934	0.92627	FALSE	-1.92113	-1.92548	2.66828	0.0741623	0.186863	FALSE	0.112372	0.112448	2.66828	0.916326	1	FALSE	-4.30991	-4.32767	2.66828	0.000398926	0.00302187
192285	Phf21a	7.69585	11.9678	9.85621	18.0043	10.2193	12.1852	1.47863	2.2733	1.53296	1.84333	1.00846	1.63956	0.197627	0.0885992	6.88535	0	0.830023	0.876989	6912	-0.0644485	-0.0644681	3.33593	0.954511	1	FALSE	-2.70196	-2.70432	3.33593	0.0156251	0.12524	FALSE	-1.46191	-1.46265	3.33593	0.192551	0.369748	FALSE	-2.18107	-2.18265	3.33593	0.0505762	0.325492	FALSE	-3.82337	-3.82887	3.33593	0.00123885	0.00767225
19230	Twf1	89.6122	68.6553	72.7718	65.8659	52.578	46.555	59.3097	70.3625	67.0121	68.4863	62.7082	68.4989	127.732	122.15	87.2034	129.061	131.371	180.445	2973	0.113008	0.113022	6.74838	0.889895	1	FALSE	0.417431	0.417478	6.74838	0.597679	0.924138	FALSE	1.96424	1.96438	6.74838	0.000551292	0.0035878	TRUE	0.381186	0.381226	6.74838	0.631745	0.994657	FALSE	2.28935	2.28948	6.74838	2.67609e-05	0.000338121
19231	Ptma	687.435	712.762	915.282	822.267	765.858	891.67	2074.54	2303.95	2067.76	2056.92	2170.1	2187.04	1369.43	1229.93	1486.96	1083.92	1054.05	2064.89	1192	0.203399	0.203404	9.34475	0.800341	1	FALSE	1.93396	1.93399	9.34475	5.26753e-06	0.000224687	TRUE	2.031	2.03103	9.34475	9.95031e-07	1.64666e-05	TRUE	1.72853	1.72855	9.34475	0.00012176	0.00376397	TRUE	1.8009	1.80093	9.34475	4.42705e-05	0.000512839
19243	Ptp4a1	40.8564	20.9131	17.5004	24.7258	22.9681	36.485	30.1925	30.1247	25.3768	20.0724	30.2156	37.2997	85.7952	111.386	135.639	99.0037	48.097	76.6076	4129	-0.537063	-0.537185	6.49122	0.49086	1	FALSE	0.285666	0.285714	6.49122	0.723685	0.960991	FALSE	2.52095	2.52117	6.49122	4.42655e-06	6.05145e-05	TRUE	0.785982	0.786146	6.49122	0.289225	0.830143	FALSE	3.42799	3.42834	6.49122	5.11912e-11	3.02881e-09
19245	Ptp4a3	36.9232	43.2784	37.9045	44.4506	43.9478	45.2427	21.3799	20.034	23.4174	22.0117	18.7462	23.5389	7.02011	1.31134	0.112607	0	0.661503	2.53704	4670	0.175608	0.175629	4.89946	0.870134	1	FALSE	-0.451715	-0.451786	4.89946	0.673562	0.949373	FALSE	-2.53259	-2.53352	4.89946	0.0162898	0.0568386	FALSE	-0.642019	-0.642114	4.89946	0.548526	0.986261	FALSE	-4.67524	-4.67936	4.89946	2.92016e-05	0.000365264
19250	Ptpn14	0.158549	0.701892	0.65893	1.0403	2.54793	1.13841	0	0	0.00991453	0	0	0	0.172553	0.0464149	0	0	0	0	13194	0.9622	0.964017	0.685432	0.553953	1	FALSE	-6.84623	-7.37165	0.685432	0.000688023	0.0121186	FALSE	-2.61228	-2.63417	0.685432	0.1365	0.291516	FALSE	-9.55798	-1.44269e+08	0.685432	1.98172e-05	0.000838799	TRUE	-5.06996	-5.13614	0.685432	0.0139879	0.05261
19252	Dusp1	3.15461	1.48216	1.90814	0	0.740926	0	13.9376	18.5912	20.9488	13.4401	28.6539	22.3501	11.0199	4.09947	42.7848	0.37996	12.4987	14.7557	1942	0.537494	0.543196	3.10343	0.706764	1	FALSE	4.79908	4.81637	3.10343	0.00186805	0.0259767	FALSE	5.26537	5.28283	3.10343	0.000792839	0.00482588	TRUE	3.97228	3.98373	3.10343	0.00808622	0.0999875	FALSE	3.22057	3.23151	3.10343	0.0292541	0.0935332
19260	Ptpn22	10.3301	26.5672	42.7968	24.7383	27.1754	10.1005	0.0784293	3.30859	0.228373	1.77084	0.742526	1.50363	26.0735	39.344	33.2343	24.2182	29.5855	37.6165	2864	1.2699	1.2704	4.39298	0.144568	1	FALSE	-4.92185	-4.94703	4.39298	7.76304e-09	7.98432e-07	TRUE	2.04557	2.04621	4.39298	0.0143809	0.0516015	FALSE	-3.60122	-3.60517	4.39298	9.52183e-06	0.000471558	TRUE	1.24082	1.24102	4.39298	0.155514	0.318524
19261	Sirpa	5.42579	2.59675	2.95733	0.030823	3.85543	4.4861	0	0.989895	0	0.554184	0	1.09559	0.429458	3.60999	0.433991	5.91558	10.1978	3.83318	4241	0.156917	0.157201	1.79615	0.906537	1	FALSE	-9.03465	-1.44269e+08	1.79615	1.33536e-06	6.84496e-05	TRUE	-0.0803194	-0.0804563	1.79615	0.952335	0.989413	FALSE	-1.56423	-1.56907	1.79615	0.244102	0.779358	FALSE	2.33221	2.33419	1.79615	0.0846537	0.206383
19264	Ptprc	396.998	371.473	353.116	401.802	309.347	387.189	197.753	226.017	214.45	242.653	183.536	211.294	23.1888	25.684	23.518	37.5783	3.96619	18.2772	7010	-0.00960838	-0.00960847	8.66431	0.99112	1	FALSE	-0.458287	-0.458292	8.66431	0.589416	0.921774	FALSE	-3.18459	-3.1847	8.66431	4.72808e-06	6.3922e-05	TRUE	-0.311695	-0.311698	8.66431	0.715941	1	FALSE	-2.54757	-2.54764	8.66431	0.000351375	0.00273665
192656	Ripk2	3.09909	1.54501	9.57194	4.26052	3.61738	3.02189	4.15966	1.0662	4.06971	1.95476	0.816799	1.28716	0	0	0	0	0	0	2025	0.731117	0.733233	0.68873	0.529512	1	FALSE	0.341244	0.342366	0.68873	0.769759	0.969842	FALSE	-8.08559	-1.44269e+08	0.68873	0.000102223	0.00087614	TRUE	-1.51455	-1.52052	0.68873	0.192474	0.708656	FALSE	-8.81671	-1.44269e+08	0.68873	0.000462946	0.00339422
192657	Ell2	7.51613	4.76134	4.40579	5.02127	6.4602	5.37274	5.01259	2.89611	6.38867	4.77422	9.42214	6.88208	31.3161	40.4382	34.6767	28.0738	45.8511	11.6423	5467	-0.0105163	-0.0105239	5.1861	0.990124	1	FALSE	0.739044	0.739506	5.1861	0.362024	0.80705	FALSE	3.12059	3.12161	5.1861	2.33129e-06	3.42535e-05	TRUE	0.178038	0.178173	5.1861	0.833591	1	FALSE	4.16069	4.16179	5.1861	1.74884e-10	9.4343e-09
19267	Ptpre	10.234	10.5177	8.03519	13.1561	12.2454	7.63699	2.73765	0.825118	1.99534	3.75521	4.68195	2.88103	14.5036	11.1728	13.8802	15.1174	10.2294	3.09033	6687	0.151285	0.151339	4.35618	0.872828	1	FALSE	-1.23	-1.23072	4.35618	0.177451	0.581796	FALSE	1.0289	1.02917	4.35618	0.263802	0.461182	FALSE	-1.73315	-1.73427	4.35618	0.0521077	0.330897	FALSE	1.58523	1.58555	4.35618	0.0777345	0.193283
19271	Ptprj	18.3042	12.2522	11.8985	12.7664	12.3944	6.53839	0.462688	2.71781	1.88618	2.06841	1.05933	1.5242	1.21378	0	3.63199	0.0894077	0.0534735	0	8253	0.114384	0.114411	3.57149	0.924228	1	FALSE	-2.93523	-2.9376	3.57149	0.015116	0.123132	FALSE	-2.08806	-2.08921	3.57149	0.0827383	0.202878	FALSE	-2.24071	-2.24193	3.57149	0.0616863	0.368344	FALSE	-6.71439	-6.74946	3.57149	8.58477e-06	0.000131216
192775	Kcnh6	1.86839	0.592104	3.66062	1.06025	2.51977	2.51925	1.40436	0.567509	1.23783	0.710678	0.239562	0.957471	0	0	0	0	0	0	2959	0.577272	0.579622	0.130053	0.621591	1	FALSE	-0.33363	-0.335515	0.130053	0.776255	0.971443	FALSE	-7.65876	-1.44269e+08	0.130053	0.000290305	0.00211297	TRUE	-1.35057	-1.35802	0.130053	0.248583	0.783906	FALSE	-8.23604	-1.44269e+08	0.130053	0.0015919	0.00934339
19280	Ptprs	0.604366	1.5632	0.661243	0.0622034	0.248979	1.35006	0.253855	0.156961	0.326797	0.0735783	0.168657	0.161779	2.1667	3.49692	8.38294	3.07231	3.15001	5.14618	8406	0.53447	0.536634	2.37821	0.622418	1	FALSE	-0.793421	-0.79867	2.37821	0.466654	0.87428	FALSE	3.93298	3.93954	2.37821	0.000257226	0.00191268	TRUE	-2.33194	-2.35167	2.37821	0.0315536	0.244196	FALSE	3.31647	3.32084	2.37821	0.00194913	0.0109608
19286	Pts	95.9119	118.139	94.9238	98.9236	89.8983	114.053	47.3743	46.8905	53.4108	53.1336	28.2816	59.726	70.3216	118.224	117.509	108.973	143.556	96.2773	1036	0.165185	0.165224	5.07727	0.838992	1	FALSE	-0.704893	-0.705117	5.07727	0.344453	0.796018	FALSE	0.845927	0.846084	5.07727	0.240781	0.432338	FALSE	-0.63096	-0.631134	5.07727	0.405195	0.924381	FALSE	1.59584	1.59605	5.07727	0.00834097	0.0350085
19288	Ptx3	0	0	0	0	0	0	0	0	0	0	0	0	0.473811	2.549	0.136804	0	1.37768	1.00351	1922	0	0	-2.53963	1	1	FALSE	0	0	-2.53963	1	1	FALSE	6.34233	1.44269e+08	-2.53963	0.00110129	0.00622803	TRUE	0	0	-2.53963	1	1	FALSE	8.0751	1.44269e+08	-2.53963	0.000125836	0.0012063
192976	Lrrc75a	0.0728526	5.67456	5.21173	1.52964	2.86997	0	3.3403	3.09956	5.3575	4.10121	4.03222	11.5481	0	0	0	34.8974	0	0	2051	3.16908	3.19756	1.56345	0.113254	1	FALSE	3.41342	3.44246	1.56345	0.0906252	0.398932	FALSE	-5.51542	-1.44269e+08	1.56345	0.0559089	0.150988	FALSE	0.707614	0.708976	1.56345	0.710344	1	FALSE	2.79879	2.80179	1.56345	0.157886	0.321826
19300	Abcd4	11.417	16.172	10.7896	8.23907	8.33665	14.0643	6.28782	0.0844697	3.91516	3.61517	0.7904	1.39663	0.160328	0	0.0925833	0	0	0.097019	2840	0.265325	0.265526	2.08771	0.828716	1	FALSE	-1.05174	-1.05303	2.08771	0.390672	0.828931	FALSE	-5.58856	-5.64841	2.08771	0.00012932	0.00107166	TRUE	-2.44057	-2.445	2.08771	0.0474163	0.312652	FALSE	-10.5001	-1.44269e+08	2.08771	1.65634e-05	0.000228682
19302	Pex2	33.307	44.3798	19.8403	41.4044	32.4425	31.6627	31.1205	28.1638	26.7387	38.5268	40.5437	42.9841	62.5831	49.6393	28.9578	92.3165	65.5171	93.463	2270	0.0201545	0.0201611	5.36461	0.981071	1	FALSE	0.399919	0.400031	5.36461	0.632547	0.935707	FALSE	1.82113	1.82146	5.36461	0.0107264	0.0406629	FALSE	0.491849	0.491982	5.36461	0.553539	0.986261	FALSE	2.45391	2.45428	5.36461	0.000307539	0.00245008
193043	Zfp3	10.4037	3.77357	0.312551	22.1451	8.74916	7.38076	0.0615738	0.197281	3.29899	2.91617	0.518176	2.98227	0	0	0	51.3766	0	0	1824	-1.50737	-1.51015	1.75239	0.445639	1	FALSE	-2.79364	-2.80264	1.75239	0.170131	0.5703	FALSE	-9.90433	-1.44269e+08	1.75239	0.00131324	0.00723303	TRUE	-0.752201	-0.755144	1.75239	0.701024	1	FALSE	3.47641	3.48031	1.75239	0.0949073	0.2237
19309	Pygm	7.67068	2.33218	0.100227	4.68829	0.597923	10.6409	0.236942	0.843509	0.597946	1.87029	0	0.0398475	0	9.04385	0	0	1.8621	0	2844	-2.75572	-2.76591	0.948009	0.113942	1	FALSE	-4.13827	-4.16817	0.948009	0.0235859	0.167568	FALSE	-9.67328	-1.44269e+08	0.948009	0.000384354	0.00264529	TRUE	0.269873	0.271877	0.948009	0.873015	1	FALSE	3.21537	3.22604	0.948009	0.0698549	0.178863
193385	Fam65b	65.692	70.1749	63.6082	66.3582	80.0069	72.3345	5.55471	4.5706	5.03584	5.79515	5.28819	4.85071	0.356518	2.71715	0	1.1555	7.88992	0.0359564	7663	0.259199	0.259211	5.71536	0.763443	1	FALSE	-3.15025	-3.15082	5.71536	7.41059e-06	0.000300935	TRUE	-8.26823	-8.29378	5.71536	2.03897e-22	5.60973e-20	TRUE	-3.51596	-3.51659	5.71536	4.81396e-07	3.70473e-05	TRUE	-2.94756	-2.94796	5.71536	3.75521e-05	0.000444366
19340	Rab3d	3.97991	2.52427	2.83794	12.2371	5.71668	3.79787	0.43565	0.0620362	1.04866	0.831703	0.183311	0	17.1912	1.10856	28.9659	31.2937	7.41805	10.0466	3867	-0.699485	-0.700369	3.42429	0.606802	1	FALSE	-3.04544	-3.0558	3.42429	0.0292964	0.191909	FALSE	2.4083	2.40945	3.42429	0.0797811	0.197435	FALSE	-3.25488	-3.27488	3.42429	0.0210063	0.187186	FALSE	3.23462	3.23667	3.42429	0.0207235	0.0716952
19342	Rab4b	72.5419	95.0148	105.2	96.2296	79.813	110.527	105.717	100.246	116.661	101.669	113.39	87.3868	13.8162	41.6075	27.2303	30.6639	38.426	28.5348	1516	0.211987	0.212023	5.2407	0.793156	1	FALSE	0.813194	0.81331	5.2407	0.257983	0.701706	FALSE	-1.04003	-1.04031	5.2407	0.126479	0.275569	FALSE	0.334726	0.334774	5.2407	0.674506	1	FALSE	-0.038871	-0.0388775	5.2407	0.961629	0.994244
19348	Kif20a	0.0382639	0.288427	0	1.53986	2.00984	0.683803	114.008	108.889	113.493	104.123	96.9356	98.2355	12.1266	0	0	0	5.19861	6.56201	3905	0.183968	0.185478	5.62557	0.917264	1	FALSE	7.66556	7.67804	5.62557	0.000518181	0.00960955	TRUE	4.18007	4.19192	5.62557	0.0297699	0.0919758	FALSE	7.3662	7.37716	5.62557	0.000737564	0.0162014	FALSE	2.31781	2.32667	5.62557	0.204317	0.381556
19352	Rabggtb	23.8602	26.0283	24.9363	44.2607	45.3215	47.213	53.8582	44.2781	47.3219	47.3705	57.7619	65.1249	45.3313	94.7723	51.5765	45.8221	38.2808	86.3674	2029	-0.0540778	-0.0540966	5.28055	0.948693	1	FALSE	1.00403	1.00428	5.28055	0.190064	0.602782	FALSE	1.66194	1.66227	5.28055	0.0178817	0.0611714	FALSE	0.982274	0.982524	5.28055	0.201338	0.720126	FALSE	2.22169	2.22209	5.28055	0.00083948	0.00565044
19363	Rad51b	0	0.882238	0	0	0	0	8.15509	20.5901	9.17576	6.32234	5.37208	6.35138	0	9.49789	1.94631	16.1257	20.0669	0	2837	5.14975	1.44269e+08	2.62425	0.00446985	0.597514	FALSE	10.2294	1.44269e+08	2.62425	2.75602e-06	0.000131299	TRUE	6.95947	1.44269e+08	2.62425	0.000376538	0.00261274	TRUE	5.55532	5.59522	2.62425	0.0019593	0.0348338	FALSE	7.02818	7.06863	2.62425	0.000219171	0.00187703
19366	Rad54l	0.730306	1.78604	1.39319	0	0.485891	0	40.2474	28.6794	41.9162	34.3409	36.1015	32.591	4.45095	11.4937	19.3797	18.1766	0	0	5115	2.43806	2.462	4.84671	0.186291	1	FALSE	7.80036	7.82948	4.84671	0.000521031	0.0096346	TRUE	5.816	5.84475	4.84671	0.00508172	0.0224146	FALSE	5.00116	5.00631	4.84671	0.0126281	0.135451	FALSE	4.43815	4.44321	4.84671	0.0237935	0.0799047
193736	Zbtb12	0	0	0	0	0.213854	0	0.183614	0.130732	0.285149	0.0674113	0	0	0	1.66866	6.44804	0	0	1.35139	1835	2.75635	1.44269e+08	-1.60109	0.120618	1	FALSE	4.10983	1.44269e+08	-1.60109	0.0452421	0.26013	FALSE	8.30923	1.44269e+08	-1.60109	0.0017542	0.00920806	TRUE	0.151375	0.174409	-1.60109	0.942797	1	FALSE	4.07291	4.29072	-1.60109	0.0894646	0.214735
19374	Rag2	0	0	0	0	0	0	0	0	0	0	0	0	9.25963	0	0.0774939	34.7955	0	13.9675	3393	0	0	1.6935	1	1	FALSE	0	0	1.6935	1	1	FALSE	11.0608	1.44269e+08	1.6935	0.00137731	0.00753016	TRUE	0	0	1.6935	1	1	FALSE	12.2085	1.44269e+08	1.6935	0.00083365	0.00561807
193740	Hspa1a	0	0	0.0509376	0	0.140251	0	0.280977	2.87221	2.01034	2.96208	1.01339	3.44272	0.97641	2.84531	0	0.791153	5.04723	0	2798	3.14904	1.44269e+08	0.251308	0.0474684	1	FALSE	7.45927	1.44269e+08	0.251308	7.38447e-05	0.00201653	TRUE	6.23678	1.44269e+08	0.251308	0.000831014	0.00499488	TRUE	5.70212	5.87284	0.251308	0.000864111	0.0185371	FALSE	6.56261	6.73475	0.251308	0.00020985	0.00180421
193813	Mcfd2	12.8732	13.5872	22.3026	25.4546	23.9765	16.9703	14.1684	11.2302	9.77498	13.2671	7.37427	10.9092	52.4383	15.882	65.1852	117.737	108.632	6.05569	2275	0.309083	0.309255	4.93135	0.755906	1	FALSE	-0.299256	-0.299461	4.93135	0.763551	0.969842	FALSE	2.15474	2.15544	4.93135	0.0231604	0.0752302	FALSE	-0.478153	-0.478436	4.93135	0.629811	0.994657	FALSE	3.30877	3.30942	4.93135	0.000428716	0.00319866
19384	Ran	160.475	156.866	196.861	160.172	145.213	108.314	613.531	556.223	600.89	493.915	612.373	514.565	602.325	340.564	611.087	330.635	250.247	495.938	2379	0.397861	0.397887	8.49711	0.611297	1	FALSE	2.60295	2.60304	8.49711	9.47944e-09	9.39831e-07	TRUE	2.98208	2.98217	8.49711	1.05724e-11	7.00902e-10	TRUE	1.92686	1.92693	8.49711	0.000122672	0.00378152	TRUE	2.20694	2.207	8.49711	3.96613e-06	6.87358e-05
19385	Ranbp1	27.8848	43.4778	47.1732	20.4059	62.7935	40.0903	225.544	200.475	198.061	208.925	179.712	166.93	161.932	58.9397	212.633	82.2755	98.4158	113.189	852	1.01939	1.02017	5.27182	0.150898	1	FALSE	3.33218	3.33356	5.27182	3.74426e-10	4.96712e-08	TRUE	3.47728	3.47867	5.27182	5.72997e-11	3.23376e-09	TRUE	2.19883	2.19942	5.27182	0.000132956	0.00403912	TRUE	1.93752	1.93808	5.27182	0.00130292	0.00797034
194126	Mtmr11	1.75351	3.2933	0.557524	4.69515	1.90722	4.51056	0	0.639831	0	0.39591	0.0420142	1.77324	0	0	0	0	0	0	2812	-0.763898	-0.766472	0.155815	0.529975	1	FALSE	-6.9431	-7.47998	0.155815	5.26098e-06	0.000224687	TRUE	-8.61118	-1.44269e+08	0.155815	4.90048e-05	0.000475152	TRUE	-0.736977	-0.741163	0.155815	0.546187	0.985965	FALSE	-7.84728	-1.44269e+08	0.155815	0.00403393	0.0197568
19415	Rasal1	7.29213	3.30029	2.37611	4.51717	4.04435	0.876863	4.9704	2.98141	5.27373	3.97459	0.465557	0.721386	0	2.59884	0	0	3.21055	0	3299	-0.2572	-0.257703	1.57237	0.847192	1	FALSE	0.258141	0.258568	1.57237	0.846637	0.985827	FALSE	-9.1217	-1.44269e+08	1.57237	5.48676e-05	0.000524027	TRUE	-0.0116764	-0.011704	1.57237	0.993021	1	FALSE	0.510701	0.511657	1.57237	0.705543	0.843584
19416	Rasd1	0	0	0	0	0	0	6.28996	13.7338	9.11697	11.6233	14.2626	2.32717	0	3.42973	0	0	0	0	1607	0	0	1.12404	1	1	FALSE	9.77724	1.44269e+08	1.12404	2.69893e-06	0.000129138	TRUE	0	0	1.12404	1	1	FALSE	9.65386	1.44269e+08	1.12404	4.7553e-06	0.000264303	TRUE	7.66917	1.44269e+08	1.12404	0.000147775	0.00135862
19418	Rasgrf2	1.6955	0.468313	2.66672	2.88772	2.51066	2.12206	0.474514	0.999076	1.37381	0.552498	0.128355	0.342003	0	0.96103	0	0	0	0	8284	-0.0274794	-0.027519	1.40488	0.984586	1	FALSE	-1.18228	-1.18486	1.40488	0.407729	0.837919	FALSE	-9.48003	-1.44269e+08	1.40488	6.57478e-05	0.000603969	TRUE	-1.31958	-1.32267	1.40488	0.355871	0.889355	FALSE	-1.25261	-1.2555	1.40488	0.394566	0.59474
19419	Rasgrp1	21.0728	12.7569	10.6749	13.2774	14.2182	19.5529	4.47273	11.8983	20.0974	5.37825	6.97123	14.8024	0	1.34249	0	0	0	0	5474	-0.320309	-0.320405	3.85333	0.778076	1	FALSE	-0.186763	-0.186817	3.85333	0.869539	0.99143	FALSE	-11.8696	-1.44269e+08	3.85333	7.78786e-10	3.34787e-08	TRUE	0.0341815	0.0341928	3.85333	0.976025	1	FALSE	-3.47581	-3.48078	3.85333	0.00359686	0.0181077
[truncated: 2,548 more rows]
[truncated: 25 more columns]
