# Supplementary material for: B cell activation and plasma cell differentiation are inhibited by de novo DNA methylation
Source: Nat Commun. 2018 May 15;9:1900. doi: 10.1038/s41467-018-04234-4 (PMC5953949; doi:10.1038/s41467-018-04234-4)
Supplement: Supplementary file 4 — Supplementary Data 2 [file 41467_2018_4234_MOESM4_ESM.xlsx]

## Sheet: k1
GOBPID	fdr	Pvalue	OddsRatio	ExpCount	Count	Size	Term	genes
GO:0043207	0.0235208	1.70412e-05	2.84126	9.09726	24	398	response to external biotic stimulus	Bcl3,Fgr,H2-T23,Hck,Hyal1,Ifit2,Ifnar2,Cd209d,Ncr1,Pml,Mapk11,Serpinb9,Ddx60,Oasl2,Nlrp10,Oas3,Oas2,Hist2h2be,Trim56,Unc93b1,Ikbke,Tmem173,Wasl,Trim34a
GO:0030217	0.0235208	1.9185e-05	6.82613	1.51705	9	66	T cell differentiation	Foxp1,Atp7a,Bcl3,Eomes,Bcl11a,Lfng,Sema4a,Chd7,Gpr183
GO:0002521	0.0239029	2.96823e-05	3.29672	5.90027	18	255	leukocyte differentiation	Foxp1,Atp7a,Bcl3,Ccr6,Dll1,Eomes,Bcl11a,Lfng,Pirb,Sema4a,Gab3,L3mbtl3,Malt1,Cd300lf,Chd7,Gpr183,Tspan2,Dock2
GO:0002263	0.0239029	3.89932e-05	3.35765	5.47004	17	236	cell activation involved in immune response	Foxp1,Atp7a,Bcl3,Ccr6,Ccr7,Dll1,Eomes,Fgr,Lfng,Sema4a,Gapt,Gpr183,Pram1,Icosl,Socs5,Tac4,Dock2

## Sheet: k2
GOBPID	fdr	Pvalue	OddsRatio	ExpCount	Count	Size	Term	genes
GO:0007033	0.0306094	2.40729e-05	5.69286	1.9193	10	151	vacuole organization	Hexb,Vps4b,Ulk1,Naglu,Mfsd8,Atg7,Fam160a2,Vps18,Tpcn2,Snx14
GO:0016070	0.0306094	5.07192e-05	1.85575	38.1893	62	3031	RNA metabolic process	Btk,Camk4,Cd81,Crem,Dbp,Dr1,E2f3,Elk1,Hexb,Insr,Kpna6,Hivep3,Nab1,Nfatc2,Padi2,Per2,Relb,Rps6ka1,Cd40,Traf6,Zscan21,Zfp46,Zfp54,Zfp60,Irf5,Zfp275,Ccnc,Pias1,Elf4,Zfp276,Tnip1,Ikzf5,Zkscan14,Bend5,Tfpt,Wdr77,Taf4b,Smg8,Gtf2e1,Atg7,Zfp319,Pbx4,Nfkbiz,Tbl1xr1,Prmt6,Zbtb48,Mbtd1,Bmyc,Zfp3,Atxn7l3,Phf20,Kmt5c,AI987944,Zfp128,Erlin2,Rab5a,Zmiz1,Zfp395,Crtc1,Zfp667,Zhx2,Zfp873
GO:0007040	0.0306094	6.16072e-05	9.91918	0.686372	6	54	lysosome organization	Hexb,Naglu,Mfsd8,Fam160a2,Vps18,Tpcn2
GO:0034654	0.0306094	7.23045e-05	1.80273	41.0443	65	3221	nucleobase-containing compound biosynthetic process	Btk,Camk4,Cd81,Crem,Dbp,Dr1,E2f3,Elk1,Ell,Hexb,Insr,Kpna6,Hivep3,Nab1,Nfatc2,Padi2,Per2,Relb,Rps6ka1,Cd40,Traf6,Zscan21,Zfp46,Zfp54,Zfp60,Map2k2,Irf5,Zfp275,Ccnc,Pias1,Elf4,Zfp276,Tnip1,Ikzf5,Zkscan14,Faap20,Bend5,Tfpt,Wdr77,Taf4b,Gtf2e1,Atg7,Snip1,Wrnip1,Zfp319,Pbx4,Nfkbiz,Tbl1xr1,Prmt6,Zbtb48,Mbtd1,Bmyc,Zfp3,Atxn7l3,Phf20,Kmt5c,AI987944,Zfp128,Erlin2,Zmiz1,Zfp395,Crtc1,Zfp667,Zhx2,Zfp873
GO:0042886	0.0306094	0.000106707	2.00192	23.1079	42	1818	amide transport	Camk4,Kpna6,Lyn,Per2,Vps4b,Cd40,Traf6,Rufy3,Dnlz,Nucb2,Snx4,Dyrk2,Ap5s1,9030624J02Rik,Rftn2,Atg7,Fam160a2,Snx16,Snip1,Bicd2,Cep41,Snx19,Bbs4,Scrib,Exoc6,Bcr,Rbmx2,Rundc1,Ric1,Tlk1,Vps18,Arfgap1,Ipo13,Heatr3,Snx14,Gga3,Nup54,Rab5a,Tbck,Rhbdd3,Plekhm1,Myo18a
GO:0002349	0.0306094	0.000108416	47.1476	0.101685	3	8	histamine production involved in inflammatory response	Btk,Lyn,Snx4
GO:0097659	0.0423246	0.000174895	1.75541	39.7333	62	3126	nucleic acid-templated transcription	Btk,Camk4,Cd81,Crem,Dbp,Dr1,E2f3,Elk1,Ell,Hexb,Insr,Kpna6,Hivep3,Nab1,Nfatc2,Padi2,Per2,Relb,Rps6ka1,Cd40,Traf6,Zscan21,Zfp46,Zfp54,Zfp60,Map2k2,Irf5,Zfp275,Ccnc,Pias1,Elf4,Zfp276,Tnip1,Ikzf5,Zkscan14,Bend5,Tfpt,Wdr77,Taf4b,Gtf2e1,Snip1,Zfp319,Pbx4,Nfkbiz,Tbl1xr1,Prmt6,Zbtb48,Mbtd1,Bmyc,Zfp3,Atxn7l3,Phf20,Kmt5c,AI987944,Zfp128,Erlin2,Zmiz1,Zfp395,Crtc1,Zfp667,Zhx2,Zfp873

## Sheet: k3
GOBPID	fdr	Pvalue	OddsRatio	ExpCount	Count	Size	Term	genes
GO:1901360	0.000153336	5.03896e-08	1.57425	161.704	223	4167	organic cyclic compound metabolic process	Nsun5,Dhx32,Sf3b3,Hinfp,Thtpa,Fam111a,Chd4,Slco4a1,Stn1,Nabp1,Zfp607b,Baz2a,Helb,Axin1,Bach2,Bcl6,Ciita,Ccnd3,Cdk2,Ctcf,Celf1,Trdmt1,Ebf1,Ercc2,Mtpn,Gclc,Hcls1,Hdac6,Herc2,Hivep2,Irf8,Id3,Sertad3,Mbd4,Mtf2,Nab2,Pax5,Pbx2,Pfn1,Pou2f2,Hexim1,Ptp4a3,Ptprc,Ripk2,Rfc1,Recql,Rel,Trim30a,Smarca4,Ighmbp2,Eftud2,Bptf,Yeats2,Trim21,Dot1l,Zfp143,Stat2,Taf3,Suv39h1,Swap70,Syk,Mettl14,Sepsecs,Cc2d1a,Zfp748,La…
GO:0046483	0.000168113	1.10492e-07	1.55243	163.093	223	4191	heterocycle metabolic process	Nsun5,Dhx32,Sf3b3,Hinfp,Thtpa,Fam111a,Chd4,Stn1,Nabp1,Zfp607b,Baz2a,Helb,Axin1,Bach2,Bcl6,Ciita,Ccnd3,Cdk2,Ctcf,Celf1,Trdmt1,Ebf1,Ercc2,Mtpn,Gclc,Hcls1,Hdac6,Herc2,Hivep2,Irf8,Id3,Sertad3,Mbd4,Mtf2,Nab2,Pax5,Pbx2,Pfn1,Pou2f2,Hexim1,Ptp4a3,Ptprc,Ripk2,Rfc1,Recql,Rel,Rest,Trim30a,Smarca4,Ighmbp2,Eftud2,Bptf,Yeats2,Trim21,Dot1l,Zfp143,Stat2,Taf3,Suv39h1,Swap70,Syk,Mettl14,Sepsecs,Cc2d1a,Zfp748,Lactb…
GO:0006725	0.000379837	3.7447e-07	1.52034	166.481	224	4294	cellular aromatic compound metabolic process	Nsun5,Dhx32,Sf3b3,Hinfp,Fam111a,Chd4,Slco4a1,Stn1,Nabp1,Zfp607b,Baz2a,Helb,Axin1,Bach2,Bcl6,Ciita,Ccnd3,Cdk2,Ctcf,Celf1,Trdmt1,Ebf1,Ercc2,Fdxr,Mtpn,Gclc,Hcls1,Hdac6,Herc2,Hivep2,Irf8,Id3,Sertad3,Mbd4,Mtf2,Nab2,Pax5,Pbx2,Pfn1,Pou2f2,Hexim1,Ptp4a3,Ptprc,Ripk2,Rfc1,Recql,Rel,Rest,Trim30a,Smarca4,Ighmbp2,Eftud2,Bptf,Yeats2,Trim21,Dot1l,Zfp143,Stat2,Taf3,Suv39h1,Swap70,Syk,Mettl14,Sepsecs,Cc2d1a,Zfp74…
GO:0032259	0.000934346	1.22819e-06	2.85705	11.9059	31	309	methylation	Nsun5,Bmt2,Prmt9,Pwp1,Baz2a,Ctcf,Trdmt1,Mbd4,Mtf2,Pax5,Smarca4,Dot1l,Suv39h1,Mettl14,Mrm1,Tfb1m,Trmt13,Mepce,Cmtr2,Ash2l,Mtr,Setdb2,Mettl22,Zfp335,Mettl17,Paxip1,Mettl3,Alkbh8,Pygo2,Mettl13,Tomt
GO:0002764	0.001461	2.87011e-06	2.97298	9.97941	27	259	immune response-regulating signaling pathway	Nckap1l,Cd19,Cd86,Csk,Ptpn6,Cd180,Ptprc,Ripk2,Trim30a,Cblb,Syk,Tlr1,Tlr6,Tnf,Ezr,Tkfc,Themis2,Plcg2,Klhl6,Rnf31,Btnl2,Tespa1,Cmtm3,Ifih1,Sec14l1,Dhx58,Pik3ap1
GO:0034641	0.001461	2.88071e-06	2.00657	33.1855	61	888	cellular nitrogen compound metabolic process	Nsun5,Dhx32,Sf3b3,Thtpa,Fam111a,Nabp1,Celf1,Trdmt1,Herc2,Mbd4,Ptprc,Recql,Slc22a5,Eftud2,Swap70,Lactb2,Zcchc6,Mrm1,Trpc2,Zrsr2,Spidr,Rbm27,Trmt13,Nol6,Sugp2,Cmtr2,Ddx19b,Fancb,Gemin8,Ythdc2,Cpsf7,Adat1,Fastkd5,Ercc4,Srpk3,Wdr46,Huwe1,Swsap1,Sf3a1,Alkbh8,Etaa1,Rpa1,Ciz1,Tsr2,Smc4,Dhx35,Ddx28,Ercc8,Scaf11,Rrp1b,Tonsl,Exo5,Rmi1,Pus10,Adal,Snrnp35,Tsen54,Hnrnpm,Apex2,Pus7l,Exd2
GO:0044238	0.00237405	5.46118e-06	1.59041	102	143	2805	primary metabolic process	Nsun5,Eogt,Dhx32,Trim68,Prmt9,Bap1,Ptpn23,Fam111a,Oxsr1,Mtrf1l,Nabp1,Grk2,Afg3l1,Capn1,Casp7,Chml,Cr2,Celf1,Trdmt1,Dok1,Bmp2k,Fes,Gart,Herc2,Ltk,Usp33,Mbd4,Pcsk7,Pick1,Recql,Snapin,Snrk,Eftud2,Lactb2,Prpsap2,Scyl2,Agap3,Zcchc6,Neurl3,Mrm1,Mbip,L2hgdh,Trpc2,Zrsr2,March2,Aars2,Rbm27,Klhl20,Slc25a25,Csrp2bp,Cdc14a,Trmt13,Kyat3,Nol6,Tesk2,Naa25,Dpy19l3,Cog7,Sugp2,Edc4,Cmtr2,Ddx19b,Fam63b,Gemin8,Mtr,S…
GO:0019886	0.00281162	7.3917e-06	18.8537	0.539428	6	14	antigen processing and presentation of exogenous peptide antigen via MHC class II	H2-Aa,H2-Ab1,H2-Eb1,H2-DMb1,H2-DMb2,H2-Oa
GO:0002520	0.0141417	4.18256e-05	1.83384	33.7219	58	878	immune system development	Tmem64,Pld4,Nckap1l,Cxcr5,Cd83,Cd86,Cdh17,Cnn2,Cr2,Crkl,Ercc2,Fes,Sh3pxd2a,Dtx1,H2-Aa,H2-Ab1,H2-Oa,Hcls1,Ptpn6,Hif1a,Irf8,Il4ra,Inpp5d,Lta,Pou2f2,Ripk2,Rasgrp1,Rest,Smarca4,Stat3,Cblb,Syk,Rassf2,Flcn,Tnf,Vav1,Wdr1,D930015E06Rik,Plcg2,Nbeal2,Arih2,Gadd45g,Siglecg,Slamf1,Spib,Prex1,Pkn1,6330408A02Rik,Mink1,Fubp1,Ripk3,Zbtb32,Dusp10,Nkap,Tespa1,Rpa1,Ctc1,Myo1e
GO:1903039	0.0215506	7.52228e-05	2.97519	6.97403	19	181	positive regulation of leukocyte cell-cell adhesion	Nckap1l,Bcl6,Cd83,Cd86,Coro1a,H2-Aa,H2-Ab1,Il4ra,Ptprc,Ripk2,Rasgrp1,Syk,Tnf,Slamf1,Btnl2,Dusp10,Nkap,Tespa1,Tnfrsf13c
GO:0034341	0.0215506	7.79022e-05	10.7788	0.770039	6	20	response to interferon-gamma	Ciita,H2-Aa,H2-Eb1,Trim21,A230050P20Rik,Kynu
GO:0002429	0.0233901	9.22384e-05	3.29345	5.35575	16	139	immune response-activating cell surface receptor signaling pathway	Nckap1l,Cd19,Csk,Ptpn6,Ptprc,Ripk2,Cblb,Syk,Ezr,Themis2,Plcg2,Klhl6,Rnf31,Btnl2,Tespa1,Cmtm3

## Sheet: k4
GOBPID	fdr	Pvalue	OddsRatio	ExpCount	Count	Size	Term	genes
GO:0048285	4.40781e-36	2.01638e-39	8.32345	12.5794	78	579	organelle fission	Mtbp,Espl1,Nusap1,Cdca2,Fam64a,Kif22,Bub1,Bub1b,Bub3,Aspm,Ccnb2,Ccne2,Cdc25c,Cit,Smc2,Hspa2,Incenp,Kif11,Kif4,Mki67,Mybl2,Plk1,Rad51b,Stil,Plk2,Kntc1,Aurka,Tacc3,Cep164,Ncaph,Tada2a,Mis18bp1,Ska3,Top2a,Ttk,Tubb3,Cenpe,Wdr62,Ankle1,Sept7,Brip1,Eme1,Racgap1,Usp44,Kif14,Nsl1,Chek2,Knstrn,Cdca8,Spag5,Ncapg,Ruvbl1,Psrc1,Rrs1,Suv39h2,Nuf2,Pmf1,Ndc80,Dynlt3,Mastl,Fbxo5,Cdca5,Sgol2a,Anln,Trip13,Apitd1,Ki…
GO:0051301	3.70961e-21	3.39397e-24	8.95529	6.07388	43	295	cell division	Sept10,Cdca2,Fam64a,Bub1,Bub1b,Bub3,Ccnb2,Ccne2,Cdc25c,Smc2,Kif11,Cdk14,Kntc1,Tacc3,Cep164,Ncaph,Mis18bp1,Cenpj,Ska3,Cenpe,Usp44,Nsl1,Chek2,Knstrn,Cdca8,Spag5,Ruvbl1,Psrc1,Nuf2,Pmf1,Ndc80,Dynlt3,Mastl,Fbxo5,Cdca5,Sgol2a,Apitd1,Oip5,Fam83d,Tpx2,Kif2c,Ncapg2,Bora
GO:0007059	4.65236e-19	6.38476e-22	10.3833	4.3002	35	207	chromosome segregation	Espl1,Cenpf,Nusap1,Cdca2,Kif22,Ccne2,Smc2,Incenp,Kif11,Kif4,Ncaph,Ska3,Top1,Top2a,Ankle1,Brip1,Eme1,Hjurp,Kif14,Nsl1,Cdca8,Ncapg,Psrc1,Rrs1,Nuf2,Pmf1,Trip13,Apitd1,Kif18b,Oip5,Kif23,Fam83d,Esco2,Cenpn,Ndc1
GO:0007067	8.54711e-13	1.56397e-15	8.11966	4.16252	28	208	mitotic nuclear division	Cdca2,Fam64a,Aspm,Ccnb2,Cdc25c,Incenp,Plk2,Kntc1,Cep164,Tada2a,Mis18bp1,Ska3,Tubb3,Wdr62,Sept7,Ruvbl1,Nuf2,Pmf1,Dynlt3,Mastl,Anln,Apitd1,Oip5,Fam83d,Cenpn,Cep55,Ncapg2,Gpsm2
GO:0006270	1.09631e-10	2.50758e-13	46.2524	0.47714	11	22	DNA replication initiation	Ccne2,Cdc45,Mcm3,Mcm2,Mcm4,Mcm5,Mcm6,Mcm7,Pola1,Orc6,Mcm10
GO:0044770	1.60428e-10	4.40333e-13	5.82362	5.9941	30	280	cell cycle phase transition	Tcf19,Cenpf,Bid,Bub1,Bub1b,Ccne2,Cdc25c,Cit,Hspa2,Cdk14,Plk1,Stil,Slbp,Plk2,Fanci,Tacc3,Ttk,Atad5,Clspn,Usp44,Kif14,Iqgap3,Chek2,E2f7,Pidd1,Ndc80,Mastl,Rnaseh2b,Cdkn3,Ticrr
GO:0000281	4.84371e-09	1.55105e-11	21.3353	0.82584	12	38	mitotic cytokinesis	Nusap1,Cenpa,Cit,Kif4,Plk1,Kif20a,Sept7,Racgap1,Anln,Kif23,Cep55,Ckap2
GO:0000070	7.36873e-09	2.6967e-11	48.2173	0.373515	9	18	mitotic sister chromatid segregation	Espl1,Bub3,Kif4,Racgap1,Nsl1,Knstrn,Spag5,Kif18b,Kif23
GO:0006139	2.4504e-08	1.00886e-10	3.36322	15.4644	45	781	nucleobase-containing compound metabolic process	Kif22,Bard1,Ccne2,Ddx19a,Smc2,Gstt1,Mcm3,Mcm2,Mcm4,Mcm5,Mcm6,Mcm7,Pola1,Helq,Rad51b,Rad54l,Hspa1a,Slbp,Fanci,Cep164,Gpat2,Wdr62,Neil3,Eme1,Clspn,Dbf4,Tarsl2,Nasp,Cpsf4,Nop58,Orc6,Rrs1,Rad54b,Ube2t,Gemin6,Cdca5,Nudt21,Ddx39,Ppil1,Snrpa1,Trip13,Apitd1,Mcm10,Eri2,Gins3
GO:0000910	2.57591e-07	1.17837e-09	13.441	1.15336	12	54	cytokinesis	Nusap1,Bcl2l1,Cenpa,Incenp,Kif4,Plk1,Kif20a,Prc1,Sept7,Anln,Cep55,Ckap2
GO:0071103	5.24184e-07	2.63771e-09	5.83911	3.91693	20	181	DNA conformation change	Ddx1,Hat1,Nusap1,Smc2,H3f3b,Mcm2,Mcm4,Mcm6,Mcm7,Rbbp4,Pif1,Ncaph,Hjurp,Nasp,Ncapg,Asf1b,Cdca5,Oip5,Ncapg2,Hist1h1a
GO:0006260	7.18689e-07	3.94523e-09	11.8264	1.27058	12	61	DNA replication	Rbbp4,Rrm1,Pif1,Ssrp1,Top1,Rbbp7,Dbf4,Nasp,Pclaf,Dtl,Gins3,Polh
GO:1904874	2.03183e-06	1.20831e-08	40.0134	0.325989	7	15	positive regulation of telomerase RNA localization to Cajal body	Cct3,Cct5,Cct7,Ruvbl2,Tcp1,Naf1,Ruvbl1
GO:0033047	2.90458e-06	1.8602e-08	11.7873	1.17356	11	54	regulation of mitotic sister chromatid segregation	Mtbp,Bub1,Bub1b,Cit,Plk1,Stil,Tacc3,Ttk,Cenpe,Usp44,Ndc80
GO:0090672	3.07205e-06	2.10799e-08	35.5657	0.347722	7	16	telomerase RNA localization	Cct3,Cct5,Cct7,Ruvbl2,Tcp1,Naf1,Ruvbl1
GO:2000816	3.30461e-06	2.41875e-08	17.2149	0.717177	9	33	negative regulation of mitotic sister chromatid separation	Mtbp,Bub1,Bub1b,Plk1,Stil,Ttk,Cenpe,Usp44,Ndc80
GO:0033044	4.85392e-06	3.77478e-08	9.37915	1.53831	12	73	regulation of chromosome organization	Mtbp,Bub1,Bub1b,Cit,Plk1,Stil,Pif1,Tacc3,Ttk,Usp44,Ndc80,Cdca5
GO:1901991	6.35406e-06	5.23207e-08	15.4186	0.776654	9	36	negative regulation of mitotic cell cycle phase transition	Mtbp,Bub1,Bub1b,Plk1,Stil,Ttk,Cenpe,Usp44,Ndc80
GO:0033046	8.31049e-06	7.22321e-08	14.7526	0.804107	9	37	negative regulation of sister chromatid segregation	Mtbp,Bub1,Bub1b,Plk1,Stil,Ttk,Cenpe,Usp44,Ndc80
GO:0090670	9.09079e-06	8.31728e-08	45.7273	0.260245	6	12	RNA localization to Cajal body	Cct3,Cct5,Cct7,Ruvbl2,Naf1,Ruvbl1
GO:0007017	1.29697e-05	1.24595e-07	17.4004	0.6193	8	31	microtubule-based process	Kifap3,Tuba1a,Tuba1b,Tuba1c,Tubb3,Tubb4b,Tubd1,Tube1
GO:1905818	1.80535e-05	1.81691e-07	12.9633	0.88726	9	41	regulation of chromosome separation	Mtbp,Bub1,Bub1b,Cit,Plk1,Stil,Tacc3,Usp44,Ndc80
GO:0048518	1.84814e-05	1.94452e-07	3.37496	9.24844	28	462	positive regulation of biological process	Mtbp,Shmt2,Fam72a,Nusap1,Bard1,Bcl2l1,Casp3,Cdc45,Cit,Ddx19a,Fscn1,Fen1,Kifap3,Melk,Rad51b,Ucp2,C330027C09Rik,Pkp4,Prc1,Sept7,Racgap1,Dbf4,Egfl6,Rnaseh2b,Cdca5,Kif23,Fam83d,Rassf6
GO:1902100	2.71581e-05	3.05481e-07	15.3013	0.693918	8	32	negative regulation of metaphase/anaphase transition of cell cycle	Mtbp,Bub1,Bub1b,Plk1,Stil,Cenpe,Usp44,Ndc80
GO:1901576	2.71581e-05	3.10591e-07	3.80348	6.73337	23	330	organic substance biosynthetic process	Ccne2,Fen1,Mcm3,Mcm2,Mcm4,Mcm5,Mcm6,Mcm7,Pgk1,Pola1,Slbp,Atad5,Eme1,Pask,Dbf4,Nasp,Orc6,Apitd1,Mcm10,Zdhhc2,Esco2,Ticrr,Gins3
GO:0006281	3.35543e-05	3.9909e-07	5.56529	3.03229	15	146	DNA repair	Kif22,Bard1,Fen1,Uhrf1,Hspa1a,Ruvbl2,Pif1,Ssrp1,Fanci,Cep164,Clspn,Uchl5,Ruvbl1,Ube2t,Ticrr
GO:0045839	3.5712e-05	4.4109e-07	11.4696	0.977968	9	45	negative regulation of mitotic nuclear division	Mtbp,Bub1,Bub1b,Plk1,Stil,Ttk,Cenpe,Usp44,Ndc80
GO:0007049	8.32533e-05	1.06637e-06	5.96352	2.43949	13	143	cell cycle	Sept10,Mcm3,Mcm2,Mcm4,Mcm5,Mcm6,Mcm7,Melk,Uhrf1,Rbbp4,Hjurp,Nasp,Esco2
GO:0030071	0.000118045	1.56601e-06	11.8401	0.845839	8	39	regulation of mitotic metaphase/anaphase transition	Mtbp,Bub1,Bub1b,Plk1,Stil,Ttk,Usp44,Ndc80
GO:0006310	0.00020704	2.84136e-06	5.97601	2.269	12	106	DNA recombination	Cdc45,Helq,Rad54l,Ruvbl2,Pif1,Brip1,Eme1,Uchl5,Ruvbl1,Rad54b,Trip13,Ube2n
GO:0051988	0.000223016	3.16263e-06	91.0441	0.130129	4	6	regulation of attachment of spindle microtubules to kinetochore	Ect2,Racgap1,Knstrn,Spag5
GO:0007076	0.000226024	3.30868e-06	32.5141	0.260792	5	12	mitotic chromosome condensation	Nusap1,Smc2,Ncaph,Ncapg,Cdca5
GO:1903047	0.000370311	5.59024e-06	4.70328	3.27121	14	179	mitotic cell cycle process	Tcf19,Cenpf,Aif1,Bid,Ccne2,Hspa2,Cdk14,Rad51b,Atad5,Dbf4,Iqgap3,E2f7,Rnaseh2b,Cdkn3
GO:0006268	0.000470107	7.31183e-06	60.5648	0.152128	4	7	DNA unwinding involved in DNA replication	Mcm2,Mcm4,Mcm6,Mcm7
GO:0007018	0.00071623	1.14675e-05	5.66627	2.17749	11	101	microtubule-based movement	Kif22,Kif11,Kif4,Kifc5b,Kif20a,Kif15,Cenpe,Kif14,Kif18b,Kif2c,Ak7
GO:0034654	0.000720702	1.18688e-05	5.64871	2.18697	11	105	nucleobase-containing compound biosynthetic process	Cct3,Cct5,Cct7,Hsp90aa1,Pif1,Tcp1,Parm1,Naf1,Pclaf,Dtl,Polh
GO:1903405	0.00082678	1.43722e-05	45.4213	0.173861	4	8	protein localization to nuclear body	Cct3,Cct5,Cct7,Tcp1
GO:1904871	0.00082678	1.43722e-05	45.4213	0.173861	4	8	positive regulation of protein localization to Cajal body	Cct3,Cct5,Cct7,Tcp1
GO:0007052	0.00125984	2.24765e-05	12.7316	0.594792	6	28	mitotic spindle organization	Stil,Plk2,Aurka,Wdr62,Ndc80,Gpsm2
GO:0007094	0.00126665	2.31776e-05	19.0404	0.36798	5	17	mitotic spindle assembly checkpoint	Bub1,Bub1b,Plk1,Ttk,Cenpe
GO:0060236	0.0013466	2.52564e-05	36.3991	0.195262	4	9	regulation of mitotic spindle organization	Tacc3,Psrc1,Tpx2,Bora
GO:0051983	0.00137421	2.6403e-05	12.2967	0.610267	6	29	regulation of chromosome segregation	Bub3,Fen1,Mki67,Cdca5,Sgol2a,Kif2c
GO:0007080	0.00155151	3.05191e-05	11.9719	0.626222	6	29	mitotic metaphase plate congression	Kif22,Kif14,Cdca8,Psrc1,Rrs1,Cdca5
GO:0000086	0.0017664	3.56541e-05	11.5782	0.642128	6	30	G2/M transition of mitotic cell cycle	Cdc25c,Cit,Cdk14,Plk1,Chek2,Mastl
GO:0010639	0.0017664	3.63623e-05	3.71776	4.3757	15	201	negative regulation of organelle organization	Mtbp,Aicda,Bcl2l1,Bub1,Bub1b,Dnmt1,H3f3b,Plk1,Stil,Pif1,Ttk,Cenpe,Usp44,Ndc80,Fbxo5
GO:0032467	0.00224605	4.72636e-05	10.9401	0.673711	6	31	positive regulation of cytokinesis	Cit,Ect2,Pkp4,Racgap1,Kif14,Kif23
GO:0051653	0.00449414	9.6814e-05	9.42919	0.760642	6	35	spindle localization	Nusap1,Aspm,Cenpa,Spag5,Ndc80,Gpsm2
GO:0051754	0.00449414	9.8682e-05	67.9815	0.108663	3	5	meiotic sister chromatid cohesion, centromeric	Bub1,Bub1b,Sgol2a
GO:0034645	0.00468556	0.000105028	7.31192	1.09797	7	54	cellular macromolecule biosynthetic process	Cct3,Cct5,Cct7,Hsp90aa1,Tcp1,Parm1,Naf1
GO:0051028	0.00974204	0.000222828	6.40361	1.23597	7	57	mRNA transport	Ddx19a,Igf2bp3,Slbp,Eif5a2,Srsf7,Ranbp17,Ndc1
GO:0015931	0.0136504	0.000318467	3.53229	3.65108	12	168	nucleobase-containing compound transport	Nup107,Ddx19a,Igf2bp3,Slbp,Eif5a2,Srsf7,Stau2,Nop58,Rrs1,Ranbp17,Ddx39,Ndc1
GO:0051256	0.0137893	0.000334323	33.9873	0.152128	3	7	mitotic spindle midzone assembly	Kif4,Racgap1,Kif23
GO:0090306	0.0137893	0.000334323	33.9873	0.152128	3	7	spindle assembly involved in meiosis	Aspm,Aurka,Fbxo5
GO:0000723	0.013887	0.000343046	5.08015	1.73739	8	80	telomere maintenance	Ccne2,Cct3,Cct5,Cct7,Hsp90aa1,Hspa1a,Tcp1,Naf1
GO:0071704	0.0149549	0.00038016	1.64098	51.2351	74	2640	organic substance metabolic process	Espl1,Tcf19,Fam72a,Cdca2,Kif22,Aif1,Akap1,Bard1,Bub1,Bub1b,Casp3,Cd80,Cdc25c,Cit,Ect2,Ddx19a,Emp2,Amz2,Smc2,S1pr2,Hspa2,Mbnl3,Melk,Pfn2,Cdk14,Helq,Rad51b,Rad54l,Hspa1a,Serpinf1,Stil,Fanci,Cep164,Astl,Ttk,Ung,Srsf7,Cenpe,Hmces,Wdr62,Neil3,Ankle1,Clspn,Stau2,Glrx3,C5ar2,Iqgap3,Lrrc32,Cpsf4,Nop58,Metap2,Pidd1,Rrs1,Fignl1,Rad54b,Anp32e,Mastl,Fbxo5,Ube2t,Gemin6,Cdca5,Otub2,Nudt21,Ddx39,Ppil1,Snrpa1,Tr…
GO:2000278	0.0149549	0.000383109	4.42691	2.21673	9	102	regulation of DNA biosynthetic process	Cct3,Cct5,Cct7,Hsp90aa1,Pif1,Tcp1,Tfdp1,Parm1,Naf1
GO:0008283	0.0150362	0.000392069	3.69189	3.20921	11	154	cell proliferation	E2f8,H3f3b,Mcm7,Uhrf1,Pola1,Cd70,Uchl1,Nasp,Mcm10,Fam83d,Lmntd1
GO:0010389	0.0151684	0.000407667	14.0676	0.366961	4	17	regulation of G2/M transition of mitotic cell cycle	Cenpf,Hspa2,Kif14,Rnaseh2b
GO:2001252	0.0151684	0.000409394	3.67081	3.22492	11	149	positive regulation of chromosome organization	Cct3,Cct5,Cct7,Dnmt1,Ruvbl2,Tcp1,Tada2a,Cenpe,Naf1,Phf19,Ube2n
GO:0048523	0.0177905	0.000488303	1.79192	26.9758	45	1287	negative regulation of cellular process	Hat1,Cenpf,Akap1,Bub3,Anxa2,Cdc45,Gapdh,Gas2,Hbb-bh1,Hmgn2,Atcay,Mxd3,Mbd2,Mlf1,Ppp1r15a,Uhrf1,Rasd1,Sox5,Kntc1,Fanci,Top2a,Dap,Srsf7,Zfp382,Ankle1,Eme1,Pask,Clspn,Prr11,Chek2,Usp2,Suv39h2,Mastl,Rnaseh2b,Ppid,Basp1,Lancl2,Cdkn3,Neil1,Phf19,Wdr35,Parpbp,Depdc1a,Dtl,Ticrr
GO:0009259	0.0185561	0.000521204	27.2844	0.173293	3	8	ribonucleotide metabolic process	Umps,Cmpk1,Rnaseh2b
GO:0051231	0.0185561	0.000526294	27.1885	0.173861	3	8	spindle elongation	Kif4,Racgap1,Kif23
GO:0006403	0.0187371	0.00054	3.54187	3.3314	11	156	RNA localization	Nup107,Ddx19a,Igf2bp3,Slbp,Eif5a2,Srsf7,Stau2,Rrs1,Ranbp17,Ddx39,Ndc1
GO:0022414	0.0196199	0.000574417	2.41421	8.77347	20	413	reproductive process	Espl1,E2f8,Bmpr1a,Bub1,Bub1b,Bub3,Ccne2,Smc2,Mbd2,Mki67,Plk1,Rad51b,Ncaph,Top2a,Ankle1,Eme1,E2f7,Suv39h2,Mastl,Apitd1
GO:1904851	0.026122	0.000776728	22.6559	0.195594	3	9	positive regulation of establishment of protein localization to telomere	Cct5,Cct7,Tcp1
GO:0006302	0.0298923	0.000902514	5.91611	1.13247	6	53	double-strand break repair	Ddx1,Eme1,Chek2,Cdca5,Trip13,Esco2
GO:0051054	0.0344131	0.00105475	3.79993	2.54787	9	118	positive regulation of DNA metabolic process	Cct3,Cct5,Cct7,Hsp90aa1,Tcp1,Ung,Parm1,Naf1,Atad5
GO:0046007	0.035097	0.00109176	19.4183	0.217326	3	10	negative regulation of activated T cell proliferation	Casp3,Ido1,Lrrc32
GO:0050821	0.0367911	0.00116129	3.44047	3.10777	10	143	protein stabilization	Cct3,Cct5,Cct7,Gapdh,Hsp90aa1,Pfn2,Stxbp1,Tcp1,Chek2,Usp2
GO:0006336	0.0431395	0.00138141	9.59804	0.497682	4	23	DNA replication-independent nucleosome assembly	Hat1,Rbbp4,Nasp,Asf1b
GO:0045144	0.0448449	0.00147705	16.9902	0.239059	3	11	meiotic sister chromatid segregation	Bub1,Bub1b,Sgol2a
GO:0070202	0.0448449	0.00147705	16.9902	0.239059	3	11	regulation of establishment of protein localization to chromosome	Cct5,Cct7,Tcp1

## Sheet: k5
GOBPID	fdr	Pvalue	OddsRatio	ExpCount	Count	Size	Term	genes
GO:0009161	5.6646e-20	2.36123e-23	9.17414	5.76244	41	216	ribonucleoside monophosphate metabolic process	Ada,Atp5c1,Atp5f1,Atp5j,Atp5k,Bad,Bpgm,Cdk1,Cox4i1,Cox5b,Cox6a1,Cox8a,Cycs,Hk2,Mif,Myc,Cox7a2l,Atp5g3,Ndufb6,Pfas,Ccnb1,Atp5o,Ndufs6,Nudt5,Mtch2,Park7,Dnajc15,Uqcr10,Ndufb9,Ndufa12,Sdhd,Atp5e,Ndufb8,Uqcc2,Atp5g2,Ndufc2,Atp5h,Ndufv2,Pmpcb,Gale,Uck2
GO:0009126	1.50517e-19	1.25483e-22	9.03602	5.68269	40	213	purine nucleoside monophosphate metabolic process	Ada,Atp5c1,Atp5f1,Atp5j,Atp5k,Bad,Bpgm,Cdk1,Cox4i1,Cox5b,Cox6a1,Cox8a,Cycs,Hk2,Mif,Myc,Cox7a2l,Atp5g3,Ndufb6,Pfas,Ccnb1,Atp5o,Ndufs6,Nudt5,Mtch2,Park7,Dnajc15,Uqcr10,Ndufb9,Ndufa12,Sdhd,Atp5e,Ndufb8,Uqcc2,Atp5g2,Ndufc2,Atp5h,Ndufv2,Pmpcb,Gale
GO:0009199	2.68954e-19	3.36332e-22	9.09258	5.50279	39	207	ribonucleoside triphosphate metabolic process	Atp5c1,Atp5f1,Atp5j,Atp5k,Bad,Bpgm,Cdk1,Cox4i1,Cox5b,Cox6a1,Cox8a,Cycs,Hk2,Mif,Myc,Pnp,Cox7a2l,Atp5g3,Ndufb6,Ccnb1,Atp5o,Ndufs6,Nudt5,Mtch2,Park7,Dnajc15,Uqcr10,Ndufb9,Ndufa12,Sdhd,Atp5e,Ndufb8,Uqcc2,Atp5g2,Ndufc2,Atp5h,Ndufv2,Pmpcb,Gale
GO:1901566	1.07256e-16	1.78835e-19	3.66269	26.0457	80	1001	organonitrogen compound biosynthetic process	Rpl5,Psph,Atp5c1,Atp5f1,Atp5j,Atp5k,Cdk4,Cox5b,Eif1a,Eif2s1,Eif4a1,Eif4e,Aimp1,Rack1,Hars,Rps2,Magoh,Myc,Npm1,Rbm3,Mrpl23,Rpl28,Rps16,Ssb,Ythdf2,Mrpl22,Tyms,Rsl24d1,Atp5g3,Aimp2,Phgdh,Pfas,Rpl27a,Eif4e2,Asns,Rps26,Mrpl17,Atp5o,Mrpl21,Nhp2,Eif3i,Eef1b2,Mrpl12,Apip,Aldh18a1,Mrps25,Chchd1,Mrpl35,Eif1ax,Mrps16,Mrps17,Mrps21,Mrpl20,Mrpl51,Eef1d,Mrpl33,Yae1d1,Atp5e,Uqcc2,Rps20,Mrpl18,Mrpl57,Rpl4,Rps27l…
GO:0006518	3.9508e-16	9.73567e-19	4.24916	17.5452	63	661	peptide metabolic process	Rpl5,Cdk4,Eif1a,Eif2s1,Eif4a1,Eif4e,Aimp1,Rack1,Hars,Rps2,Magoh,Npm1,Rbm3,Mrpl23,Rpl28,Rps16,Ssb,Ythdf2,Mrpl22,Tyms,Rsl24d1,Aimp2,Rpl27a,Eif4e2,Rps26,Mrpl17,Mrpl21,Nhp2,Eif3i,Eef1b2,Mrpl12,Mrps25,Chchd1,Mrpl35,Eif1ax,Mrps16,Mrps17,Mrps21,Mrpl20,Mrpl51,Eef1d,Mrpl33,Yae1d1,Uqcc2,Rps20,Mrpl18,Mrpl57,Rpl4,Rps27l,Mrps11,Rpl22l1,Mrpl13,Mrpl58,Mrps18c,Polr2d,Eif3k,Mrpl32,Mrpl1,Mrpl16,Mrpl27,Mrpl34,Eif3m…
GO:0043604	3.9508e-16	9.88112e-19	4.24704	17.5479	63	659	amide biosynthetic process	Rpl5,Cdk4,Eif1a,Eif2s1,Eif4a1,Eif4e,Aimp1,Rack1,Hars,Rps2,Magoh,Npm1,Rbm3,Mrpl23,Rpl28,Rps16,Ssb,Ythdf2,Mrpl22,Tyms,Rsl24d1,Aimp2,Rpl27a,Eif4e2,Rps26,Mrpl17,Mrpl21,Nhp2,Eif3i,Eef1b2,Mrpl12,Mrps25,Chchd1,Mrpl35,Eif1ax,Mrps16,Mrps17,Mrps21,Mrpl20,Mrpl51,Eef1d,Mrpl33,Yae1d1,Uqcc2,Rps20,Mrpl18,Mrpl57,Rpl4,Rps27l,Mrps11,Rpl22l1,Mrpl13,Mrpl58,Mrps18c,Polr2d,Eif3k,Mrpl32,Mrpl1,Mrpl16,Mrpl27,Mrpl34,Eif3m…
GO:0055086	1.86264e-15	5.43497e-18	4.25342	16.6181	60	622	nucleobase-containing small molecule metabolic process	Ada,Adk,Atp5c1,Atp5f1,Atp5j,Atp5k,Bad,Bpgm,Cdk1,Cox4i1,Cox5b,Cox6a1,Cox8a,Cycs,Rack1,Hint1,Hk2,Hprt,Mif,Mdh2,Mdh1,Myc,Nme1,Nme2,Pemt,Pnp,Rrm2,Cox7a2l,Taldo1,Tk1,Tyms,Atp5g3,Ndufb6,Pfas,Ccnb1,Atp5o,Dctd,Dnph1,Ndufs6,Nudt5,Mtch2,Nme4,Park7,Dnajc15,Uqcr10,Ndufb9,Ndufa12,Dctpp1,Sdhd,Atp5e,Ndufb8,Uqcc2,Idh3a,Atp5g2,Ndufc2,Atp5h,Ndufv2,Pmpcb,Gale,Uck2
GO:0006412	3.4956e-13	1.1863e-15	11.4115	2.63372	23	104	translation	Rpl28,Rps16,Mrpl22,Rsl24d1,Aimp2,Rpl27a,Rps26,Mrpl17,Mrpl21,Nhp2,Mrpl12,Mrpl35,Mrpl20,Mrpl33,Rps20,Mrpl18,Rpl4,Rps27l,Mrpl13,Mrpl32,Mrpl1,Mrpl27,Mrpl34
GO:0009259	3.4956e-13	1.3114e-15	4.56079	12.0227	47	450	ribonucleotide metabolic process	Atp5c1,Atp5f1,Atp5j,Atp5k,Bad,Bpgm,Cdk1,Cox4i1,Cox5b,Cox6a1,Cox8a,Cycs,Rack1,Hint1,Hk2,Hprt,Mif,Myc,Nme1,Nme2,Pnp,Cox7a2l,Atp5g3,Ndufb6,Pfas,Ccnb1,Atp5o,Ndufs6,Nudt5,Mtch2,Nme4,Park7,Dnajc15,Uqcr10,Ndufb9,Ndufa12,Sdhd,Atp5e,Ndufb8,Uqcc2,Atp5g2,Ndufc2,Atp5h,Ndufv2,Pmpcb,Gale,Uck2
GO:0009144	1.36654e-12	5.69628e-15	8.16712	4.07496	27	157	purine nucleoside triphosphate metabolic process	Bad,Bpgm,Cdk1,Cox4i1,Cox6a1,Cox8a,Cycs,Hk2,Mif,Cox7a2l,Ndufb6,Ccnb1,Ndufs6,Nudt5,Mtch2,Park7,Dnajc15,Uqcr10,Ndufb9,Ndufa12,Sdhd,Ndufb8,Uqcc2,Ndufc2,Ndufv2,Pmpcb,Gale
GO:0006119	2.95848e-11	1.35653e-13	17.3572	1.34612	16	51	oxidative phosphorylation	Cox4i1,Cox5b,Cox6a1,Cox8a,Cycs,Ndufb6,Ndufs6,Mtch2,Uqcr10,Ndufb9,Ndufa12,Sdhd,Ndufb8,Ndufc2,Ndufv2,Pmpcb
GO:0019637	5.48789e-11	2.74509e-13	5.56338	6.74089	32	260	organophosphate metabolic process	Bad,Cdk1,Cox4i1,Cox6a1,Cox8a,Cycs,Rack1,Hint1,Hk2,Mif,Mdh2,Mdh1,Cox7a2l,Ndufb6,Ccnb1,Dnph1,Ndufs6,Nudt5,Mtch2,Park7,Dnajc15,Uqcr10,Ndufb9,Ndufa12,Sdhd,Ndufb8,Uqcc2,Idh3a,Ndufc2,Ndufv2,Pmpcb,Gale
GO:0044249	7.0205e-11	3.80436e-13	5.03555	8.17946	35	353	cellular biosynthetic process	Psph,Ada,Adk,Atp5c1,Atp5f1,Atp5j,Atp5k,Cox5b,Ddt,Hprt,Ltc4s,Elovl6,Mif,Nme1,Oaz1,Odc1,Pnp,Tyr,Atp5g3,Phgdh,Pfas,Mgll,Asns,Atp5o,Dctd,Apip,Aldh18a1,Nme4,0610007P14Rik,Gatm,Atp5e,Nanp,Atp5g2,Atp5h,Uck2
GO:1901135	2.99518e-10	1.74791e-12	6.51287	4.74177	26	183	carbohydrate derivative metabolic process	Bad,Cdk1,Cox4i1,Cox6a1,Cox8a,Cycs,Hk2,Mif,Cox7a2l,Ndufb6,Ccnb1,Ndufs6,Nudt5,Mtch2,Park7,Dnajc15,Uqcr10,Ndufb9,Ndufa12,Sdhd,Ndufb8,Uqcc2,Ndufc2,Ndufv2,Pmpcb,Gale
GO:1902600	2.22264e-08	1.38973e-10	14.6827	1.22899	13	46	hydrogen ion transmembrane transport	Atp4a,Atp5c1,Atp5f1,Atp5j,Atp5k,Cox5b,Cox8a,Atp5g3,Atp5o,Atp6v1f,Atp5e,Atp5g2,Atp5h
GO:0006163	8.99673e-08	6.00032e-10	6.47609	3.62692	20	141	purine nucleotide metabolic process	Bad,Bpgm,Cox4i1,Cox6a1,Cox8a,Cycs,Hk2,Cox7a2l,Ndufb6,Ndufs6,Nudt5,Uqcr10,Ndufb9,Ndufa12,Sdhd,Ndufb8,Uqcc2,Ndufv2,Pmpcb,Gale
GO:0065003	1.44391e-07	1.02319e-09	4.39031	7.22346	28	281	macromolecular complex assembly	Rpl5,Snrpd2,Taf9,H1f0,Rps2,Snrpd1,Snu13,Prmt7,Rsl24d1,Lsm2,Usp39,Hist1h2bl,Hist1h2bm,Set,Hist1h1b,Cenpp,Gtf2h5,Rpf2,Snrpd3,Lsm3,Itgb3bp,Brix1,Rps27l,Mrps11,Polr2d,Mrto4,Swi5,Cenpv
GO:0032543	3.3539e-07	2.51647e-09	12.7967	1.25165	12	47	mitochondrial translation	Hars,Mrpl23,Mrps25,Chchd1,Mrps16,Mrps17,Mrps21,Mrpl51,Mrpl57,Mrps11,Mrps18c,Mrpl16
GO:0015986	5.69375e-07	4.71422e-09	32.9785	0.452587	8	17	ATP synthesis coupled proton transport	Atp5c1,Atp5f1,Atp5j,Atp5k,Atp5g3,Atp5e,Atp5g2,Atp5h
GO:0006818	5.69375e-07	4.74677e-09	8.2384	2.21753	15	83	hydrogen transport	Atp4a,Atp5c1,Atp5f1,Atp5j,Atp5k,Cox5b,Cox8a,Rapgef3,Atp5g3,Atp5o,Park7,Atp6v1f,Atp5e,Atp5g2,Atp5h
GO:1901564	8.46104e-07	7.40649e-09	4.95472	5.02823	22	222	organonitrogen compound metabolic process	Bad,Cdk1,Cox4i1,Cox6a1,Cox8a,Cycs,Cox7a2l,Tk1,Ndufb6,Ccnb1,Dctd,Ndufs6,Nudt5,Dnajc15,Uqcr10,Ndufb9,Ndufa12,Sdhd,Ndufb8,Ndufc2,Ndufv2,Pmpcb
GO:0009168	1.02907e-06	9.43711e-09	9.68214	1.68318	13	63	purine ribonucleoside monophosphate biosynthetic process	Ada,Atp5c1,Atp5f1,Atp5j,Atp5k,Cox5b,Myc,Atp5g3,Pfas,Atp5o,Atp5e,Atp5g2,Atp5h
GO:0009124	1.15723e-06	1.10948e-08	9.52629	1.70403	13	64	nucleoside monophosphate biosynthetic process	Ada,Atp5c1,Atp5f1,Atp5j,Atp5k,Cox5b,Myc,Atp5g3,Pfas,Atp5o,Atp5e,Atp5g2,Atp5h
GO:0009206	1.436e-06	1.4366e-08	12.4671	1.16742	11	44	purine ribonucleoside triphosphate biosynthetic process	Atp5c1,Atp5f1,Atp5j,Atp5k,Cox5b,Myc,Atp5g3,Atp5o,Atp5e,Atp5g2,Atp5h
GO:0015672	2.15863e-06	2.24951e-08	8.90042	1.80272	13	67	monovalent inorganic cation transport	Atp5c1,Atp5f1,Atp5j,Atp5k,Cox5b,Cox8a,Atp5g3,Atp5o,Park7,Atp6v1f,Atp5e,Atp5g2,Atp5h
GO:0030150	8.00277e-06	8.67329e-08	28.6954	0.427475	7	16	protein import into mitochondrial matrix	Grpel1,Timm17a,Tomm22,Timm23,Tomm7,Pam16,Tomm20
GO:0006396	9.75406e-06	1.09779e-07	3.89769	6.83757	24	265	RNA processing	Rpl5,Trmt10a,Emg1,Rps16,Nhp2,Rpp30,Ftsj1,C1d,Wdr12,Lsm7,Lage3,Rsl1d1,Exosc7,Gtf2h5,Adat2,Utp11,Rpf2,Mrm3,Mrps11,Mphosph6,Exosc8,Mrto4,Fcf1,Mrpl1
GO:0046034	1.54888e-05	1.80778e-07	7.22309	2.12596	13	83	ATP metabolic process	Atp5c1,Atp5f1,Atp5j,Atp5k,Bad,Bpgm,Hk2,Atp5g3,Atp5o,Atp5e,Atp5g2,Atp5h,Gale
GO:0051301	1.68143e-05	2.03258e-07	3.34275	9.21297	28	346	cell division	Ccna2,Cdk1,Cdk4,Cetn3,Cdca3,Ran,Cenpx,Brcc3,Haus1,Ccnb1,Usp39,Zwint,Cks1b,Mad2l1,Tipin,Ska2,Anapc11,Cks2,Cenpw,Cdc26,Ska1,Spc24,Itgb3bp,Nsmce2,Ube2c,Nup37,Syce2,Cdc123
GO:0044267	4.97788e-05	6.22494e-07	4.73704	4.03126	17	173	cellular protein metabolic process	Psma2,Psmb1,Psmb5,Psmb6,Psmb7,Psmc2,Psmc3,Ranbp1,Ufd1,Psma1,Psma4,Psma5,Psma6,Psma7,Psmb2,Psmb3,Psmc6
GO:0065002	7.60962e-05	9.83319e-07	8.81948	1.38929	10	52	intracellular protein transmembrane transport	Grpel1,Timm17a,Tomm22,Timm13,Timm23,Pdcd5,Tomm7,Pam16,Tomm20,Chchd4
GO:0006796	9.40983e-05	1.25517e-06	3.88004	5.70388	20	226	phosphate-containing compound metabolic process	Atp5c1,Atp5f1,Atp5j,Atp5k,Hint1,Hprt,Mdh2,Mdh1,Rrm2,Atp5g3,Pfas,Atp5o,Dctd,Dnph1,Nudt5,Atp5e,Idh3a,Ppa1,Atp5g2,Atp5h
GO:0015931	9.83253e-05	1.38606e-06	4.4468	4.26848	17	160	nucleobase-containing compound transport	Sec13,Magoh,Npm1,Ran,Ranbp1,Sem1,Ssb,Alyref,Eny2,Nxt1,Sarnp,Thoc7,Magohb,Mrpl18,Tomm20,Polr2d,Nup37
GO:0006403	9.83253e-05	1.39352e-06	4.44496	4.27018	17	160	RNA localization	Sec13,Magoh,Npm1,Ran,Ranbp1,Sem1,Ssb,Alyref,Eny2,Nxt1,Sarnp,Thoc7,Magohb,Mrpl18,Tomm20,Polr2d,Nup37
GO:0048285	0.000128636	1.87672e-06	2.48813	16.5379	38	619	organelle fission	Psmg2,Birc5,Ccna2,Cdk1,Cetn3,Chek1,Cdca3,Stmn1,Sept2,Psmc3ip,Ran,Ranbp1,Cenpx,Brcc3,Haus1,Cdc6,Ccnb1ip1,Pebp1,Ccnb1,Zwint,Mad2l1,Mtch2,Tipin,Ska2,Anapc11,Cks2,Rgcc,Cenpw,Cdc26,Ska1,Spc24,Itgb3bp,Spire1,Nsmce2,Ube2c,Nup37,Syce2,Cenpv
GO:0006810	0.000164594	2.46994e-06	3.06504	9.29402	26	362	transport	Etfb,Ndufa2,Ndufs4,Ndufs8,Ndufb6,Ndufs6,Txnl1,Higd1a,Ndufs5,Ndufb5,Ndufa9,Uqcr10,Ndufb9,Tmed6,Ndufc1,Ndufa12,Ndufb3,Uqcrfs1,Ndufb7,Ndufb8,Sdhb,Ndufc2,Ndufb2,Ndufa8,Ndufa11,Ndufv2
GO:0044085	0.000169346	2.61184e-06	4.22306	4.46736	17	180	cellular component biogenesis	Rplp0,Ran,Rps16,Cops5,Nop16,Nhp2,C1d,Wdr12,Rsl1d1,Exosc7,Yae1d1,Utp11,Mrm3,Mphosph6,Exosc8,Fcf1,Mrpl1
GO:0017038	0.000176675	2.79852e-06	9.06175	1.22062	9	46	protein import	Grpel1,Timm17a,Tomm22,Timm13,Timm23,Tomm7,Pam16,Tomm20,Chchd4
GO:0006120	0.000182129	2.96083e-06	36.8998	0.266215	5	10	mitochondrial electron transport, NADH to ubiquinone	Ndufs6,Ndufb9,Ndufb8,Ndufc2,Ndufv2
GO:0051603	0.000512436	8.54416e-06	2.71057	11.1471	28	420	proteolysis involved in cellular protein catabolic process	Nedd4,Psma2,Psmb1,Psmb5,Psmb6,Psmb7,Psmc2,Psmc3,Ranbp1,Ube2l3,Ube2a,Ufd1,Psma1,Psma4,Psma5,Psma6,Psma7,Psmb2,Psmb3,Cops3,Ube2j1,Rbx1,Cdc26,Psmc6,Eloc,Stt3b,Ube2c,Pcnp
GO:0006123	0.000530053	9.05885e-06	26.2564	0.320606	5	12	mitochondrial electron transport, cytochrome c to oxygen	Cox4i1,Cox5b,Cox6a1,Cox8a,Cycs
GO:0022904	0.000535928	9.38265e-06	11.535	0.780524	7	30	respiratory electron transport chain	Cdk1,Ndufb6,Ccnb1,Mtch2,Ndufa12,Sdhb,Ndufaf2
GO:0007067	0.000746083	1.33729e-05	3.38507	6.10895	19	232	mitotic nuclear division	Ccna2,Cdk1,Cetn3,Cdca3,Stmn1,Sept2,Ran,Cenpx,Brcc3,Haus1,Tipin,Ska2,Anapc11,Cenpw,Ska1,Spc24,Itgb3bp,Nup37,Cenpv
GO:0000375	0.00117022	2.1569e-05	3.39207	5.77091	18	216	RNA splicing, via transesterification reactions	Snrpd2,Magoh,Npm1,Snrpb2,Snrpd1,Snrpe,Snu13,Prmt7,Bud31,Lsm2,Usp39,Rbm8a,Cwc15,Lsm5,Snrpd3,Lsm3,Snrpg,Phf5a
GO:0044711	0.00117022	2.19508e-05	2.73045	9.85979	25	377	single-organism biosynthetic process	Adk,Atp5c1,Atp5f1,Atp5j,Atp5k,Cox5b,Ddt,Myc,Nme1,Nme2,Rrm2,Pqlc3,Tyms,Tyr,Rapgef3,Atp5g3,Pfas,Atp5o,Dctd,Nme4,Rgcc,Atp5e,Atp5g2,Atp5h,Uck2
GO:0043632	0.00190396	3.65077e-05	2.39861	13.3853	30	501	modification-dependent macromolecule catabolic process	Rpl5,Taf9,Rack1,Sumo2,Nedd4,Psma2,Psmb5,Psmc2,Psmc3,Ranbp1,Ube2l3,Ube2a,Ufd1,Psma1,Psma4,Psma5,Psma6,Psma7,Psmb3,Cops3,Ube2j1,Rbx1,Park7,Cdc26,Psmc6,Eloc,Stt3b,Ube2c,Ube2v2,Pcnp
GO:0034660	0.00193535	3.79165e-05	3.23719	6.02022	18	228	ncRNA metabolic process	Rpl5,Emg1,Npm1,Rps16,Snu13,C1d,Wdr12,Rsl1d1,Exosc7,Gtf2h5,Utp11,Rpf2,Mrm3,Mrps11,Mphosph6,Exosc8,Mrto4,Fcf1
GO:0006413	0.00222558	4.45302e-05	8.70499	0.977044	7	37	translational initiation	Eif1a,Eif4a1,Eif4e,Eif4e2,Eif3i,Eif1ax,Yae1d1
GO:0070979	0.00252772	5.16291e-05	11.0411	0.694647	6	26	protein K11-linked ubiquitination	Ube2e3,Ube2l3,Ube2a,Anapc11,Cdc26,Ube2c
GO:0071704	0.00351974	7.33586e-05	1.77377	47.1879	72	2621	organic substance metabolic process	Snrpd2,Trmt10a,Acp1,Cd24a,Cxcr2,Csnk2b,Cstb,Cdk2ap1,Emg1,Lxn,Ndufs4,Prdx1,Pdcd6,Ufsp2,Rabggtb,Rnf7,Sem1,Slpi,Snrpb2,Snrpd1,Snrpe,Snu13,Brcc3,Dynlt1b,Alyref,Ube2m,Ube2e3,Ywhae,Dyrk3,Gca,Bud31,Banf1,Ccnb1ip1,Ppia,Cops4,Usp39,Desi1,Cd59b,Fam109b,Rpp30,Prss16,Ftsj1,Higd1a,Pdcd5,Dusp14,Lamtor3,Wdr12,Map3k20,Cwc15,Anapc11,Lage3,Thoc7,Rsl1d1,Exosc7,Adat2,Cops9,Lap3,Utp11,Rpf2,Snrpd3,Mrm3,Snrpg,Pbld1,Nsm…
GO:0044260	0.00404289	8.59472e-05	2.5697	10.1531	24	486	cellular macromolecule metabolic process	Snrpd2,Trmt10a,Emg1,Snrpb2,Snrpd1,Snrpe,Snu13,Alyref,Bud31,Rpp30,Ftsj1,Wdr12,Cwc15,Lage3,Thoc7,Rsl1d1,Exosc7,Adat2,Utp11,Rpf2,Mrm3,Snrpg,Mphosph6,Fcf1
GO:0006913	0.0046468	0.000100723	4.06395	3.24363	12	122	nucleocytoplasmic transport	Npm1,Sem1,Ssb,Eny2,Rapgef3,Ywhae,Nxt1,Park7,Sarnp,Thoc7,Polr2d,Chchd4
GO:0009119	0.00501386	0.000110769	5.36133	1.89692	9	71	ribonucleoside metabolic process	Ada,Adk,Hprt,Nme1,Nme2,Pemt,Pnp,Nme4,Uck2
GO:0032981	0.00505931	0.000113882	13.1235	0.507626	5	19	mitochondrial respiratory chain complex I assembly	Ndufs4,Ndufs8,Ndufs5,Ndufc2,Ndufaf4
GO:0090304	0.00576389	0.000132144	1.50393	87.7836	120	3439	nucleic acid metabolic process	Rpl5,Eaf2,Snrpd2,Taf9,Trmt10a,Pawr,Birc5,Bag1,Cbx1,Cbx3,Cbx5,Ccna2,Cnbp,E2f1,Eif4a1,Aimp1,Fos,Emg1,Hars,Hdgf,Hint1,Hmgb3,Hnrnpab,Id2,Sumo2,Magoh,Polr2k,Myef2,Naca,Nedd4,Nfe2,Nme2,Igbp1,Psmc2,Psmc3,Rbm3,Polr1d,Polr2j,Rps16,Sap18,Snrpb2,Snrpd1,Snrpe,Ssb,Snu13,Supt4a,Alyref,Btf3,Txn1,Ube2l3,Uxt,Eny2,Rapgef3,Bud31,Hax1,Pcbp1,Dusp5,Psma6,Cops5,Ccnb1,Rps26,Lsm2,Usp39,Siva1,H2afz,Commd2,Carhsp1,Cks1b,El…
GO:0006183	0.00613407	0.000143188	20.9656	0.293889	4	11	GTP biosynthetic process	Nme1,Nme2,Pnp,Nme4
GO:0002906	0.00766804	0.000182192	54.9456	0.133586	3	5	negative regulation of mature B cell apoptotic process	Ada,Cd44,Mif
GO:0030163	0.00880184	0.0002128	2.33841	11.3628	25	431	protein catabolic process	Psma2,Psmb1,Psmb5,Psmb6,Psmb7,Psmc2,Psmc3,Ranbp1,Ube2l3,Ube2a,Ufd1,Psma1,Psma4,Psma5,Psma6,Psma7,Psmb2,Psmb3,Cops3,Rbx1,Cdc26,Psmc6,Eloc,Ube2c,Pcnp
GO:0046390	0.00975918	0.000240013	2.86127	6.35869	17	238	ribose phosphate biosynthetic process	Atp5c1,Atp5f1,Atp5j,Atp5k,Cox5b,Myc,Nme1,Nme2,Pnp,Atp5g3,Pfas,Atp5o,Nme4,Atp5e,Atp5g2,Atp5h,Uck2
GO:1901575	0.00982469	0.00024572	4.28755	2.56131	10	103	organic substance catabolic process	Adh5,Bad,Bpgm,Esd,Hk2,Mif,Myc,Sord,Mtch2,Gale
GO:0044784	0.0104673	0.000266154	6.28867	1.28242	7	48	metaphase/anaphase transition of cell cycle	Psmg2,Cdc6,Ccnb1,Mad2l1,Cdc26,Nsmce2,Ube2c
GO:0000470	0.0112811	0.000291551	16.3915	0.345552	4	13	maturation of LSU-rRNA	Snu13,Nhp2,Rsl1d1,Mrpl1
GO:0000027	0.0114878	0.00030168	10.2051	0.614495	5	23	ribosomal large subunit assembly	Rpl5,Rsl24d1,Rpf2,Brix1,Mrto4
GO:0051306	0.0129259	0.000344834	5.99556	1.33586	7	50	mitotic sister chromatid separation	Psmg2,Cdc6,Ccnb1,Mad2l1,Cdc26,Nsmce2,Ube2c
GO:0048146	0.0133879	0.000362739	5.08568	1.76333	8	66	positive regulation of fibroblast proliferation	Ccna2,Cdk4,E2f1,Mif,Myc,Ndufs4,Cdc6,Ccnb1
GO:0006165	0.0133948	0.000368511	4.48915	2.21753	9	83	nucleoside diphosphate phosphorylation	Bpgm,Hk2,Mif,Myc,Nme1,Nme2,Mtch2,Nme4,Gale
GO:0046129	0.0142981	0.000399321	14.7546	0.372058	4	14	purine ribonucleoside biosynthetic process	Nme1,Nme2,Pnp,Nme4
GO:2000116	0.0166243	0.000471218	2.89917	5.53046	15	207	regulation of cysteine-type endopeptidase activity	Pawr,Birc5,Bad,Cd44,Cycs,Rack1,Myc,Igbp1,Pdcd6,Rnf7,Pdcd5,Mtch2,Park7,Lamtor5,Fam162a
GO:0007059	0.0183984	0.000529174	5.53537	1.43008	7	54	chromosome segregation	Slc25a5,Birc5,Ska2,Cenpw,Ska1,Fam96a,Nup37
GO:0008637	0.0199854	0.000583152	4.69986	1.8896	8	71	apoptotic mitochondrial changes	Bad,Cd24a,Hk2,Pnp,Rnf7,Higd1a,Pdcd5,Fam162a
GO:0006325	0.0214822	0.000635779	4.1339	2.38643	9	90	chromatin organization	H1f0,Hmgb1,Npm1,Supt4a,Hist1h4d,Hist1h2bl,Hist1h2bm,Set,Hist1h1b
GO:0000398	0.0215356	0.000646336	3.47849	3.41615	11	129	mRNA splicing, via spliceosome	Magoh,Snrpb2,Snrpe,Snu13,Bud31,Rbm8a,Cwc15,Lsm5,Lsm3,Snrpg,Phf5a
GO:0007006	0.0221061	0.000679886	12.374	0.422569	4	16	mitochondrial membrane organization	Tomm22,Pdcd5,Tomm7,Tomm20
GO:1901657	0.0221061	0.000681888	3.73065	2.91217	10	109	glycosyl compound metabolic process	Ada,Adk,Hprt,Nme1,Nme2,Pemt,Pnp,Tk1,Nme4,Uck2
GO:0051179	0.0232589	0.000727144	1.64515	37.1155	57	1404	localization	Etfb,Atp5c1,Atp5f1,Atp5j,Atp5k,Cd44,Cnih1,Cox8a,Aimp1,Slc6a13,Fabp5,Ndufa2,Ndufs4,Nme1,Rnf7,Sord,Slc12a3,Slc7a5,Vdac2,Vdac3,Ndufs8,Atp5g3,Ndufb6,Gpm6a,Cops5,Ndufs6,Txnl1,Fut8,Higd1a,Ndufs5,Slc29a1,Ndufb5,Ndufa9,Atp6v1f,Uqcr10,Tmem14c,Ndufb9,Tmed6,Dpy30,Ndufc1,Ndufa12,Ndufb3,Uqcrfs1,Ndufb7,Atp5e,Ndufb8,Sdhb,Atp5g2,Slc25a39,Ndufc2,Ndufb2,Ndufa8,Ndufa11,Atp5h,Ndufv2,Cenpv,Hmgb2
GO:0009163	0.0243349	0.000770926	8.02783	0.744191	5	28	nucleoside biosynthetic process	Ada,Nme1,Nme2,Pnp,Nme4
GO:0006213	0.0245897	0.000789249	7.98452	0.748081	5	28	pyrimidine nucleoside metabolic process	Nme1,Nme2,Tk1,Nme4,Uck2
GO:0048518	0.0273169	0.000888169	2.39309	8.45139	19	317	positive regulation of biological process	Slc25a5,Birc5,Eif2s1,Eif4e,Stmn1,Ndufs4,Odc1,Dusp1,Ube2m,Ube2a,Asns,Mad2l1,Tipin,Cops9,Utp11,Ndufaf4,Nsmce2,Ube2c,Cenpv
GO:0006099	0.0283308	0.000932944	7.65144	0.774798	5	29	tricarboxylic acid cycle	Mdh2,Mdh1,Sdhd,Sdhb,Idh3a
GO:0030071	0.0283367	0.00094495	22.1047	0.212524	3	8	regulation of mitotic metaphase/anaphase transition	Cdc6,Cdc26,Ube2c
GO:1901292	0.0346635	0.00117038	4.77155	1.62975	7	61	nucleoside phosphate catabolic process	Ada,Rack1,Hint1,Hprt,Dnph1,Nudt5,Dctpp1
GO:0071103	0.0366721	0.00125349	3	4.27274	12	160	DNA conformation change	Cdk1,H1f0,Npm1,Ccnb1,Hist1h4d,Hist1h2bl,Hist1h2bm,Set,Hist1h1b,Cenpp,Itgb3bp,Cenpv
GO:1901068	0.0369238	0.00127748	7.06215	0.828232	5	31	guanosine-containing compound metabolic process	Hprt,Nme1,Nme2,Pnp,Nme4
GO:0033047	0.0398671	0.00139882	9.81928	0.505667	4	19	regulation of mitotic sister chromatid segregation	Cdc6,Cdc26,Nsmce2,Ube2c
GO:0006228	0.0398671	0.00141255	18.3114	0.240455	3	9	UTP biosynthetic process	Nme1,Nme2,Nme4
GO:0060548	0.0437766	0.00156932	1.80782	19.7535	34	741	negative regulation of cell death	Psmg2,Taf9,Ada,Slc25a5,Bad,Cd44,Cdk1,Cxcr2,Gstp1,Mif,Myc,Naca,Nme2,Igbp1,Phb,Pnp,Dusp1,Rnf7,Txn1,Vdac2,Rapgef3,Dyrk3,Hax1,Asns,Cd59b,Mad2l1,Higd1a,Apip,Ybx3,Pam16,Hypk,Ndufaf4,Lamtor5,Hmgb2

## Sheet: k6
GOBPID	fdr	Pvalue	OddsRatio	ExpCount	Count	Size	Term	genes
GO:0006412	3.3388e-31	1.13333e-34	17.1825	4.09012	45	136	translation	Mrpl30,Rpl10,Rpl31,Rpsa,Rpl10a,Rpl18,Rpl19,Rpl21,Rpl30,Rpl32,Rpl37a,Rps14,Rps15,Rps17,Rps18,Rps19,Rps24,Rps29,Rps4x,Rps7,Rps8,Sars,Rpl23a,Rpl12,Rpl7a,Rps11,Rpl17,Rps28,Rpl35a,Mrps14,Rpl23,Eef1e1,Rps23,Rps21,Rpl35,Rpl11,Rpl14,Rpl39,Rpl37,Rps13,Rpl24,Mrpl14,Rpl18a,Rps27a,Mrpl36
GO:0044271	5.41276e-28	3.67465e-31	5.72953	18.7716	83	602	cellular nitrogen compound biosynthetic process	Dnajc3,Lars2,Mrpl30,Rpl31,Amd1,Atpif1,Tspo,Cd34,Eef1a1,Eif4ebp1,Epor,Hagh,Hbb-b1,Hmbs,Elavl1,Igfbp5,Rpsa,Ptx3,Rpl10a,Rpl18,Rpl19,Rpl21,Rpl22,Rpl26,Rpl29,Rpl30,Rpl32,Rpl37a,Rpl6,Rpl7,Rpl9,Rps15,Rps17,Rps18,Rps19,Rps24,Rps29,Rps3a1,Rps4x,Rps5,Rps7,Rps8,S100a9,Sars,Sptb,Srm,Eif1,Mgst2,Rpl13a,Urod,Rpl23a,Rpl12,Rpl8,Srp9,Rpl7a,Rps11,Serp1,Rpl17,Rps28,Rpl36,Rplp1,Rpl35a,Mrps14,Eef1e1,Ndufa7,Rps23,Rpl15…
GO:0019538	1.42049e-09	1.44653e-12	2.48478	43.6754	93	1487	protein metabolic process	Lars2,Mrpl30,Rpl10,Rpl31,Prdx3,Arf4,Bckdk,Cdk6,Dad1,Ddost,Eef1a1,Fut1,Bloc1s1,Hmbs,Rpsa,Sik1,P4hb,Ppib,Ptp4a1,Ptprs,Rpl10a,Rpl18,Rpl19,Rpl21,Rpl22,Rpl29,Rpl30,Rpl32,Rpl37a,Rpl6,Rpl7,Rpl9,Rpn2,Rps14,Rps15,Rps17,Rps18,Rps19,Rps24,Rps29,Rps4x,Rps8,Sars,Eif1,Mgat2,Mib1,Smyd2,Klhl9,Rpl23a,Rpl12,Rpl8,Rpl7a,Rps11,Rpl17,Alg8,Htatip2,Rps28,Rpl36,Rpl35a,Nek7,Mrps14,Krtcap2,Eef1e1,Ufc1,Ubl5,Alg5,Pigyl,Ndufa…
GO:0002181	9.12576e-09	1.23907e-11	45.2941	0.527829	10	17	cytoplasmic translation	Rpl22,Rpl29,Rpl6,Rpl7,Rpl9,Rpl8,Rpl36,Rplp1,Rpl15,Rplp2
GO:0071705	5.25791e-07	8.92381e-10	2.10073	52.4085	98	1695	nitrogen compound transport	Slc44a1,Dph3,Ssr1,Edem2,Sft2d2,Selenos,Rap1a,Ap3s1,Arf4,Rhob,Atpif1,Bet1,Car2,Cd34,F2r,H13,Hmga2,Ica1,Il10,Itgb1,Jun,Kcnn4,Lamp2,Tram2,Srgn,Edem1,Pex2,Rhag,Rhd,S100a8,S100a9,Sel1l,Selenbp1,Selenbp2,Sphk1,Srp14,Srprb,Tob1,Upk3a,Vamp8,Srp9,Vps25,Serp1,Timm9,Timm8b,Sec22a,Tfr2,Ramp1,Sec61a1,Vamp5,Praf2,Ift20,Tmed2,Dynll1,Rangrf,Rab2a,Cope,Herpud1,Sirt3,Tmem167,Tmed3,Ubl5,Sec61b,Arfgap3,Ssr2,Srp19,Fi…
GO:0006810	5.85414e-07	1.19229e-09	5.31722	5.02018	23	185	transport	Ndufb11,Cyb5a,Igf2r,Laptm4a,Ndufa4,Uqcrq,Mfsd2b,Ndufa1,Fads2,Sdhc,Ndufa3,Tmem9,Ndufa7,Uqcrh,Uqcr11,Ndufa6,Uqcrb,Ndufa5,Ndufb10,Ndufs3,Tspo2,Ndufs7,Ndufv3
GO:0070972	3.18666e-06	8.44791e-09	11.5106	1.4019	12	45	protein localization to endoplasmic reticulum	Srp14,Srprb,Srp9,Vapa,Sec61a1,Sec61b,Srp19,Spcs2,Kdelr2,Ssr3,Kdelr1,Spcs1
GO:0000028	3.18666e-06	8.65351e-09	31.5406	0.497682	8	16	ribosomal small subunit assembly	Rpsa,Rps14,Rps15,Rps17,Rps19,Rps28,Rps10,Rps25
GO:0034641	7.06267e-05	2.15764e-07	4.88704	4.20696	18	154	cellular nitrogen compound metabolic process	Gpx1,Gpx3,Gsr,Gstm5,Gstz1,Lamp2,Sod1,Abcg2,Acmsd,Nit2,C330021F23Rik,Gpx4,Sec11c,Spcs2,Tmed10,Spcs1,Chac1,Spcs3
GO:0045019	7.26687e-05	2.46669e-07	24.4509	0.498455	7	16	negative regulation of nitric oxide biosynthetic process	Tspo,Cd34,Epor,Il10,Khsrp,Atp2b4,Dynll1
GO:0034660	7.8252e-05	2.92183e-07	3.96608	6.20499	22	200	ncRNA metabolic process	Khsrp,Rpsa,Rpl10a,Rpl26,Rpl7,Rps14,Rps15,Rps17,Rps19,Rps24,Rps6,Rps7,Rps8,Utp18,Rpl7a,Rps28,Isg20,Rpl35a,Rps21,Rpl35,Rpl11,Rpl14
GO:0016192	0.000111035	4.5228e-07	3.71698	6.87901	23	225	vesicle-mediated transport	Sft2d2,Ap3s1,Arf4,Bloc1s1,Creb3l2,Slc30a6,Rangrf,Trappc2l,Rab2a,Cope,Ier3ip1,Arfgap3,Ergic3,Kdelr2,Golt1b,Ergic2,Ergic1,Rer1,Yif1a,Kdelr1,Lman1,Sec24a,Gabarapl2
GO:0006749	0.00011277	4.97626e-07	11.8697	1.02379	9	33	glutathione metabolic process	Glo1,Gpx1,Gpx3,Gsr,Gstm5,Gstz1,Sod1,Sod2,Gpx4
GO:0048821	0.000135819	6.45441e-07	20.0243	0.5602	7	18	erythrocyte development	Hba-a2,Gata1,Hbb-b1,Cited2,Rhag,Rhd,Rps6
GO:0006888	0.000226296	1.15222e-06	7.60702	1.76356	11	57	ER to Golgi vesicle-mediated transport	Bet1,Creb3l2,Sec22a,Rangrf,Trappc2l,Cope,Ier3ip1,Ergic1,Yif1a,Lman1,Sec24a
GO:0006986	0.000226457	1.22991e-06	5.54415	2.92842	14	94	response to unfolded protein	Dnajc3,Edem2,Selenos,Edem1,Creb3l2,Xbp1,Serp1,Herpud1,Ubxn4,Derl1,Chac1,Derl3,Manf,Cdk5rap3
GO:0080135	0.00035137	2.02759e-06	4.3387	4.40747	17	142	regulation of cellular response to stress	Dnajc3,Edem2,Selenos,Cdk6,Epor,Gpx1,P4hb,Edem1,Sod1,Sod2,Pycr1,Xbp1,Herpud1,Pdia2,Derl3,Svip,Glrx
GO:0045454	0.00056828	3.47218e-06	6.67862	1.96267	11	63	cell redox homeostasis	Selenos,Prdx3,Gpx1,Gsr,P4hb,Prdx2,Prdx4,Pdia2,Selenot,Pdia6,Glrx
GO:0015031	0.000754989	4.86924e-06	2.93769	9.63478	26	324	protein transport	Sft2d2,Rap1a,Arf4,Bet1,Tram2,Selenbp1,Selenbp2,Timm8b,Sec22a,Praf2,Cope,Tmed3,Arfgap3,Kdelr2,Golt1b,Yipf5,Yif1a,Kdelr1,Chmp2a,Rab3b,Lman1,Tram1,Rab38,Rint1,Sil1,Gabarapl2
GO:0030968	0.00124198	8.43162e-06	7.87967	1.40092	9	45	endoplasmic reticulum unfolded protein response	Dnajc3,Edem2,Selenos,Creb3l2,Serp1,Herpud1,Derl1,Derl3,Cdk5rap3
GO:0034976	0.00140568	1.00201e-05	5.31102	2.59217	12	85	response to endoplasmic reticulum stress	H13,P4hb,Sel1l,Dnajb9,Sdf2l1,Ufc1,Sec61b,Uba5,Ubxn4,Ufm1,Pdia2,Pdia6
GO:0071569	0.00178281	1.33136e-05	62.5926	0.186921	4	6	protein ufmylation	Ufc1,Uba5,Ufm1,Cdk5rap3
GO:0030970	0.00371897	2.91411e-05	19.7368	0.402015	5	13	retrograde protein transport, ER to cytosol	Selenos,Sel1l,Herpud1,Sec61b,Derl1
GO:0015684	0.00371897	3.02971e-05	41.7262	0.218074	4	7	ferrous iron transport	B2m,Trf,Tfr2,Slc40a1
GO:0044085	0.00454481	3.85676e-05	3.38661	5.4977	17	179	cellular component biogenesis	Rpl10a,Rpl26,Rpl7,Rps18,Rps24,Rps6,Rps7,Rps8,Utp18,Gnl3l,Rpl7a,Isg20,Rpl35a,Nop10,Rps21,Rpl35,Rpl14
GO:0000027	0.00488285	4.30937e-05	11.7846	0.684313	6	22	ribosomal large subunit assembly	Rpl10,Rpl6,Rpl23a,Rpl12,Rpl11,Rpl24
GO:0042744	0.00491995	4.50912e-05	17.4649	0.434796	5	14	hydrogen peroxide catabolic process	Prdx3,Gpx1,Gpx3,Mpo,Prdx2
GO:0035967	0.00545407	5.18378e-05	4.81847	2.58573	11	83	cellular response to topologically incorrect protein	Dnajc3,Edem2,Selenos,Creb3l2,Xbp1,Serp1,Sdf2l1,Herpud1,Derl1,Derl3,Cdk5rap3
GO:0006614	0.00589744	5.80536e-05	31.4417	0.248093	4	8	SRP-dependent cotranslational protein targeting to membrane	Srp14,Srprb,Sec61a1,Ssr3
GO:0042592	0.00748812	7.62538e-05	3.92609	3.65661	13	123	homeostatic process	Selenos,Prdx3,Xrcc6,Gsr,Kcnn4,Lamp2,P4hb,Prdx4,Ptges3,Nop10,Pdia2,Pdia6,Glrx
GO:0002520	0.00927709	9.76204e-05	1.84506	29.4088	51	944	immune system development	Glo1,Hba-a2,Prdx3,Atpif1,B2m,Prdm1,Car2,Cd28,Cd34,Cdk6,Cebpb,Ebp,Xrcc6,Gata1,Gfi1b,Hbb-b1,Jun,Junb,Kit,Klf1,Lgals1,Rtkn2,Cited2,Myb,Pim1,Prtn3,Rag2,Rhag,Rhd,Rpl22,Rps14,Rps19,Rps6,Sod2,Spn,Sptb,Prdx2,Plscr1,Trf,Xbp1,Rbm15,Pabpc4,5830411N06Rik,Rbm47,Slc40a1,Icos,Adgrg3,Tmem176b,Tmem176a,Wdr61,Kdelr1
GO:0090150	0.0101681	0.000110448	3.77336	3.7926	13	123	establishment of protein localization to membrane	Ssr1,Tram2,Srp14,Srprb,Srp9,Timm9,Sec61a1,Sec61b,Ssr2,Srp19,Fis1,Ndufa13,Ssr3
GO:0006396	0.0107925	0.000120893	2.60875	9.04169	22	290	RNA processing	Hsd17b10,Rpl10a,Rpl26,Rpl7,Rps14,Rps15,Rps17,Rps19,Rps24,Rps6,Rps7,Rps8,Utp18,Rpp38,Rpl7a,Rps28,Isg20,Rpl35a,Nop10,Rpl35,Rpl11,Rpl14
GO:0072594	0.0140186	0.00016179	4.18155	2.92657	11	94	establishment of protein localization to organelle	Lamp2,Srp14,Srprb,H2afy,Srp9,Vps25,Sec61a1,Srp19,Spcs2,Ssr3,Spcs1
GO:0009167	0.0166133	0.000197375	3.34369	4.55816	14	146	purine ribonucleoside monophosphate metabolic process	Atp5g1,Atpif1,Tspo,Cox7c,Snca,Uqcrq,Atp5l,Atp5j2,Ndufa7,Uqcrh,Uqcrb,Coq9,Tefm,Ndufv3
GO:0072593	0.017035	0.000208167	6.6526	1.24267	7	41	reactive oxygen species metabolic process	Prdx3,Atpif1,Gpx1,Gpx3,Prdx4,Ndufa13,Ndufs3
GO:0019430	0.0185953	0.000233545	11.1884	0.591915	5	19	removal of superoxide radicals	Ccs,Mpo,Sod1,Sod2,Prdx2
GO:0006364	0.019257	0.000248393	4.79751	2.11584	9	69	rRNA processing	Rpl26,Rps15,Rps17,Rps6,Rps7,Isg20,Rpl35a,Rpl11,Rpl14
GO:0006465	0.0195277	0.000258513	17.879	0.342688	4	11	signal peptide processing	Sec11c,Spcs2,Spcs1,Spcs3
GO:1902255	0.0196714	0.000285896	46.9396	0.155541	3	5	positive regulation of intrinsic apoptotic signaling pathway by p53 class mediator	Rps7,Ubb,Rpl11
GO:0006616	0.0196714	0.000287126	46.869	0.155767	3	5	SRP-dependent cotranslational protein targeting to membrane, translocation	Srp9,Sec61b,Srp19
GO:0033239	0.0196714	0.000287126	46.869	0.155767	3	5	negative regulation of cellular amine metabolic process	Comt,Snca,Atp2b4
GO:1990592	0.0196714	0.000287126	46.869	0.155767	3	5	protein K69-linked ufmylation	Ufc1,Uba5,Ufm1
GO:0046209	0.0205417	0.000308137	4.64838	2.17736	9	70	nitric oxide metabolic process	Tspo,Cd34,Epor,Il10,Khsrp,Ptx3,Sod2,Atp2b4,Dynll1
GO:0048513	0.0205417	0.000313773	1.76294	30.1501	50	975	animal organ development	Glo1,Hba-a2,Aprt,Atpif1,B2m,Car2,Cd28,Ebp,Gata1,Gdf3,Gfi1b,Hbb-b1,Hp,Ibsp,Igf2r,Klf1,Lgals1,Rtkn2,Myb,Srgn,Prlr,Prtn3,Rag2,Rhag,Rhd,Rpl22,Rps14,Rps19,Spn,Sptb,Creb3l2,Socs2,Prdx2,Plscr1,Trf,Pabpc4,5830411N06Rik,Rbm47,Insl6,Prdx4,Adgrg3,Pfdn5,Tmem176b,Tmem176a,Wdr61,Eif2s2,Kdelr1,Rpl24,Clasp2,Igsf3
GO:0006119	0.0222364	0.000347209	4.56575	2.21189	9	71	oxidative phosphorylation	Cox7c,Snca,Uqcrq,Ndufa7,Uqcrh,Uqcrb,Coq9,Tefm,Ndufv3
GO:1990748	0.0238221	0.000385559	9.80361	0.653273	5	21	cellular detoxification	Ccs,Mpo,Sod1,Sod2,Prdx2
GO:0071450	0.0238221	0.00038814	9.78881	0.654222	5	21	cellular response to oxygen radical	Ccs,Mpo,Sod1,Sod2,Prdx2
GO:0055114	0.0254543	0.000423375	1.82683	24.2861	42	783	oxidation-reduction process	Ndufb11,Tecr,Cyb5a,Blvra,Pecr,Ccs,Cox7c,Bloc1s1,Gpx3,Gsr,Hsd17b10,Mpo,Ndufa4,Nqo1,Snca,Sod1,Sod2,Pycr1,Prdx2,Uqcrq,Phyhd1,Prdx4,Htatip2,Ndufa1,Ptges3,Fads2,Gpx4,Sirt3,Sdhc,Ndufa3,Ndufa7,Uqcrh,Uqcr11,Ndufa6,Uqcrb,Coq9,Ndufa5,Ndufb10,Ndufs3,Ndufs7,Ndufv3,Glrx
GO:0030433	0.0267956	0.00045478	4.94334	1.83281	8	59	ubiquitin-dependent ERAD pathway	Edem2,Selenos,Edem1,Dnajb9,Sec61b,Ubxn4,Derl1,Derl3
GO:0006890	0.0278502	0.000482131	6.96823	1.02806	6	33	retrograde vesicle-mediated transport, Golgi to ER	Arf4,Cope,Golph3,Ergic2,Rer1,Scfd1
GO:0043066	0.0362985	0.000640707	2.00434	15.7983	30	515	negative regulation of apoptotic process	Dnajc3,Rrn3,Atf5,Glo1,Rpl10,Arf4,Dad1,Gata1,Hpn,Il10,Epcam,Mnat1,Cited2,Nqo1,Pim1,Rps6,Sphk1,Xbp1,Spry2,Insl6,Mydgf,Acaa2,Slc40a1,Golph3,Ndufa13,Ufm1,Tmbim4,Ndufs3,Ankle2,Naa38
GO:0060628	0.0401958	0.000727782	12.5134	0.436148	4	14	regulation of ER to Golgi vesicle-mediated transport	Insig1,Yipf5,Rint1,Scfd1
GO:0000303	0.0401958	0.00075043	8.24194	0.747682	5	24	response to superoxide	Ccs,Mpo,Sod1,Sod2,Prdx2
GO:1904292	0.0401958	0.00075043	8.24194	0.747682	5	24	regulation of ERAD pathway	Edem2,Edem1,Herpud1,Derl3,Svip
GO:0006487	0.0466915	0.00088755	7.88333	0.773723	5	25	protein N-linked glycosylation	Dad1,Rpn2,Alg8,Alg5,Tmem258
GO:2000347	0.0487478	0.000958918	23.4321	0.218074	3	7	positive regulation of hepatocyte proliferation	Cflar,Hpn,Xbp1
GO:0035456	0.0487478	0.000959733	23.4251	0.218138	3	7	response to interferon-beta	Plscr1,Ifitm3,Ifitm2

## Sheet: k7
GOBPID	fdr	Pvalue	OddsRatio	ExpCount	Count	Size	Term	genes
GO:0001775	0.00195592	8.85033e-07	3.43625	7.66295	24	519	cell activation	Zfp36l2,Runx2,Cd151,Cd3d,Ccr9,Ctla2a,Il18r1,Irf4,Itm2a,Lag3,Ly6d,Notch2,Prf1,Ptpre,Satb1,Selplg,Sdc4,Tpst2,Tyrobp,Lrrc8a,Ndfip1,Samsn1,Dusp3,Sla2
GO:0080134	0.00330894	2.99452e-06	3.6304	6.01284	20	409	regulation of response to stress	Alox5ap,Casp4,Ccr2,Ctla2a,Ctss,Cyba,Il12a,Irf4,Cd47,Lag3,Lgals9,Nfkbia,Pdcd4,Sh2d1a,Tnfrsf1a,Ddx58,Calcrl,Zbp1,Ndfip1,Clec2d
GO:0006664	0.0151794	3.06047e-05	7.31438	1.2242	8	80	glycolipid metabolic process	Dpm1,Gba,Gm2a,St6galnac3,Ugcg,St8sia6,Pigp,Dpm3
GO:0048534	0.0151794	3.42827e-05	2.50494	12.079	28	793	hematopoietic or lymphoid organ development	Ap2a2,Bmi1,Zfp36l2,Runx2,Cd3d,Ccr9,Ccr2,Ctla2a,Fcer1g,Fli1,Il12a,Il18r1,Irf4,Itm2a,Lgals9,Ly6d,Nfkbia,Notch1,Notch2,Ptpn22,Sirpa,Satb1,Cd27,Tyrobp,Gpr171,Lrrc8a,Ndfip1,Clec2d
GO:0071704	0.0151794	3.43425e-05	1.94277	38.4773	62	2817	organic substance metabolic process	Try5,Alox5ap,Bnip3l,Casp4,Ccnd2,Ccr2,Cst7,Ctla2a,Ctsb,Ctsd,Ctsl,Ctss,Ctsw,Dok2,Wfdc18,Faah,Fcer1g,Il12a,Il7r,Lag3,Lgals9,Acot2,Pld3,Ppt1,Ptpn22,Ptpre,Rab3d,Mcfd2,Sdf2,Sla,Serpina3g,Sdc4,Tnfrsf18,Cd27,Tpst2,Hsp90b1,Tnfsf10,Zfyve28,Rnf13,Map3k1,Inpp4a,Yme1l1,Ppm1h,Acot11,Atraid,Ech1,Serpinb1a,Erlec1,Vps28,Marc2,Samsn1,Plgrkt,Rchy1,Rnf122,Dclk2,Dusp3,Atat1,Rap2b,Isca2,Chmp5,BC004004,Pnck
GO:0044260	0.0365908	9.93415e-05	1.57844	94.3478	125	6112	cellular macromolecule metabolic process	Pnrc1,Bcl2,Bnip3l,Zfp36l2,Commd3,Runx2,Ccnd2,Cdkn1b,Creb3,Cst7,Ctla2a,Ctsb,Ctsl,Ctss,Ctsw,Dok2,Dpm1,Dyrk1a,Wfdc18,Fli1,Gba,B4galt1,Hist2h2aa1,Ide,Ier5,Ifi204,Il12a,Irf4,Itm2b,Lgals9,Mxd1,Man1a,Mxi1,Nck2,Nfkbia,Notch1,Notch2,Pdcd4,Pdk2,Per3,Ppt1,Luc7l2,Ptpn22,Ptpre,Rab3d,Sub1,Satb1,Atxn1,Sdf2,Srsf2,St6galnac3,Skil,Sla,Serpina3g,Spic,Spin1,Sdc4,Tcf12,Tsc22d1,Paip1,Tnfrsf18,Tnfrsf1a,Cd27,Dedd,Tpst2,…

## Sheet: BMPC.Ctrl.v.KO.down
GOBPID	fdr	Pvalue	OddsRatio	ExpCount	Count	Size	Term		genes
GO:0034660	0.00592429	3.96834e-05	3.89796	3.89513	14	407	ncRNA metabolic process		Trdmt1,Smarca4,Wdr46,Rrs1,Ctu2,Alkbh8,Tsr2,Yars2,Wdr75,Pus10,Tfb1m,Mepce,Nars2,Gatc
GO:0006610	0.00592429	4.66479e-05	63.0635	0.0765627	3	8	ribosomal protein import into nucleus		Ipo11,Tnpo1,Ranbp6
GO:0043966	0.0268334	0.00031693	9.29402	0.593361	5	62	histone H3 acetylation		Smarca4,Yeats2,Tada2a,Mbip,Csrp2bp
GO:0006607	0.0279936	0.000440844	24.2454	0.153125	3	16	NLS-bearing protein import into nucleus		Vhl,Tnpo1,Ranbp6

## Sheet: BMPC.Ctrl.v.KO.up
GOBPID	fdr	Pvalue	OddsRatio	ExpCount	Count	Size	Term	genes
GO:0007040	0.00702672	3.12848e-05	8.90856	0.904396	7	54	lysosome organization	Hexb,Snapin,Vps18,Tpcn2,Naglu,Mfsd8,Fam160a2
GO:0007033	0.00702672	4.93103e-05	4.73508	2.52896	11	151	vacuole organization	Hexb,Vps4b,Snapin,Ulk1,Vps18,Tpcn2,Snx14,Naglu,Mfsd8,Atg7,Fam160a2
GO:0097659	0.00763852	8.35831e-05	1.68264	52.3545	79	3126	nucleic acid-templated transcription	Zbtb48,Hinfp,Mbtd1,Bmyc,Camk4,Crem,Dbp,Dr1,E2f3,Ebf1,Elk1,Ell,Hexb,Insr,Kpna6,Hivep3,Lipe,Mxi1,Nab1,Nfatc2,Padi2,Per2,Pou2f2,Mapk11,Zfp3,Relb,Rest,Rps6ka1,Pde2a,Taf1a,Taf1c,Arhgef11,Atxn7l3,Zfp595,Traf6,Zscan21,Zfp46,Zfp54,Zfp60,Zgpat,Pias3,Kmt5c,AI987944,Atmin,Zfp128,Erlin2,Zbtb38,Map2k2,Zfp275,Zmiz1,Zfp395,Crtc1,Zfp667,Zhx2,Zfp874b,Foxo4,Sertad1,Pias1,Elf4,Zfp276,Tnip1,Ikzf5,Zkscan14,Bend5,Tfpt…
GO:0034654	0.00763852	0.000107207	1.63956	58.7355	86	3507	nucleobase-containing compound biosynthetic process	Zbtb48,Hinfp,Mbtd1,Bmyc,Camk4,Crem,Dbp,Dr1,E2f3,Ebf1,Elk1,Ell,Hexb,Insr,Kpna6,Hivep3,Lipe,Mxi1,Nab1,Nfatc2,Padi2,Per2,Pou2f2,Mapk11,Zfp3,Relb,Rest,Rps6ka1,Pde2a,Taf1a,Taf1c,Arhgef11,Mb21d1,Atxn7l3,Zfp595,Traf6,Zscan21,Zfp46,Zfp54,Zfp60,Zgpat,Pias3,Kmt5c,AI987944,Atmin,Zfp128,Erlin2,Zbtb38,Map2k2,Zfp275,Zmiz1,Zfp395,Crtc1,Zfp667,Zhx2,Zfp874b,Slc25a13,Nucb2,Foxo4,Sertad1,Pias1,Elf4,Zfp276,Tnip1,Ikz…
GO:0060613	0.00833975	0.000155025	44.4189	0.117237	3	7	fat pad development	Bbs4,Arid5b,Tbl1xr1
GO:0006807	0.00833975	0.000198957	1.51465	97.5911	128	5827	nitrogen compound metabolic process	Zbtb48,Hinfp,Mbtd1,Slf1,Carns1,Bmyc,Bcr,Rad51c,Bard1,Camk4,Ccr6,Chkb,Crem,Dbp,Dr1,E2f3,Ebf1,Elk1,Ell,Hexb,Insr,Kpna6,Hivep3,Lipe,Mxi1,Nab1,Nfatc2,Pde1b,Padi2,Per2,Pou2f2,Mapk11,Zfp3,Relb,Rest,Rps6ka1,Pde2a,Rbmx2,Papd7,Mettl14,Suox,Gsap,Taf1a,Taf1c,Arhgef11,Cep164,Mb21d1,Atxn7l3,Tep1,Mlh3,Zfp595,Traf6,Cerk,Spidr,Tkfc,Zscan21,Zfp46,Zfp54,Zfp60,Zgpat,Pias3,Kmt5c,AI987944,Atmin,Rbm41,Zfp128,Erlin2,Zb…
GO:0016070	0.00833975	0.000204836	1.58333	65.083	92	3886	RNA metabolic process	Zbtb48,Hinfp,Mbtd1,Bmyc,Camk4,Crem,Dbp,Dr1,E2f3,Ebf1,Elk1,Ell,Hexb,Insr,Kpna6,Hivep3,Lipe,Mxi1,Nab1,Nfatc2,Padi2,Per2,Pou2f2,Mapk11,Zfp3,Relb,Rest,Rps6ka1,Pde2a,Rbmx2,Papd7,Mettl14,Taf1a,Taf1c,Arhgef11,Atxn7l3,Tep1,Zfp595,Traf6,Zscan21,Zfp46,Zfp54,Zfp60,Zgpat,Pias3,Kmt5c,AI987944,Atmin,Rbm41,Zfp128,Erlin2,Zbtb38,Map2k2,Zfp275,Gemin4,Zmiz1,Zfp395,Crtc1,Fdxacb1,Zfp667,Zhx2,Zfp874b,Foxo4,Sertad1,Pia…
GO:0008286	0.00841252	0.000318686	5.09393	1.7083	8	102	insulin receptor signaling pathway	Baiap2,Insr,Pdk2,Socs7,Sorbs1,Sik2,Nucb2,Foxo4
GO:0008104	0.00841252	0.000333614	1.68122	40.2289	62	2402	protein localization	Hinfp,Snx19,Bbs4,Slf1,Scrib,Exoc6,Ap1s2,Baiap2,Bcr,Bard1,Camk4,Kpna6,Per2,Pou2f2,Mapk11,Rasgrp1,Rest,Sorbs1,Vps4b,Snapin,Pde2a,Rbmx2,Rab3ip,Rundc1,Mlh3,Traf6,Ulk1,Spidr,Golgb1,Ric1,Klhl20,Tlk1,Vps18,Arfgap1,Ipo13,Heatr3,Snx14,Tbc1d8b,Gga3,Tbck,Cep63,Syne2,Zdhhc17,Plekhm1,Rph3al,Colq,Pibf1,Rufy3,Tctn1,Mmd,Snx4,Dyrk2,Fam83d,Rftn2,Atg7,Fam160a2,Cep72,Snx16,Jakmip1,Snip1,Bicd2,Cep41
GO:0045893	0.00841252	0.000335189	3.13182	4.76537	14	290	positive regulation of transcription, DNA-templated	Hinfp,Camk4,E2f3,Insr,Hivep3,Padi2,Rest,Arhgef11,Atxn7l3,Atmin,Map2k2,Pias1,Pbx4,Maged1
GO:0006974	0.00841252	0.000337435	2.3089	11.0537	24	660	cellular response to DNA damage stimulus	Hinfp,Slf1,Rad51c,Bard1,Nfatc2,Cep164,Mlh3,Traf6,Spidr,Tlk1,Atmin,Zbtb38,Parg,Cep63,Tigar,Ercc4,Foxo4,Faap20,Dyrk2,Tfpt,Pot1b,Zbtb4,Wrnip1,Prmt6
GO:0072698	0.00841252	0.000354211	9.32481	0.617866	5	37	protein localization to microtubule cytoskeleton	Bbs4,Golgb1,Cep63,Pibf1,Cep72
GO:0042886	0.023068	0.00106578	1.69077	30.448	48	1818	amide transport	Snx19,Bbs4,Scrib,Ildr1,Exoc6,Ap1s2,Bcr,Bard1,Camk4,Kpna6,Per2,Pou2f2,Mapk11,Rasgrp1,Rest,Vps4b,Snapin,Pde2a,Rbmx2,Rab3ip,Rundc1,Traf6,Ric1,Klhl20,Tlk1,Vps18,Arfgap1,Ipo13,Heatr3,Snx14,Tbc1d8b,Gga3,Tbck,Zdhhc17,Plekhm1,Rph3al,Rufy3,Nucb2,Snx4,Dyrk2,Rftn2,Atg7,Fam160a2,Snx16,Jakmip1,Snip1,Bicd2,Cep41
GO:0090307	0.023068	0.00121359	6.91456	0.803908	5	48	mitotic spindle assembly	Kif3b,Vps4b,Tubgcp6,Pibf1,Tubgcp2
GO:0051649	0.023068	0.00121411	1.7065	28.2038	45	1684	establishment of localization in cell	Rita1,Scrib,Ap1s2,Bcr,Bard1,Camk4,Fes,Grn,Kif1c,Kif3b,Kpna6,Per2,Rasgrp1,Vps4b,Snapin,Pde2a,Rbmx2,Rab3ip,Rundc1,Ric1,Klhl20,Tlk1,Vps18,Ipo13,Tpcn2,Heatr3,Tbc1d8b,Gga3,Map2k2,Tbck,Cep63,Syne2,Rph3al,Pibf1,Rufy3,Arv1,Snx4,Dyrk2,Fam83d,Rftn2,Atg7,Fam160a2,Snx16,Snip1,Bicd2
GO:0044042	0.0262733	0.00150243	5.25615	1.23936	6	74	glucan metabolic process	Insr,Per2,Pygm,Sorbs1,Dyrk2,Stk40
GO:1902680	0.0262733	0.00156718	1.7595	22.9616	38	1371	positive regulation of RNA biosynthetic process	Hinfp,Camk4,Crem,Dbp,E2f3,Ebf1,Elk1,Ell,Hexb,Insr,Kpna6,Hivep3,Nfatc2,Padi2,Pou2f2,Relb,Rest,Rps6ka1,Arhgef11,Atxn7l3,Traf6,Zscan21,Atmin,Erlin2,Zbtb38,Map2k2,Zmiz1,Crtc1,Foxo4,Sertad1,Pias1,Elf4,Tnip1,Taf4b,Pbx4,Tbl1xr1,Klf7,Maged1
GO:0045725	0.0288838	0.00182424	14.8003	0.251221	3	15	positive regulation of glycogen biosynthetic process	Insr,Sorbs1,Dyrk2
GO:0008333	0.0358014	0.00238676	7.93273	0.567853	4	34	endosome to lysosome transport	Snapin,Vps18,Fam160a2,Snx16
GO:0010467	0.0456503	0.0032493	1.40647	79.0174	101	4718	gene expression	Zbtb48,Hinfp,Bbs4,Mbtd1,Bmyc,Camk4,Crem,Dbp,Dr1,E2f3,Ebf1,Elk1,Ell,Hexb,Insr,Kpna6,Hivep3,Lipe,Mxi1,Nab1,Nfatc2,Padi2,Per2,Pou2f2,Mapk11,Zfp3,Relb,Rest,Rps6ka1,Snapin,Serpinb9,Pde2a,Rbmx2,Papd7,Mettl14,Taf1a,Taf1c,Arhgef11,Atxn7l3,Tep1,Zfp595,Traf6,Ulk1,Zscan21,Zfp46,Zfp54,Zfp60,Zgpat,Pias3,Kmt5c,AI987944,Atmin,Rbm41,Zfp128,Erlin2,Zbtb38,Map2k2,Zfp275,Gemin4,Zmiz1,Zfp395,Crtc1,Fdxacb1,Zfp667,Zhx2…
GO:0019219	0.0456503	0.00336371	1.81603	16.9543	29	1086	regulation of nucleobase-containing compound metabolic process	Zbtb48,Mbtd1,Bmyc,Dr1,Mapk11,Zfp3,Taf1a,Taf1c,Zfp595,Zfp46,Zfp54,Zfp60,Pias3,Kmt5c,AI987944,Zfp275,Zfp395,Zfp667,Zfp874b,Zfp276,Zkscan14,Tfpt,Wdr77,Zfp518a,Gtf2e1,Snip1,Zfp319,Nfkbiz,Rbm5
GO:0051415	0.0470927	0.00401234	29.524	0.100488	2	6	interphase microtubule nucleation by interphase microtubule organizing center	Tubgcp6,Tubgcp2
GO:0034645	0.0470927	0.00407629	1.41679	67.7074	88	4081	cellular macromolecule biosynthetic process	Zbtb48,Hinfp,Mbtd1,Bmyc,Camk4,Crem,Dbp,Dr1,E2f3,Ebf1,Elk1,Ell,Hexb,Kpna6,Hivep3,Lipe,Mxi1,Nab1,Nfatc2,Padi2,Pou2f2,Mapk11,Zfp3,Relb,Rest,Rps6ka1,Pde2a,Mettl14,Taf1a,Taf1c,Arhgef11,Atxn7l3,Zfp595,Traf6,Zscan21,Zfp46,Zfp54,Zfp60,Zgpat,Pias3,Kmt5c,AI987944,Atmin,Zfp128,Erlin2,Zbtb38,Map2k2,Zfp275,Dbf4,Zdhhc17,Zmiz1,Zfp395,Crtc1,Fdxacb1,Zfp667,Zhx2,Zfp874b,Foxo4,Sertad1,Pias1,Elf4,Zfp276,Tnip1,Ikzf5,…
GO:0071539	0.0470927	0.00422975	10.5045	0.333101	3	20	protein localization to centrosome	Bbs4,Cep63,Pibf1
GO:0007020	0.0470927	0.00429618	10.4446	0.334962	3	20	microtubule nucleation	Tubgcp6,Tubgcp2,Slain2
GO:0043011	0.0470927	0.00429618	10.4446	0.334962	3	20	myeloid dendritic cell differentiation	Camk4,Relb,Traf6
GO:0010604	0.0470981	0.00446192	1.4774	46.4592	64	2774	positive regulation of macromolecule metabolic process	Hinfp,Slf1,Scrib,Camk4,Crem,Cybb,Dbp,E2f3,Ebf1,Elk1,Ell,Hexb,Insr,Kpna6,Hivep3,Nfatc2,Padi2,Pou2f2,Mapk11,Rasgrp1,Relb,Rest,Rps6ka1,Sorbs1,Serpinb9,Pde2a,Gsap,Arhgef11,Atxn7l3,Traf6,Spidr,Zscan21,Ppp1r16b,Pias3,Atmin,Erlin2,Zbtb38,Gga3,Map2k2,Map3k11,Parg,Tigar,Scimp,Zmiz1,Crtc1,Pibf1,Foxo4,Sertad1,Socs5,Pias1,Elf4,Tnip1,Mastl,Mmd,Ubap2,Dyrk2,Avpi1,Taf4b,Atg7,Bcdin3d,Pbx4,Tbl1xr1,Klf7,Maged1
GO:0061028	0.048895	0.00480372	6.41127	0.686671	4	41	establishment of endothelial barrier	Pde2a,Marveld2,Tjp2,Ppp1r16b
GO:0045935	0.0494766	0.00538459	1.58598	28.0028	42	1672	positive regulation of nucleobase-containing compound metabolic process	Hinfp,Slf1,Camk4,Crem,Dbp,E2f3,Ebf1,Elk1,Ell,Hexb,Insr,Kpna6,Hivep3,Nfatc2,Padi2,Pou2f2,Relb,Rest,Rps6ka1,Arhgef11,Atxn7l3,Traf6,Spidr,Zscan21,Atmin,Erlin2,Zbtb38,Map2k2,Parg,Tigar,Zmiz1,Crtc1,Foxo4,Sertad1,Pias1,Elf4,Tnip1,Taf4b,Pbx4,Tbl1xr1,Klf7,Maged1
GO:0065007	0.0494766	0.00548963	1.34042	187.679	211	11206	biological regulation	Zbtb48,Rita1,Trim68,Hinfp,Snx19,Bbs4,Mbtd1,Slf1,Scrib,Ildr1,Exoc6,Bmyc,Baiap2,Mbd5,Bcr,Rad51c,Bard1,Camk4,Ccr6,Cd22,Cd86,Crem,Csf2rb,Cybb,Dbp,Dr1,E2f3,Ebf1,S1pr4,Elk1,Ell,Mark2,Igsf8,Nek8,Fes,Grn,Hexb,Hpse,Il10ra,Insr,Kif3b,Kpna6,Hivep3,Limk2,Rdh11,Mxi1,Nab1,Nfatc2,Pde1b,Pde7a,Padi2,Pdk2,Per2,Pou2f2,Mapk11,Socs7,Zfp3,Pygm,Rasal1,Rasgrp1,Relb,Rest,Rfng,Rps6ka1,Sorbs1,Vps4b,Snapin,Serpinb9,Pde2a,Bt…
GO:0009313	0.0494766	0.00555527	23.618	0.117237	2	7	oligosaccharide catabolic process	Hexb,Ctbs
GO:0070345	0.0494766	0.00555527	23.618	0.117237	2	7	negative regulation of fat cell proliferation	E2f3,Per2
