# Supplementary material for: B cell activation and plasma cell differentiation are inhibited by de novo DNA methylation
Source: Nat Commun. 2018 May 15;9:1900. doi: 10.1038/s41467-018-04234-4 (PMC5953949; doi:10.1038/s41467-018-04234-4)
Supplement: Supplementary file 5 — Supplementary Data 3 [file 41467_2018_4234_MOESM5_ESM.xlsx]

## Sheet: Cell.type.DML
chr	pos	mm9.symbol	mm9.tsKg	mm9.tsDist	mm9.tsStart	mm9.tsEnd	mm9.tsStrand	mm9.tsRelPos	nB.neg.meth	nB.pos.meth	GC.pos.meth	GC.neg.meth	BMPC.neg.meth	BMPC.pos.meth	nB.meth	GC.meth	BMPC.meth	nB.v.GC.stat	nB.v.GC.pvals	nB.v.GC.fdrs	nB.v.GC.meth	nB.v.GC.sig	nB.v.BMPC.stat	nB.v.BMPC.pvals	nB.v.BMPC.fdrs	nB.v.BMPC.meth	nB.v.BMPC.sig	GC.v.BMPC.stat	GC.v.BMPC.pvals	GC.v.BMPC.fdrs	GC.v.BMPC.meth	GC.v.BMPC.sig
chr1	3005009	Xkr4	497097	190975	3195985	3205713	-	190975	0.918919	1	0.685714	0.615385	0.6	0.736842	0.944444	0.666667	0.689655	3.86442	0.000111353	0.00120235	-0.277778	TRUE	3.44058	0.000580478	0.0045546	-0.254789	TRUE	0.0584858	0.953362	0.994178	0.0229885	FALSE
chr1	3025723	Xkr4	497097	170261	3195985	3205713	-	170261	0.446429	0.47541	0.140496	0.129032	0.238806	0.213235	0.461538	0.134694	0.221675	6.02539	1.68698e-09	5.66369e-08	-0.326845	TRUE	2.72835	0.00636527	0.0314613	-0.239864	TRUE	1.98845	0.0467625	0.396384	0.086981	FALSE
chr1	3025944	Xkr4	497097	170040	3195985	3205713	-	170040	0.894737	0.833333	0.654321	0.843373	0.590909	0.641304	0.864865	0.75	0.625	0.856608	0.391662	0.676872	-0.114865	FALSE	3.07748	0.0020876	0.0128956	-0.239865	TRUE	1.89527	0.0580567	0.436596	-0.125	FALSE
chr1	3035169	Xkr4	497097	160815	3195985	3205713	-	160815	0.943396	0.9375	0.725806	0.69697	0.71875	0.677966	0.940594	0.715789	0.692308	3.88305	0.000103155	0.00112535	-0.224805	TRUE	4.45103	8.5458e-06	0.000134863	-0.248286	TRUE	0.243578	0.807558	0.973701	-0.0234818	FALSE
chr1	3035387	Xkr4	497097	160597	3195985	3205713	-	160597	0.926471	0.927928	0.741007	0.809917	0.632353	0.702532	0.927126	0.773077	0.681416	4.86458	1.14698e-06	2.12545e-05	-0.154049	FALSE	5.04244	4.59634e-07	1.12106e-05	-0.24571	TRUE	1.47662	0.139777	0.620603	-0.091661	FALSE
chr1	3043129	Xkr4	497097	152855	3195985	3205713	-	152855	1	0.931034	0.608696	0.928571	0.9	0.833333	0.965517	0.72973	0.857143	3.15286	0.00161678	0.0116808	-0.235788	TRUE	1.32017	0.186777	0.392225	-0.108374	FALSE	1.29054	0.196862	0.698295	0.127413	FALSE
chr1	3049496	Xkr4	497097	146488	3195985	3205713	-	146488	0.984375	0.981132	0.789474	0.907407	0.8	0.756757	0.982906	0.838462	0.775194	4.0931	4.25644e-05	0.000521419	-0.144444	FALSE	5.54337	2.96701e-08	1.05263e-06	-0.207712	TRUE	1.40021	0.161451	0.652677	-0.0632677	FALSE
chr1	3049517	Xkr4	497097	146467	3195985	3205713	-	146467	0.859375	0.886792	0.636364	0.611111	0.672727	0.621622	0.871795	0.625954	0.643411	3.63028	0.000283115	0.0026831	-0.245841	TRUE	3.9654	7.3273e-05	0.000822442	-0.228384	TRUE	0.186037	0.852416	0.98046	0.0174567	FALSE
chr1	3051469	Xkr4	497097	144515	3195985	3205713	-	144515	0.890244	0.964286	0.658824	0.826087	0.710526	0.676471	0.92029	0.694444	0.694444	3.97241	7.11476e-05	0.00081473	-0.225845	TRUE	4.12295	3.74053e-05	0.000468559	-0.225845	TRUE	0.480516	0.630861	0.939734	0	FALSE
chr1	3079479	Xkr4	497097	116505	3195985	3205713	-	116505	0.576923	0.590164	0.305556	0.309524	0.363636	0.241379	0.587838	0.307692	0.294118	3.71444	0.000203656	0.00202433	-0.280146	TRUE	3.34597	0.000819962	0.00603703	-0.29372	TRUE	0.123718	0.901539	0.987202	-0.0135747	FALSE
chr1	3100561	Xkr4	497097	95423	3195985	3205713	-	95423	0.878788	0.72973	0.44186	0.463768	0.483871	0.565217	0.8	0.451613	0.536723	4.22418	2.39808e-05	0.00031561	-0.348387	TRUE	3.55774	0.000374052	0.00317098	-0.263277	TRUE	0.80246	0.422287	0.864026	0.0851103	FALSE
chr1	3100753	Xkr4	497097	95231	3195985	3205713	-	95231	0.933333	0.939394	0.677165	0.722892	0.769231	0.744186	0.935897	0.695238	0.753623	4.31806	1.57404e-05	0.000217876	-0.240659	TRUE	3.47813	0.000504918	0.00406178	-0.182274	FALSE	0.929526	0.352617	0.827429	0.0583851	FALSE
chr1	3102347	Xkr4	497097	93637	3195985	3205713	-	93637	0.827778	0.834254	0.477273	0.505435	0.54023	0.504717	0.831025	0.491667	0.51505	9.68944	3.34368e-22	5.20544e-20	-0.339358	TRUE	8.15695	3.43585e-16	8.6373e-14	-0.315975	TRUE	0.824327	0.409754	0.857921	0.0233835	FALSE
chr1	3138107	Xkr4	497097	57877	3195985	3205713	-	57877	0.738095	0.688312	0.472727	0.355556	0.521739	0.446154	0.69898	0.4	0.465909	4.4714	7.77091e-06	0.000116824	-0.29898	TRUE	3.41301	0.000642486	0.00494966	-0.233071	TRUE	0.392157	0.694942	0.954047	0.0659091	FALSE
chr1	3166735	Xkr4	497097	29249	3195985	3205713	-	29249	0.818182	0.764706	0.534483	0.612245	0.578947	0.652174	0.794872	0.570093	0.619048	2.61966	0.0088018	0.0468321	-0.224778	TRUE	1.0113	0.311871	0.545465	-0.175824	FALSE	0.852027	0.394199	0.850442	0.0489542	FALSE
chr1	3168905	Xkr4	497097	27079	3195985	3205713	-	27079	0.73913	0.888889	0.686957	0.520548	0.531915	0.487805	0.830508	0.62234	0.503876	3.17444	0.00150128	0.0109841	-0.208168	TRUE	4.55136	5.32997e-06	9.05877e-05	-0.326633	TRUE	1.87274	0.0611042	0.446414	-0.118464	FALSE
chr1	3169134	Xkr4	497097	26850	3195985	3205713	-	26850	1	0.944444	0.783333	0.902439	0.742857	0.720588	0.97619	0.831683	0.728155	1.99191	0.0463807	0.168821	-0.144507	FALSE	3.97344	7.08411e-05	0.000799475	-0.248035	TRUE	1.64094	0.10081	0.54951	-0.103528	FALSE
chr1	3270677	Xkr4	497097	0	3204563	3661579	-	0.855335	0.803922	0.909091	0.715385	0.712	0.705882	0.6125	0.863248	0.713725	0.635071	2.82169	0.00477708	0.0285792	-0.149522	FALSE	3.80688	0.000140733	0.00141582	-0.228177	TRUE	1.53397	0.125037	0.595764	-0.0786544	FALSE
chr1	3271601	Xkr4	497097	0	3204563	3661579	-	0.853314	0.785714	0.529412	0.272727	0.285714	0.366667	0.325	0.688889	0.278351	0.342857	2.69937	0.00694717	0.0387315	-0.410538	TRUE	2.61911	0.00881586	0.0406851	-0.346032	TRUE	0.733615	0.463183	0.882318	0.0645066	FALSE
chr1	3520956	Xkr4	497097	0	3204563	3661579	-	0.307698	0.730769	0.847826	0.528302	0.49505	0.55814	0.608696	0.805556	0.512077	0.594937	3.6352	0.000277764	0.00263972	-0.293478	TRUE	2.93534	0.00333178	0.0187771	-0.210619	TRUE	1.17405	0.240373	0.743698	0.0828594	FALSE
chr1	3521841	Xkr4	497097	0	3204563	3661579	-	0.305762	0.876289	0.891892	0.706522	0.652542	0.677966	0.695652	0.884615	0.67619	0.689655	2.99746	0.00272241	0.0180257	-0.208425	TRUE	4.65664	3.21412e-06	5.89805e-05	-0.19496	FALSE	0.400302	0.688934	0.952904	0.0134647	FALSE
chr1	3546937	Xkr4	497097	0	3204563	3661579	-	0.250849	0.75	0.743243	0.384615	0.484277	0.408696	0.442105	0.745098	0.434921	0.429508	7.84262	4.41232e-15	3.37852e-13	-0.310177	TRUE	7.72836	1.08943e-14	1.9912e-12	-0.31559	TRUE	0.0376047	0.970003	0.996273	-0.00541244	FALSE
chr1	3600543	Xkr4	497097	0	3204563	3661579	-	0.133553	0.861111	0.909091	0.709677	0.5625	0.714286	0.8125	0.884058	0.659574	0.756757	3.49882	0.000467318	0.00411452	-0.224484	TRUE	1.13993	0.254317	0.47981	-0.127301	FALSE	1.59349	0.11105	0.569829	0.0971823	FALSE
chr1	3600850	Xkr4	497097	0	3204563	3661579	-	0.132882	0.387097	0.4	0.106061	0.0512821	0.233333	0.176471	0.392857	0.0857143	0.197531	4.73803	2.15811e-06	3.73702e-05	-0.307143	TRUE	2.92468	0.00344812	0.0193009	-0.195326	FALSE	1.82658	0.0677627	0.46718	0.111817	FALSE
chr1	3618529	Xkr4	497097	0	3204563	3661579	-	0.094198	0.766667	0.666667	0.403509	0.52	0.460317	0.428571	0.722222	0.439024	0.442857	3.24713	0.00116574	0.00888637	-0.283198	TRUE	3.47337	0.000513964	0.00412213	-0.279365	TRUE	0.109983	0.912423	0.988766	0.00383275	FALSE
chr1	3619298	Xkr4	497097	0	3204563	3661579	-	0.0925154	0.666667	0.638889	0.397849	0.360656	0.377358	0.444444	0.650794	0.383117	0.41958	2.98966	0.00279293	0.0184091	-0.267677	TRUE	3.13312	0.00172959	0.0110815	-0.231213	TRUE	0.633418	0.526461	0.907121	0.0364635	FALSE
chr1	3680982	Xkr4	497097	-19402	3204563	3661579	-	-19402	0.85	0.809524	0.586957	0.404762	0.583333	0.478261	0.829268	0.5	0.531915	3.47997	0.000501473	0.00436676	-0.329268	TRUE	3.27237	0.00106649	0.00748163	-0.297353	TRUE	0.357058	0.721048	0.959146	0.0319149	FALSE
chr1	3681572	Xkr4	497097	-19992	3204563	3661579	-	-19992	0.870588	0.820513	0.6	0.446154	0.76	0.674419	0.846626	0.533333	0.705882	4.94259	7.70903e-07	1.48912e-05	-0.313292	TRUE	2.68263	0.00730467	0.0350811	-0.140743	FALSE	2.38982	0.0168565	0.237788	0.172549	FALSE
chr1	3681675	Xkr4	497097	-20095	3204563	3661579	-	-20095	0.908602	0.883495	0.723618	0.596026	0.735849	0.732323	0.895408	0.668571	0.733553	4.90358	9.41075e-07	1.77959e-05	-0.226837	TRUE	5.15448	2.54342e-07	6.73359e-06	-0.161856	FALSE	1.09891	0.271807	0.771116	0.0649812	FALSE
chr1	3688109	Xkr4	497097	-26529	3204563	3661579	-	-26529	0.333333	0.225806	0.0309278	0.0555556	0.0740741	0.184783	0.285714	0.0414201	0.143836	4.65328	3.26704e-06	5.4044e-05	-0.244294	TRUE	2.38945	0.0168736	0.0675211	-0.141879	FALSE	3.04237	0.00234726	0.0739408	0.102415	FALSE
chr1	3688347	Xkr4	497097	-26767	3204563	3661579	-	-26767	0.5	0.666667	0.197368	0.295455	0.483871	0.16129	0.566667	0.233333	0.322581	3.81716	0.000134999	0.00141974	-0.333333	TRUE	2.15722	0.0309886	0.107668	-0.244086	FALSE	0.841834	0.399881	0.853184	0.0892473	FALSE
chr1	3695677	Xkr4	497097	-34097	3204563	3661579	-	-34097	1	0.809524	0.714286	0.515152	0.692308	0.576923	0.92	0.640449	0.634615	2.22173	0.0263017	0.110305	-0.279551	FALSE	3.81216	0.000137755	0.00139086	-0.285385	TRUE	0.458578	0.646538	0.943675	-0.00583405	FALSE
chr1	3695953	Xkr4	497097	-34373	3204563	3661579	-	-34373	0.606061	0.962963	0.429825	0.466667	0.525	0.488372	0.766667	0.442529	0.506024	3.80006	0.000144662	0.001507	-0.324138	TRUE	2.61235	0.00899225	0.0413157	-0.260643	TRUE	0.735064	0.4623	0.881944	0.0634954	FALSE
chr1	3723381	Xkr4	497097	-61801	3204563	3661579	-	-61801	0.886364	0.875	0.566667	0.8	0.44	0.5	0.882353	0.66	0.465116	2.51652	0.0118519	0.059328	-0.222353	FALSE	4.89573	9.79424e-07	2.13723e-05	-0.417237	TRUE	2.11106	0.0347673	0.344093	-0.194884	FALSE
chr1	3723411	Xkr4	497097	-61831	3204563	3661579	-	-61831	0.596774	0.611111	0.333333	0.333333	0.44186	0.328571	0.602041	0.333333	0.371681	2.96657	0.00301144	0.0195908	-0.268707	TRUE	3.03576	0.00239933	0.014426	-0.230359	TRUE	1.11471	0.264977	0.765242	0.0383481	FALSE
chr1	3723646	Xkr4	497097	-62066	3204563	3661579	-	-62066	0.923077	0.83871	0.791667	0.628571	0.638889	0.672131	0.891566	0.722892	0.659794	1.49545	0.134796	0.357222	-0.168675	FALSE	3.66408	0.000248226	0.00226409	-0.231772	TRUE	0.919536	0.357815	0.8304	-0.0630978	FALSE
chr1	3725009	Xkr4	497097	-63429	3204563	3661579	-	-63429	0.86	0.982143	0.826923	0.714286	0.775	0.65625	0.924528	0.768519	0.701923	3.24484	0.00117516	0.00894685	-0.15601	FALSE	2.84814	0.00439753	0.0234484	-0.222605	TRUE	0.937374	0.348566	0.824974	-0.0665954	FALSE
chr1	3770481	Xkr4	497097	-108901	3204563	3661579	-	-108901	0.833333	0.933333	0.66129	0.589744	0.695652	0.764706	0.888889	0.633663	0.743243	3.00611	0.00264614	0.0176038	-0.255226	TRUE	0.872851	0.382744	0.617514	-0.145646	FALSE	1.71849	0.0857064	0.515299	0.10958	FALSE
chr1	3802020	Xkr4	497097	-140440	3204563	3661579	-	-140440	0.839506	0.808511	0.617647	0.572222	0.622642	0.585635	0.825083	0.594286	0.599303	4.92102	8.60928e-07	1.64385e-05	-0.230797	TRUE	4.21903	2.45355e-05	0.000328485	-0.225779	TRUE	0.108682	0.913455	0.988915	0.00501742	FALSE
chr1	3802194	Xkr4	497097	-140614	3204563	3661579	-	-140614	0.9375	0.830508	0.567568	0.566667	0.7	0.577465	0.886179	0.567073	0.613861	4.23786	2.25659e-05	0.000299075	-0.319106	TRUE	4.25424	2.09762e-05	0.000288026	-0.272317	TRUE	0.659168	0.509788	0.901002	0.0467882	FALSE
chr1	3842711	Xkr4	497097	-181131	3204563	3661579	-	-181131	0.760638	0.792035	0.351485	0.467593	0.465347	0.466063	0.777778	0.411483	0.465839	9.64997	4.91707e-22	7.53753e-20	-0.366295	TRUE	6.62469	3.47977e-11	2.79794e-09	-0.311939	TRUE	1.61713	0.10585	0.559788	0.0543553	FALSE
chr1	3844183	Xkr4	497097	-182603	3204563	3661579	-	-182603	0.8125	0.8125	0.554795	0.531646	0.618421	0.537143	0.8125	0.542763	0.561753	4.63072	3.64394e-06	5.9567e-05	-0.269737	TRUE	3.73172	0.000190175	0.00181651	-0.250747	TRUE	0.657491	0.510865	0.901379	0.0189898	FALSE
chr1	3875268	Xkr4	497097	-213688	3204563	3661579	-	-213688	0.484848	0.64557	0.0909091	0.214286	0.47619	0.275862	0.598214	0.171875	0.36	4.26667	1.98412e-05	0.000267336	-0.426339	TRUE	2.24377	0.0248475	0.0909834	-0.238214	FALSE	2.94751	0.00320341	0.0904044	0.188125	FALSE
chr1	3882258	Xkr4	497097	-220678	3204563	3661579	-	-220678	0.902655	0.986842	0.858696	0.744361	0.75	0.718182	0.936508	0.791111	0.728916	3.77672	0.00015891	0.00163468	-0.145397	FALSE	5.98791	2.1256e-09	1.05565e-07	-0.207592	TRUE	1.50354	0.1327	0.609039	-0.0621954	FALSE
chr1	3882278	Xkr4	497097	-220698	3204563	3661579	-	-220698	0.785276	0.819549	0.314685	0.462963	0.5	0.457627	0.800676	0.4039	0.473498	7.36851	1.72544e-13	1.08101e-11	-0.396776	TRUE	4.93188	8.14439e-07	1.82592e-05	-0.327177	TRUE	1.93653	0.0528028	0.418812	0.0695985	FALSE
chr1	3882391	Xkr4	497097	-220811	3204563	3661579	-	-220811	0.852459	0.912281	0.719298	0.682353	0.68	0.61194	0.881356	0.697183	0.641026	3.52719	0.00041999	0.00375661	-0.184173	FALSE	3.86558	0.000110828	0.0011611	-0.24033	TRUE	0.337537	0.735712	0.961832	-0.0561575	FALSE
chr1	3883827	Xkr4	497097	-222247	3204563	3661579	-	-222247	1	0.777778	0.682927	0.615385	0.75	0.787879	0.885714	0.656716	0.768116	2.85793	0.00426416	0.0260437	-0.228998	TRUE	1.77096	0.0765666	0.210636	-0.117598	FALSE	1.5488	0.121429	0.589281	0.1114	FALSE
chr1	3924558	Xkr4	497097	-262978	3204563	3661579	-	-262978	0.954545	0.8	0.72	0.615385	0.666667	0.59375	0.90625	0.649351	0.617021	3.32999	0.000868502	0.00694197	-0.256899	TRUE	3.05015	0.00228727	0.0138803	-0.289229	TRUE	0.498251	0.618307	0.936411	-0.0323294	FALSE
chr1	3924595	Xkr4	497097	-263015	3204563	3661579	-	-263015	1	0.909091	0.846154	0.826923	0.733333	0.78125	0.969697	0.833333	0.765957	2.6703	0.00757824	0.0415414	-0.136364	FALSE	3.03648	0.00239354	0.0143978	-0.20374	TRUE	1.11304	0.265691	0.765845	-0.0673759	FALSE
chr1	3953753	Xkr4	497097	-292173	3204563	3661579	-	-292173	0.419355	0.567164	0.12	0.227273	0.294118	0.333333	0.520408	0.188406	0.320755	4.10929	3.96873e-05	0.000490681	-0.332002	TRUE	2.37708	0.0174502	0.0692983	-0.199653	FALSE	1.98548	0.0470907	0.397762	0.132349	FALSE
chr1	3953847	Xkr4	497097	-292267	3204563	3661579	-	-292267	0.918919	0.815534	0.833333	0.678571	0.625	0.444444	0.842857	0.716216	0.516667	1.10602	0.268716	0.550013	-0.126641	FALSE	5.03985	4.65907e-07	1.13413e-05	-0.32619	TRUE	2.33981	0.0192938	0.255472	-0.19955	FALSE
chr1	3954757	Xkr4	497097	-293177	3204563	3661579	-	-293177	0.571429	0.466667	0.0535714	0.0434783	0.344828	0.321429	0.527778	0.0506329	0.333333	5.74187	9.36352e-09	2.72471e-07	-0.477145	TRUE	1.81036	0.0702395	0.197823	-0.194444	FALSE	4.36863	1.25029e-05	0.00141999	0.2827	TRUE
chr1	3955818	Xkr4	497097	-294238	3204563	3661579	-	-294238	0.595238	0.633333	0.282051	0.314286	0.307692	0.36	0.611111	0.302752	0.333333	2.76359	0.00571698	0.0330788	-0.308359	TRUE	2.28925	0.0220647	0.0830835	-0.277778	FALSE	0.096439	0.923172	0.990164	0.030581	FALSE
chr1	3956233	Xkr4	497097	-294653	3204563	3661579	-	-294653	0.952381	0.959459	0.80597	0.630435	0.860465	0.826087	0.955696	0.734513	0.842697	4.6887	2.74942e-06	4.63628e-05	-0.221183	TRUE	2.77051	0.00559692	0.0284147	-0.113	FALSE	1.47535	0.14012	0.621192	0.108183	FALSE
chr1	3956262	Xkr4	497097	-294682	3204563	3661579	-	-294682	0.961538	1	0.946429	0.914286	0.833333	0.723404	0.977273	0.934066	0.775281	2.06422	0.0389973	0.14858	-0.0432068	FALSE	4.84617	1.25869e-06	2.65e-05	-0.201992	TRUE	3.16799	0.00153497	0.0558257	-0.158785	FALSE
chr1	3961682	Xkr4	497097	-300102	3204563	3661579	-	-300102	0.972973	0.892857	0.657895	0.833333	0.605263	0.770833	0.938462	0.725806	0.697674	3.57517	0.000350003	0.00321574	-0.212655	TRUE	4.11381	3.89187e-05	0.000484512	-0.240787	TRUE	0.447903	0.654223	0.945417	-0.028132	FALSE
chr1	3967566	Xkr4	497097	-305986	3204563	3661579	-	-305986	0.878378	0.830508	0.637363	0.677419	0.568182	0.516129	0.857143	0.653595	0.532847	3.74915	0.000177434	0.00179786	-0.203548	TRUE	4.18799	2.81438e-05	0.000368759	-0.324296	TRUE	1.46045	0.144165	0.627494	-0.120748	FALSE
chr1	3976125	Rp1	19888	304801	4280927	4399322	-	304801	0.930233	0.954545	0.666667	0.802198	0.666667	0.747368	0.944954	0.745223	0.719178	4.74997	2.03443e-06	3.54547e-05	-0.199731	FALSE	5.13537	2.81585e-07	7.35456e-06	-0.225776	TRUE	0.385372	0.699962	0.954972	-0.0260448	FALSE
chr1	3977550	Rp1	19888	303376	4280927	4399322	-	303376	0.95	1	0.95	0.714286	0.75	0.65	0.970588	0.852941	0.6875	1.81768	0.0691138	0.225462	-0.117647	FALSE	3.23967	0.00119667	0.0082166	-0.283088	TRUE	1.74357	0.081234	0.504158	-0.165441	FALSE
chr1	3977924	Rp1	19888	303002	4280927	4399322	-	303002	1	1	0.714286	0.625	0.9	0.809524	1	0.675676	0.83871	3.81615	0.000135551	0.00142488	-0.324324	TRUE	2.05206	0.0401639	0.130913	-0.16129	FALSE	1.51663	0.129361	0.60341	0.163034	FALSE
chr1	4010953	Rp1	19888	269973	4280927	4399322	-	269973	0.87037	0.840909	0.401639	0.382609	0.457143	0.467105	0.857143	0.392405	0.463964	8.43749	3.24221e-17	3.16665e-15	-0.464738	TRUE	6.7787	1.21262e-11	1.09581e-09	-0.393179	TRUE	1.43684	0.150763	0.637439	0.0715589	FALSE
chr1	4049345	Rp1	19888	231581	4280927	4399322	-	231581	0.945205	0.951456	0.669231	0.74	0.8	0.708333	0.947791	0.7	0.737589	6.21623	5.09245e-10	1.8732e-08	-0.247791	TRUE	4.59461	4.3357e-06	7.59891e-05	-0.210203	TRUE	0.951236	0.341485	0.82054	0.0375887	FALSE
chr1	4065365	Rp1	19888	215561	4280927	4399322	-	215561	0.666667	0.514286	0.181818	0.142857	0.1875	0.258621	0.576271	0.161765	0.233333	3.86599	0.000110642	0.00119575	-0.414506	TRUE	3.70098	0.000214768	0.00200826	-0.342938	TRUE	1.35434	0.175628	0.67199	0.0715686	FALSE
chr1	4096596	Rp1	19888	184330	4280927	4399322	-	184330	0.708333	0.658537	0.0909091	0.342466	0.214286	0.405405	0.685393	0.284211	0.352941	4.84978	1.23599e-06	2.27256e-05	-0.401183	TRUE	2.91009	0.0036132	0.0200301	-0.332452	TRUE	1.06613	0.286363	0.78227	0.0687307	FALSE
chr1	4150363	Rp1	19888	130563	4280927	4399322	-	130563	0.764706	0.836735	0.524752	0.573171	0.642857	0.445455	0.8	0.546448	0.512048	4.00229	6.27332e-05	0.000730561	-0.253552	TRUE	2.38116	0.0172584	0.0687141	-0.287952	FALSE	0.018024	0.98562	0.99822	-0.0343999	FALSE
chr1	4150567	Rp1	19888	130359	4280927	4399322	-	130359	0.690476	0.55102	0.138462	0.27027	0.386364	0.370968	0.615385	0.186275	0.377358	5.23049	1.69065e-07	3.78758e-06	-0.42911	TRUE	3.2988	0.000971007	0.00693058	-0.238026	TRUE	2.25252	0.0242892	0.288261	0.191084	FALSE
chr1	4183747	Rp1	19888	97179	4280927	4399322	-	97179	0.858586	0.904762	0.787234	0.728571	0.681818	0.611765	0.876543	0.762195	0.635659	2.0076	0.0446862	0.164335	-0.114348	FALSE	3.80488	0.000141871	0.00142528	-0.240884	TRUE	1.36295	0.172899	0.668347	-0.126536	FALSE
chr1	4195103	Rp1	19888	85823	4280927	4399322	-	85823	0.7	0.740214	0.438095	0.430464	0.510638	0.474026	0.733138	0.433594	0.487903	6.41986	1.36395e-10	5.52683e-09	-0.299544	TRUE	5.7564	8.59277e-09	3.58214e-07	-0.245235	TRUE	1.23458	0.216987	0.720455	0.0543095	FALSE
chr1	4243813	Rp1	19888	37113	4280927	4399322	-	37113	0.709677	0.738739	0.384615	0.313433	0.333333	0.285714	0.732394	0.333333	0.305556	5.00903	5.47046e-07	1.0934e-05	-0.399061	TRUE	5.93647	2.91219e-09	1.39115e-07	-0.426839	TRUE	0.449047	0.653398	0.945188	-0.0277778	FALSE
chr1	4249191	Rp1	19888	31735	4280927	4399322	-	31735	0.837607	0.941176	0.508929	0.606061	0.55	0.557522	0.881188	0.554502	0.554913	5.59396	2.21947e-08	5.98277e-07	-0.326686	TRUE	5.27524	1.32585e-07	3.83905e-06	-0.326275	TRUE	0.299395	0.764639	0.966833	0.000410925	FALSE
chr1	4270220	Rp1	19888	10706	4280927	4399322	-	10706	0.744681	0.681818	0.243243	0.314286	0.410959	0.25	0.714286	0.266055	0.335766	6.08153	1.1904e-09	4.10756e-08	-0.448231	TRUE	5.20027	1.98997e-07	5.44945e-06	-0.378519	TRUE	0.836028	0.403139	0.854632	0.0697114	FALSE
chr1	4270385	Rp1	19888	10541	4280927	4399322	-	10541	0.825	0.731707	0.323529	0.293233	0.326087	0.439759	0.777778	0.30855	0.399225	7.70203	1.33922e-14	9.6772e-13	-0.469228	TRUE	5.52782	3.24229e-08	1.13677e-06	-0.378553	TRUE	1.52094	0.128275	0.60147	0.0906746	FALSE
chr1	4276517	Rp1	19888	4409	4280927	4399322	-	4409	0.925926	0.909091	0.6	0.462963	0.777778	0.589041	0.913043	0.516854	0.661017	5.80573	6.40866e-09	1.92618e-07	-0.39619	TRUE	5.00481	5.59157e-07	1.32555e-05	-0.252027	TRUE	2.21408	0.0268231	0.302686	0.144163	FALSE
chr1	4276625	Rp1	19888	4301	4280927	4399322	-	4301	0.484848	0.573529	0.153846	0.109756	0.166667	0.25	0.556213	0.126866	0.219697	5.70527	1.16162e-08	3.31661e-07	-0.429347	TRUE	5.02183	5.11802e-07	1.22964e-05	-0.336516	TRUE	1.19813	0.230865	0.734509	0.0928313	FALSE
chr1	4320558	Rp1	19888	0	4280927	4399322	-	0.665265	0.785714	0.827586	0.4	0.3	0.666667	0.368421	0.813953	0.366667	0.513514	4.75793	1.95591e-06	3.42426e-05	-0.447287	TRUE	2.05682	0.0397033	0.12979	-0.30044	FALSE	1.3565	0.17494	0.671048	0.146847	FALSE
chr1	4320584	Rp1	19888	0	4280927	4399322	-	0.665045	0.891892	0.886364	0.428571	0.458333	0.514286	0.461538	0.888889	0.435644	0.486486	6.62366	3.50402e-11	1.56375e-09	-0.453245	TRUE	5.56864	2.56731e-08	9.2851e-07	-0.402402	TRUE	0.518052	0.604422	0.932397	0.0508429	FALSE
chr1	4328412	Rp1	19888	0	4280927	4399322	-	0.598927	0.911765	0.847458	0.561404	0.62	0.65	0.644231	0.88189	0.598726	0.645833	5.744	9.24677e-09	2.69386e-07	-0.283164	TRUE	4.19053	2.783e-05	0.000365278	-0.236056	TRUE	0.978288	0.327932	0.811809	0.0471072	FALSE
chr1	4366418	Rp1	19888	0	4280927	4399322	-	0.277917	0.925	0.827586	0.577465	0.666667	0.666667	0.695652	0.884058	0.613445	0.685714	3.71134	0.000206166	0.00204552	-0.270613	TRUE	2.42285	0.0153994	0.0628909	-0.198344	FALSE	1.03949	0.298575	0.791485	0.0722689	FALSE
chr1	4366448	Rp1	19888	0	4280927	4399322	-	0.277664	0.846154	0.833333	0.572917	0.604651	0.542373	0.530973	0.84058	0.587912	0.534884	3.61275	0.00030297	0.00284306	-0.252668	TRUE	5.67467	1.38953e-08	5.44678e-07	-0.305696	TRUE	0.971766	0.331167	0.813897	-0.0530284	FALSE
chr1	4389891	Rp1	19888	0	4280927	4399322	-	0.0796571	0.852941	0.903226	0.4	0.511628	0.488372	0.541667	0.876923	0.45614	0.52518	5.16183	2.44546e-07	5.29275e-06	-0.420783	TRUE	5.42105	5.92488e-08	1.91411e-06	-0.351743	TRUE	1.11054	0.266768	0.766787	0.0690395	FALSE
chr1	4397387	Rp1	19888	0	4280927	4399322	-	0.0163436	0.877193	0.937008	0.494792	0.405128	0.595041	0.553763	0.918478	0.449612	0.570033	11.3229	1.01107e-29	2.65314e-27	-0.468866	TRUE	8.31301	9.33026e-17	2.63059e-14	-0.348446	TRUE	2.49234	0.0126904	0.203673	0.12042	FALSE
chr1	4454550	Sox17	20671	26458	4481009	4483816	-	26458	0.947368	0.892857	0.727273	0.634328	0.764045	0.692308	0.906667	0.678431	0.725389	4.64366	3.42285e-06	5.63401e-05	-0.228235	TRUE	4.29849	1.71965e-05	0.000243666	-0.181278	FALSE	0.448496	0.653795	0.945323	0.0469572	FALSE
chr1	4513035	Sox17	20671	-26540	4481009	4486494	-	-26540	1	0.92	0.7875	0.744186	0.68	0.702703	0.953488	0.772358	0.693548	2.66485	0.00770227	0.0420844	-0.181131	FALSE	2.88912	0.00386323	0.0211411	-0.25994	TRUE	0.361256	0.717908	0.958492	-0.0788093	FALSE
chr1	4516917	Sox17	20671	-30422	4481009	4486494	-	-30422	0.897436	0.926829	0.555556	0.933333	0.5	0.655172	0.9125	0.727273	0.604651	1.63643	0.101749	0.295596	-0.185227	FALSE	4.21291	2.52106e-05	0.000336173	-0.307849	TRUE	1.25864	0.208161	0.710963	-0.122622	FALSE
chr1	4567534	Sox17	20671	-81039	4481009	4486494	-	-81039	0.9	0.84	0.688525	0.617647	0.517241	0.471698	0.866667	0.663158	0.487805	2.79445	0.00519878	0.0306127	-0.203509	TRUE	4.66526	3.08226e-06	5.69164e-05	-0.378862	TRUE	2.38512	0.0170737	0.239383	-0.175353	FALSE
chr1	4567778	Sox17	20671	-81283	4481009	4486494	-	-81283	0.916667	0.833333	0.626016	0.691489	0.614286	0.584158	0.861111	0.654378	0.596491	2.96323	0.00304426	0.0197634	-0.206733	TRUE	4.51334	6.38144e-06	0.000105432	-0.26462	TRUE	1.11805	0.263547	0.764071	-0.0578867	FALSE
chr1	4596619	Sox17	20671	-110124	4481009	4486494	-	-110124	0.857143	0.930233	0.660377	0.6	0.716981	0.601942	0.917874	0.620915	0.641026	4.51321	6.38549e-06	9.81048e-05	-0.296959	TRUE	3.9798	6.89734e-05	0.000781808	-0.276849	TRUE	0.610386	0.541606	0.912458	0.0201106	FALSE
chr1	4596734	Sox17	20671	-110239	4481009	4486494	-	-110239	0.745098	0.883436	0.592593	0.515152	0.66	0.646465	0.850467	0.542484	0.651007	5.00255	5.65768e-07	1.12713e-05	-0.307984	TRUE	4.12521	3.70392e-05	0.000464751	-0.199461	FALSE	1.6759	0.0937576	0.534016	0.108523	FALSE
chr1	4622102	Sox17	20671	-135607	4481009	4486494	-	-135607	0.971429	0.918033	0.738095	0.694444	0.5	0.770115	0.946565	0.706667	0.674074	3.95558	7.63482e-05	0.000866576	-0.239898	TRUE	4.86846	1.12472e-06	2.40547e-05	-0.272491	TRUE	1.03233	0.301919	0.79377	-0.0325926	FALSE
chr1	4622219	Sox17	20671	-135724	4481009	4486494	-	-135724	0.928571	0.862348	0.445055	0.378788	0.551402	0.490196	0.876972	0.410526	0.511254	12.2453	1.77917e-34	6.08769e-32	-0.466445	TRUE	7.03236	2.03072e-12	2.22079e-10	-0.365718	TRUE	2.08536	0.037037	0.354742	0.100728	FALSE
chr1	4622488	Sox17	20671	-135993	4481009	4486494	-	-135993	0.954545	1	0.416667	0.3	0.592593	0.535714	0.96875	0.382353	0.563636	5.55735	2.73908e-08	7.24977e-07	-0.586397	TRUE	4.74101	2.1266e-06	4.14608e-05	-0.405114	TRUE	1.4561	0.145365	0.629318	0.181283	FALSE
chr1	4631460	Mrpl15	27395	131818	4763279	4775807	-	131818	0.893617	0.783784	0.608247	0.648148	0.62	0.5625	0.845238	0.622517	0.584615	3.43211	0.000598901	0.00507526	-0.222722	TRUE	3.85617	0.000115178	0.00119876	-0.260623	TRUE	0.505158	0.613448	0.935035	-0.0379012	FALSE
chr1	4673442	Mrpl15	27395	89836	4763279	4775807	-	89836	1	0.944444	0.650602	0.630435	0.5	0.776316	0.976744	0.643411	0.701923	5.18932	2.11065e-07	4.63537e-06	-0.333333	TRUE	3.20992	0.00132772	0.00894199	-0.274821	TRUE	0.126193	0.899579	0.986957	0.0585122	FALSE
chr1	4673733	Mrpl15	27395	89545	4763279	4775807	-	89545	0.875	0.923077	0.389831	0.481481	0.5	0.411765	0.891892	0.418605	0.461538	5.18236	2.19098e-07	4.79314e-06	-0.473287	TRUE	4.3985	1.09001e-05	0.000165826	-0.430353	TRUE	0.205372	0.837281	0.978203	0.0429338	FALSE
chr1	4694786	Mrpl15	27395	68492	4763279	4775807	-	68492	0.8	0.533333	0.1	0.09375	0.309524	0.388889	0.64	0.0972222	0.354167	5.07552	3.86448e-07	7.99887e-06	-0.542778	TRUE	2.58582	0.00971469	0.0439117	-0.285833	TRUE	4.07842	4.53435e-05	0.00407195	0.256944	TRUE
chr1	4695022	Mrpl15	27395	68256	4763279	4775807	-	68256	0.851064	1	0.490741	0.541667	0.686275	0.473684	0.895522	0.511111	0.559055	4.92582	8.40086e-07	1.60821e-05	-0.384411	TRUE	3.35958	0.000780599	0.00580314	-0.336467	TRUE	0.99704	0.318745	0.80551	0.047944	FALSE
chr1	4699299	Mrpl15	27395	63979	4763279	4775807	-	63979	0.967742	1	0.7	0.71875	0.694444	0.72093	0.980583	0.706522	0.708861	4.89684	9.73896e-07	1.835e-05	-0.274061	TRUE	5.96277	2.48005e-09	1.20885e-07	-0.271722	TRUE	0.18875	0.850289	0.980182	0.00233902	FALSE
chr1	4726722	Mrpl15	27395	36556	4763279	4775807	-	36556	0.780488	0.825	0.5	0.652174	0.5	0.574713	0.802469	0.576642	0.544218	2.60451	0.00920064	0.0485115	-0.225827	TRUE	3.47268	0.000515296	0.00413082	-0.258251	TRUE	0.237275	0.812444	0.974542	-0.0324246	FALSE
chr1	4726844	Mrpl15	27395	36434	4763279	4775807	-	36434	0.957143	0.9625	0.745283	0.787879	0.6875	0.753247	0.961538	0.773026	0.730769	6.05416	1.4115e-09	4.80729e-08	-0.188512	FALSE	7.69391	1.42709e-14	2.53833e-12	-0.230769	TRUE	0.720604	0.471153	0.885651	-0.0422571	FALSE
chr1	4754643	Mrpl15	27395	8635	4763279	4775807	-	8635	0.461538	0.272727	0.0746269	0.1	0.230769	0.125	0.375	0.0854701	0.166667	3.69667	0.000218445	0.00214934	-0.28953	TRUE	2.62079	0.00877263	0.0405272	-0.208333	TRUE	1.61093	0.107195	0.562632	0.0811966	FALSE
chr1	4754857	Mrpl15	27395	8421	4763279	4775807	-	8421	0.952381	1	0.833333	0.857143	0.714286	0.744681	0.970588	0.842697	0.733333	2.21946	0.0264552	0.110786	-0.127892	FALSE	3.49087	0.000481455	0.00390589	-0.237255	TRUE	1.6833	0.0923163	0.530692	-0.109363	FALSE
chr1	4799041	Lypla1	18777	0	4797974	4836816	+	0.0274703	0.873016	0.894737	0.526012	0.666667	0.51	0.525253	0.88417	0.592025	0.520134	7.90074	2.77247e-15	2.17608e-13	-0.292145	TRUE	8.67291	4.21232e-18	1.53009e-15	-0.364036	TRUE	1.54007	0.123544	0.593057	-0.0718903	FALSE
chr1	4828040	Lypla1	18777	0	4797974	4836816	+	0.774059	0.985075	0.955556	0.956835	0.960396	0.768293	0.73913	0.973214	0.958333	0.751269	0.302897	0.761968	0.915281	-0.014881	FALSE	4.30751	1.65106e-05	0.000235488	-0.221945	TRUE	4.29234	1.76796e-05	0.00189193	-0.207064	TRUE
chr1	4843639	Tcea1	21399	-4135	4847775	4887990	+	-4135	0.903846	0.938776	0.734463	0.736264	0.71875	0.679487	0.926667	0.735376	0.694444	3.96778	7.25455e-05	0.00082875	-0.191291	FALSE	5.81528	6.05311e-09	2.63751e-07	-0.232222	TRUE	0.467097	0.64043	0.942182	-0.0409316	FALSE
chr1	4843799	Tcea1	21399	-3975	4847775	4887990	+	-3975	0.886364	0.789474	0.644928	0.62	0.615385	0.572414	0.841463	0.631944	0.585714	3.40584	0.000659613	0.00550679	-0.209519	TRUE	4.31825	1.57272e-05	0.00022603	-0.255749	TRUE	1.0206	0.307444	0.797645	-0.0462302	FALSE
chr1	4922341	Rgs20	58175	0	4899657	5060366	-	0.85885	0.975904	0.984615	0.786517	0.733871	0.854545	0.836066	0.981221	0.755869	0.841808	3.03672	0.00239171	0.0161885	-0.225352	TRUE	5.27818	1.30476e-07	3.78573e-06	-0.139413	FALSE	0.484264	0.628198	0.938934	0.0859394	FALSE
chr1	4937848	Rgs20	58175	0	4899657	5060366	-	0.762359	0.975	0.956522	0.833333	0.645161	0.772727	0.8	0.968254	0.746269	0.791667	2.87402	0.00405277	0.0249847	-0.221985	TRUE	3.26098	0.00111029	0.00773298	-0.176587	FALSE	0.0301041	0.975984	0.997001	0.045398	FALSE
chr1	4976195	Rgs20	58175	0	4899657	5060366	-	0.523748	0.744186	0.87234	0.598291	0.489362	0.44	0.590909	0.811111	0.549763	0.549451	4.62036	3.83068e-06	6.22538e-05	-0.261348	TRUE	2.97133	0.00296512	0.017099	-0.261661	TRUE	0.109035	0.913175	0.988867	-0.000312484	FALSE
chr1	5013601	Rgs20	58175	0	4899657	5060366	-	0.290992	0.25	0.329787	0.0864198	0.0952381	0.212766	0.177215	0.293103	0.0902778	0.190476	4.75434	1.99099e-06	3.47865e-05	-0.202826	TRUE	1.77926	0.0751975	0.207899	-0.102627	FALSE	1.49237	0.135603	0.613887	0.100198	FALSE
chr1	5034428	Rgs20	58175	0	4899657	5060366	-	0.161397	0.841463	0.892086	0.585526	0.530769	0.655172	0.589041	0.864686	0.560284	0.613734	5.41824	6.01878e-08	1.48285e-06	-0.304403	TRUE	5.08284	3.71829e-07	9.34274e-06	-0.250953	TRUE	0.341839	0.732472	0.961273	0.0534502	FALSE
chr1	5037529	Rgs20	58175	0	4899657	5060366	-	0.142102	0.974684	0.767442	0.764706	0.765957	0.666667	0.640625	0.901639	0.765152	0.650485	1.61087	0.107207	0.306312	-0.136488	FALSE	2.74813	0.0059937	0.0300025	-0.251154	TRUE	1.89722	0.0577992	0.435698	-0.114666	FALSE
chr1	5048254	Rgs20	58175	0	4899657	5060366	-	0.075366	0.632653	0.459016	0.127273	0.133333	0.253731	0.228916	0.536364	0.131034	0.24	7.27693	3.41505e-13	2.04967e-11	-0.405329	TRUE	4.74556	2.07927e-06	4.0659e-05	-0.296364	TRUE	2.31742	0.020481	0.263732	0.108966	FALSE
chr1	5048367	Rgs20	58175	0	4899657	5060366	-	0.0746629	0.780822	0.797468	0.678571	0.516854	0.639344	0.684211	0.792208	0.57931	0.664234	3.34675	0.000817635	0.00659793	-0.212897	TRUE	2.59641	0.00942032	0.0428559	-0.127974	FALSE	1.06561	0.286601	0.782497	0.0849232	FALSE
chr1	5165649	NA	NA	-6246	5159377	5159402	-	-6246	0.803922	0.786885	0.548387	0.531915	0.52381	0.584615	0.797546	0.538462	0.569767	4.00631	6.16742e-05	0.000719878	-0.259084	TRUE	3.23644	0.00121031	0.00829291	-0.227779	TRUE	0.271573	0.78595	0.970325	0.0313059	FALSE
chr1	5203107	NA	NA	-43704	5159377	5159402	-	-43704	0.843137	0.885714	0.533898	0.623762	0.639344	0.632653	0.860465	0.575342	0.63522	4.89306	9.92809e-07	1.86705e-05	-0.285123	TRUE	3.36005	0.000779289	0.00579536	-0.225245	TRUE	1.17804	0.23878	0.742212	0.0598777	FALSE
chr1	5216292	NA	NA	-56889	5159377	5159402	-	-56889	0.941176	1	0.685185	0.809524	0.607143	0.588235	0.96875	0.72	0.596774	3.24792	0.00116254	0.00886642	-0.24875	TRUE	4.59137	4.40336e-06	7.70165e-05	-0.371976	TRUE	1.68524	0.0919427	0.529905	-0.123226	FALSE
chr1	5216529	NA	NA	-57126	5159377	5159402	-	-57126	0.619048	0.684211	0.351562	0.314516	0.392857	0.379562	0.656566	0.333333	0.384615	5.43426	5.50258e-08	1.3663e-06	-0.323232	TRUE	3.96056	7.47728e-05	0.000836513	-0.27195	TRUE	1.08752	0.276809	0.774942	0.0512821	FALSE
chr1	5245692	NA	NA	-86289	5159377	5159402	-	-86289	0.95122	0.941176	0.748571	0.778523	0.625	0.701754	0.945652	0.762346	0.679012	4.79053	1.66338e-06	2.96272e-05	-0.183306	FALSE	6.16281	7.14635e-10	4.05985e-08	-0.26664	TRUE	2.11244	0.0346483	0.34354	-0.0833333	FALSE
chr1	5250915	NA	NA	-91512	5159377	5159402	-	-91512	0.902439	0.913043	0.857143	0.679245	0.75	0.657143	0.908046	0.770642	0.688679	2.61923	0.00881297	0.0468782	-0.137404	FALSE	3.21897	0.00128652	0.00871549	-0.219367	TRUE	1.25079	0.21101	0.714119	-0.081963	FALSE
chr1	5265380	NA	NA	-105977	5159377	5159402	-	-105977	0.941176	1	0.719298	0.764706	0.653846	0.666667	0.961039	0.744	0.660377	2.84317	0.00446671	0.02705	-0.217039	TRUE	4.83069	1.3606e-06	2.83166e-05	-0.300662	TRUE	0.721656	0.470506	0.885383	-0.0836226	FALSE
chr1	5289485	NA	NA	-130082	5159377	5159402	-	-130082	0.802469	0.811765	0.606742	0.587302	0.534884	0.603306	0.807229	0.595349	0.585366	3.73931	0.000184523	0.00185928	-0.21188	TRUE	4.48575	7.26582e-06	0.000117573	-0.221863	TRUE	0.436936	0.662158	0.947232	-0.00998298	FALSE
chr1	5301554	NA	NA	-142151	5159377	5159402	-	-142151	0.736842	0.944444	0.566667	0.608696	0.590909	0.413793	0.837838	0.584906	0.490196	2.59966	0.00933171	0.0490672	-0.252932	TRUE	2.73202	0.00629464	0.0311861	-0.347642	TRUE	0.944266	0.345034	0.822815	-0.0947096	FALSE
chr1	5349772	NA	NA	-190369	5159377	5159402	-	-190369	1	0.927083	0.529412	0.583333	0.409091	0.5	0.945736	0.566038	0.464286	4.45698	8.31217e-06	0.000123998	-0.379699	TRUE	6.247	4.18417e-10	2.5292e-08	-0.481451	TRUE	1.51926	0.128696	0.602277	-0.101752	FALSE
chr1	5375678	Oprk1	18387	-202895	5578574	5592947	+	-202895	0.545455	0.488889	0.198347	0.193182	0.318182	0.25	0.516854	0.196172	0.275862	5.412	6.23247e-08	1.53095e-06	-0.320682	TRUE	3.66466	0.000247669	0.00225981	-0.240992	TRUE	1.76983	0.0767551	0.492605	0.0796898	FALSE
chr1	5375905	Oprk1	18387	-202668	5578574	5592947	+	-202668	0.68	0.755556	0.361702	0.396552	0.421053	0.447368	0.715789	0.375	0.438596	4.76659	1.87374e-06	3.2959e-05	-0.340789	TRUE	4.29096	1.77903e-05	0.000250691	-0.277193	TRUE	1.05148	0.293038	0.787385	0.0635965	FALSE
chr1	5417905	Oprk1	18387	-160668	5578574	5592947	+	-160668	0.59375	0.8125	0.317647	0.325301	0.446809	0.39726	0.703125	0.321429	0.416667	3.57708	0.000347454	0.00319529	-0.381696	TRUE	2.57795	0.00993877	0.0447054	-0.286458	TRUE	1.50803	0.131548	0.607093	0.0952381	FALSE
chr1	5436567	Oprk1	18387	-142006	5578574	5592947	+	-142006	0.84375	0.882353	0.648148	0.576923	0.52	0.580645	0.857143	0.625	0.553571	1.95926	0.0500826	0.178588	-0.232143	FALSE	3.30959	0.000934315	0.0067153	-0.303571	TRUE	0.747772	0.454598	0.8787	-0.0714286	FALSE
chr1	5469267	Oprk1	18387	-109306	5578574	5592947	+	-109306	0.793103	0.674419	0.394366	0.404959	0.4	0.438596	0.742574	0.39924	0.42328	4.44777	8.67683e-06	0.000128865	-0.343335	TRUE	4.139	3.4882e-05	0.00044202	-0.319294	TRUE	0.496968	0.619212	0.936697	0.0240409	FALSE
chr1	5469447	Oprk1	18387	-109126	5578574	5592947	+	-109126	0.948718	0.964912	0.816667	0.75	0.702703	0.754386	0.958333	0.796512	0.734043	3.34279	0.000829393	0.00667727	-0.161822	FALSE	4.52432	6.05893e-06	0.000100905	-0.224291	TRUE	1.0994	0.271593	0.770937	-0.0624691	FALSE
chr1	5482888	Oprk1	18387	-95685	5578574	5592947	+	-95685	0.344828	0.357143	0.0655738	0.101695	0.0909091	0.117647	0.352113	0.0833333	0.108911	4.00164	6.29039e-05	0.000732293	-0.268779	TRUE	3.91905	8.88977e-05	0.000966403	-0.243202	TRUE	0.677773	0.497916	0.896546	0.0255776	FALSE
chr1	5516784	Oprk1	18387	-61789	5578574	5592947	+	-61789	0.92562	0.808333	0.707547	0.675439	0.473684	0.541667	0.86722	0.690909	0.520492	3.61003	0.000306158	0.0028688	-0.176311	FALSE	6.16537	7.03199e-10	4.00025e-08	-0.346728	TRUE	3.1846	0.00144953	0.0537432	-0.170417	FALSE
chr1	5565803	Oprk1	18387	-12770	5578574	5592947	+	-12770	0.924528	0.946154	0.777778	0.736364	0.819672	0.695652	0.939891	0.757709	0.733668	5.08238	3.72742e-07	7.74357e-06	-0.182181	FALSE	5.37591	7.61947e-08	2.38119e-06	-0.206222	TRUE	0.141796	0.887241	0.985366	-0.0240409	FALSE
chr1	5565899	Oprk1	18387	-12674	5578574	5592947	+	-12674	0.75	0.792308	0.310345	0.450704	0.583333	0.490566	0.786667	0.41	0.519481	4.80535	1.54479e-06	2.77306e-05	-0.376667	TRUE	3.31902	0.000903335	0.00653374	-0.267186	TRUE	1.94769	0.0514518	0.414041	0.109481	FALSE
chr1	5574944	Oprk1	18387	-3629	5578574	5592947	+	-3629	0.848485	0.860465	0.639344	0.575	0.483871	0.701493	0.853211	0.613861	0.632653	3.64626	0.000266086	0.00254426	-0.23935	TRUE	3.70773	0.000209123	0.00196462	-0.220558	TRUE	0.166353	0.867879	0.982704	0.0187917	FALSE
chr1	5615515	Oprk1	18387	22567	5578574	5592947	+	22567	0.958333	0.892857	0.837838	1	0.678571	0.6875	0.923077	0.890909	0.684211	0.487646	0.625801	0.8454	-0.0321678	FALSE	3.83644	0.000124829	0.00128172	-0.238866	TRUE	3.18124	0.00146645	0.0541833	-0.206699	FALSE
chr1	5639509	Oprk1	18387	46561	5578574	5592947	+	46561	0.810345	0.757576	0.3	0.333333	0.375	0.294118	0.791209	0.317073	0.333333	6.41163	1.43969e-10	5.81249e-09	-0.474136	TRUE	4.6665	3.0638e-06	5.66295e-05	-0.457875	TRUE	0.0659019	0.947456	0.993413	0.0162602	FALSE
chr1	5668730	Oprk1	18387	75782	5578574	5592947	+	75782	0.735849	0.541667	0.493506	0.354331	0.378788	0.346154	0.657303	0.406863	0.358824	3.17172	0.0015154	0.0110706	-0.250441	TRUE	5.08019	3.77052e-07	9.45692e-06	-0.29848	TRUE	1.03961	0.298523	0.791433	-0.0480392	FALSE
chr1	5680328	Oprk1	18387	87380	5578574	5592947	+	87380	0.887324	0.880795	0.619632	0.650602	0.739583	0.644444	0.882883	0.635258	0.677536	6.54191	6.07398e-11	2.60494e-09	-0.247625	TRUE	2.98983	0.0027913	0.0162902	-0.205347	TRUE	1.01765	0.308846	0.798674	0.0422779	FALSE
chr1	5728162	Oprk1	18387	135214	5578574	5592947	+	135214	0.72549	0.73913	0.468571	0.468208	0.411111	0.534884	0.733333	0.468391	0.492366	5.09504	3.48674e-07	7.29207e-06	-0.264943	TRUE	3.95712	7.58577e-05	0.000846513	-0.240967	TRUE	0.114325	0.90898	0.988324	0.0239756	FALSE
chr1	5728335	Oprk1	18387	135387	5578574	5592947	+	135387	0.869565	0.826087	0.482353	0.673469	0.644444	0.54321	0.847826	0.552239	0.579365	3.20977	0.00132843	0.00991792	-0.295587	TRUE	3.59649	0.000322537	0.00280876	-0.268461	TRUE	0.404849	0.685589	0.952245	0.0271263	FALSE
chr1	5749559	Npbwr1	226304	154228	5903788	5907479	-	154228	0.560976	0.777778	0.213675	0.294643	0.405405	0.423313	0.674419	0.253275	0.417722	5.91754	3.26783e-09	1.04024e-07	-0.421143	TRUE	4.33275	1.47256e-05	0.000213747	-0.256697	TRUE	3.83231	0.000126944	0.00910516	0.164446	FALSE
chr1	5749773	Npbwr1	226304	154014	5903788	5907479	-	154014	0.675676	0.655172	0.389381	0.306667	0.473684	0.605634	0.666667	0.356383	0.546875	4.20348	2.62843e-05	0.000342141	-0.310284	TRUE	1.22861	0.219218	0.435874	-0.119792	FALSE	2.17746	0.0294464	0.317347	0.190492	FALSE
chr1	5840210	Npbwr1	226304	63577	5903788	5907479	-	63577	0.84507	0.909091	0.611765	0.555556	0.679245	0.686869	0.875912	0.587838	0.684211	5.87614	4.19937e-09	1.3099e-07	-0.288075	TRUE	3.43413	0.000594462	0.00464398	-0.191702	FALSE	1.72631	0.084291	0.511857	0.0963727	FALSE
chr1	5840246	Npbwr1	226304	63541	5903788	5907479	-	63541	0.895105	0.965517	0.7	0.76129	0.811881	0.724576	0.933754	0.729231	0.750742	4.10954	3.96441e-05	0.000490196	-0.204523	TRUE	3.85882	0.000113937	0.00118809	-0.183012	FALSE	0.670361	0.502628	0.898355	0.0215111	FALSE
chr1	5852998	Npbwr1	226304	50789	5903788	5907479	-	50789	0.864865	0.823529	0.697674	0.772727	0.653846	0.541667	0.84507	0.723077	0.6	1.54042	0.123458	0.336947	-0.121993	FALSE	2.568	0.0102288	0.0457201	-0.24507	TRUE	1.23383	0.217265	0.720792	-0.123077	FALSE
chr1	5865230	Npbwr1	226304	38557	5903788	5907479	-	38557	0.685315	0.591241	0.266129	0.229358	0.43	0.353591	0.639286	0.24269	0.380783	7.21929	5.22581e-13	3.05859e-11	-0.396596	TRUE	4.85587	1.19858e-06	2.54042e-05	-0.258503	TRUE	3.53334	0.00041035	0.0220448	0.138093	FALSE
chr1	5865654	Npbwr1	226304	38133	5903788	5907479	-	38133	0.615385	0.5625	0.0743802	0.084507	0.127273	0.149425	0.6	0.078125	0.140845	7.39916	1.37046e-13	8.6985e-12	-0.521875	TRUE	6.00718	1.88776e-09	9.51733e-08	-0.459155	TRUE	1.81671	0.0692613	0.471734	0.0627201	FALSE
chr1	5865897	Npbwr1	226304	37890	5903788	5907479	-	37890	0.769231	0.8125	0.328358	0.236842	0.375	0.518519	0.785714	0.295238	0.45098	5.13075	2.88594e-07	6.14839e-06	-0.490476	TRUE	2.86213	0.00420811	0.0226374	-0.334734	TRUE	1.38181	0.167031	0.660475	0.155742	FALSE
chr1	5874257	Npbwr1	226304	29530	5903788	5907479	-	29530	0.604167	0.587302	0.267516	0.204918	0.37037	0.254545	0.594595	0.240143	0.292683	5.41426	6.15438e-08	1.51369e-06	-0.354451	TRUE	4.68435	2.80849e-06	5.25695e-05	-0.301912	TRUE	1.28551	0.198615	0.700375	0.0525396	FALSE
chr1	5875323	Npbwr1	226304	28464	5903788	5907479	-	28464	0.736842	0.473684	0.232558	0.388889	0.466667	0.526316	0.605263	0.278689	0.5	2.77139	0.00558182	0.0324377	-0.326575	TRUE	0.853172	0.393564	0.627731	-0.105263	FALSE	2.0071	0.0447385	0.388462	0.221311	FALSE
chr1	5906299	Npbwr1	226304	0	5903788	5907479	-	0.319697	0.715596	0.677419	0.361905	0.338129	0.377778	0.441558	0.69802	0.348361	0.418033	6.10056	1.057e-09	3.68189e-08	-0.349659	TRUE	4.36237	1.2866e-05	0.000190761	-0.279987	TRUE	1.14515	0.252147	0.754361	0.0696721	FALSE
chr1	5906395	Npbwr1	226304	0	5903788	5907479	-	0.293687	0.533333	0.4375	0.466667	0.909091	0.526316	0.722222	0.508197	0.72973	0.621622	2.76971	0.00561069	0.0325741	0.221533	TRUE	1.474	0.140482	0.323472	0.113425	FALSE	0.534426	0.593047	0.928963	-0.108108	FALSE
chr1	5906425	Npbwr1	226304	0	5903788	5907479	-	0.285559	0.71875	0.779661	0.884615	1	0.55	0.737705	0.747967	0.914286	0.663366	2.79918	0.00512324	0.0302469	0.166318	FALSE	1.14768	0.2511	0.475912	-0.0846011	FALSE	3.62322	0.000290962	0.017077	-0.250919	TRUE
chr1	5969487	Npbwr1	226304	-62007	5903788	5907479	-	-62007	0.923077	0.927711	0.709877	0.755952	0.724771	0.664773	0.925676	0.733333	0.687719	4.16586	3.1018e-05	0.000395334	-0.192342	FALSE	5.15591	2.52397e-07	6.689e-06	-0.237956	TRUE	0.930491	0.352117	0.827103	-0.045614	FALSE
chr1	5990882	Npbwr1	226304	-83402	5903788	5907479	-	-83402	0.76	0.833333	0.462687	0.475	0.478261	0.333333	0.783784	0.46729	0.392857	3.02057	0.00252301	0.0169224	-0.316494	TRUE	2.60917	0.00907627	0.0416186	-0.390927	TRUE	0.771109	0.440642	0.872704	-0.0744326	FALSE
chr1	6021301	Npbwr1	226304	-113821	5903788	5907479	-	-113821	0.942857	1	0.693878	0.671642	0.666667	0.756757	0.965517	0.684848	0.725664	5.30103	1.15148e-07	2.67462e-06	-0.280669	TRUE	4.65089	3.30509e-06	6.03815e-05	-0.239854	TRUE	0.653722	0.513291	0.902262	0.0408152	FALSE
chr1	6032555	Npbwr1	226304	-125075	5903788	5907479	-	-125075	1	0.882353	0.842105	0.8	0.636364	0.75	0.948718	0.820513	0.709677	0.982435	0.325885	0.613337	-0.128205	FALSE	2.8274	0.00469272	0.0246973	-0.239041	TRUE	1.31664	0.18796	0.68765	-0.110835	FALSE
chr1	6032666	Npbwr1	226304	-125186	5903788	5907479	-	-125186	0.62	0.704082	0.266667	0.444444	0.565217	0.434783	0.675676	0.410256	0.5	2.65851	0.00784863	0.0427211	-0.265419	TRUE	1.62295	0.104599	0.263205	-0.175676	FALSE	1.46651	0.14251	0.62494	0.0897436	FALSE
chr1	6036570	Npbwr1	226304	-129090	5903788	5907479	-	-129090	0.785714	0.857143	0.553957	0.461538	0.556701	0.524476	0.825397	0.505085	0.5375	6.28428	3.29387e-10	1.2509e-08	-0.320312	TRUE	5.62943	1.80807e-08	6.84102e-07	-0.287897	TRUE	0.649969	0.515712	0.903189	0.0324153	FALSE
chr1	6064046	Rb1cc1	12421	-140696	6204743	6266185	+	-140696	0.730769	0.8	0.571429	0.341463	0.473684	0.576923	0.764706	0.447368	0.533333	3.63015	0.000283254	0.00268419	-0.317337	TRUE	2.50042	0.0124046	0.0531334	-0.231373	FALSE	0.666308	0.505214	0.899308	0.0859649	FALSE
chr1	6102578	Rb1cc1	12421	-102164	6204743	6266185	+	-102164	0.8	0.692308	0.410256	0.206897	0.461538	0.611111	0.767442	0.323529	0.548387	3.87338	0.000107337	0.00116488	-0.443912	TRUE	2.22595	0.0260174	0.0942466	-0.219055	FALSE	2.67348	0.00750679	0.151406	0.224858	FALSE
chr1	6113398	Rb1cc1	12421	-91344	6204743	6266185	+	-91344	0.837838	0.884058	0.47619	0.821429	0.6	0.5	0.867925	0.673469	0.533333	1.4271	0.15355	0.389029	-0.194455	FALSE	3.33624	0.000849189	0.00621351	-0.334591	TRUE	1.06315	0.287714	0.783315	-0.140136	FALSE
chr1	6121472	Rb1cc1	12421	-83270	6204743	6266185	+	-83270	0.546512	0.542587	0.0625	0.149068	0.205128	0.338346	0.543424	0.108197	0.2891	10.7288	7.4526e-27	1.62023e-24	-0.435228	TRUE	4.40388	1.06332e-05	0.00016236	-0.254325	TRUE	4.47708	7.56704e-06	0.000936291	0.180903	FALSE
chr1	6130547	Rb1cc1	12421	-74195	6204743	6266185	+	-74195	0.936508	0.966292	0.83908	0.842105	0.697368	0.770588	0.953947	0.840731	0.747967	3.56577	0.000362792	0.00331493	-0.113216	FALSE	5.48949	4.03098e-08	1.37188e-06	-0.20598	TRUE	2.40583	0.0161358	0.232219	-0.0927636	FALSE
chr1	6130704	Rb1cc1	12421	-74038	6204743	6266185	+	-74038	0.723077	0.691176	0.360248	0.47482	0.53125	0.453416	0.706767	0.413333	0.48249	3.87771	0.000105445	0.00114701	-0.293434	TRUE	3.47253	0.000515584	0.0041327	-0.224277	TRUE	1.09291	0.274433	0.773181	0.0691569	FALSE
chr1	6147326	Rb1cc1	12421	-57416	6204743	6266185	+	-57416	0.781818	0.87037	0.378378	0.385827	0.465116	0.522936	0.825688	0.382353	0.497436	7.6845	1.536e-14	1.10313e-12	-0.443335	TRUE	4.53096	5.87175e-06	9.8237e-05	-0.328252	TRUE	1.58605	0.112728	0.573152	0.115083	FALSE
chr1	6152975	Rb1cc1	12421	-51767	6204743	6266185	+	-51767	0.853659	0.85654	0.550523	0.545833	0.628378	0.5	0.855799	0.548387	0.548469	9.0095	2.06991e-19	2.51572e-17	-0.307412	TRUE	7.87109	3.51563e-15	7.14617e-13	-0.30733	TRUE	0.197209	0.843664	0.979211	8.2291e-05	FALSE
chr1	6153199	Rb1cc1	12421	-51543	6204743	6266185	+	-51543	0.896907	0.942308	0.755952	0.761111	0.678899	0.715909	0.924901	0.758621	0.701754	5.45919	4.78323e-08	1.20389e-06	-0.16628	FALSE	5.74762	9.05109e-09	3.74716e-07	-0.223147	TRUE	1.30558	0.191695	0.692196	-0.0568663	FALSE
chr1	6153485	Rb1cc1	12421	-51257	6204743	6266185	+	-51257	0.925926	0.993711	0.676596	0.699454	0.788991	0.835	0.970833	0.686603	0.81877	7.31891	2.49998e-13	1.53007e-11	-0.28423	TRUE	5.30926	1.10073e-07	3.26797e-06	-0.152063	FALSE	3.14699	0.00164963	0.0585681	0.132167	FALSE
chr1	6153502	Rb1cc1	12421	-51240	6204743	6266185	+	-51240	0.870968	0.813953	0.58	0.457627	0.648148	0.666667	0.837838	0.534591	0.659722	4.39704	1.09735e-05	0.000158422	-0.303247	TRUE	2.93606	0.00332408	0.0187421	-0.178116	FALSE	2.20438	0.0274975	0.306485	0.125131	FALSE
chr1	6153789	Rb1cc1	12421	-50953	6204743	6266185	+	-50953	0.8	0.782609	0.5	0.333333	0.52381	0.416667	0.794521	0.431034	0.484848	2.83192	0.00462688	0.0278458	-0.363486	TRUE	2.68954	0.00715502	0.0345098	-0.309672	TRUE	0.278582	0.780566	0.969446	0.053814	FALSE
chr1	6191794	Rb1cc1	12421	-12948	6204743	6266185	+	-12948	0.934783	0.878261	0.670886	0.604938	0.658228	0.68932	0.887681	0.626556	0.675824	5.74394	9.24997e-09	2.69459e-07	-0.261125	TRUE	4.59725	4.28099e-06	7.5171e-05	-0.211857	TRUE	0.83964	0.40111	0.853702	0.0492682	FALSE
chr1	6207430	Rb1cc1	12421	0	6204743	6266185	+	0.0437323	0.934426	0.912409	0.722892	0.822222	0.658537	0.597765	0.919192	0.784404	0.622517	2.85006	0.00437112	0.0265742	-0.134788	FALSE	4.27206	1.93675e-05	0.000269339	-0.296675	TRUE	1.85984	0.0629087	0.452221	-0.161887	FALSE
chr1	6272953	Rb1cc1	12421	6767	6204743	6266185	+	6767	0.580645	0.552632	0.283186	0.417391	0.465753	0.408163	0.568047	0.350877	0.432749	3.93502	8.31892e-05	0.000933503	-0.21717	TRUE	2.3406	0.0192527	0.0747897	-0.135299	FALSE	1.32381	0.185568	0.684749	0.0818713	FALSE
chr1	6284898	Rb1cc1	12421	18712	6204743	6266185	+	18712	0.948718	0.918919	0.841121	0.75	0.769231	0.693548	0.934211	0.807018	0.72807	2.66147	0.00778003	0.0424234	-0.127193	FALSE	4.08836	4.3444e-05	0.000530962	-0.20614	TRUE	1.45144	0.146656	0.631359	-0.0789474	FALSE
chr1	6311509	Fam150a	620393	-37902	6349412	6384812	+	-37902	0.789474	0.885714	0.59322	0.669725	0.591837	0.598361	0.835616	0.629956	0.596491	3.12788	0.00176075	0.0125459	-0.20566	TRUE	3.94624	7.93892e-05	0.000879352	-0.239125	TRUE	0.374565	0.707984	0.956655	-0.0334647	FALSE
chr1	6325046	Fam150a	620393	-24365	6349412	6384812	+	-24365	1	0.961538	0.76699	0.761905	0.939394	0.810811	0.981818	0.76506	0.850467	4.40063	1.07935e-05	0.000156151	-0.216758	TRUE	1.71592	0.0861766	0.229353	-0.131351	FALSE	2.12996	0.033175	0.336422	0.085407	FALSE
chr1	6330460	Fam150a	620393	-18951	6349412	6384812	+	-18951	0.590909	0.697674	0.347826	0.4	0.272727	0.611111	0.661538	0.377358	0.482759	2.93391	0.0033472	0.0213674	-0.28418	TRUE	1.52523	0.127201	0.30194	-0.17878	FALSE	0.791007	0.42894	0.867206	0.1054	FALSE
chr1	6330921	Fam150a	620393	-18490	6349412	6384812	+	-18490	0.93617	0.872881	0.643411	0.594737	0.681818	0.645963	0.907336	0.61442	0.658635	6.56476	5.21154e-11	2.2623e-09	-0.292916	TRUE	4.39249	1.12061e-05	0.000169698	-0.248701	TRUE	1.078	0.281032	0.778195	0.0442145	FALSE
chr1	6336624	Fam150a	620393	-12787	6349412	6384812	+	-12787	0.934211	1	0.857143	0.730337	0.697674	0.773333	0.95935	0.782895	0.745763	2.78486	0.00535515	0.0313605	-0.176455	FALSE	4.58617	4.51441e-06	7.86781e-05	-0.213587	TRUE	0.62122	0.534455	0.909981	-0.037132	FALSE
chr1	6374755	Fam150a	620393	0	6349412	6384812	+	0.715904	0.875	0.819444	0.541176	0.675497	0.645833	0.71519	0.845588	0.604361	0.688976	4.61996	3.83806e-06	6.23585e-05	-0.241227	TRUE	2.81727	0.00484337	0.0253263	-0.156612	FALSE	1.40845	0.158998	0.649246	0.084615	FALSE
chr1	6403397	Fam150a	620393	18584	6349412	6384812	+	18584	0.928571	0.915966	0.496403	0.526946	0.688172	0.579882	0.918367	0.513072	0.618321	9.96079	2.26247e-23	3.85798e-21	-0.405295	TRUE	8.81451	1.20212e-18	4.86005e-16	-0.300047	TRUE	2.7041	0.00684897	0.143542	0.105249	FALSE
chr1	6428363	Fam150a	620393	43550	6349412	6384812	+	43550	0.962264	0.888889	0.60241	0.538922	0.703704	0.643939	0.926829	0.56	0.66129	6.59725	4.18844e-11	1.84626e-09	-0.366829	TRUE	6.38399	1.72528e-10	1.15392e-08	-0.265539	TRUE	1.74432	0.081103	0.503817	0.10129	FALSE
chr1	6503190	St18	240690	0	6477312	6851021	+	0.0692464	0.483871	0.717949	0.322034	0.157303	0.296296	0.302632	0.614286	0.222973	0.3	4.03794	5.39234e-05	0.000640408	-0.391313	TRUE	2.69318	0.00707743	0.0342123	-0.314286	TRUE	0.914467	0.360472	0.832024	0.077027	FALSE
chr1	6507828	St18	240690	0	6477312	6851021	+	0.0816571	0.967213	0.965116	0.8	0.73913	0.773333	0.747253	0.965986	0.771812	0.759036	5.75324	8.75474e-09	2.56285e-07	-0.194174	FALSE	6.2029	5.54338e-10	3.24364e-08	-0.20695	TRUE	0.266541	0.789822	0.970988	-0.0127759	FALSE
chr1	6507887	St18	240690	0	6477312	6851021	+	0.081815	0.870588	0.875	0.539267	0.650602	0.761905	0.692308	0.872928	0.591036	0.714724	5.77719	7.59569e-09	2.25035e-07	-0.281892	TRUE	3.059	0.00222076	0.0135538	-0.158204	FALSE	3.10159	0.00192482	0.0649113	0.123688	FALSE
chr1	6522918	St18	240690	0	6477312	6851021	+	0.122036	0.5	0.6	0.273504	0.234783	0.394737	0.373984	0.546392	0.25431	0.38191	4.96095	7.015e-07	1.3681e-05	-0.292081	TRUE	2.65421	0.00794954	0.0374941	-0.164482	FALSE	2.80376	0.00505102	0.119897	0.127599	FALSE
chr1	6526971	St18	240690	0	6477312	6851021	+	0.132881	0.864407	0.8	0.534884	0.592593	0.695652	0.375	0.838384	0.557143	0.531915	2.80086	0.00509663	0.0301184	-0.281241	TRUE	3.67752	0.000235516	0.00216776	-0.306469	TRUE	0.153455	0.87804	0.984086	-0.025228	FALSE
chr1	6532505	St18	240690	0	6477312	6851021	+	0.14769	0.666667	0.5	0.270833	0.0909091	0.266667	0.210526	0.5625	0.197531	0.235294	3.42567	0.000613287	0.00517792	-0.364969	TRUE	2.91142	0.00359789	0.0199628	-0.327206	TRUE	0.385531	0.699844	0.954952	0.0377633	FALSE
chr1	6542453	St18	240690	0	6477312	6851021	+	0.174309	0.873016	0.915789	0.589041	0.632432	0.5125	0.535484	0.908046	0.613293	0.52766	5.84696	5.00625e-09	1.53822e-07	-0.294753	TRUE	5.79218	6.94796e-09	2.97698e-07	-0.380386	TRUE	1.20836	0.226907	0.730602	-0.0856335	FALSE
chr1	6542548	St18	240690	0	6477312	6851021	+	0.174564	0.885714	0.895262	0.697436	0.587413	0.673759	0.581028	0.893281	0.632017	0.614213	6.49476	8.31667e-11	3.48778e-09	-0.261264	TRUE	7.73794	1.0104e-14	1.85985e-12	-0.279067	TRUE	0.00403621	0.99678	0.9996	-0.0178034	FALSE
chr1	6542582	St18	240690	0	6477312	6851021	+	0.174655	0.898305	0.964912	0.8	0.576577	0.855072	0.725664	0.942197	0.676617	0.774725	5.72008	1.06474e-08	3.06191e-07	-0.26558	TRUE	2.93348	0.00335186	0.0188667	-0.167471	FALSE	1.32462	0.185297	0.684467	0.0981084	FALSE
chr1	6561000	St18	240690	0	6477312	6851021	+	0.223939	0.548387	0.857143	0.442857	0.486486	0.581395	0.560976	0.694915	0.457944	0.571429	2.97243	0.00295449	0.0192835	-0.236971	TRUE	1.42903	0.152995	0.342934	-0.123487	FALSE	1.45834	0.144746	0.628363	0.113485	FALSE
chr1	6561544	St18	240690	0	6477312	6851021	+	0.225395	0.9	0.928571	0.513514	0.5	0.3	0.714286	0.909091	0.510204	0.541667	3.51884	0.000433433	0.00385747	-0.398887	TRUE	2.8562	0.00428747	0.0229774	-0.367424	TRUE	0.177286	0.859284	0.981474	0.0314626	FALSE
chr1	6605652	St18	240690	0	6477312	6851021	+	0.343422	1	0.898305	0.675532	0.685841	0.719008	0.64486	0.921824	0.681159	0.671642	4.67244	2.97646e-06	4.97566e-05	-0.240665	TRUE	5.75483	8.67288e-09	3.6112e-07	-0.250182	TRUE	0.213932	0.8306	0.97731	-0.00951763	FALSE
chr1	6605829	St18	240690	0	6477312	6851021	+	0.343896	0.83871	0.75	0.270588	0.434783	0.354167	0.508772	0.8	0.328244	0.438095	5.36037	8.30529e-08	1.98822e-06	-0.471756	TRUE	3.02327	0.00250061	0.0149104	-0.361905	TRUE	0.874309	0.38195	0.844104	0.109851	FALSE
chr1	6607615	St18	240690	0	6477312	6851021	+	0.348675	0.84	0.904762	0.516129	0.571429	0.571429	0.632353	0.869565	0.538462	0.606838	4.02876	5.60719e-05	0.000662648	-0.331104	TRUE	3.81302	0.000137281	0.00138688	-0.262728	TRUE	0.990402	0.321978	0.807701	0.0683761	FALSE
chr1	6607807	St18	240690	0	6477312	6851021	+	0.349189	0.9375	0.969231	0.785714	0.781609	0.644068	0.697248	0.955752	0.78392	0.678571	5.09362	3.51283e-07	7.34171e-06	-0.171833	FALSE	5.64515	1.65041e-08	6.32252e-07	-0.277181	TRUE	2.20148	0.027702	0.307664	-0.105348	FALSE
chr1	6607973	St18	240690	0	6477312	6851021	+	0.349633	0.852459	0.823529	0.484277	0.577982	0.529412	0.62963	0.837209	0.522388	0.590909	4.61457	3.93902e-06	6.38152e-05	-0.314821	TRUE	3.34983	0.000808601	0.00596925	-0.2463	TRUE	0.491689	0.622939	0.93766	0.068521	FALSE
chr1	6608196	St18	240690	0	6477312	6851021	+	0.35023	0.723404	0.756098	0.129771	0.304	0.382353	0.369231	0.738636	0.214844	0.373737	7.17223	7.37848e-13	4.23175e-11	-0.523793	TRUE	4.6867	2.77647e-06	5.20652e-05	-0.364899	TRUE	2.40907	0.0159933	0.231081	0.158894	FALSE
chr1	6612113	St18	240690	0	6477312	6851021	+	0.360711	1	1	1	0.923077	0.857143	0.76	1	0.957447	0.794872	1.19822	0.230831	0.502407	-0.0425532	FALSE	3.12473	0.00177969	0.0113393	-0.205128	TRUE	2.4543	0.0141158	0.215936	-0.162575	FALSE
chr1	6638642	St18	240690	0	6477312	6851021	+	0.4317	0.811321	0.84127	0.60241	0.621469	0.68	0.716312	0.827586	0.612245	0.703704	4.66055	3.15369e-06	5.23929e-05	-0.215341	TRUE	2.76053	0.0057708	0.0291181	-0.123883	FALSE	2.11152	0.0347272	0.343934	0.0914588	FALSE
chr1	6639355	St18	240690	0	6477312	6851021	+	0.433607	0.625	0.727273	0.466667	0.177778	0.37037	0.441176	0.696203	0.25	0.409836	3.14689	0.00165018	0.0118835	-0.446203	TRUE	2.29809	0.0215565	0.0816096	-0.286366	FALSE	1.28361	0.199278	0.701108	0.159836	FALSE
chr1	6639559	St18	240690	0	6477312	6851021	+	0.434153	0.702703	0.597222	0.214286	0.0784314	0.305556	0.3125	0.633028	0.139785	0.309524	5.74603	9.13635e-09	2.66444e-07	-0.493243	TRUE	4.60789	4.06773e-06	7.20099e-05	-0.323504	TRUE	2.50173	0.0123588	0.200784	0.169739	FALSE
chr1	6641768	St18	240690	0	6477312	6851021	+	0.440064	0.961538	0.921053	0.884615	0.785714	0.583333	0.727273	0.9375	0.85	0.652174	1.3906	0.164347	0.406361	-0.0875	FALSE	3.06268	0.00219362	0.0134209	-0.285326	TRUE	1.55061	0.120995	0.588453	-0.197826	FALSE
chr1	6647829	St18	240690	0	6477312	6851021	+	0.456283	0.677419	0.736842	0.253968	0.205128	0.375	0.375	0.7	0.235294	0.375	5.65529	1.55586e-08	4.32711e-07	-0.464706	TRUE	3.50394	0.000458424	0.00375041	-0.325	TRUE	1.99063	0.0465211	0.39544	0.139706	FALSE
chr1	6726327	St18	240690	0	6477312	6851021	+	0.666334	0.842105	0.5	0.375	0.228571	0.347826	0.357143	0.675676	0.323232	0.352941	2.96029	0.00307345	0.0199202	-0.352443	TRUE	3.00638	0.0026438	0.0155953	-0.322734	TRUE	0.588013	0.556524	0.917474	0.0297089	FALSE
chr1	6726646	St18	240690	0	6477312	6851021	+	0.667188	0.615385	0.666667	0.101449	0.15625	0.3125	0.435897	0.638298	0.118812	0.380282	3.83405	0.000126049	0.00133849	-0.519486	TRUE	2.20817	0.0272323	0.0975813	-0.258016	FALSE	2.26513	0.0235049	0.283359	0.26147	FALSE
chr1	6785564	St18	240690	0	6477312	6851021	+	0.824845	0.95122	0.870968	0.71875	0.705882	0.47619	0.846154	0.916667	0.714286	0.680851	2.8404	0.00450571	0.0272476	-0.202381	TRUE	2.03382	0.0419696	0.135319	-0.235816	FALSE	0.110981	0.911632	0.98865	-0.0334347	FALSE
chr1	6805620	St18	240690	0	6477312	6851021	+	0.878512	0.914894	0.948905	0.885906	0.88587	0.791304	0.7	0.940217	0.885886	0.736842	1.93877	0.0525291	0.184936	-0.0543315	FALSE	4.11313	3.9033e-05	0.000485691	-0.203375	TRUE	3.12608	0.00177154	0.0614378	-0.149044	FALSE
chr1	6805779	St18	240690	0	6477312	6851021	+	0.878938	0.451613	0.517241	0.108911	0.12766	0.245283	0.206349	0.483333	0.119835	0.217877	4.6187	3.86151e-06	6.27014e-05	-0.363499	TRUE	2.83896	0.00452611	0.0239931	-0.265456	TRUE	2.02772	0.0425885	0.379359	0.0980424	FALSE
chr1	6805998	St18	240690	0	6477312	6851021	+	0.879524	1	0.916667	0.891304	0.826087	0.875	0.529412	0.958333	0.869565	0.69697	1.43077	0.152496	0.387267	-0.0887681	FALSE	2.59519	0.00945377	0.0429752	-0.261364	TRUE	1.65637	0.0976469	0.542902	-0.172596	FALSE
chr1	6806032	St18	240690	0	6477312	6851021	+	0.879615	1	1	0.805556	0.894737	0.466667	0.705882	1	0.836364	0.59375	2.02614	0.0427507	0.159035	-0.163636	FALSE	3.94837	7.86841e-05	0.000872814	-0.40625	TRUE	1.99522	0.0460185	0.393487	-0.242614	FALSE
chr1	6816449	St18	240690	0	6477312	6851021	+	0.90749	0.811765	0.696429	0.510638	0.56	0.421053	0.793103	0.765957	0.527778	0.645833	2.92137	0.0034849	0.0220762	-0.23818	TRUE	1.3061	0.191517	0.398699	-0.120124	FALSE	0.894089	0.371275	0.838121	0.118056	FALSE
chr1	6885399	St18	240690	34377	6477312	6851021	+	34377	0.8	0.884615	0.5375	0.651163	0.533333	0.530303	0.839286	0.577236	0.53125	3.06634	0.002167	0.01491	-0.26205	TRUE	3.1901	0.00142225	0.00945683	-0.308036	TRUE	0.45591	0.648455	0.944112	-0.0459858	FALSE
chr1	6896967	St18	240690	45945	6477312	6851021	+	45945	0.95	0.971429	1	0.852941	0.777778	0.714286	0.966667	0.9	0.75	0.546407	0.584786	0.821405	-0.0666667	FALSE	2.99799	0.00271765	0.0159425	-0.216667	TRUE	2.07748	0.037757	0.35818	-0.15	FALSE
chr1	6934373	St18	240690	83351	6477312	6851021	+	83351	0.727273	0.961538	0.576271	0.6	0.583333	0.625	0.891892	0.583333	0.611111	3.75625	0.000172481	0.00175392	-0.308559	TRUE	2.02198	0.0431784	0.138232	-0.280781	FALSE	0.305946	0.759646	0.966018	0.0277778	FALSE
chr1	7014920	Pcmtd1	319263	-64080	7079001	7163709	+	-64080	0.627907	0.78169	0.5	0.626506	0.606061	0.471429	0.745946	0.584	0.514563	2.06004	0.0393949	0.149714	-0.161946	FALSE	3.78753	0.000152153	0.00150987	-0.231383	TRUE	0.358145	0.720235	0.958951	-0.0694369	FALSE
chr1	7047486	Pcmtd1	319263	-31514	7079001	7163709	+	-31514	1	1	0.75	0.895833	0.684211	0.69697	1	0.8375	0.692308	1.91617	0.055343	0.19217	-0.1625	FALSE	4.86456	1.1471e-06	2.44613e-05	-0.307692	TRUE	1.92554	0.0541623	0.423558	-0.145192	FALSE
chr1	7080502	Pcmtd1	319263	0	7079001	7163709	+	0.0177197	0.4	0.357143	0.170068	0.0756303	0.203704	0.164835	0.382353	0.12782	0.17931	3.94475	7.98816e-05	0.00090108	-0.254533	TRUE	2.36489	0.0180356	0.0710792	-0.203043	FALSE	1.19831	0.230798	0.734458	0.0514908	FALSE
chr1	7143723	Pcmtd1	319263	0	7079001	7163709	+	0.76406	0.865854	0.796296	0.285714	0.294872	0.555556	0.619718	0.838235	0.291045	0.598131	9.56527	1.11905e-21	1.66685e-19	-0.547191	TRUE	3.32629	0.000880113	0.00639794	-0.240104	TRUE	3.96101	7.46338e-05	0.00602839	0.307086	TRUE
chr1	7198455	Pcmtd1	319263	34745	7079001	7163709	+	34745	1	0.95	0.677966	0.818182	0.833333	0.595238	0.976744	0.728261	0.694444	4.11715	3.83585e-05	0.0004763	-0.248483	TRUE	2.94367	0.00324344	0.0183744	-0.2823	TRUE	0.183329	0.85454	0.980778	-0.0338164	FALSE
chr1	7207689	Pcmtd1	319263	43979	7079001	7163709	+	43979	0.761905	0.894118	0.669725	0.590361	0.615385	0.518519	0.875421	0.621818	0.545455	4.94241	7.71633e-07	1.49041e-05	-0.253603	TRUE	4.86792	1.12782e-06	2.41104e-05	-0.329966	TRUE	1.33443	0.182062	0.680448	-0.0763636	FALSE
chr1	7227337	Pcmtd1	319263	63627	7079001	7163709	+	63627	0.957447	0.962025	0.75	0.764151	0.795918	0.808511	0.960976	0.759036	0.805263	4.77343	1.81119e-06	3.19702e-05	-0.201939	TRUE	5.14594	2.66181e-07	7.00392e-06	-0.155712	FALSE	0.785599	0.432102	0.868641	0.046227	FALSE
chr1	7232607	Pcmtd1	319263	68897	7079001	7163709	+	68897	0.78125	1	0.88	0.773585	0.6	0.666667	0.851064	0.807692	0.64	0.683845	0.494073	0.760501	-0.0433715	FALSE	2.58353	0.00977948	0.0441441	-0.211064	TRUE	1.98518	0.0471243	0.397902	-0.167692	FALSE
chr1	7282231	NA	NA	57255	7339487	7387950	-	57255	0.962264	0.962963	0.863636	0.723404	0.73913	0.727273	0.962617	0.80531	0.731132	3.03778	0.00238328	0.0161406	-0.157307	FALSE	5.93986	2.85258e-09	1.36653e-07	-0.231485	TRUE	1.22978	0.218781	0.722414	-0.0741777	FALSE
chr1	7282253	NA	NA	57233	7339487	7387950	-	57233	0.91358	0.967033	0.722772	0.734177	0.678571	0.641509	0.94186	0.727778	0.654321	5.38453	7.26342e-08	1.76043e-06	-0.214083	TRUE	7.14189	9.20577e-13	1.09391e-10	-0.287539	TRUE	1.45077	0.146844	0.631665	-0.0734568	FALSE
chr1	7296628	NA	NA	42858	7339487	7387950	-	42858	0.933333	1	0.7	0.925	0.617647	0.8	0.953488	0.828571	0.743119	1.62695	0.103748	0.299539	-0.124917	FALSE	3.87193	0.000107979	0.00113619	-0.210369	TRUE	1.26795	0.204817	0.707244	-0.0854522	FALSE
chr1	7297303	NA	NA	42183	7339487	7387950	-	42183	0.846667	0.881818	0.624	0.674641	0.709302	0.685897	0.861538	0.655689	0.694215	2.91327	0.0035766	0.0225579	-0.20585	TRUE	3.11878	0.00181602	0.0115264	-0.167324	FALSE	0.337809	0.735507	0.961819	0.0385263	FALSE
chr1	7297379	NA	NA	42107	7339487	7387950	-	42107	0.953333	0.954545	0.864	0.851675	0.872093	0.687898	0.953846	0.856287	0.753086	3.24371	0.00117983	0.00897701	-0.0975587	FALSE	4.73077	2.23666e-06	4.32853e-05	-0.20076	TRUE	0.985558	0.32435	0.809412	-0.103201	FALSE
chr1	7358545	NA	NA	0	7339487	7387950	-	0.606752	0.8	0.75	0.461538	0.3125	0.6	0.666667	0.766667	0.355556	0.64	3.25187	0.0011465	0.0087641	-0.411111	TRUE	0.798412	0.424632	0.655787	-0.126667	FALSE	2.03314	0.0420386	0.377082	0.284444	FALSE
chr1	7373394	NA	NA	0	7339487	7387950	-	0.300353	1	0.951807	0.809524	0.741935	0.608696	0.789474	0.964602	0.759036	0.721311	4.24349	2.20069e-05	0.000292597	-0.205566	TRUE	4.26949	1.95922e-05	0.000271989	-0.24329	TRUE	0.979497	0.327335	0.811464	-0.0377247	FALSE
chr1	7423481	NA	NA	-35530	7339487	7387950	-	-35530	0.953125	0.951613	0.65625	0.767857	0.904762	0.916667	0.952128	0.727273	0.911111	4.3737	1.22155e-05	0.000174122	-0.224855	TRUE	1.16375	0.244525	0.467809	-0.0410165	FALSE	2.75887	0.0058002	0.130216	0.183838	FALSE
chr1	7423577	NA	NA	-35626	7339487	7387950	-	-35626	0.277778	0.477273	0.04	0.0930233	0.307692	0.244444	0.443396	0.0735294	0.258621	4.20532	2.6071e-05	0.000339736	-0.369867	TRUE	1.43616	0.150956	0.339794	-0.184776	FALSE	3.07552	0.00210135	0.0687266	0.185091	FALSE
chr1	7428085	NA	NA	-40134	7339487	7387950	-	-40134	0.907692	0.893939	0.602941	0.666667	0.704545	0.622642	0.898477	0.642045	0.646667	4.11659	3.84527e-05	0.000477322	-0.256432	TRUE	5.57236	2.51306e-08	9.11307e-07	-0.25181	TRUE	0.306002	0.759603	0.966006	0.00462121	FALSE
chr1	7428113	NA	NA	-40162	7339487	7387950	-	-40162	0.882353	0.873134	0.632353	0.669811	0.636364	0.626168	0.876238	0.655172	0.629139	5.1362	2.80349e-07	5.98914e-06	-0.221065	TRUE	5.34789	8.89835e-08	2.72112e-06	-0.247099	TRUE	0.291182	0.770912	0.967868	-0.0260333	FALSE
chr1	7478174	NA	NA	-90223	7339487	7387950	-	-90223	0.857143	0.897674	0.792208	0.676259	0.701754	0.65	0.888489	0.717593	0.671533	3.51798	0.000434838	0.00386809	-0.170897	FALSE	4.90557	9.31572e-07	2.04796e-05	-0.216956	TRUE	1.12599	0.26017	0.761171	-0.0460597	FALSE
chr1	7478572	NA	NA	-90621	7339487	7387950	-	-90621	0.832215	0.744681	0.298137	0.233503	0.420561	0.358586	0.783383	0.26257	0.380328	12.4774	9.92028e-36	3.63297e-33	-0.520813	TRUE	8.71987	2.78527e-18	1.04668e-15	-0.403055	TRUE	2.38883	0.0169022	0.238101	0.117758	FALSE
chr1	7499017	NA	NA	-111066	7339487	7387950	-	-111066	0.931034	0.985294	0.970149	0.923077	0.6	0.913043	0.954839	0.956989	0.75	0.757389	0.448817	0.7258	0.00215054	FALSE	2.69983	0.00693746	0.0336766	-0.204839	TRUE	2.19675	0.0280386	0.309588	-0.206989	FALSE
chr1	7524841	NA	NA	-136890	7339487	7387950	-	-136890	0.875	0.941176	0.680412	0.675	0.736842	0.833333	0.897959	0.678832	0.783784	3.44757	0.00056566	0.00483641	-0.219127	TRUE	1.64319	0.100344	0.25559	-0.114175	FALSE	1.43018	0.152666	0.64012	0.104952	FALSE
chr1	7599739	NA	NA	-211788	7339487	7387950	-	-211788	0.8125	0.644231	0.461538	0.45	0.574074	0.562914	0.717391	0.454545	0.565854	5.44542	5.16822e-08	1.29122e-06	-0.262846	TRUE	2.38379	0.0171354	0.0683318	-0.151538	FALSE	1.99051	0.0465346	0.39548	0.111308	FALSE
chr1	7602465	NA	NA	-214514	7339487	7387950	-	-214514	0.822581	0.826087	0.358209	0.423077	0.542857	0.507463	0.824427	0.386555	0.519608	6.85762	7.00156e-12	3.48818e-10	-0.437873	TRUE	4.92485	8.44268e-07	1.88298e-05	-0.30482	TRUE	1.97486	0.0482841	0.402281	0.133053	FALSE
chr1	7602527	NA	NA	-214576	7339487	7387950	-	-214576	0.914163	0.897674	0.806167	0.749164	0.756579	0.660377	0.90625	0.773764	0.695444	4.05504	5.01266e-05	0.000601076	-0.132486	FALSE	7.38627	1.51004e-13	2.15609e-11	-0.210806	TRUE	1.83434	0.0666041	0.46362	-0.0783206	FALSE
chr1	7641394	NA	NA	-253443	7339487	7387950	-	-253443	0.90625	0.9	0.711864	0.826087	0.7	0.605263	0.903846	0.743902	0.637931	2.22117	0.0263394	0.110424	-0.159944	FALSE	3.17137	0.00151724	0.00996758	-0.265915	TRUE	1.41508	0.157045	0.646326	-0.105971	FALSE
chr1	7646833	NA	NA	-258882	7339487	7387950	-	-258882	0.833333	0.825	0.552632	0.655172	0.609756	0.757576	0.828571	0.614583	0.700935	3.19685	0.00138935	0.0102948	-0.213988	TRUE	1.47788	0.139439	0.321798	-0.127637	FALSE	1.23314	0.217522	0.721073	0.0863512	FALSE
chr1	7646981	NA	NA	-259030	7339487	7387950	-	-259030	0.947368	0.9	0.666667	0.352941	0.5	0.545455	0.931034	0.56	0.521739	4.01672	5.90148e-05	0.000692704	-0.371034	TRUE	3.33672	0.000847727	0.00620462	-0.409295	TRUE	0.23068	0.817564	0.975316	-0.0382609	FALSE
chr1	7650007	NA	NA	-262056	7339487	7387950	-	-262056	0.711111	0.669643	0.192308	0.566038	0.684211	0.4375	0.681529	0.443038	0.529412	3.36141	0.000775454	0.00630877	-0.238491	TRUE	1.80762	0.0706662	0.198698	-0.152117	FALSE	2.07417	0.0380633	0.359553	0.0863738	FALSE
chr1	7658880	NA	NA	-270929	7339487	7387950	-	-270929	0.413793	0.43038	0.125	0.0882353	0.166667	0.285714	0.425926	0.1	0.230769	3.08967	0.00200381	0.0139708	-0.325926	TRUE	1.53383	0.125073	0.298394	-0.195157	FALSE	1.23923	0.215261	0.718579	0.130769	FALSE
chr1	7700009	NA	NA	-312058	7339487	7387950	-	-312058	0.517241	0.435294	0.364865	0.398148	0.27451	0.274336	0.476744	0.384615	0.27439	1.62975	0.103154	0.298383	-0.0921288	FALSE	3.24209	0.00118657	0.00816023	-0.202354	TRUE	1.80688	0.0707814	0.476123	-0.110225	FALSE
chr1	7700033	NA	NA	-312082	7339487	7387950	-	-312082	0.44186	0.435294	0.310811	0.235849	0.235294	0.238938	0.438596	0.266667	0.237805	2.94109	0.0032706	0.0209658	-0.17193	FALSE	3.76746	0.000164919	0.00161354	-0.200792	TRUE	0.756739	0.449206	0.87636	-0.0288618	FALSE
chr1	7702962	NA	NA	-315011	7339487	7387950	-	-315011	0.526718	0.571429	0.184211	0.193182	0.340206	0.319277	0.549242	0.189655	0.326996	7.95145	1.84334e-15	1.47824e-13	-0.359587	TRUE	4.10193	4.09716e-05	0.000505584	-0.222246	TRUE	2.93151	0.00337314	0.0934257	0.137341	FALSE
chr1	7702980	NA	NA	-315029	7339487	7387950	-	-315029	0.910448	0.875912	0.5	0.511236	0.534653	0.491329	0.892989	0.506803	0.507299	9.00519	2.15288e-19	2.6128e-17	-0.386186	TRUE	7.62787	2.38672e-14	4.0574e-12	-0.38569	TRUE	0.175266	0.86087	0.981689	0.000496549	FALSE
chr1	7703180	NA	NA	-315229	7339487	7387950	-	-315229	0.813333	0.757764	0.58156	0.554913	0.544643	0.604061	0.784566	0.566879	0.582524	5.3766	7.59045e-08	1.8326e-06	-0.217687	TRUE	2.99769	0.00272036	0.0159555	-0.202042	TRUE	0.430624	0.666742	0.948217	0.0156453	FALSE
chr1	7703769	NA	NA	-315818	7339487	7387950	-	-315818	0.319149	0.4	0.0307692	0.0183486	0.283582	0.24359	0.360825	0.0251046	0.255605	7.88862	3.05557e-15	2.38677e-13	-0.33572	TRUE	1.39994	0.16153	0.355842	-0.105219	FALSE	6.65915	2.75412e-11	1.34726e-08	0.230501	TRUE
chr1	7703980	NA	NA	-316029	7339487	7387950	-	-316029	0.857143	0.793103	0.453608	0.553398	0.507692	0.576923	0.828125	0.505	0.553846	4.9001	9.57859e-07	1.80785e-05	-0.323125	TRUE	3.97514	7.03373e-05	0.000794693	-0.274279	TRUE	0.869191	0.384743	0.845595	0.0488462	FALSE
chr1	7760598	NA	NA	-372647	7339487	7387950	-	-372647	0.947368	1	0.839286	0.857143	0.707317	0.708333	0.965517	0.845238	0.707965	2.44965	0.0142995	0.0687982	-0.120279	FALSE	5.61614	1.95267e-08	7.31624e-07	-0.257553	TRUE	2.16472	0.0304092	0.32239	-0.137273	FALSE
chr1	7790408	NA	NA	-402457	7339487	7387950	-	-402457	0.666667	0.533333	0.1	0.3	0.4375	0.384615	0.592593	0.166667	0.413793	3.82414	0.000131231	0.00138559	-0.425926	TRUE	1.42476	0.154225	0.344826	-0.178799	FALSE	2.1509	0.0314837	0.327979	0.247126	FALSE
chr1	7790731	NA	NA	-402780	7339487	7387950	-	-402780	0.363636	0.444444	0.0625	0.0740741	0.217391	0.211538	0.413793	0.0659341	0.213333	3.93685	8.25595e-05	0.000927439	-0.347859	TRUE	2.08523	0.0370484	0.12323	-0.20046	FALSE	1.83621	0.0663269	0.462787	0.147399	FALSE
chr1	7793328	NA	NA	-405377	7339487	7387950	-	-405377	0.708861	0.738462	0.256881	0.366013	0.4625	0.401515	0.731563	0.320611	0.424528	7.37052	1.69967e-13	1.06561e-11	-0.410953	TRUE	5.03524	4.77252e-07	1.15746e-05	-0.307035	TRUE	1.50001	0.133612	0.610633	0.103918	FALSE
chr1	7795852	NA	NA	-407901	7339487	7387950	-	-407901	0.585366	0.599369	0.261818	0.183746	0.282927	0.303136	0.595455	0.222222	0.294715	9.49236	2.2587e-21	3.28004e-19	-0.373232	TRUE	8.8259	1.08587e-18	4.41781e-16	-0.300739	TRUE	1.95477	0.0506099	0.411043	0.0724932	FALSE
chr1	7795878	NA	NA	-407927	7339487	7387950	-	-407927	0.784615	0.890625	0.588785	0.461538	0.550562	0.68	0.837209	0.518987	0.619048	6.25734	3.91597e-10	1.46952e-08	-0.318222	TRUE	4.42734	9.54027e-06	0.000148095	-0.218162	TRUE	1.84485	0.0650593	0.458892	0.10006	FALSE
chr1	7800102	NA	NA	-412151	7339487	7387950	-	-412151	0.654545	0.444444	0.423077	0.232143	0.0769231	0.3	0.571429	0.292683	0.223684	2.21688	0.0266313	0.11135	-0.278746	FALSE	3.1448	0.00166202	0.0107324	-0.347744	TRUE	2.13888	0.0324452	0.332801	-0.0689987	FALSE
chr1	7805551	NA	NA	-417600	7339487	7387950	-	-417600	0.934426	0.854167	0.605634	0.678571	0.807692	0.821429	0.899083	0.626263	0.814815	3.37325	0.000742874	0.00608437	-0.27282	TRUE	1.02925	0.303363	0.536218	-0.0842678	FALSE	2.00903	0.0445341	0.387625	0.188552	FALSE
chr1	7851729	NA	NA	-463778	7339487	7387950	-	-463778	0.872093	0.857143	0.675926	0.752294	0.745455	0.568182	0.863208	0.714286	0.620321	3.75336	0.000174481	0.00177179	-0.148922	FALSE	5.31086	1.09108e-07	3.24332e-06	-0.242887	TRUE	1.40363	0.16043	0.651175	-0.0939649	FALSE
chr1	7867743	NA	NA	-479792	7339487	7387950	-	-479792	0.571429	0.596491	0.242775	0.230366	0.4	0.263158	0.584906	0.236264	0.318182	5.34748	8.91872e-08	2.12066e-06	-0.348642	TRUE	3.29176	0.000995634	0.00707336	-0.266724	TRUE	2.11998	0.034008	0.340358	0.0819181	FALSE
chr1	7867909	NA	NA	-479958	7339487	7387950	-	-479958	0.829268	0.970588	0.651007	0.772727	0.615385	0.594595	0.893333	0.702703	0.602273	2.37476	0.0175601	0.0808134	-0.190631	FALSE	4.91971	8.66709e-07	1.92541e-05	-0.291061	TRUE	1.62991	0.10312	0.55425	-0.10043	FALSE
chr1	7917937	Sntg1	71096	434804	8352742	8460600	-	434804	0.6	0.7	0.40625	0.238095	0.125	0.3125	0.65	0.339623	0.25	2.62545	0.00865348	0.0462013	-0.310377	TRUE	3.40407	0.000663895	0.00508444	-0.4	TRUE	1.1122	0.266052	0.766166	-0.0896226	FALSE
chr1	7926640	Sntg1	71096	426101	8352742	8460600	-	426101	0.814815	0.766497	0.445378	0.387755	0.5125	0.546763	0.783607	0.419355	0.534247	7.52103	5.43479e-14	3.63377e-12	-0.364252	TRUE	5.95788	2.55524e-09	1.24125e-07	-0.24936	TRUE	2.29096	0.0219658	0.273368	0.114892	FALSE
chr1	7928433	Sntg1	71096	424308	8352742	8460600	-	424308	0.804878	0.767857	0.465517	0.489051	0.507042	0.497175	0.783505	0.478261	0.5	3.97806	6.94799e-05	0.000798186	-0.305244	TRUE	4.8581	1.18519e-06	2.51595e-05	-0.283505	TRUE	0.758132	0.448372	0.875947	0.0217391	FALSE
chr1	7976678	Sntg1	71096	376063	8352742	8460600	-	376063	0.729167	0.733333	0.457143	0.553571	0.521277	0.496689	0.730769	0.5	0.506122	2.95523	0.00312441	0.0201881	-0.230769	TRUE	3.50926	0.000449363	0.00368988	-0.224647	TRUE	0.205592	0.83711	0.978184	0.00612245	FALSE
chr1	8014351	Sntg1	71096	338390	8352742	8460600	-	338390	0.44898	0.403292	0.151515	0.179012	0.225352	0.22488	0.410959	0.165138	0.225	4.62409	3.7624e-06	6.128e-05	-0.245821	TRUE	3.096	0.00196149	0.0122631	-0.185959	FALSE	1.77253	0.0763071	0.491411	0.0598624	FALSE
chr1	8014536	Sntg1	71096	338205	8352742	8460600	-	338205	0.617647	0.705882	0.28	0.32	0.518519	0.394366	0.661765	0.297143	0.448	4.05535	5.00603e-05	0.000600362	-0.364622	TRUE	2.17286	0.0297912	0.104518	-0.213765	FALSE	2.32046	0.0203161	0.262584	0.150857	FALSE
chr1	8094798	Sntg1	71096	257943	8352742	8460600	-	257943	0.568627	0.594203	0.282828	0.192308	0.340426	0.382353	0.583333	0.242938	0.369128	5.89708	3.69994e-09	1.16522e-07	-0.340395	TRUE	3.49465	0.000474685	0.00386032	-0.214206	TRUE	2.27674	0.0228019	0.278787	0.12619	FALSE
chr1	8095017	Sntg1	71096	257724	8352742	8460600	-	257724	0.827586	0.766667	0.288889	0.545455	0.615385	0.580645	0.79661	0.41573	0.594059	4.82992	1.36591e-06	2.48441e-05	-0.38088	TRUE	1.37579	0.168886	0.366688	-0.202551	FALSE	2.14705	0.0317892	0.32956	0.178329	FALSE
chr1	8119771	Sntg1	71096	232970	8352742	8460600	-	232970	0.877551	0.850394	0.745098	0.72	0.662162	0.578947	0.862222	0.730159	0.608696	3.55994	0.000370933	0.00337888	-0.132063	FALSE	5.76865	7.99103e-09	3.36652e-07	-0.253527	TRUE	2.44659	0.0144213	0.218408	-0.121463	FALSE
chr1	8138856	Sntg1	71096	213885	8352742	8460600	-	213885	0.87963	0.881356	0.674419	0.637037	0.623529	0.649007	0.880531	0.655303	0.639831	5.9111	3.39832e-09	1.07831e-07	-0.225228	TRUE	4.64056	3.47474e-06	6.30048e-05	-0.2407	TRUE	0.195877	0.844706	0.979432	-0.0154725	FALSE
chr1	8144249	Sntg1	71096	208492	8352742	8460600	-	208492	0.714286	0.780822	0.407407	0.276596	0.285714	0.323529	0.762376	0.324324	0.3125	4.34592	1.38692e-05	0.000194841	-0.438052	TRUE	3.76821	0.000164425	0.00160974	-0.449876	TRUE	0.622568	0.533568	0.909617	-0.0118243	FALSE
chr1	8144341	Sntg1	71096	208400	8352742	8460600	-	208400	0.666667	0.652174	0.555556	0.344828	0.333333	0.291667	0.660377	0.425532	0.305556	0.749829	0.453358	0.729389	-0.234845	FALSE	2.95204	0.00315685	0.0179798	-0.354822	TRUE	1.4708	0.141346	0.623108	-0.119976	FALSE
chr1	8169562	Sntg1	71096	183179	8352742	8460600	-	183179	0.744681	0.761905	0.453333	0.442308	0.396825	0.418919	0.75	0.448819	0.408759	4.23104	2.32611e-05	0.00030724	-0.301181	TRUE	4.86854	1.12426e-06	2.40468e-05	-0.341241	TRUE	0.637224	0.523979	0.906321	-0.0400598	FALSE
chr1	8199715	Sntg1	71096	153026	8352742	8460600	-	153026	0.514286	0.714286	0.204301	0.214286	0.333333	0.222222	0.589286	0.208589	0.259259	5.2181	1.80772e-07	4.02598e-06	-0.380697	TRUE	4.06695	4.76324e-05	0.000573754	-0.330026	TRUE	1.11677	0.264094	0.764467	0.0506703	FALSE
chr1	8199912	Sntg1	71096	152829	8352742	8460600	-	152829	0.870968	0.852941	0.483871	0.61039	0.644068	0.66	0.861538	0.541176	0.654088	4.86354	1.15306e-06	2.13535e-05	-0.320362	TRUE	2.04774	0.0405857	0.131946	-0.20745	FALSE	1.77016	0.0767011	0.492449	0.112912	FALSE
chr1	8209884	Sntg1	71096	142857	8352742	8460600	-	142857	0.8	0.75	0.418605	0.222222	0.666667	0.588235	0.774194	0.360656	0.625	3.58135	0.000341819	0.00315137	-0.413538	TRUE	1.30534	0.191777	0.39906	-0.149194	FALSE	1.7167	0.0860346	0.516076	0.264344	FALSE
chr1	8226053	Sntg1	71096	126688	8352742	8460600	-	126688	0.92	1	0.692308	0.923077	0.8	0.666667	0.95	0.769231	0.72	2.17778	0.0294226	0.120175	-0.180769	FALSE	3.09195	0.00198845	0.0123984	-0.23	TRUE	0.717261	0.473213	0.886514	-0.0492308	FALSE
chr1	8233720	Sntg1	71096	119021	8352742	8460600	-	119021	0.777778	0.885246	0.590164	0.556604	0.637681	0.570423	0.845361	0.574561	0.592417	4.68607	2.78495e-06	4.68922e-05	-0.270799	TRUE	4.20512	2.60945e-05	0.000346122	-0.252944	TRUE	0.461053	0.64476	0.943277	0.0178557	FALSE
chr1	8237701	Sntg1	71096	115040	8352742	8460600	-	115040	0.880952	0.978261	0.513274	0.621053	0.701493	0.663158	0.931818	0.5625	0.679012	6.79348	1.09459e-11	5.29321e-10	-0.369318	TRUE	5.22182	1.77172e-07	4.92756e-06	-0.252806	TRUE	2.32647	0.0199933	0.260398	0.116512	FALSE
chr1	8337598	Sntg1	71096	15143	8352742	8460600	-	15143	0.8	0.384615	0.288889	0.3125	0.411765	0.611111	0.588235	0.298701	0.514286	2.74039	0.00613655	0.0350324	-0.289534	TRUE	1.15523	0.247995	0.472125	-0.0739496	FALSE	2.2272	0.0259342	0.29778	0.215584	FALSE
chr1	8370225	Sntg1	71096	0	8352742	9289811	-	0.981343	0.849057	0.764706	0.454545	0.346154	0.52	0.40625	0.807692	0.414286	0.45614	4.70967	2.48114e-06	4.23167e-05	-0.393407	TRUE	3.57529	0.000349844	0.00300251	-0.351552	TRUE	0.140858	0.887982	0.985487	0.0418546	FALSE
chr1	8394291	Sntg1	71096	0	8352742	9289811	-	0.955661	0.833333	0.823529	0.552632	0.602151	0.636364	0.564706	0.828947	0.579882	0.589147	4.03652	5.42497e-05	0.000643832	-0.249066	TRUE	3.47754	0.000506029	0.00406909	-0.2398	TRUE	0.404158	0.686096	0.952379	0.00926563	FALSE
chr1	8394856	Sntg1	71096	0	8352742	9289811	-	0.955058	0.461538	0.454545	0.192982	0.0454545	0.290323	0.3	0.458333	0.151899	0.295082	3.48433	0.000493377	0.00430668	-0.306435	TRUE	1.4682	0.14205	0.325964	-0.163251	FALSE	2.14223	0.0321752	0.331441	0.143183	FALSE
chr1	8396448	Sntg1	71096	0	8352742	9289811	-	0.953359	0.821429	0.842105	0.376812	0.405405	0.622222	0.478261	0.829787	0.386792	0.549451	5.19769	2.01783e-07	4.45089e-06	-0.442995	TRUE	2.52254	0.0116511	0.0505942	-0.280337	FALSE	1.98596	0.0470372	0.397572	0.162658	FALSE
chr1	8396669	Sntg1	71096	0	8352742	9289811	-	0.953123	0.815789	0.709677	0.46281	0.41	0.470588	0.453846	0.768116	0.438914	0.459596	3.99639	6.43147e-05	0.000746424	-0.329202	TRUE	3.987	6.69134e-05	0.000762052	-0.30852	TRUE	0.472832	0.636333	0.941135	0.0206819	FALSE
chr1	8400596	Sntg1	71096	0	8352742	9289811	-	0.948932	0.84	0.771429	0.598765	0.703947	0.522727	0.514286	0.8	0.649682	0.517544	3.31661	0.000911153	0.00722623	-0.150318	FALSE	4.83842	1.30876e-06	2.73936e-05	-0.282456	TRUE	2.65525	0.00792491	0.156282	-0.132138	FALSE
chr1	8401173	Sntg1	71096	0	8352742	9289811	-	0.948317	0.805556	0.828571	0.622222	0.684211	0.59375	0.442308	0.816901	0.656863	0.5	2.38154	0.0172403	0.0796501	-0.160039	FALSE	2.55151	0.0107257	0.0474535	-0.316901	TRUE	1.58412	0.113165	0.573949	-0.156863	FALSE
chr1	8424609	Sntg1	71096	0	8352742	9289811	-	0.923307	0.724138	0.768116	0.367647	0.48	0.602564	0.469799	0.760479	0.444954	0.515419	5.73993	9.47172e-09	2.75306e-07	-0.315525	TRUE	4.54553	5.47962e-06	9.27032e-05	-0.245061	TRUE	2.21762	0.026581	0.301346	0.0704644	FALSE
chr1	8463726	Sntg1	71096	0	8352742	9289811	-	0.881563	0.533333	0.789474	0.22449	0.259259	0.366667	0.310345	0.632653	0.236842	0.338983	4.00033	6.32549e-05	0.000735801	-0.395811	TRUE	2.49203	0.0127015	0.0541236	-0.29367	FALSE	1.2008	0.22983	0.733512	0.102141	FALSE
chr1	8553297	Sntg1	71096	0	8352742	9289811	-	0.785976	0.911765	0.944444	0.634615	0.754098	0.688889	0.705128	0.928571	0.678788	0.699187	4.32127	1.55131e-05	0.000215079	-0.249784	TRUE	4.02651	5.66104e-05	0.000662903	-0.229384	TRUE	0.258168	0.796278	0.971924	0.0203991	FALSE
chr1	8553523	Sntg1	71096	0	8352742	9289811	-	0.785735	0.921053	0.904762	0.527273	0.422535	0.566667	0.650602	0.9125	0.486188	0.615385	5.91837	3.25156e-09	1.03562e-07	-0.426312	TRUE	5.28964	1.22556e-07	3.58404e-06	-0.297115	TRUE	1.66526	0.0958609	0.53887	0.129197	FALSE
chr1	8606033	Sntg1	71096	0	8352742	9289811	-	0.729699	0.534884	0.526316	0.204819	0.217391	0.5	0.4	0.530864	0.209302	0.43038	4.72612	2.28849e-06	3.93806e-05	-0.321562	TRUE	1.10027	0.271216	0.499799	-0.100484	FALSE	2.80198	0.00507907	0.120345	0.221077	FALSE
chr1	8606092	Sntg1	71096	0	8352742	9289811	-	0.729636	0.955556	0.941176	0.727273	0.857143	0.689655	0.704225	0.947917	0.777778	0.7	2.50988	0.0120771	0.0602214	-0.170139	FALSE	3.46754	0.000525237	0.00419577	-0.247917	TRUE	0.792757	0.42792	0.866727	-0.0777778	FALSE
chr1	8606343	Sntg1	71096	0	8352742	9289811	-	0.729368	0.303571	0.388889	0.0337079	0.0526316	0.193548	0.117647	0.336957	0.0393701	0.166667	5.94651	2.73917e-09	8.84639e-08	-0.297586	TRUE	2.19535	0.0281384	0.100051	-0.17029	FALSE	2.50899	0.0121077	0.198427	0.127297	FALSE
chr1	8611716	Sntg1	71096	0	8352742	9289811	-	0.723634	0.853333	0.87234	0.647059	0.585714	0.763636	0.481132	0.860656	0.619355	0.57764	4.59051	4.42166e-06	7.07535e-05	-0.241301	TRUE	4.29083	1.7801e-05	0.000250815	-0.283016	TRUE	0.0735947	0.941333	0.992583	-0.0417151	FALSE
chr1	8611973	Sntg1	71096	0	8352742	9289811	-	0.72336	0.672414	0.765957	0.539683	0.444444	0.448276	0.47619	0.714286	0.505051	0.464789	3.3209	0.000897273	0.00713453	-0.209235	TRUE	3.47371	0.00051332	0.00411789	-0.249497	TRUE	0.480727	0.630711	0.939686	-0.0402618	FALSE
chr1	8641934	Sntg1	71096	0	8352742	9289811	-	0.691387	0.652778	0.673469	0.497076	0.419643	0.47619	0.414414	0.661157	0.466431	0.441026	3.74982	0.000176963	0.00179366	-0.194726	FALSE	2.94454	0.00323437	0.0183337	-0.220131	TRUE	0.138128	0.890139	0.985683	-0.0254055	FALSE
chr1	8658896	Sntg1	71096	0	8352742	9289811	-	0.673286	0.92	0.962963	0.816667	0.881579	0.768116	0.708738	0.942308	0.852941	0.732558	2.06016	0.0393834	0.149683	-0.0893665	FALSE	3.74619	0.000179543	0.00173183	-0.20975	TRUE	2.37278	0.0176547	0.243763	-0.120383	FALSE
chr1	8695937	Sntg1	71096	0	8352742	9289811	-	0.633757	0.846154	0.857143	0.57	0.54717	0.72549	0.586957	0.850746	0.562092	0.659794	3.32217	0.000893198	0.00710659	-0.288655	TRUE	2.91356	0.00357338	0.0198563	-0.190952	FALSE	1.08634	0.27733	0.775307	0.0977023	FALSE
chr1	8700794	Sntg1	71096	0	8352742	9289811	-	0.628574	0.857895	0.823171	0.660819	0.576419	0.748092	0.726141	0.841808	0.6125	0.733871	3.25636	0.00112849	0.00864837	-0.229308	TRUE	2.48167	0.0130769	0.0553728	-0.107937	FALSE	1.70956	0.0873473	0.519181	0.121371	FALSE
chr1	8709384	Sntg1	71096	0	8352742	9289811	-	0.619407	0.814815	0.857143	0.611111	0.458333	0.583333	0.58	0.836364	0.534722	0.581081	4.10044	4.12365e-05	0.000507367	-0.301641	TRUE	3.55799	0.000373702	0.00316856	-0.255283	TRUE	0.389573	0.696852	0.954384	0.0463589	FALSE
chr1	8709770	Sntg1	71096	0	8352742	9289811	-	0.618995	0.927536	0.915344	0.647059	0.735537	0.730769	0.649573	0.918605	0.703704	0.682051	4.75104	2.02376e-06	3.52913e-05	-0.214901	TRUE	6.39759	1.57843e-10	1.06755e-08	-0.236553	TRUE	0.0376628	0.969956	0.996267	-0.0216524	FALSE
chr1	8711595	Sntg1	71096	0	8352742	9289811	-	0.617047	0.639344	0.604317	0.150943	0.352941	0.435484	0.47191	0.615	0.275362	0.456954	4.99395	5.91562e-07	1.17355e-05	-0.339638	TRUE	2.94985	0.00317928	0.0180817	-0.158046	FALSE	2.9822	0.00286187	0.0841376	0.181591	FALSE
chr1	8711708	Sntg1	71096	0	8352742	9289811	-	0.616927	0.782051	0.723077	0.464286	0.448276	0.521739	0.606383	0.755245	0.454545	0.578571	5.27429	1.33268e-07	3.05329e-06	-0.300699	TRUE	2.77022	0.00560186	0.0284348	-0.176673	FALSE	1.65852	0.0972129	0.541934	0.124026	FALSE
chr1	8761640	Sntg1	71096	0	8352742	9289811	-	0.563642	0.782051	0.760563	0.432624	0.441441	0.625	0.444444	0.771812	0.436508	0.502513	5.32381	1.01618e-07	2.3874e-06	-0.335304	TRUE	2.78682	0.00532288	0.0272982	-0.2693	TRUE	1.2711	0.203693	0.706022	0.0660046	FALSE
chr1	8818854	Sntg1	71096	0	8352742	9289811	-	0.502585	1	0.777778	0.636364	0.632911	0.413793	0.560976	0.888889	0.634328	0.5	4.46822	7.88737e-06	0.000118374	-0.254561	TRUE	4.65675	3.21242e-06	5.89513e-05	-0.388889	TRUE	2.16702	0.0302335	0.321499	-0.134328	FALSE
chr1	8818981	Sntg1	71096	0	8352742	9289811	-	0.50245	0.680851	0.65035	0.493671	0.464286	0.477273	0.383459	0.657895	0.47644	0.420814	2.87377	0.00405603	0.0250007	-0.181455	FALSE	4.37851	1.19494e-05	0.000179123	-0.23708	TRUE	0.352376	0.724556	0.959685	-0.0556253	FALSE
chr1	8823324	Sntg1	71096	0	8352742	9289811	-	0.497815	0.758621	0.737705	0.302326	0.214286	0.393939	0.373333	0.747899	0.267606	0.37963	7.98955	1.35437e-15	1.10388e-13	-0.480294	TRUE	5.48124	4.2235e-08	1.42874e-06	-0.36827	TRUE	1.81202	0.0699838	0.473894	0.112024	FALSE
chr1	8834157	Sntg1	71096	0	8352742	9289811	-	0.486254	0.737705	0.7	0.276923	0.366667	0.447761	0.405405	0.719008	0.313636	0.421348	5.96899	2.38725e-09	7.7919e-08	-0.405372	TRUE	4.23139	2.32249e-05	0.00031369	-0.29766	TRUE	1.8161	0.0693548	0.472028	0.107712	FALSE
chr1	8834373	Sntg1	71096	0	8352742	9289811	-	0.486024	0.692308	0.904762	0.447368	0.551724	0.571429	0.5	0.823529	0.492537	0.517241	3.60868	0.000307754	0.00288142	-0.330992	TRUE	3.38296	0.000717086	0.00541483	-0.306288	TRUE	0.451376	0.651718	0.944834	0.0247041	FALSE
chr1	8840684	Sntg1	71096	0	8352742	9289811	-	0.479289	0.707692	0.769231	0.307143	0.286585	0.442857	0.392593	0.735043	0.296053	0.409756	8.26111	1.44322e-16	1.31549e-14	-0.43899	TRUE	5.60243	2.11372e-08	7.83488e-07	-0.325287	TRUE	2.54595	0.010898	0.187185	0.113703	FALSE
chr1	8864559	Sntg1	71096	0	8352742	9289811	-	0.453811	0.5625	0.5	0.225	0.121951	0.3125	0.25	0.522727	0.17284	0.265625	3.15549	0.00160229	0.0115939	-0.349888	TRUE	2.08166	0.0373737	0.124032	-0.257102	FALSE	1.25691	0.208787	0.711611	0.0927855	FALSE
chr1	8973496	Sntg1	71096	0	8352742	9289811	-	0.337558	0.585366	0.534884	0.222222	0.256098	0.428571	0.230769	0.559524	0.245763	0.310345	4.58198	4.60596e-06	7.34005e-05	-0.313761	TRUE	2.02782	0.0425784	0.136777	-0.249179	FALSE	1.15578	0.247771	0.750511	0.0645821	FALSE
chr1	9052879	Sntg1	71096	0	8352742	9289811	-	0.252844	0.724138	0.47561	0	0.177778	0.52381	0.294118	0.540541	0.142857	0.381818	3.98416	6.77191e-05	0.000780577	-0.397683	TRUE	0.981355	0.326418	0.560985	-0.158722	FALSE	3.70877	0.000208265	0.013278	0.238961	TRUE
chr1	9077967	Sntg1	71096	0	8352742	9289811	-	0.226071	0.726027	0.525424	0.210256	0.181208	0.370787	0.362963	0.636364	0.197674	0.366071	6.96369	3.31473e-12	1.7334e-10	-0.438689	TRUE	3.39783	0.000679219	0.00517984	-0.270292	TRUE	4.25191	2.11956e-05	0.00219734	0.168397	FALSE
chr1	9078111	Sntg1	71096	0	8352742	9289811	-	0.225917	0.536232	0.45098	0.27027	0.206422	0.396226	0.258621	0.48538	0.235732	0.310714	4.99992	5.73548e-07	1.14137e-05	-0.249648	TRUE	3.57693	0.000347658	0.00298731	-0.174666	FALSE	2.01757	0.0436359	0.383793	0.0749823	FALSE
chr1	9111076	Sntg1	71096	0	8352742	9289811	-	0.190738	0.980392	1	0.861538	0.935484	0.76	0.779661	0.989583	0.885417	0.77381	3.11844	0.00181809	0.0128852	-0.104167	FALSE	5.11962	3.06152e-07	7.90412e-06	-0.215774	TRUE	1.92902	0.0537286	0.422099	-0.111607	FALSE
chr1	9113631	Sntg1	71096	0	8352742	9289811	-	0.188012	0.533333	0.647059	0.294118	0.318182	0.296296	0.245283	0.617391	0.31	0.2625	3.9767	6.98786e-05	0.000802143	-0.307391	TRUE	4.7938	1.63649e-06	3.315e-05	-0.354891	TRUE	0.514586	0.606842	0.933061	-0.0475	FALSE
chr1	9115196	Sntg1	71096	0	8352742	9289811	-	0.186342	0.875	0.966667	0.684211	0.631579	0.611111	0.571429	0.919355	0.666667	0.59375	3.77693	0.000158772	0.00163351	-0.252688	TRUE	3.86857	0.000109474	0.00114933	-0.325605	TRUE	0.657416	0.510913	0.901398	-0.0729167	FALSE
chr1	9148019	Sntg1	71096	0	8352742	9289811	-	0.151314	0.77907	0.69863	0.372093	0.401198	0.543689	0.44898	0.742138	0.384817	0.481605	7.5911	3.17192e-14	2.1856e-12	-0.357322	TRUE	5.02267	5.09573e-07	1.22509e-05	-0.260533	TRUE	2.5748	0.0100297	0.178658	0.0967886	FALSE
chr1	9160253	Sntg1	71096	0	8352742	9289811	-	0.138259	0.88	0.845272	0.481013	0.510204	0.530612	0.476821	0.85443	0.496206	0.497992	8.40786	4.17546e-17	4.03458e-15	-0.358224	TRUE	8.15958	3.36204e-16	8.47027e-14	-0.356438	TRUE	0.363065	0.716556	0.958225	0.00178559	FALSE
chr1	9160284	Sntg1	71096	0	8352742	9289811	-	0.138226	0.981481	0.982456	0.790323	0.777027	0.847826	0.731707	0.981982	0.783088	0.781395	6.1454	7.976e-10	2.83867e-08	-0.198894	FALSE	3.32139	0.000895696	0.00648901	-0.200587	TRUE	0.679854	0.496597	0.895976	-0.00169289	FALSE
chr1	9189593	Sntg1	71096	0	8352742	9289811	-	0.106948	0.975	0.9	0.6	0.689655	0.590909	0.933333	0.942857	0.632911	0.72973	4.72547	2.29589e-06	3.94961e-05	-0.309946	TRUE	1.7064	0.0879338	0.232687	-0.213127	FALSE	1.56891	0.116668	0.58031	0.0968183	FALSE
chr1	9275797	Sntg1	71096	0	8352742	9289811	-	0.0149551	0.935484	0.925926	0.830189	0.814815	0.5625	0.733333	0.931034	0.825	0.645161	1.77185	0.0764194	0.24211	-0.106034	FALSE	3.41709	0.000632945	0.00488928	-0.285873	TRUE	1.9645	0.0494727	0.40683	-0.179839	FALSE
chr1	9288433	Sntg1	71096	0	8352742	9289811	-	0.00147054	0.861702	0.8625	0.783133	0.485294	0.76	0.676056	0.862069	0.649007	0.710744	2.75648	0.00584279	0.0336723	-0.213062	TRUE	2.05805	0.0395856	0.129506	-0.151325	FALSE	0.41616	0.677293	0.950528	0.0617372	FALSE
chr1	9289914	Sntg1	71096	-102	8352742	9289811	-	-102	0.0652174	0.030303	0.15625	0.310345	0.333333	0.235294	0.0506329	0.255556	0.26087	3.67997	0.000233258	0.00227327	0.204923	TRUE	3.33433	0.000855056	0.00624906	0.210237	TRUE	0.642689	0.520426	0.904996	0.00531401	FALSE
chr1	9337200	Sntg1	71096	-47388	8352742	9289811	-	-47388	0.8125	0.702703	0.245283	0.302439	0.369863	0.335366	0.720403	0.282958	0.345992	9.34184	9.46708e-21	1.29854e-18	-0.437445	TRUE	6.45314	1.09553e-10	7.71919e-09	-0.374411	TRUE	1.82287	0.0683229	0.468845	0.0630334	FALSE
chr1	9349754	Sntg1	71096	-59942	8352742	9289811	-	-59942	0.924528	0.893617	0.580882	0.627273	0.629032	0.614815	0.91	0.601626	0.619289	6.2074	5.38687e-10	1.97357e-08	-0.308374	TRUE	5.55728	2.74008e-08	9.8274e-07	-0.290711	TRUE	0.461537	0.644413	0.943188	0.0176633	FALSE
chr1	9355114	Sntg1	71096	-65302	8352742	9289811	-	-65302	0.982301	0.958904	0.761062	0.9125	0.765957	0.764045	0.973118	0.823834	0.764706	3.70534	0.000211106	0.00208738	-0.149284	FALSE	5.79527	6.82118e-09	2.9307e-07	-0.208412	TRUE	1.19675	0.231406	0.735036	-0.0591283	FALSE
chr1	9355467	Sntg1	71096	-65655	8352742	9289811	-	-65655	0.897059	0.956522	0.707317	0.716981	0.880597	0.617188	0.93125	0.712766	0.707692	4.9074	9.22932e-07	1.74905e-05	-0.218484	TRUE	1.91539	0.0554422	0.166277	-0.223558	FALSE	0.697797	0.485304	0.891525	-0.00507365	FALSE
chr1	9375137	Sntg1	71096	-85325	8352742	9289811	-	-85325	0.901408	0.8	0.54902	0.758065	0.5	0.561404	0.857143	0.663717	0.54023	3.55991	0.000370989	0.00337929	-0.193426	FALSE	3.65703	0.000255157	0.00231572	-0.316913	TRUE	1.01988	0.307784	0.797887	-0.123487	FALSE
chr1	9464934	Rrs1	59014	-70554	9535489	9537536	+	-70554	0.444444	0.4	0.185185	0.0434783	0.2	0.351351	0.421053	0.142857	0.307692	3.11616	0.00183226	0.0129684	-0.278195	TRUE	1.30006	0.193579	0.401531	-0.11336	FALSE	1.74583	0.0808413	0.503137	0.164835	FALSE
chr1	9478680	Rrs1	59014	-56808	9535489	9537536	+	-56808	0.630435	0.772727	0.263158	0.268657	0.409091	0.5	0.676471	0.266667	0.461538	4.03935	5.3599e-05	0.000637082	-0.409804	TRUE	2.37372	0.0176099	0.0697858	-0.214932	FALSE	1.98564	0.0470733	0.397694	0.194872	FALSE
chr1	9485320	Rrs1	59014	-50168	9535489	9537536	+	-50168	1	1	0.875	0.918919	0.863636	0.6	1	0.898551	0.738095	2.29355	0.0218166	0.0956294	-0.101449	FALSE	3.92788	8.56989e-05	0.000937336	-0.261905	TRUE	1.91987	0.0548741	0.425964	-0.160455	FALSE
chr1	9517025	Rrs1	59014	-18463	9535489	9537536	+	-18463	0.982456	0.954545	0.9	0.875	0.722222	0.790698	0.970297	0.888889	0.759494	1.99057	0.0465286	0.169217	-0.0814081	FALSE	3.89775	9.70902e-05	0.0010402	-0.210803	TRUE	1.9456	0.0517023	0.414877	-0.129395	FALSE
chr1	9521974	Rrs1	59014	-13514	9535489	9537536	+	-13514	0.962963	0.928571	0.888889	0.80597	0.725806	0.615385	0.945455	0.855422	0.675439	1.66096	0.0967209	0.285434	-0.0900329	FALSE	4.63475	3.57367e-06	6.4539e-05	-0.270016	TRUE	2.34286	0.0191368	0.254406	-0.179983	FALSE
chr1	9534778	Rrs1	59014	-710	9535489	9537536	+	-710	0.87395	0.870968	0.496503	0.55	0.65	0.675676	0.872642	0.524752	0.665323	6.14555	7.96877e-10	2.83629e-08	-0.347889	TRUE	4.0014	6.29691e-05	0.000724497	-0.207319	TRUE	2.76493	0.00569353	0.128732	0.14057	FALSE
chr1	9538232	Adhfe1	76187	0	9538127	9570754	+	0.00321819	0.742857	0.941176	0.22	0.253333	0.444444	0.383562	0.807692	0.234286	0.40678	4.92276	8.53323e-07	1.63109e-05	-0.573407	TRUE	4.28973	1.7889e-05	0.000251849	-0.400913	TRUE	1.88913	0.0588747	0.439352	0.172494	FALSE
chr1	9556381	Adhfe1	76187	0	9538127	9570754	+	0.559475	0.347826	0.434783	0.375	0.333333	0.692308	0.75	0.391304	0.358974	0.72	0.347213	0.728431	0.899211	-0.03233	FALSE	2.67031	0.00757816	0.0361021	0.328696	TRUE	2.84503	0.00444068	0.110889	0.361026	FALSE
chr1	9561530	Adhfe1	76187	0	9538127	9570754	+	0.717289	1	1	1	0.958333	0.8	0.7	1	0.987013	0.75	0.29294	0.769568	0.918868	-0.012987	FALSE	2.77631	0.00549792	0.0280083	-0.25	TRUE	2.84783	0.00440183	0.110274	-0.237013	FALSE
chr1	9600843	2610203C22Rik	72481	0	9550914	9621173	-	0.289358	0.918367	0.941176	0.702703	0.733333	0.9375	0.853659	0.927711	0.711538	0.890411	3.24472	0.00117565	0.00894988	-0.216172	TRUE	0.402394	0.687394	0.849416	-0.0372999	FALSE	2.63929	0.00830791	0.160542	0.178872	FALSE
chr1	9629280	2610203C22Rik	72481	-8106	9550914	9621173	-	-8106	0.76	0.675	0.474359	0.575	0.484848	0.613636	0.722222	0.508475	0.558442	2.81591	0.004864	0.0290046	-0.213748	TRUE	2.22444	0.0261192	0.0945261	-0.163781	FALSE	0.669432	0.50322	0.898562	0.049967	FALSE
chr1	9639017	2610203C22Rik	72481	-17843	9550914	9621173	-	-17843	0.693333	0.6	0.231405	0.178218	0.361702	0.266667	0.648276	0.207207	0.293413	8.05021	8.26488e-16	6.90335e-14	-0.441069	TRUE	5.02449	5.04762e-07	1.21542e-05	-0.354863	TRUE	1.69823	0.0894637	0.524079	0.086206	FALSE
chr1	9639046	2610203C22Rik	72481	-17872	9550914	9621173	-	-17872	0.829787	0.857143	0.47191	0.644737	0.657895	0.524272	0.84466	0.551515	0.560284	3.81631	0.00013546	0.00142402	-0.293145	TRUE	4.71935	2.36602e-06	4.5421e-05	-0.284377	TRUE	0.604796	0.545315	0.913763	0.00876854	FALSE
chr1	9689227	Mybl1	17864	0	9658916	9690290	-	0.0338816	0.576923	0.488889	0.0948276	0.0272727	0.254545	0.364583	0.536082	0.0619469	0.324503	9.51321	1.84866e-21	2.7068e-19	-0.474136	TRUE	3.01002	0.00261232	0.0154445	-0.211579	TRUE	6.17476	6.62622e-10	2.41783e-07	0.262556	TRUE
chr1	9689449	Mybl1	17864	0	9658916	9690290	-	0.0268056	0.438596	0.211538	0.0506329	0.0479452	0.156627	0.133333	0.330275	0.0493421	0.143617	4.42671	9.56799e-06	0.000140456	-0.280933	TRUE	2.64364	0.00820191	0.0384325	-0.186658	FALSE	2.69611	0.00701544	0.145542	0.0942749	FALSE
chr1	9695934	Mybl1	17864	-5643	9658916	9690290	-	-5643	0.942857	0.921053	0.72	0.708861	0.673913	0.777778	0.931507	0.715686	0.73	4.47055	7.80196e-06	0.00011725	-0.215821	TRUE	3.78972	0.000150814	0.00149879	-0.201507	TRUE	0.331829	0.740018	0.962727	0.0143137	FALSE
chr1	9715018	Vcpip1	70675	0	9713278	9738463	-	0.930911	0.904762	0.863636	0.455696	0.641509	0.72	0.59375	0.883721	0.530303	0.649123	4.03154	5.54128e-05	0.000655761	-0.353418	TRUE	2.35335	0.0186051	0.0728313	-0.234598	FALSE	1.25934	0.207906	0.710751	0.11882	FALSE
chr1	9731749	Vcpip1	70675	0	9713278	9738463	-	0.266587	1	0.75	0.323529	0.5	0.411765	0.464286	0.884615	0.396552	0.444444	6.62709	3.42365e-11	1.53055e-09	-0.488064	TRUE	4.89566	9.79784e-07	2.1379e-05	-0.440171	TRUE	0.615734	0.53807	0.91125	0.0478927	FALSE
chr1	9735887	Vcpip1	70675	0	9713278	9738463	-	0.102283	0.694656	0.646377	0.0346535	0.0576923	0.259036	0.129555	0.659664	0.04947	0.181598	19.0198	1.16866e-80	2.43391e-77	-0.610194	TRUE	13.0882	3.84816e-39	2.35555e-35	-0.478066	TRUE	5.60337	2.10222e-08	5.49585e-06	0.132128	FALSE
chr1	9735894	Vcpip1	70675	0	9713278	9738463	-	0.102005	0.625954	0.64058	0.108911	0.0824176	0.266667	0.130081	0.636555	0.0918728	0.184915	11.8563	1.99696e-32	6.10961e-30	-0.544682	TRUE	5.9071	3.48183e-09	1.62469e-07	-0.45164	TRUE	2.43651	0.0148297	0.221747	0.0930421	FALSE
chr1	9735908	Vcpip1	70675	0	9713278	9738463	-	0.101449	0.657895	0.741573	0.130952	0.08	0.342466	0.257426	0.70303	0.0982906	0.293103	10.0299	1.12581e-23	1.96448e-21	-0.60474	TRUE	4.14666	3.37365e-05	0.000429652	-0.409927	TRUE	3.09651	0.00195814	0.0656323	0.194813	FALSE
chr1	9765604	NA	NA	0	9737729	9782003	+	0.629602	0.909091	0.907692	0.776923	0.813725	0.68	0.613636	0.908397	0.793103	0.637681	2.93769	0.00330673	0.0211558	-0.115293	FALSE	5.21168	1.87134e-07	5.16874e-06	-0.270716	TRUE	2.99711	0.00272551	0.0814898	-0.155422	FALSE
chr1	9814496	Sgk3	170755	0	9788211	9892649	+	0.25168	0.701754	0.745098	0.352273	0.433121	0.457143	0.348485	0.722222	0.39039	0.386139	4.30404	1.67713e-05	0.000230485	-0.331832	TRUE	3.93766	8.22802e-05	0.000906031	-0.336084	TRUE	0.312423	0.754719	0.96523	-0.00425178	FALSE
chr1	9817182	Sgk3	170755	0	9788211	9892649	+	0.277399	0.314286	0.357143	0.102041	0.0526316	0.263158	0.275862	0.333333	0.0882353	0.270833	3.40811	0.000654151	0.00546928	-0.245098	TRUE	0.861533	0.388944	0.623395	-0.0625	FALSE	2.31284	0.0207313	0.265389	0.182598	FALSE
chr1	9855694	Sgk3	170755	0	9788211	9892649	+	0.646154	0.946429	0.885714	0.774194	0.75	0.766667	0.622642	0.923077	0.764706	0.674699	2.98877	0.00280102	0.0184548	-0.158371	FALSE	3.70442	0.000211872	0.00198596	-0.248378	TRUE	1.28077	0.200275	0.70223	-0.0900071	FALSE
chr1	9868494	Sgk3	170755	0	9788211	9892649	+	0.768714	0.75	0.46875	0.307692	0.294118	0.678571	0.3125	0.6375	0.302326	0.447368	3.91994	8.85699e-05	0.000985468	-0.335174	TRUE	1.10547	0.268955	0.497163	-0.190132	FALSE	1.86526	0.0621445	0.449831	0.145043	FALSE
chr1	9868500	Sgk3	170755	0	9788211	9892649	+	0.768772	0.890244	0.776119	0.288288	0.253521	0.684211	0.409091	0.838926	0.274725	0.517241	9.57365	1.03193e-21	1.54165e-19	-0.564201	TRUE	4.44098	8.95521e-06	0.000140343	-0.321685	TRUE	3.7757	0.000159561	0.0108684	0.242516	TRUE
chr1	9868785	Sgk3	170755	0	9788211	9892649	+	0.771501	1	0.944444	0.885246	0.948718	0.814815	0.725	0.971831	0.91	0.761194	1.36476	0.172328	0.418909	-0.061831	FALSE	3.89161	9.95806e-05	0.00106218	-0.210637	TRUE	2.88636	0.00389726	0.102351	-0.148806	FALSE
chr1	9898855	Mcmdc2	240697	0	9898719	9931035	+	0.00420844	0.478632	0.477273	0.394231	0.423645	0.716981	0.688525	0.477912	0.413681	0.697143	0.614419	0.538938	0.791958	-0.0642309	FALSE	2.71456	0.00663634	0.0325154	0.219231	TRUE	2.98009	0.00288159	0.0844874	0.283462	FALSE
chr1	9899609	Mcmdc2	240697	0	9898719	9931035	+	0.0275405	0.906977	0.93133	0.730994	0.701571	0.666667	0.695402	0.927536	0.71547	0.686047	6.22811	4.7209e-10	1.74727e-08	-0.212067	TRUE	4.54431	5.51155e-06	9.31535e-05	-0.24149	TRUE	0.452608	0.650831	0.944656	-0.0294231	FALSE
chr1	9920742	Mcmdc2	240697	0	9898719	9931035	+	0.681489	0.907407	0.936508	0.809211	0.818182	0.781818	0.692308	0.923077	0.814024	0.718919	1.70607	0.0879942	0.267382	-0.109053	FALSE	3.79828	0.000145702	0.00145661	-0.204158	TRUE	1.71938	0.0855446	0.514903	-0.0951055	FALSE
chr1	9931751	Snhg6	73824	354	9932106	9934199	-	354	0.846154	0.76087	0.389831	0.538961	0.506329	0.696721	0.806122	0.459215	0.621891	6.23239	4.59367e-10	1.70292e-08	-0.346908	TRUE	2.67462	0.0074815	0.0357387	-0.184232	FALSE	1.32618	0.18478	0.683865	0.162676	FALSE
chr1	9931914	Snhg6	73824	191	9932106	9934199	-	191	0.793103	0.720588	0.0864198	0.104972	0.25	0.220994	0.742268	0.0962099	0.231047	15.0293	4.72312e-51	3.38393e-48	-0.646058	TRUE	11.2437	2.48711e-29	5.0238e-26	-0.511221	TRUE	4.55331	5.28094e-06	0.00069283	0.134837	FALSE
chr1	10029204	Cspp1	211660	0	10028299	10126849	+	0.00918316	0.45	0.26087	0.0555556	0.133333	0.26087	0.125	0.348837	0.0833333	0.191489	3.13067	0.0017441	0.0124458	-0.265504	TRUE	1.62381	0.104416	0.262876	-0.157348	FALSE	1.41524	0.156997	0.646256	0.108156	FALSE
chr1	10029554	Cspp1	211660	0	10028299	10126849	+	0.0127347	0.666667	0.560976	0.347826	0.0869565	0.235294	0.2	0.6	0.217391	0.216216	3.81046	0.000138709	0.00145365	-0.382609	TRUE	4.07055	4.69022e-05	0.00056632	-0.383784	TRUE	0.0243199	0.980597	0.997594	-0.00117509	FALSE
chr1	10130793	Arfgef1	211673	0	10127588	10222751	-	0.966321	0.914286	0.906977	0.604478	0.727273	0.77551	0.677419	0.910256	0.649289	0.711268	4.27543	1.90766e-05	0.000258198	-0.260967	TRUE	3.03021	0.00244386	0.0146389	-0.198989	FALSE	1.30917	0.190477	0.690706	0.0619785	FALSE
chr1	10130807	Arfgef1	211673	0	10127588	10222751	-	0.966174	0.826087	0.829787	0.497143	0.472603	0.658824	0.564103	0.827957	0.485981	0.59751	4.72496	2.30155e-06	3.95791e-05	-0.341976	TRUE	2.8318	0.00462864	0.0244297	-0.230447	TRUE	1.81711	0.0692003	0.471579	0.111529	FALSE
chr1	10218945	Arfgef1	211673	0	10127588	10222751	-	0.0399945	0.666667	0.636364	0.463415	0.44186	0.391304	0.32	0.648649	0.452381	0.354167	1.7282	0.0839526	0.258745	-0.196268	FALSE	2.77938	0.00544632	0.0278012	-0.294482	TRUE	0.394856	0.692949	0.953715	-0.0982143	FALSE
chr1	10247200	Arfgef1	211673	-24448	10127588	10222751	-	-24448	0.73913	0.684211	0.543478	0.430657	0.456522	0.444444	0.694915	0.459016	0.448529	2.42757	0.0152006	0.0721808	-0.235899	FALSE	2.85425	0.00431387	0.0230921	-0.246386	TRUE	0.54199	0.587825	0.927509	-0.010487	FALSE
chr1	10248665	Arfgef1	211673	-25913	10127588	10222751	-	-25913	0.76	0.866667	0.505747	0.614754	0.518519	0.602041	0.84186	0.569378	0.572368	3.79023	0.000150508	0.00155969	-0.272482	TRUE	5.19474	2.0501e-07	5.59275e-06	-0.269492	TRUE	0.188134	0.850772	0.980262	0.00299043	FALSE
chr1	10263696	Arfgef1	211673	-40944	10127588	10222751	-	-40944	0.888889	0.548387	0.2	0.2	0.325	0.146341	0.706897	0.2	0.234568	5.26322	1.41558e-07	3.22683e-06	-0.506897	TRUE	6.14829	7.8325e-10	4.39859e-08	-0.472329	TRUE	0.260084	0.794799	0.971651	0.0345679	FALSE
chr1	10284934	Cpa6	329093	29873	10314808	10710024	-	29873	0.967213	1	0.863636	0.715909	0.810811	0.813953	0.979798	0.765152	0.8125	4.91597	8.83427e-07	1.6824e-05	-0.214646	TRUE	4.26214	2.02479e-05	0.000279661	-0.167298	FALSE	0.348425	0.727521	0.960308	0.0473485	FALSE
chr1	10294496	Cpa6	329093	20311	10314808	10710024	-	20311	1	0.871795	0.823529	0.513158	0.882353	0.71831	0.940476	0.637795	0.771429	3.19304	0.00140781	0.01041	-0.302681	TRUE	2.82762	0.00468953	0.0246854	-0.169048	FALSE	1.13782	0.255194	0.756961	0.133633	FALSE
chr1	10369061	Cpa6	329093	0	10314808	10710024	-	0.862726	0.692308	0.857143	0.2	0.361702	0.324324	0.34	0.804878	0.267857	0.333333	4.52703	5.98174e-06	9.25572e-05	-0.537021	TRUE	3.46447	0.000531272	0.00423529	-0.471545	TRUE	0.888651	0.374191	0.839818	0.0654762	FALSE
chr1	10387516	Cpa6	329093	0	10314808	10710024	-	0.81603	0.842105	0.5	0.228571	0.175	0.542857	0.209302	0.685714	0.209091	0.358974	3.81832	0.000134365	0.00141399	-0.476623	TRUE	3.23199	0.00122931	0.00839922	-0.32674	TRUE	1.59475	0.110768	0.569235	0.149883	FALSE
chr1	10418006	Cpa6	329093	0	10314808	10710024	-	0.738882	0.9	0.863636	0.652174	0.518519	0.8125	0.722222	0.87037	0.58	0.742857	2.91011	0.00361297	0.0227437	-0.29037	TRUE	1.43549	0.151147	0.340094	-0.127513	FALSE	1.6895	0.0911233	0.527875	0.162857	FALSE
chr1	10427303	Cpa6	329093	0	10314808	10710024	-	0.715358	0.677419	0.814815	0.423423	0.338028	0.4	0.282353	0.741379	0.39011	0.323077	4.09774	4.17205e-05	0.000512512	-0.351269	TRUE	3.9393	8.17198e-05	0.000900889	-0.418302	TRUE	0.181808	0.855734	0.980915	-0.067033	FALSE
chr1	10434846	Cpa6	329093	0	10314808	10710024	-	0.696272	0.88	0.863636	0.287129	0.38961	0.35	0.478261	0.87234	0.331461	0.418605	6.93985	3.92514e-12	2.02969e-10	-0.54088	TRUE	5.78312	7.33266e-09	3.12122e-07	-0.453736	TRUE	1.45439	0.145839	0.630089	0.087144	FALSE
chr1	10456866	Cpa6	329093	0	10314808	10710024	-	0.640556	0.958333	0.926829	0.867925	0.74	0.684211	0.727273	0.946903	0.805825	0.709677	2.74733	0.00600833	0.0344405	-0.141077	FALSE	3.4731	0.000514485	0.00412566	-0.237225	TRUE	1.25283	0.210269	0.713322	-0.0961478	FALSE
chr1	10458398	Cpa6	329093	0	10314808	10710024	-	0.63668	0.86747	0.954545	0.707965	0.753623	0.644444	0.653465	0.90604	0.725275	0.650685	3.64373	0.000268715	0.00256582	-0.180766	FALSE	5.65474	1.56084e-08	6.02672e-07	-0.255355	TRUE	1.27028	0.203984	0.706333	-0.0745898	FALSE
chr1	10471151	Cpa6	329093	0	10314808	10710024	-	0.604411	0.930233	0.925926	0.808511	0.760684	0.726415	0.707182	0.926829	0.77439	0.714286	3.79487	0.000147721	0.00153479	-0.152439	FALSE	4.04754	5.17593e-05	0.00061502	-0.212544	TRUE	0.67492	0.499726	0.89722	-0.0601045	FALSE
chr1	10489336	Cpa6	329093	0	10314808	10710024	-	0.558398	0.847826	0.847826	0.632653	0.669565	0.650794	0.635514	0.847826	0.648855	0.641176	2.46919	0.013542	0.0659273	-0.198971	FALSE	3.72074	0.000198642	0.00188312	-0.20665	TRUE	0.0252573	0.97985	0.997516	-0.00767849	FALSE
chr1	10491239	Cpa6	329093	0	10314808	10710024	-	0.553583	0.959459	0.964286	1	0.666667	0.722222	0.8	0.961538	0.890625	0.75	1.19226	0.23316	0.505476	-0.0709135	FALSE	3.00131	0.00268819	0.0158057	-0.211538	TRUE	1.04101	0.297869	0.790926	-0.140625	FALSE
chr1	10492367	Cpa6	329093	0	10314808	10710024	-	0.550729	0.923077	0.8	0.233333	0.142857	0.538462	0.541667	0.878049	0.204545	0.540541	4.82947	1.36895e-06	2.4894e-05	-0.673503	TRUE	2.83538	0.00457716	0.0242092	-0.337508	TRUE	2.29897	0.0215065	0.270504	0.335995	FALSE
chr1	10503491	Cpa6	329093	0	10314808	10710024	-	0.522583	0.5625	0.714286	0.289855	0.363636	0.291667	0.425926	0.641791	0.313725	0.384615	4.29369	1.75729e-05	0.000240152	-0.328066	TRUE	3.42091	0.000624125	0.00483292	-0.257176	TRUE	0.98165	0.326272	0.810727	0.0708899	FALSE
chr1	10503762	Cpa6	329093	0	10314808	10710024	-	0.521897	0.958333	0.868421	0.619048	0.836066	0.604651	0.634921	0.918605	0.710345	0.622642	3.34137	0.000833656	0.00670683	-0.20826	TRUE	3.77158	0.000162218	0.00159204	-0.295963	TRUE	0.687269	0.491914	0.894238	-0.0877033	FALSE
chr1	10505689	Cpa6	329093	0	10314808	10710024	-	0.517021	0.88764	0.846154	0.506849	0.462857	0.505495	0.544444	0.866667	0.482866	0.531365	6.55509	5.56084e-11	2.40228e-09	-0.383801	TRUE	7.72225	1.14294e-14	2.08075e-12	-0.335301	TRUE	0.82533	0.409184	0.85768	0.0484993	FALSE
chr1	10505836	Cpa6	329093	0	10314808	10710024	-	0.516649	0.681818	0.6	0.26	0.175439	0.431579	0.290323	0.652174	0.214953	0.351598	6.67991	2.39087e-11	1.09728e-09	-0.437221	TRUE	3.97285	7.10171e-05	0.000801158	-0.300576	TRUE	2.67361	0.00750393	0.151377	0.136645	FALSE
chr1	10546779	Cpa6	329093	0	10314808	10710024	-	0.413053	0.763636	0.662338	0.320513	0.247525	0.403846	0.366667	0.704545	0.27933	0.377907	7.51342	5.76022e-14	3.84019e-12	-0.425216	TRUE	5.36151	8.25276e-08	2.55245e-06	-0.326638	TRUE	1.40177	0.160983	0.652008	0.0985774	FALSE
chr1	10546894	Cpa6	329093	0	10314808	10710024	-	0.412762	0.757576	0.636364	0.25	0.177215	0.291667	0.288136	0.676768	0.207407	0.289157	5.65457	1.56241e-08	4.34414e-07	-0.46936	TRUE	5.63806	1.71975e-08	6.54888e-07	-0.387611	TRUE	1.53231	0.125447	0.596501	0.0817492	FALSE
chr1	10555182	Cpa6	329093	0	10314808	10710024	-	0.391791	0.684211	0.653846	0.277778	0.439024	0.407407	0.28125	0.666667	0.347368	0.338983	3.5838	0.000338637	0.00312632	-0.319298	TRUE	3.37455	0.000739368	0.00555195	-0.327684	TRUE	0.140751	0.888066	0.985487	-0.00838537	FALSE
chr1	10555456	Cpa6	329093	0	10314808	10710024	-	0.391098	0.75	0.88	0.280702	0.511111	0.37931	0.446429	0.829268	0.382353	0.423529	4.15574	3.24242e-05	0.000410969	-0.446915	TRUE	4.68435	2.80844e-06	5.25695e-05	-0.405739	TRUE	0.684891	0.493413	0.894758	0.0411765	FALSE
chr1	10573929	Cpa6	329093	0	10314808	10710024	-	0.344356	0.866667	0.833333	0.514706	0.291667	0.65	0.45098	0.85	0.422414	0.538462	5.52927	3.21574e-08	8.39164e-07	-0.427586	TRUE	4.16469	3.11771e-05	0.000401854	-0.311538	TRUE	1.28387	0.199189	0.701016	0.116048	FALSE
chr1	10614207	Cpa6	329093	0	10314808	10710024	-	0.242442	0.75	0.842105	0.506494	0.409836	0.657143	0.418605	0.794872	0.463768	0.525641	4.13886	3.49042e-05	0.00043832	-0.331104	TRUE	2.56774	0.0102364	0.0457482	-0.269231	TRUE	0.875122	0.381507	0.843899	0.0618729	FALSE
chr1	10614473	Cpa6	329093	0	10314808	10710024	-	0.241769	0.365079	0.452381	0.109589	0.184211	0.164384	0.277108	0.4	0.135135	0.224359	4.49782	6.8653e-06	0.000104647	-0.264865	TRUE	3.22719	0.00125014	0.00851411	-0.175641	FALSE	1.93999	0.0523804	0.417309	0.0892238	FALSE
chr1	10614714	Cpa6	329093	0	10314808	10710024	-	0.241159	0.44	0.421053	0.105263	0.117647	0.315789	0.395349	0.431818	0.111111	0.370968	3.91921	8.88406e-05	0.000988107	-0.320707	TRUE	0.73803	0.460496	0.686922	-0.0608504	FALSE	3.51418	0.000441106	0.0232395	0.259857	TRUE
chr1	10642379	Cpa6	329093	0	10314808	10710024	-	0.17116	0.806452	0.884615	0.492063	0.489362	0.606061	0.568182	0.842105	0.490909	0.584416	4.8473	1.25154e-06	2.298e-05	-0.351196	TRUE	3.62189	0.000292458	0.00259064	-0.25769	TRUE	1.24483	0.213193	0.716421	0.0935065	FALSE
chr1	10669609	Cpa6	329093	0	10314808	10710024	-	0.102261	0.925	1	0.657143	0.829545	0.790323	0.798246	0.961039	0.753165	0.795455	3.9153	9.02925e-05	0.00100215	-0.207874	TRUE	3.59461	0.000324874	0.00282531	-0.165584	FALSE	0.741029	0.458676	0.880414	0.04229	FALSE
chr1	10669760	Cpa6	329093	0	10314808	10710024	-	0.101878	0.9	0.9	0.409091	0.529412	0.441176	0.579545	0.9	0.461538	0.540984	4.32869	1.5e-05	0.000208845	-0.438462	TRUE	5.5193	3.40356e-08	1.18526e-06	-0.359016	TRUE	0.56059	0.575077	0.923624	0.0794451	FALSE
chr1	10740580	Cpa6	329093	-30555	10314808	10710024	-	-30555	0.831461	0.808219	0.430769	0.482759	0.538462	0.393939	0.820988	0.446809	0.472222	4.99595	5.85458e-07	1.16262e-05	-0.374179	TRUE	4.72497	2.30146e-06	4.43579e-05	-0.348765	TRUE	0.0281934	0.977508	0.997218	0.0254137	FALSE
chr1	10742147	Cpa6	329093	-32122	10314808	10710024	-	-32122	0.897436	0.904348	0.431818	0.554348	0.577778	0.571429	0.902597	0.514706	0.573913	6.78038	1.1986e-11	5.764e-10	-0.387892	TRUE	6.30492	2.88346e-10	1.81706e-08	-0.328684	TRUE	1.18051	0.237799	0.741205	0.0592072	FALSE
chr1	10754662	Cpa6	329093	-44637	10314808	10710024	-	-44637	0.9	0.935484	0.59596	0.5	0.615385	0.690141	0.918033	0.559006	0.663636	5.90841	3.45434e-09	1.09414e-07	-0.359027	TRUE	4.20158	2.6506e-05	0.000350685	-0.254396	TRUE	1.70568	0.0880684	0.520824	0.10463	FALSE
chr1	10754921	Cpa6	329093	-44896	10314808	10710024	-	-44896	0.47619	0.357143	0.0333333	0.04	0.259259	0.107143	0.428571	0.0352941	0.181818	4.77654	1.78338e-06	3.15291e-05	-0.393277	TRUE	2.32569	0.0200349	0.0771227	-0.246753	FALSE	2.59157	0.00955382	0.173913	0.146524	FALSE
chr1	10760317	Cpa6	329093	-50292	10314808	10710024	-	-50292	0.941176	0.961538	0.64557	0.869565	0.766667	0.725	0.95	0.728	0.742857	2.55506	0.0106169	0.0543688	-0.222	FALSE	2.78603	0.00533585	0.027352	-0.207143	TRUE	0.253622	0.799788	0.97246	0.0148571	FALSE
chr1	10760617	Cpa6	329093	-50592	10314808	10710024	-	-50592	0.944444	0.85	0.680851	0.333333	0.45	0.75	0.894737	0.596774	0.625	3.60716	0.000309563	0.00289586	-0.297963	TRUE	2.24158	0.0249885	0.0913832	-0.269737	FALSE	1.01973	0.307857	0.797963	0.0282258	FALSE
chr1	10797368	Cpa6	329093	-87343	10314808	10710024	-	-87343	0.930233	0.638889	0.690476	0.733333	0.5	0.584906	0.797468	0.712644	0.56	1.37374	0.169521	0.414509	-0.0848247	FALSE	2.5916	0.00955316	0.0433371	-0.237468	TRUE	1.46679	0.142433	0.62483	-0.152644	FALSE
chr1	10805595	Cpa6	329093	-95570	10314808	10710024	-	-95570	0.896552	0.987952	0.790323	0.752066	0.677419	0.675862	0.964286	0.771429	0.676329	3.13689	0.00170752	0.0122243	-0.192857	FALSE	6.09582	1.0888e-09	5.8706e-08	-0.287957	TRUE	1.33645	0.181401	0.679512	-0.0951001	FALSE
chr1	10847394	Prex2	109294	-136151	10983546	11293763	+	-136151	1	1	0.90625	0.764706	1	0.705882	1	0.857143	0.787234	3.13742	0.00170444	0.0122064	-0.142857	FALSE	3.13933	0.00169333	0.010895	-0.212766	TRUE	0.231486	0.816937	0.975204	-0.0699088	FALSE
chr1	10847716	Prex2	109294	-135829	10983546	11293763	+	-135829	0.903226	1	0.393939	0.533333	0.538462	0.558824	0.951613	0.4375	0.553191	4.41739	9.99022e-06	0.000145912	-0.514113	TRUE	5.67727	1.36864e-08	5.37587e-07	-0.398421	TRUE	0.803004	0.421972	0.863873	0.115691	FALSE
chr1	10899845	Prex2	109294	-83700	10983546	11293763	+	-83700	0.941176	0.933333	0.5	0.69697	0.933333	0.615385	0.9375	0.594203	0.703704	2.67906	0.00738292	0.040677	-0.343297	TRUE	1.85192	0.0640372	0.184883	-0.233796	FALSE	1.20747	0.227253	0.73091	0.109501	FALSE
chr1	10902227	Prex2	109294	-81318	10983546	11293763	+	-81318	0.969697	0.741379	0.294118	0.163636	0.473684	0.416667	0.824176	0.213483	0.436364	6.09724	1.07915e-09	3.75181e-08	-0.610693	TRUE	3.70917	0.000207943	0.00195552	-0.387812	TRUE	1.63991	0.101023	0.549896	0.22288	FALSE
chr1	10914018	Prex2	109294	-69527	10983546	11293763	+	-69527	0.884615	0.846154	0.46875	0.377049	0.722222	0.361702	0.865385	0.433121	0.461538	4.15058	3.31627e-05	0.000419146	-0.432264	TRUE	4.45725	8.30192e-06	0.000131595	-0.403846	TRUE	0.935322	0.349623	0.825623	0.0284174	FALSE
chr1	10965684	Prex2	109294	-17861	10983546	11293763	+	-17861	0.94	0.843137	0.651376	0.898876	0.746269	0.664286	0.891089	0.762626	0.690821	1.89103	0.0586204	0.200339	-0.128463	FALSE	3.91049	9.21103e-05	0.000995396	-0.200268	TRUE	1.07784	0.281106	0.778254	-0.071805	FALSE
chr1	10983818	Prex2	109294	0	10983546	11293763	+	0.000876806	0.02	0.0238095	0.166667	0.345679	0.181818	0.0857143	0.0217391	0.297297	0.122807	5.3702	7.86515e-08	1.89296e-06	0.275558	TRUE	1.97008	0.0488291	0.15142	0.101068	FALSE	2.00011	0.0454884	0.391341	-0.17449	FALSE
chr1	10983866	Prex2	109294	0	10983546	11293763	+	0.00103154	0.0378788	0.0542636	0.264706	0.254658	0.0731707	0.19403	0.045977	0.258555	0.148148	5.64038	1.69671e-08	4.68592e-07	0.212578	TRUE	2.25508	0.0241281	0.0889595	0.102171	FALSE	2.13948	0.0323967	0.332599	-0.110407	FALSE
chr1	10983951	Prex2	109294	0	10983546	11293763	+	0.00130554	0.045977	0.12	0.58	0.622642	0.373333	0.457364	0.0802469	0.606178	0.426471	7.58571	3.30659e-14	2.27333e-12	0.525931	TRUE	5.20469	1.94316e-07	5.33989e-06	0.346224	TRUE	2.96364	0.00304024	0.0874389	-0.179707	FALSE
chr1	10983957	Prex2	109294	0	10983546	11293763	+	0.00132488	0.04	0.0285714	0.328859	0.288288	0.147287	0.173709	0.0346667	0.304582	0.163743	8.09912	5.53568e-16	4.71275e-14	0.269916	TRUE	5.98928	2.1077e-09	1.04766e-07	0.129076	FALSE	3.80649	0.000140953	0.00988709	-0.14084	FALSE
chr1	10983963	Prex2	109294	0	10983546	11293763	+	0.00134422	0.025	0.0114286	0.322148	0.315315	0.217054	0.220657	0.0186667	0.318059	0.219298	11.7829	4.78051e-32	1.4361e-29	0.299393	TRUE	8.54624	1.27161e-17	4.21051e-15	0.200632	TRUE	2.86292	0.00419757	0.10719	-0.0987611	FALSE
chr1	10983971	Prex2	109294	0	10983546	11293763	+	0.00137001	0.04	0.0454545	0.288591	0.357143	0.170543	0.220657	0.0425532	0.329759	0.201754	7.70097	1.35037e-14	9.75429e-13	0.287206	TRUE	5.67156	1.41505e-08	5.53494e-07	0.159201	FALSE	2.10185	0.0355664	0.347885	-0.128004	FALSE
chr1	10983989	Prex2	109294	0	10983546	11293763	+	0.00142803	0.0351759	0.0514286	0.275168	0.433036	0.155039	0.227907	0.0427807	0.369973	0.200581	5.63591	1.74137e-08	4.79813e-07	0.327192	TRUE	4.92588	8.39832e-07	1.8747e-05	0.157801	FALSE	1.67947	0.0930603	0.532409	-0.169392	FALSE
chr1	10984055	Prex2	109294	0	10983546	11293763	+	0.00164079	0.105263	0.0641026	0.456522	0.264151	0.311475	0.390244	0.0885417	0.386207	0.356643	4.64977	3.3231e-06	5.48732e-05	0.297665	TRUE	5.92827	3.06143e-09	1.45325e-07	0.268102	TRUE	0.269923	0.787219	0.970562	-0.0295635	FALSE
chr1	11042932	Prex2	109294	0	10983546	11293763	+	0.191434	0.909091	0.69697	0.333333	0.416667	0.294118	0.25	0.781818	0.388889	0.268293	4.7784	1.76695e-06	3.12703e-05	-0.392929	TRUE	4.88418	1.03858e-06	2.24651e-05	-0.513525	TRUE	1.09237	0.274672	0.773393	-0.120596	FALSE
chr1	11055659	Prex2	109294	0	10983546	11293763	+	0.23246	0.934211	0.928571	0.532258	0.764706	0.83871	0.647059	0.932203	0.614583	0.770833	3.78351	0.000154631	0.00159634	-0.31762	TRUE	2.71893	0.0065494	0.0321785	-0.16137	FALSE	1.04597	0.295574	0.789271	0.15625	FALSE
chr1	11058182	Prex2	109294	0	10983546	11293763	+	0.240593	0.960317	0.974026	0.852174	0.67	0.774194	0.605442	0.965517	0.767442	0.655502	5.08241	3.72667e-07	7.7423e-06	-0.198075	FALSE	5.54094	3.00855e-08	1.06507e-06	-0.310015	TRUE	1.12181	0.261945	0.762697	-0.111939	FALSE
chr1	11063113	Prex2	109294	0	10983546	11293763	+	0.256488	0.941176	0.9	0.375	0.578947	0.333333	0.444444	0.925926	0.432836	0.384615	4.57004	4.87642e-06	7.72161e-05	-0.49309	TRUE	4.40007	1.08218e-05	0.000164819	-0.541311	TRUE	0.663279	0.507152	0.900001	-0.0482204	FALSE
chr1	11065418	Prex2	109294	0	10983546	11293763	+	0.263918	0.458333	0.618321	0.31	0.311688	0.354839	0.271028	0.575419	0.311024	0.301775	3.50479	0.000456971	0.00403673	-0.264395	TRUE	3.64965	0.000262602	0.0023713	-0.273644	TRUE	0.249964	0.802615	0.972945	-0.00924847	FALSE
chr1	11083977	Prex2	109294	0	10983546	11293763	+	0.323744	0.875	1	0.578947	0.571429	0.764706	0.651163	0.952381	0.576271	0.683333	5.25549	1.47632e-07	3.35139e-06	-0.37611	TRUE	2.50868	0.0121183	0.0521792	-0.269048	FALSE	1.3823	0.166881	0.66027	0.107062	FALSE
chr1	11092880	Prex2	109294	0	10983546	11293763	+	0.352444	0.8125	0.684211	0.357143	0.275862	0.296296	0.622222	0.742857	0.323944	0.5	4.2924	1.7675e-05	0.000241371	-0.418913	TRUE	2.6792	0.00737985	0.0353635	-0.242857	TRUE	2.06355	0.0390603	0.363999	0.176056	FALSE
chr1	11093168	Prex2	109294	0	10983546	11293763	+	0.353372	0.9	0.952381	0.641791	0.606061	0.793103	0.661538	0.921569	0.63	0.702128	2.6946	0.00704725	0.0391805	-0.291569	TRUE	3.03903	0.00237339	0.0142988	-0.219441	TRUE	0.742283	0.457916	0.880084	0.0721277	FALSE
chr1	11112151	Prex2	109294	0	10983546	11293763	+	0.414565	1	0.941176	0.538462	0.566667	0.68	0.75	0.971429	0.547368	0.714286	6.7719	1.27104e-11	6.08727e-10	-0.42406	TRUE	4.21688	2.47709e-05	0.000331169	-0.257143	TRUE	1.93477	0.0530189	0.419564	0.166917	FALSE
chr1	11117734	Prex2	109294	0	10983546	11293763	+	0.432562	0.57377	0.350877	0.0847458	0.128205	0.444444	0.142857	0.466102	0.102041	0.245283	4.57548	4.75135e-06	7.54486e-05	-0.364061	TRUE	1.80535	0.0710199	0.199426	-0.220819	FALSE	2.12709	0.0334127	0.337516	0.143242	FALSE
chr1	11132807	Prex2	109294	0	10983546	11293763	+	0.48115	0.926829	0.952381	0.824561	0.747475	0.701754	0.707547	0.948207	0.775641	0.705521	3.33221	0.000861579	0.00689601	-0.172566	FALSE	6.3085	2.81751e-10	1.78045e-08	-0.242686	TRUE	0.981586	0.326304	0.810759	-0.0701196	FALSE
chr1	11132824	Prex2	109294	0	10983546	11293763	+	0.481205	0.846154	0.831804	0.598039	0.594595	0.690476	0.562874	0.834568	0.596	0.605578	6.02309	1.71122e-09	5.738e-08	-0.238568	TRUE	6.32799	2.48381e-10	1.591e-08	-0.22899	TRUE	0.555224	0.578741	0.924837	0.00957769	FALSE
chr1	11133113	Prex2	109294	0	10983546	11293763	+	0.482137	0.918367	0.875	0.504762	0.4625	0.594203	0.495652	0.896907	0.486486	0.532609	6.49126	8.51195e-11	3.56494e-09	-0.410421	TRUE	4.77292	1.81575e-06	3.62207e-05	-0.364299	TRUE	0.920827	0.357141	0.829962	0.0461222	FALSE
chr1	11133397	Prex2	109294	0	10983546	11293763	+	0.483052	0.833333	0.818182	0.328125	0.421875	0.520833	0.463415	0.826923	0.375	0.484615	5.4151	6.12544e-08	1.50719e-06	-0.451923	TRUE	4.50344	6.68613e-06	0.000109626	-0.342308	TRUE	1.93008	0.0535966	0.421614	0.109615	FALSE
chr1	11165969	Prex2	109294	0	10983546	11293763	+	0.58805	0.803922	0.826923	0.289474	0.35443	0.386364	0.431579	0.815534	0.316062	0.417266	8.50144	1.87258e-17	1.87396e-15	-0.499472	TRUE	6.43032	1.27337e-10	8.82661e-09	-0.398268	TRUE	1.85997	0.0628902	0.452165	0.101204	FALSE
chr1	11169952	Prex2	109294	0	10983546	11293763	+	0.600889	0.916667	0.967742	0.741176	0.666667	0.678571	0.643478	0.940299	0.701087	0.654971	2.43044	0.0150807	0.0717315	-0.239212	FALSE	5.23515	1.64853e-07	4.6315e-06	-0.285328	TRUE	0.565523	0.571718	0.922486	-0.0461162	FALSE
chr1	11170163	Prex2	109294	0	10983546	11293763	+	0.601569	0.928571	0.846154	0.594937	0.573529	0.519231	0.623037	0.888889	0.585034	0.586441	6.43378	1.24471e-10	5.07573e-09	-0.303855	TRUE	4.71456	2.42233e-06	4.63426e-05	-0.302448	TRUE	0.0796006	0.936555	0.991956	0.00140666	FALSE
chr1	11170187	Prex2	109294	0	10983546	11293763	+	0.601647	0.9	0.958333	0.716216	0.8	0.7	0.662338	0.931818	0.745614	0.677165	2.76631	0.00566942	0.0328532	-0.186204	FALSE	3.71438	0.0002037	0.00192255	-0.254653	TRUE	0.910861	0.362369	0.833084	-0.0684487	FALSE
chr1	11179596	Prex2	109294	0	10983546	11293763	+	0.631977	0.88	0.923077	0.529412	0.585366	0.636364	0.514286	0.894737	0.56	0.561404	4.71932	2.36637e-06	4.05723e-05	-0.334737	TRUE	4.17218	3.01702e-05	0.000390907	-0.333333	TRUE	0.192472	0.847372	0.979784	0.00140351	FALSE
chr1	11256199	Prex2	109294	0	10983546	11293763	+	0.878911	0.954286	0.960199	0.732143	0.827027	0.80315	0.719512	0.957447	0.78187	0.747989	6.36663	1.93224e-10	7.63173e-09	-0.175577	FALSE	7.15651	8.27563e-13	9.92431e-11	-0.209458	TRUE	0.519004	0.603758	0.932204	-0.0338804	FALSE
chr1	11285525	Prex2	109294	0	10983546	11293763	+	0.973444	0.941176	0.936709	0.714286	0.706522	0.721311	0.635659	0.939227	0.710526	0.663158	6.00655	1.89517e-09	6.30412e-08	-0.2287	TRUE	5.60033	2.1394e-08	7.91863e-07	-0.276069	TRUE	0.770692	0.440889	0.872819	-0.0473684	FALSE
chr1	11295132	Prex2	109294	1368	10983546	11293763	+	1368	0.868421	0.888889	0.409091	0.379747	0.428571	0.553571	0.876033	0.390244	0.495238	5.51477	3.49243e-08	9.05134e-07	-0.485789	TRUE	5.15374	2.55337e-07	6.75623e-06	-0.380795	TRUE	0.975092	0.329514	0.812927	0.104994	FALSE
chr1	11315064	Prex2	109294	21300	10983546	11293763	+	21300	0.903226	0.855769	0.467836	0.492537	0.460317	0.474453	0.873494	0.478689	0.47	8.54918	1.23967e-17	1.26471e-15	-0.394805	TRUE	6.28401	3.29958e-10	2.04857e-08	-0.403494	TRUE	0.128816	0.897503	0.986645	-0.00868852	FALSE
chr1	11315639	Prex2	109294	21875	10983546	11293763	+	21875	0.819444	0.820755	0.447059	0.339181	0.416667	0.472727	0.820513	0.392962	0.451705	8.75836	1.98103e-18	2.19207e-16	-0.427551	TRUE	8.1818	2.79633e-16	7.16729e-14	-0.368808	TRUE	0.951165	0.34152	0.820561	0.0587427	FALSE
chr1	11315785	Prex2	109294	22021	10983546	11293763	+	22021	0.658537	0.709677	0.308824	0.338462	0.36	0.432099	0.680556	0.323308	0.40458	4.95827	7.11253e-07	1.38535e-05	-0.357247	TRUE	3.91122	9.18315e-05	0.000992983	-0.275975	TRUE	1.33379	0.182274	0.680721	0.0812719	FALSE
chr1	11319650	Prex2	109294	25886	10983546	11293763	+	25886	0.27451	0.348624	0.579439	0.713568	0.320513	0.430657	0.305344	0.666667	0.390698	4.29072	1.78095e-05	0.000242989	0.361323	TRUE	0.820158	0.412126	0.644624	0.0853542	FALSE	2.22646	0.0259837	0.29805	-0.275969	FALSE
chr1	11353988	A830018L16Rik	320492	-50197	11404186	11586398	+	-50197	0.820513	0.916667	0.58427	0.563636	0.703704	0.6	0.866667	0.576389	0.63522	4.03277	5.51227e-05	0.000652807	-0.290278	TRUE	2.68526	0.00724734	0.0348644	-0.231447	TRUE	0.98778	0.323261	0.808695	0.0588312	FALSE
chr1	11354214	A830018L16Rik	320492	-49971	11404186	11586398	+	-49971	0.836735	0.777778	0.427273	0.424242	0.534483	0.5	0.811765	0.426136	0.511765	3.52097	0.000429968	0.00383195	-0.385628	TRUE	3.31259	0.000924352	0.00665679	-0.3	TRUE	0.788423	0.430449	0.86787	0.0856283	FALSE
chr1	11360696	A830018L16Rik	320492	-43489	11404186	11586398	+	-43489	0.808824	0.891892	0.512821	0.470588	0.692308	0.456954	0.852113	0.491525	0.552941	6.77285	1.26274e-11	6.04982e-10	-0.360587	TRUE	3.97087	7.16105e-05	0.000806717	-0.299171	TRUE	1.21657	0.223767	0.727632	0.0614158	FALSE
chr1	11360837	A830018L16Rik	320492	-43348	11404186	11586398	+	-43348	0.940299	0.901408	0.699115	0.601626	0.637681	0.576271	0.92029	0.648305	0.59893	5.0298	4.91003e-07	9.92566e-06	-0.271985	TRUE	5.66391	1.47964e-08	5.75542e-07	-0.321359	TRUE	1.0157	0.309771	0.799382	-0.0493746	FALSE
chr1	11404224	A830018L16Rik	320492	0	11404186	11965983	+	6.76401e-05	0.206522	0.160714	0.714286	0.675676	0.454545	0.597222	0.189189	0.7	0.552381	8.15433	3.51115e-16	3.06222e-14	0.510811	TRUE	4.0466	5.19673e-05	0.000617068	0.363192	TRUE	1.9256	0.0541546	0.423539	-0.147619	FALSE
chr1	11404229	A830018L16Rik	320492	0	11404186	11965983	+	7.65401e-05	0.0425532	0.0350877	0.365079	0.486486	0.30303	0.402778	0.0397351	0.41	0.371429	6.1326	8.64542e-10	3.05826e-08	0.370265	TRUE	4.79244	1.64761e-06	3.33409e-05	0.331693	TRUE	0.619463	0.535612	0.910419	-0.0385714	FALSE
chr1	11404231	A830018L16Rik	320492	0	11404186	11965983	+	8.01001e-05	0.0744681	0.0701754	0.52381	0.694444	0.242424	0.472222	0.0728477	0.585859	0.4	7.69881	1.37338e-14	9.9143e-13	0.513011	TRUE	4.99792	5.79521e-07	1.36646e-05	0.327152	TRUE	2.55569	0.0105977	0.184224	-0.185859	FALSE
chr1	11404240	A830018L16Rik	320492	0	11404186	11965983	+	9.61201e-05	0.0319149	0.0701754	0.238095	0.333333	0.363636	0.208333	0.0463576	0.272727	0.257143	4.94946	7.4418e-07	1.44287e-05	0.22637	TRUE	4.48509	7.28833e-06	0.000117881	0.210785	TRUE	0.160738	0.8723	0.983269	-0.0155844	FALSE
chr1	11404246	A830018L16Rik	320492	0	11404186	11965983	+	0.0001068	0.0322581	0.0535714	0.285714	0.444444	0.272727	0.319444	0.0402685	0.343434	0.304762	5.501	3.77647e-08	9.71585e-07	0.303166	TRUE	4.34959	1.36394e-05	0.000200367	0.264493	TRUE	0.52288	0.601057	0.931349	-0.0386724	FALSE
chr1	11404250	A830018L16Rik	320492	0	11404186	11965983	+	0.00011392	0.0434783	0.0714286	0.365079	0.25	0.212121	0.236111	0.0540541	0.323232	0.228571	3.10102	0.00192854	0.013534	0.269178	TRUE	1.94481	0.0517979	0.158114	0.174517	FALSE	0.63419	0.525957	0.90698	-0.0946609	FALSE
chr1	11404256	A830018L16Rik	320492	0	11404186	11965983	+	0.0001246	0.107527	0.0178571	0.301587	0.305556	0.1875	0.291667	0.0738255	0.30303	0.259615	3.24704	0.00116612	0.00888844	0.229205	TRUE	3.31982	0.000900743	0.0065183	0.18579	FALSE	0.529099	0.596736	0.930061	-0.0434149	FALSE
chr1	11404264	A830018L16Rik	320492	0	11404186	11965983	+	0.00013884	0.0430108	0.0892857	0.349206	0.388889	0.393939	0.486111	0.0604027	0.363636	0.457143	4.96595	6.83646e-07	1.33687e-05	0.303234	TRUE	5.6565	1.54491e-08	5.9725e-07	0.39674	TRUE	0.727066	0.467185	0.884072	0.0935065	FALSE
chr1	11425211	A830018L16Rik	320492	0	11404186	11965983	+	0.0374246	0.68	0.481481	0.253521	0.386364	0.103448	0.425	0.576923	0.304348	0.289855	3.18325	0.0014563	0.0107075	-0.272575	TRUE	3.06512	0.00217586	0.0133327	-0.287068	TRUE	0.354635	0.722863	0.959406	-0.0144928	FALSE
chr1	11428759	A830018L16Rik	320492	0	11404186	11965983	+	0.04374	0.78	0.818182	0.266667	0.203704	0.333333	0.428571	0.791667	0.22619	0.4	5.38801	7.12412e-08	1.72924e-06	-0.565476	TRUE	3.39819	0.000678323	0.00517405	-0.391667	TRUE	1.09	0.275712	0.774106	0.17381	FALSE
chr1	11442228	A830018L16Rik	320492	0	11404186	11965983	+	0.0677149	0.9	0.842105	0.565217	0.666667	0.636364	0.636364	0.871795	0.590164	0.636364	2.89872	0.00374695	0.0234383	-0.281631	TRUE	1.50159	0.133203	0.311769	-0.235431	FALSE	0.589535	0.555503	0.917123	0.0461997	FALSE
chr1	11443409	A830018L16Rik	320492	0	11404186	11965983	+	0.069817	0.892857	0.804878	0.649351	0.449275	0.602941	0.700935	0.84058	0.554795	0.662857	2.65723	0.00787859	0.0428505	-0.285785	TRUE	2.30642	0.0210871	0.0802303	-0.177723	FALSE	1.14564	0.251945	0.754208	0.108063	FALSE
chr1	11488432	A830018L16Rik	320492	0	11404186	11965983	+	0.149958	0.92381	0.92549	0.793651	0.861386	0.666667	0.758621	0.925	0.835366	0.72	2.79979	0.00511366	0.0302013	-0.0896341	FALSE	5.49746	3.85309e-08	1.31963e-06	-0.205	TRUE	2.32098	0.0202879	0.262362	-0.115366	FALSE
chr1	11502629	A830018L16Rik	320492	0	11404186	11965983	+	0.175229	0.611111	0.576923	0.185841	0.0882353	0.3	0.206897	0.596774	0.149171	0.244898	6.7029	2.04325e-11	9.48089e-10	-0.447603	TRUE	3.78003	0.000156806	0.00154765	-0.351876	TRUE	1.72014	0.0854077	0.514492	0.0957267	FALSE
chr1	11502860	A830018L16Rik	320492	0	11404186	11965983	+	0.17564	0.55	0.555556	0.167939	0.142857	0.287879	0.292453	0.552632	0.15814	0.290698	4.22712	2.36698e-05	0.00031202	-0.394492	TRUE	2.39076	0.0168134	0.0673301	-0.261934	FALSE	2.2679	0.0233354	0.282294	0.132558	FALSE
chr1	11519821	A830018L16Rik	320492	0	11404186	11965983	+	0.205831	1	0.925926	0.8	0.913043	0.727273	0.75	0.958763	0.829545	0.736842	2.41481	0.0157435	0.0741844	-0.129217	FALSE	3.15335	0.00161406	0.0104798	-0.221921	TRUE	0.96281	0.335643	0.81668	-0.0927033	FALSE
chr1	11528320	A830018L16Rik	320492	0	11404186	11965983	+	0.220959	0.925926	0.885714	0.407407	0.677419	0.486486	0.536585	0.903226	0.467626	0.512821	5.04152	4.61859e-07	9.39405e-06	-0.4356	TRUE	5.42755	5.71317e-08	1.85479e-06	-0.390405	TRUE	0.193451	0.846606	0.979684	0.0451946	FALSE
chr1	11534988	A830018L16Rik	320492	0	11404186	11965983	+	0.232828	0.916667	0.928571	0.74359	0.588235	0.615385	0.333333	0.923077	0.696429	0.464286	2.62919	0.00855875	0.0457934	-0.226648	TRUE	3.55092	0.000383883	0.00323967	-0.458791	TRUE	1.28021	0.20047	0.702429	-0.232143	FALSE
chr1	11560166	A830018L16Rik	320492	0	11404186	11965983	+	0.277645	0.926471	0.942308	0.451613	0.678571	0.83871	0.75	0.933333	0.522222	0.8	4.83121	1.35705e-06	2.47011e-05	-0.411111	TRUE	2.41306	0.0158191	0.06422	-0.133333	FALSE	2.55217	0.0107055	0.185283	0.277778	FALSE
chr1	11560518	A830018L16Rik	320492	0	11404186	11965983	+	0.278271	0.121951	0.137931	0.341463	0.434783	0.04	0.142857	0.128571	0.375	0.0869565	3.33087	0.000865762	0.00692354	0.246429	TRUE	0.782386	0.433988	0.66402	-0.0416149	FALSE	3.62742	0.000286269	0.0168733	-0.288043	TRUE
chr1	11570528	A830018L16Rik	320492	0	11404186	11965983	+	0.296089	0.666667	0.55102	0.208333	0.257576	0.525	0.425	0.613208	0.231884	0.458333	6.04528	1.4915e-09	5.05903e-08	-0.381323	TRUE	1.1242	0.26093	0.487684	-0.154874	FALSE	3.02605	0.00247772	0.0765864	0.226449	FALSE
chr1	11570766	A830018L16Rik	320492	0	11404186	11965983	+	0.296513	0.258065	0.35	0.0491803	0.0540541	0.222222	0.104167	0.294118	0.0510204	0.154762	3.74946	0.000177217	0.00179595	-0.243097	TRUE	1.4013	0.161123	0.355231	-0.139356	FALSE	1.89421	0.0581974	0.437055	0.103741	FALSE
chr1	11577521	A830018L16Rik	320492	0	11404186	11965983	+	0.308537	0.809091	0.784722	0.220588	0.210526	0.5	0.367521	0.795276	0.215613	0.42132	13.8359	1.54798e-43	8.12545e-41	-0.579662	TRUE	8.08228	6.35651e-16	1.50755e-13	-0.373956	TRUE	4.16663	3.09142e-05	0.00299088	0.205706	TRUE
chr1	11579001	A830018L16Rik	320492	0	11404186	11965983	+	0.311171	0.744681	0.755102	0.294872	0.408	0.485294	0.416667	0.753425	0.364532	0.441489	5.72988	1.00504e-08	2.90559e-07	-0.388893	TRUE	6.68949	2.23949e-11	1.89305e-09	-0.311935	TRUE	1.47787	0.139442	0.620086	0.0769573	FALSE
chr1	11664057	A830018L16Rik	320492	0	11404186	11965983	+	0.462571	0.925926	0.926471	0.594203	0.617647	0.62963	0.613208	0.926174	0.605839	0.61875	6.60553	3.96086e-11	1.75276e-09	-0.320335	TRUE	6.50156	7.94937e-11	5.82317e-09	-0.307424	TRUE	0.245474	0.806089	0.973532	0.0129106	FALSE
chr1	11699521	A830018L16Rik	320492	0	11404186	11965983	+	0.525697	0.891089	0.918367	0.701149	0.565789	0.6875	0.655462	0.904523	0.615063	0.666667	2.56915	0.0101949	0.0526443	-0.28946	FALSE	4.18342	2.87151e-05	0.000375121	-0.237856	TRUE	0.00435676	0.996524	0.999562	0.0516039	FALSE
chr1	11763374	A830018L16Rik	320492	0	11404186	11965983	+	0.639355	0.658537	0.368421	0.122222	0.145455	0.30303	0.285714	0.566667	0.131034	0.292135	5.01678	5.25436e-07	1.05457e-05	-0.435632	TRUE	2.75833	0.00580971	0.0292707	-0.274532	TRUE	3.0635	0.00218763	0.0705855	0.1611	FALSE
chr1	11763582	A830018L16Rik	320492	0	11404186	11965983	+	0.639726	0.905405	0.920635	0.573529	0.710526	0.635593	0.62069	0.915	0.632022	0.626168	5.56923	2.55871e-08	6.81337e-07	-0.282978	TRUE	6.05788	1.37931e-09	7.22452e-08	-0.288832	TRUE	0.0663852	0.947071	0.993354	-0.00585425	FALSE
chr1	11763602	A830018L16Rik	320492	0	11404186	11965983	+	0.639761	0.890625	0.854545	0.721088	0.72043	0.689655	0.630137	0.87395	0.720833	0.652361	3.28435	0.00102218	0.0079585	-0.153116	FALSE	4.42063	9.8415e-06	0.000152042	-0.221589	TRUE	1.26615	0.205458	0.707993	-0.0684728	FALSE
chr1	11850861	A830018L16Rik	320492	0	11404186	11965983	+	0.795083	0.8	0.875	0.6125	0.492308	0.681159	0.678261	0.833333	0.558621	0.679348	5.32245	1.02379e-07	2.40331e-06	-0.274713	TRUE	3.32935	0.0008705	0.00634092	-0.153986	FALSE	2.12464	0.0336164	0.338471	0.120727	FALSE
chr1	11851038	A830018L16Rik	320492	0	11404186	11965983	+	0.795398	0.944828	0.962617	0.814103	0.77451	0.833333	0.7	0.952381	0.79845	0.739437	3.94487	7.98439e-05	0.000900698	-0.153931	FALSE	4.43413	9.24448e-06	0.000144191	-0.212944	TRUE	0.598823	0.549291	0.915098	-0.059013	FALSE
chr1	11912427	A830018L16Rik	320492	0	11404186	11965983	+	0.90467	1	1	0.439024	0.28	0.333333	0.576923	1	0.378788	0.463918	6.65048	2.92147e-11	1.32061e-09	-0.621212	TRUE	6.19196	5.94218e-10	3.44709e-08	-0.536082	TRUE	1.29064	0.196828	0.698256	0.0851296	FALSE
chr1	11912684	A830018L16Rik	320492	0	11404186	11965983	+	0.905128	0.59375	0.45	0.191011	0.227273	0.527778	0.175439	0.538462	0.203008	0.311828	3.92596	8.63855e-05	0.000964457	-0.335454	TRUE	1.86007	0.0628757	0.182424	-0.226634	FALSE	1.51029	0.130969	0.606107	0.10882	FALSE
chr1	11919548	A830018L16Rik	320492	0	11404186	11965983	+	0.917346	0.842697	0.787234	0.613861	0.56044	0.617647	0.510417	0.814208	0.588542	0.554878	3.92153	8.79875e-05	0.000979862	-0.225666	TRUE	5.18599	2.14867e-07	5.82451e-06	-0.25933	TRUE	0.607058	0.543813	0.913215	-0.0336636	FALSE
chr1	11927365	A830018L16Rik	320492	0	11404186	11965983	+	0.93126	0.564815	0.590909	0.333333	0.389831	0.365672	0.4	0.576531	0.365854	0.387701	5.81518	6.05676e-09	1.82961e-07	-0.210677	TRUE	5.18298	2.18371e-07	5.90428e-06	-0.18883	FALSE	0.541315	0.58829	0.927614	0.0218469	FALSE
chr1	11944278	A830018L16Rik	320492	0	11404186	11965983	+	0.961365	0.7	0.58	0.309278	0.464286	0.5	0.261261	0.633333	0.381215	0.324503	3.02591	0.00247888	0.0166794	-0.252118	TRUE	3.54485	0.000392839	0.00330111	-0.30883	TRUE	0.339374	0.734328	0.961604	-0.0567122	FALSE
chr1	11954564	A830018L16Rik	320492	0	11404186	11965983	+	0.979674	0.622642	0.653846	0.244604	0.2375	0.318182	0.405405	0.638095	0.242009	0.372881	6.8216	9.00312e-12	4.41298e-10	-0.396086	TRUE	2.64268	0.00822539	0.0385184	-0.265214	TRUE	1.58009	0.114087	0.575623	0.130872	FALSE
chr1	11954735	A830018L16Rik	320492	0	11404186	11965983	+	0.979979	0.896552	0.804348	0.648276	0.681818	0.594203	0.615385	0.855769	0.662745	0.608491	3.76123	0.000169081	0.00172428	-0.193024	FALSE	4.52506	6.03786e-06	0.000100606	-0.247279	TRUE	1.19692	0.231337	0.734949	-0.0542545	FALSE
chr1	11961218	A830018L16Rik	320492	0	11404186	11965983	+	0.991518	0.844444	0.853333	0.4375	0.58	0.683333	0.558333	0.85	0.504717	0.6	5.46222	4.70206e-08	1.18543e-06	-0.345283	TRUE	3.70309	0.000212988	0.00199439	-0.25	TRUE	2.18438	0.0289347	0.314644	0.095283	FALSE
chr1	11986315	A830018L16Rik	320492	20331	11404186	11965983	+	20331	0.896552	0.818966	0.318182	0.588235	0.722222	0.636364	0.834483	0.506849	0.675	5.44455	5.19351e-08	1.29698e-06	-0.327633	TRUE	1.59471	0.110777	0.274148	-0.159483	FALSE	1.66567	0.0957793	0.538694	0.168151	FALSE
chr1	12021591	A830018L16Rik	320492	55607	11404186	11965983	+	55607	0.926471	0.974359	0.792453	0.689655	0.74	0.723404	0.943925	0.756098	0.729167	4.80235	1.56811e-06	2.81069e-05	-0.187828	FALSE	4.78892	1.67685e-06	3.38347e-05	-0.214759	TRUE	0.505437	0.613252	0.934978	-0.0269309	FALSE
chr1	12049150	A830018L16Rik	320492	83166	11404186	11965983	+	83166	0.690476	0.548387	0.223529	0.25	0.345455	0.4	0.630137	0.234899	0.377778	4.50124	6.75584e-06	0.000103148	-0.395238	TRUE	3.11233	0.00185615	0.0117302	-0.252359	TRUE	1.73834	0.0821504	0.506425	0.142878	FALSE
chr1	12075418	A830018L16Rik	320492	109434	11404186	11965983	+	109434	0.625	0.597826	0.264706	0.318182	0.288889	0.290909	0.608108	0.291045	0.29	2.69453	0.0070488	0.0391871	-0.317063	TRUE	2.52663	0.0115162	0.0501382	-0.318108	FALSE	0.172468	0.86307	0.982036	-0.00104478	FALSE
chr1	12075513	A830018L16Rik	320492	109529	11404186	11965983	+	109529	0.666667	0.714286	0.277778	0.483871	0.3125	0.366667	0.686747	0.373134	0.33871	3.3593	0.00078141	0.00635052	-0.313613	TRUE	4.27923	1.87543e-05	0.00026209	-0.348037	TRUE	0.130854	0.895891	0.986432	-0.0344247	FALSE
chr1	12091146	A830018L16Rik	320492	125162	11404186	11965983	+	125162	0.941176	0.886792	0.788136	0.777778	0.644737	0.663934	0.908046	0.78392	0.656566	2.71178	0.00669227	0.0375741	-0.124126	FALSE	4.92551	8.41398e-07	1.87726e-05	-0.25148	TRUE	2.55217	0.0107053	0.185283	-0.127354	FALSE
chr1	12099510	A830018L16Rik	320492	133526	11404186	11965983	+	133526	0.583333	0.769231	0.473684	0.714286	1	0.846154	0.68	0.575758	0.894737	0.845868	0.397626	0.682269	-0.104242	FALSE	2.21532	0.026738	0.096231	0.214737	FALSE	3.61639	0.000298739	0.0174246	0.318979	TRUE
chr1	12145297	A830018L16Rik	320492	179313	11404186	11965983	+	179313	0.325	0.460784	0.208333	0.0454545	0.232558	0.32	0.422535	0.114035	0.27957	4.83756	1.31445e-06	2.40006e-05	-0.3085	TRUE	1.91529	0.0554554	0.166302	-0.142965	FALSE	2.87162	0.00408376	0.105443	0.165535	FALSE
chr1	12145501	A830018L16Rik	320492	179517	11404186	11965983	+	179517	0.6	0.711712	0.333333	0.25	0.3	0.288462	0.687943	0.272727	0.291667	3.88144	0.000103839	0.00113177	-0.415216	TRUE	4.02972	5.58444e-05	0.00065528	-0.396277	TRUE	0.0684652	0.945415	0.993121	0.0189394	FALSE
chr1	12151236	A830018L16Rik	320492	185252	11404186	11965983	+	185252	0.657895	0.590909	0.16	0.1	0.2	0.235294	0.633333	0.133333	0.222222	4.71943	2.36503e-06	4.05538e-05	-0.5	TRUE	3.56838	0.000359189	0.00306803	-0.411111	TRUE	0.842239	0.399654	0.8531	0.0888889	FALSE
chr1	12155589	A830018L16Rik	320492	189605	11404186	11965983	+	189605	0.537037	0.568966	0.273438	0.207547	0.40678	0.330435	0.553571	0.24359	0.356322	4.60441	4.1364e-06	6.6658e-05	-0.309982	TRUE	1.94034	0.0523379	0.159324	-0.19725	FALSE	1.757	0.0789181	0.498407	0.112732	FALSE
chr1	12155807	A830018L16Rik	320492	189823	11404186	11965983	+	189823	0.765957	0.464286	0.238532	0.3	0.344262	0.233766	0.653333	0.257862	0.282609	2.75867	0.00580368	0.0334883	-0.395472	TRUE	4.31285	1.61167e-05	0.00023076	-0.370725	TRUE	0.0493661	0.960628	0.995123	0.0247471	FALSE
chr1	12161242	A830018L16Rik	320492	195258	11404186	11965983	+	195258	0.906977	1	0.772727	0.529412	0.681818	0.647059	0.942029	0.666667	0.666667	4.24137	2.22157e-05	0.000295018	-0.275362	TRUE	4.01686	5.8979e-05	0.000686171	-0.275362	TRUE	0.0631415	0.949654	0.993688	0	FALSE
chr1	12165860	A830018L16Rik	320492	199876	11404186	11965983	+	199876	0.904762	0.923077	0.847458	0.891892	0.666667	0.615385	0.911765	0.864583	0.637681	0.504013	0.614253	0.838898	-0.0471814	FALSE	3.15543	0.00160261	0.0104192	-0.274084	TRUE	3.44815	0.000564435	0.0278155	-0.226902	TRUE
chr1	12207292	A830018L16Rik	320492	241308	11404186	11965983	+	241308	0.857143	0.853659	0.36	0.339623	0.547619	0.571429	0.854839	0.349515	0.5625	5.37242	7.76854e-08	1.8718e-06	-0.505324	TRUE	4.12187	3.75815e-05	0.000470374	-0.292339	TRUE	2.58424	0.00975936	0.175958	0.212985	FALSE
chr1	12211701	A830018L16Rik	320492	245717	11404186	11965983	+	245717	0.692308	0.736364	0.487805	0.404762	0.44	0.566038	0.724832	0.445783	0.525641	3.4792	0.000502917	0.00437773	-0.279049	TRUE	2.52465	0.0115813	0.0503573	-0.199191	FALSE	0.308527	0.757681	0.965678	0.0798579	FALSE
chr1	12279819	A830018L16Rik	320492	313835	11404186	11965983	+	313835	0.415385	0.269231	0.0789474	0.0909091	0.210526	0.277778	0.373626	0.0833333	0.243243	3.96419	7.36471e-05	0.000839856	-0.290293	TRUE	1.22809	0.219414	0.436125	-0.130383	FALSE	2.35879	0.0183349	0.248713	0.15991	FALSE
chr1	12280121	A830018L16Rik	320492	314137	11404186	11965983	+	314137	0.90625	0.85	0.731707	0.875	0.580645	0.595238	0.884615	0.794521	0.589041	0.88137	0.378117	0.664456	-0.0900948	FALSE	3.6907	0.000223642	0.00207669	-0.295574	TRUE	2.66696	0.0076541	0.153145	-0.205479	FALSE
chr1	12285307	A830018L16Rik	320492	319323	11404186	11965983	+	319323	0.764706	0.730769	0.329545	0.372881	0.581395	0.545455	0.744186	0.346939	0.563218	4.71287	2.44258e-06	4.17354e-05	-0.397247	TRUE	2.0367	0.0416806	0.134628	-0.180968	FALSE	2.66931	0.00760083	0.152531	0.21628	FALSE
chr1	12311746	A830018L16Rik	320492	345762	11404186	11965983	+	345762	0.650794	0.675214	0.520661	0.382114	0.477612	0.419355	0.666667	0.45082	0.439791	2.87017	0.0041025	0.025233	-0.215847	TRUE	3.9219	8.78536e-05	0.000957157	-0.226876	TRUE	0.147909	0.882414	0.984715	-0.0110291	FALSE
chr1	12334819	Sulf1	240725	-347691	12682511	12850453	+	-347691	0.773585	0.791304	0.545455	0.562914	0.672414	0.536697	0.781022	0.555147	0.583832	3.6683	0.000244164	0.00236359	-0.225875	TRUE	2.93728	0.00331109	0.0186854	-0.19719	FALSE	0.926743	0.35406	0.828189	0.0286853	FALSE
chr1	12349918	Sulf1	240725	-332592	12682511	12850453	+	-332592	0.87931	0.588235	0.352941	0.355263	0.444444	0.48	0.771739	0.353933	0.467532	4.64126	3.46299e-06	5.69251e-05	-0.417807	TRUE	3.09943	0.00193891	0.0121504	-0.304207	TRUE	1.88941	0.0588373	0.439241	0.1136	FALSE
chr1	12350154	Sulf1	240725	-332356	12682511	12850453	+	-332356	0.8	0.866667	0.481132	0.404762	0.508772	0.465517	0.82963	0.447368	0.479769	6.82258	8.94177e-12	4.38478e-10	-0.382261	TRUE	5.72331	1.04467e-08	4.24921e-07	-0.349861	TRUE	0.627645	0.530237	0.908461	0.0324004	FALSE
chr1	12355766	Sulf1	240725	-326744	12682511	12850453	+	-326744	0.886076	0.8	0.545455	0.659574	0.671875	0.648	0.840237	0.59292	0.656085	4.12622	3.6877e-05	0.000460122	-0.247316	TRUE	3.95382	7.69126e-05	0.000856302	-0.184152	FALSE	1.11958	0.262893	0.763456	0.0631643	FALSE
chr1	12355918	Sulf1	240725	-326592	12682511	12850453	+	-326592	0.925	0.863636	0.487179	0.722222	0.578947	0.627451	0.903226	0.561404	0.614286	2.8941	0.00380249	0.0237236	-0.341822	TRUE	3.64209	0.000270432	0.0024293	-0.28894	TRUE	0.604235	0.545688	0.913862	0.0528822	FALSE
chr1	12359690	Sulf1	240725	-322820	12682511	12850453	+	-322820	1	0.9	1	0.7	0.8	0.6875	0.972222	0.928571	0.741935	0.964928	0.334581	0.622374	-0.0436508	FALSE	2.65829	0.00785379	0.037138	-0.230287	TRUE	2.1101	0.0348501	0.344488	-0.186636	FALSE
chr1	12368749	Sulf1	240725	-313761	12682511	12850453	+	-313761	0.870968	0.875	0.626667	0.561151	0.653061	0.589928	0.873563	0.595156	0.616034	6.51231	7.40059e-11	3.13068e-09	-0.278408	TRUE	4.82452	1.40341e-06	2.9075e-05	-0.257529	TRUE	0.292895	0.769602	0.967624	0.020878	FALSE
chr1	12386810	Sulf1	240725	-295700	12682511	12850453	+	-295700	0.875	0.833333	0.294118	0.428571	0.434783	0.428571	0.851852	0.333333	0.431034	3.88675	0.000101594	0.00111036	-0.518519	TRUE	3.70094	0.000214806	0.00200856	-0.420817	TRUE	0.971793	0.331153	0.813897	0.0977011	FALSE
chr1	12416663	Sulf1	240725	-265847	12682511	12850453	+	-265847	0.765957	0.868421	0.557252	0.561404	0.7	0.611111	0.829268	0.559184	0.642857	3.66632	0.000246067	0.00237916	-0.270085	TRUE	3.24688	0.00116678	0.0080492	-0.186411	FALSE	1.31537	0.188386	0.688143	0.0836735	FALSE
chr1	12416865	Sulf1	240725	-265645	12682511	12850453	+	-265645	0.981481	0.939024	0.638037	0.792593	0.8	0.7	0.955882	0.708054	0.738462	6.33996	2.29824e-10	8.95991e-09	-0.247829	TRUE	6.10998	9.9644e-10	5.42843e-08	-0.217421	TRUE	0.893886	0.371383	0.838222	0.0304078	FALSE
chr1	12430103	Sulf1	240725	-252407	12682511	12850453	+	-252407	0.511628	0.677419	0.27907	0.402985	0.461538	0.366337	0.609524	0.333333	0.398693	3.43912	0.000583602	0.00496563	-0.27619	TRUE	2.31286	0.0207305	0.0791795	-0.210831	FALSE	1.34314	0.179227	0.676787	0.0653595	FALSE
chr1	12430498	Sulf1	240725	-252012	12682511	12850453	+	-252012	0.918519	0.810127	0.65873	0.770588	0.588235	0.675532	0.860068	0.722973	0.648352	3.31346	0.0009215	0.00729473	-0.137095	FALSE	4.65506	3.23891e-06	5.93611e-05	-0.211717	TRUE	0.999966	0.317327	0.804513	-0.0746213	FALSE
chr1	12430518	Sulf1	240725	-251992	12682511	12850453	+	-251992	0.949367	0.894737	0.737705	0.756098	0.711111	0.670213	0.91954	0.748252	0.683453	3.39969	0.000674625	0.00561226	-0.171288	FALSE	4.44404	8.82853e-06	0.000138655	-0.236087	TRUE	0.579257	0.562416	0.919499	-0.0647985	FALSE
chr1	12433692	Sulf1	240725	-248818	12682511	12850453	+	-248818	0.830189	0.881773	0.663551	0.555556	0.7	0.638037	0.859116	0.61165	0.664311	6.75993	1.38056e-11	6.57637e-10	-0.247466	TRUE	5.72915	1.00937e-08	4.12427e-07	-0.194805	FALSE	1.02818	0.303866	0.795172	0.0526605	FALSE
chr1	12447919	Sulf1	240725	-234591	12682511	12850453	+	-234591	0.824859	0.883495	0.580645	0.612717	0.61039	0.601504	0.846429	0.601504	0.604762	5.67806	1.36232e-08	3.83455e-07	-0.244925	TRUE	5.55304	2.80751e-08	1.00386e-06	-0.241667	TRUE	0.208827	0.834583	0.977874	0.00325815	FALSE
chr1	12447939	Sulf1	240725	-234571	12682511	12850453	+	-234571	0.960784	0.895833	0.734694	0.811881	0.777778	0.703125	0.94	0.786667	0.73	3.19648	0.00139114	0.0103062	-0.153333	FALSE	4.06743	4.75348e-05	0.00057277	-0.21	TRUE	0.64784	0.517088	0.903828	-0.0566667	FALSE
chr1	12460766	Sulf1	240725	-221744	12682511	12850453	+	-221744	0.857143	0.849265	0.614458	0.709877	0.623188	0.61194	0.851124	0.677551	0.615764	4.82941	1.36939e-06	2.4901e-05	-0.173573	FALSE	5.96564	2.43682e-09	1.19027e-07	-0.23536	TRUE	0.92848	0.353158	0.82769	-0.0617875	FALSE
chr1	12460891	Sulf1	240725	-221619	12682511	12850453	+	-221619	0.594203	0.588235	0.264368	0.34375	0.5	0.478261	0.590244	0.311628	0.486034	3.48654	0.000489313	0.00427651	-0.278616	TRUE	1.31382	0.188908	0.395159	-0.10421	FALSE	2.49521	0.0125882	0.202767	0.174406	FALSE
chr1	12462319	Sulf1	240725	-220191	12682511	12850453	+	-220191	0.53125	0.443038	0.130435	0.0877193	0.263158	0.190476	0.468468	0.1	0.225	5.28152	1.28115e-07	2.94602e-06	-0.368468	TRUE	2.63194	0.00848977	0.0394873	-0.243468	TRUE	1.24386	0.213552	0.716847	0.125	FALSE
chr1	12486809	Sulf1	240725	-195701	12682511	12850453	+	-195701	0.84375	0.8	0.48	0.377358	0.483333	0.446809	0.819444	0.4329	0.461039	6.03518	1.58785e-09	5.35611e-08	-0.386544	TRUE	5.28372	1.26584e-07	3.68737e-06	-0.358405	TRUE	0.482263	0.629619	0.939338	0.0281385	FALSE
chr1	12487067	Sulf1	240725	-195443	12682511	12850453	+	-195443	0.333333	0.357143	0.0724638	0.114286	0.185185	0.310345	0.348214	0.0865385	0.25	4.75985	1.93733e-06	3.3957e-05	-0.261676	TRUE	1.23192	0.21798	0.434237	-0.0982143	FALSE	1.78846	0.0737024	0.484238	0.163462	FALSE
chr1	12502891	Sulf1	240725	-179619	12682511	12850453	+	-179619	0.916667	0.855422	0.45	0.5	0.619048	0.587719	0.888268	0.476744	0.596154	8.59093	8.62712e-18	8.94428e-16	-0.411524	TRUE	5.7933	6.90153e-09	2.9589e-07	-0.292114	TRUE	2.26604	0.0234492	0.283009	0.11941	FALSE
chr1	12505719	Sulf1	240725	-176791	12682511	12850453	+	-176791	0.807692	0.777778	0	0.363636	0.466667	0.466667	0.792453	0.272727	0.466667	5.29554	1.18664e-07	2.74824e-06	-0.519726	TRUE	2.67512	0.00747035	0.0356963	-0.325786	TRUE	2.69205	0.00710141	0.146562	0.193939	FALSE
chr1	12531614	Sulf1	240725	-150896	12682511	12850453	+	-150896	0.818182	0.846154	0.52381	0.5	0.5	0.5	0.828571	0.515789	0.5	3.33691	0.000847159	0.00679902	-0.312782	TRUE	3.15993	0.00157805	0.0102906	-0.328571	TRUE	0.136228	0.891641	0.985921	-0.0157895	FALSE
chr1	12545746	Sulf1	240725	-136764	12682511	12850453	+	-136764	0.722222	0.75	0.269231	0.28125	0.611111	0.526316	0.736842	0.27381	0.567568	4.6584	3.18674e-06	5.28728e-05	-0.463033	TRUE	1.56711	0.11709	0.284937	-0.169275	FALSE	2.82792	0.00468517	0.114546	0.293758	FALSE
chr1	12637563	Sulf1	240725	-44947	12682511	12850453	+	-44947	0.454545	0.928571	0.38961	0.517241	0.371429	0.381818	0.638889	0.424528	0.377778	1.71431	0.0864717	0.264121	-0.214361	FALSE	2.66565	0.00768385	0.0365	-0.261111	TRUE	0.642229	0.520725	0.905099	-0.0467505	FALSE
chr1	12662165	Sulf1	240725	-20345	12682511	12850453	+	-20345	0.84456	0.810345	0.505556	0.495098	0.607143	0.616034	0.828338	0.5	0.613181	9.49768	2.14617e-21	3.12424e-19	-0.328338	TRUE	5.64714	1.63142e-08	6.26017e-07	-0.215157	TRUE	2.71578	0.00661201	0.140645	0.113181	FALSE
chr1	12727639	Sulf1	240725	0	12682511	12850453	+	0.268712	0.851852	0.873786	0.428571	0.353982	0.511111	0.529412	0.869231	0.380682	0.52439	7.97136	1.5694e-15	1.26956e-13	-0.488549	TRUE	6.62834	3.39493e-11	2.73833e-09	-0.344841	TRUE	2.14192	0.0321999	0.331588	0.143708	FALSE
chr1	12727762	Sulf1	240725	0	12682511	12850453	+	0.269444	0.954545	0.973822	0.643836	0.798319	0.753846	0.642857	0.970213	0.739583	0.683616	5.17879	2.23333e-07	4.87586e-06	-0.230629	TRUE	7.44468	9.71765e-14	1.44761e-11	-0.286597	TRUE	0.613594	0.539484	0.911752	-0.0559675	FALSE
chr1	12729434	Sulf1	240725	0	12682511	12850453	+	0.2794	0.84	0.851064	0.333333	0.386555	0.57377	0.62069	0.846154	0.367021	0.60452	7.41033	1.25986e-13	8.0374e-12	-0.479133	TRUE	3.79045	0.000150372	0.00149519	-0.241634	TRUE	4.39456	1.10997e-05	0.00128602	0.237498	TRUE
chr1	12738187	Sulf1	240725	0	12682511	12850453	+	0.331519	0.85	0.857143	0.322581	0.465116	0.530612	0.494253	0.853659	0.405405	0.507353	5.08153	3.74403e-07	7.77512e-06	-0.448253	TRUE	2.80529	0.00502713	0.026084	-0.346306	TRUE	1.03359	0.301327	0.793405	0.101948	FALSE
chr1	12738452	Sulf1	240725	0	12682511	12850453	+	0.333097	0.534884	0.625	0.571429	0.373913	0.409836	0.27193	0.573333	0.464789	0.32	1.59189	0.111409	0.314468	-0.108545	FALSE	2.64829	0.00808997	0.0380184	-0.253333	TRUE	1.73709	0.0823714	0.507032	-0.144789	FALSE
chr1	12738470	Sulf1	240725	0	12682511	12850453	+	0.333204	0.833333	0.857143	0.848485	0.758621	0.583333	0.6	0.842105	0.806452	0.595238	0.866109	0.38643	0.672078	-0.0356537	FALSE	2.71954	0.00653733	0.0321306	-0.246867	TRUE	2.4126	0.0158392	0.22991	-0.211214	FALSE
chr1	12742217	Sulf1	240725	0	12682511	12850453	+	0.355516	0.886364	0.833333	0.434211	0.533333	0.675	0.526316	0.857143	0.477941	0.57037	5.0395	4.66749e-07	9.48334e-06	-0.379202	TRUE	3.94704	7.91244e-05	0.00087698	-0.286772	TRUE	1.78844	0.0737048	0.484238	0.0924292	FALSE
chr1	12756972	Sulf1	240725	0	12682511	12850453	+	0.443373	0.90625	0.740741	0.583333	0.46	0.538462	0.558559	0.830508	0.520408	0.552147	4.05301	5.05632e-05	0.000605635	-0.3101	TRUE	3.92987	8.49915e-05	0.000930832	-0.278361	TRUE	0.315125	0.752667	0.964828	0.0317391	FALSE
chr1	12765803	Sulf1	240725	0	12682511	12850453	+	0.495957	0.892857	0.866667	0.656566	0.46875	0.692308	0.74	0.883721	0.610687	0.723684	4.17619	2.9643e-05	0.000380003	-0.273034	TRUE	2.33731	0.019423	0.0753074	-0.160037	FALSE	1.81029	0.0702507	0.474617	0.112997	FALSE
chr1	12766676	Sulf1	240725	0	12682511	12850453	+	0.501155	1	1	0.90625	0.9	0.733333	0.764706	1	0.904762	0.75	1.31548	0.18835	0.443188	-0.0952381	FALSE	3.49599	0.000472312	0.00384399	-0.25	TRUE	1.55519	0.119901	0.586436	-0.154762	FALSE
chr1	12778450	Sulf1	240725	0	12682511	12850453	+	0.571263	0.903614	0.978723	0.68	0.735849	0.714286	0.676056	0.930769	0.703125	0.688679	5.10688	3.27526e-07	6.89623e-06	-0.227644	TRUE	3.75825	0.000171109	0.00166419	-0.24209	TRUE	0.0731012	0.941726	0.992634	-0.0144458	FALSE
chr1	12778635	Sulf1	240725	0	12682511	12850453	+	0.572364	0.976	0.951049	0.790909	0.737589	0.847222	0.793548	0.962687	0.760956	0.810573	3.96361	7.3825e-05	0.000841575	-0.20173	TRUE	5.18665	2.14106e-07	5.80631e-06	-0.152114	FALSE	0.733439	0.463291	0.882393	0.0496165	FALSE
chr1	12804986	Sulf1	240725	0	12682511	12850453	+	0.72927	0.453333	0.444444	0.173913	0.0689655	0.290323	0.35	0.449612	0.142857	0.313725	5.00351	5.62957e-07	1.12192e-05	-0.306755	TRUE	1.77604	0.0757264	0.208947	-0.135887	FALSE	2.30184	0.0213445	0.269463	0.170868	FALSE
chr1	12821176	Sulf1	240725	0	12682511	12850453	+	0.825672	1	1	0.823529	0.615385	0.823529	0.636364	1	0.765957	0.717949	2.99099	0.0027807	0.0183426	-0.234043	TRUE	1.84863	0.0645117	0.185889	-0.282051	FALSE	0.323338	0.746439	0.963764	-0.0480087	FALSE
chr1	12828411	Sulf1	240725	0	12682511	12850453	+	0.868752	1	1	0.64	0.679245	0.588235	0.758621	1	0.666667	0.695652	5.90144	3.60335e-09	1.13729e-07	-0.333333	TRUE	4.91611	8.82797e-07	1.95602e-05	-0.304348	TRUE	0.204088	0.838285	0.978341	0.0289855	FALSE
chr1	12828495	Sulf1	240725	0	12682511	12850453	+	0.869252	0.93985	0.932203	0.704545	0.844595	0.683168	0.661836	0.934959	0.768519	0.668831	4.43888	9.04264e-06	0.000133644	-0.166441	FALSE	8.44071	3.15428e-17	9.71315e-15	-0.266128	TRUE	1.85551	0.0635235	0.45419	-0.0996873	FALSE
chr1	12842004	Sulf1	240725	0	12682511	12850453	+	0.949691	0.789474	0.839286	0.58156	0.564417	0.52	0.496774	0.814159	0.572368	0.505882	4.61818	3.87124e-06	6.28428e-05	-0.241791	TRUE	6.10554	1.02456e-09	5.5645e-08	-0.308277	TRUE	0.889068	0.373966	0.839707	-0.0664861	FALSE
chr1	12848865	Sulf1	240725	0	12682511	12850453	+	0.990544	0.715789	0.695312	0.136612	0.154696	0.394737	0.352632	0.707547	0.145604	0.368421	15.1259	1.09321e-51	8.00703e-49	-0.561943	TRUE	8.04462	8.65151e-16	1.99369e-13	-0.339126	TRUE	6.29917	2.99246e-10	1.17788e-07	0.222817	TRUE
chr1	12857196	Slco5a1	240726	0	12856631	12981216	-	0.995465	0.931034	0.940594	0.778947	0.705426	0.842105	0.757282	0.938462	0.736607	0.793296	3.43219	0.000598732	0.00507422	-0.201854	TRUE	3.55206	0.000382234	0.00322856	-0.145165	FALSE	0.85498	0.392562	0.849636	0.0566889	FALSE
chr1	12862115	Slco5a1	240726	0	12856631	12981216	-	0.955982	1	0.866667	0.714286	0.75	0.727273	0.833333	0.947368	0.736842	0.782609	3.05872	0.00222287	0.0152289	-0.210526	TRUE	1.7387	0.0820878	0.221427	-0.16476	FALSE	0.557888	0.576921	0.924265	0.0457666	FALSE
chr1	12889361	Slco5a1	240726	0	12856631	12981216	-	0.737288	0.833333	0.777778	0.409091	0.34375	0.294118	0.272727	0.803922	0.37037	0.282051	4.35144	1.35243e-05	0.00019053	-0.433551	TRUE	4.2042	2.62008e-05	0.000347343	-0.52187	TRUE	1.05189	0.29285	0.787267	-0.0883191	FALSE
chr1	12889455	Slco5a1	240726	0	12856631	12981216	-	0.736533	0.758621	0.893617	0.608696	0.627451	0.611111	0.678571	0.861789	0.621622	0.652174	3.04382	0.00233595	0.0158746	-0.240167	TRUE	2.44684	0.0144113	0.0597473	-0.209615	FALSE	0.335356	0.737356	0.96216	0.0305523	FALSE
chr1	12916032	Slco5a1	240726	0	12856631	12981216	-	0.523209	1	1	0.816667	0.903226	0.6	0.82	1	0.846154	0.746667	2.73167	0.00630141	0.0357926	-0.153846	FALSE	3.54065	0.000399136	0.00334465	-0.253333	TRUE	1.27046	0.203922	0.706271	-0.0994872	FALSE
chr1	12929989	Slco5a1	240726	0	12856631	12981216	-	0.411181	0.901786	0.875	0.876289	0.852941	0.755556	0.648352	0.891304	0.866667	0.683824	0.693435	0.488036	0.755998	-0.0246377	FALSE	2.98333	0.00285132	0.0165702	-0.207481	TRUE	2.58903	0.00962475	0.174599	-0.182843	FALSE
chr1	12939660	Slco5a1	240726	0	12856631	12981216	-	0.333555	0.826087	0.823529	0.446154	0.565217	0.780488	0.380952	0.825	0.495495	0.538462	2.63399	0.00843891	0.0452779	-0.329505	TRUE	1.88918	0.0588676	0.17378	-0.286538	FALSE	0.699989	0.483934	0.890992	0.042966	FALSE
chr1	12962056	Slco5a1	240726	0	12856631	12981216	-	0.153791	0.868421	0.944444	0.666667	0.647059	0.75	0.769231	0.892857	0.655172	0.76	3.25287	0.00114247	0.00873862	-0.237685	TRUE	1.70006	0.0891203	0.234963	-0.132857	FALSE	0.889271	0.373858	0.839676	0.104828	FALSE
chr1	12966219	Slco5a1	240726	0	12856631	12981216	-	0.120376	0.895425	0.924138	0.482014	0.462121	0.486239	0.593333	0.909396	0.472325	0.548263	10.494	9.20147e-26	1.85724e-23	-0.437071	TRUE	10.1321	3.98019e-24	3.8976e-21	-0.361133	TRUE	1.41161	0.158065	0.647869	0.0759378	FALSE
chr1	12966241	Slco5a1	240726	0	12856631	12981216	-	0.120199	0.925287	0.955696	0.698718	0.652482	0.677686	0.748571	0.939759	0.676768	0.719595	8.13763	4.03078e-16	3.48951e-14	-0.262991	TRUE	6.99898	2.57824e-12	2.75298e-10	-0.220164	TRUE	1.00023	0.317197	0.804408	0.0428269	FALSE
chr1	12986094	Slco5a1	240726	-4877	12856631	12981216	-	-4877	0.885714	0.787879	0.869565	0.642857	0.722222	0.580645	0.838235	0.783784	0.6125	0.801071	0.42309	0.704354	-0.0544515	FALSE	2.67182	0.00754419	0.0359719	-0.225735	TRUE	2.24257	0.0249245	0.291944	-0.171284	FALSE
chr1	12989473	Slco5a1	240726	-8256	12856631	12981216	-	-8256	1	0.810811	0.361905	0.423913	0.483871	0.536082	0.892308	0.390863	0.523438	6.48464	8.89453e-11	3.71367e-09	-0.501445	TRUE	5.29732	1.17512e-07	3.45631e-06	-0.36887	TRUE	1.59362	0.111021	0.569753	0.132575	FALSE
chr1	12992574	Slco5a1	240726	-11357	12856631	12981216	-	-11357	0.725	0.837209	0.429577	0.666667	0.622951	0.479592	0.783133	0.52521	0.534591	2.64935	0.00806468	0.0436597	-0.257922	TRUE	1.70366	0.0884447	0.233657	-0.248541	FALSE	0.399685	0.689388	0.953005	0.00938111	FALSE
chr1	12992624	Slco5a1	240726	-11407	12856631	12981216	-	-11407	0.833333	0.803922	0.442857	0.505747	0.618182	0.451613	0.818182	0.46696	0.513514	3.93122	8.45169e-05	0.000946463	-0.351221	TRUE	2.80514	0.00502944	0.0260936	-0.304668	TRUE	0.965059	0.334515	0.81596	0.0465532	FALSE
chr1	12992732	Slco5a1	240726	-11515	12856631	12981216	-	-11515	0.85	0.762931	0.401408	0.555556	0.60241	0.484848	0.785256	0.487578	0.524194	5.61683	1.94494e-08	5.30726e-07	-0.297679	TRUE	5.40611	6.44079e-08	2.05931e-06	-0.261063	TRUE	1.29895	0.19396	0.694948	0.0366159	FALSE
chr1	12994350	Slco5a1	240726	-13133	12856631	12981216	-	-13133	0.75	0.642857	0.363636	0.384615	0.466667	0.333333	0.7	0.369565	0.407407	2.6089	0.00908336	0.0480203	-0.330435	TRUE	2.25675	0.0240237	0.0886689	-0.292593	FALSE	0.1267	0.899178	0.986889	0.0378422	FALSE
chr1	13011250	Slco5a1	240726	-30033	12856631	12981216	-	-30033	0.521739	0.434783	0.05	0.025	0.0689655	0.119048	0.478261	0.04	0.0985915	5.47953	4.26459e-08	1.08485e-06	-0.438261	TRUE	4.13516	3.54709e-05	0.000448346	-0.379669	TRUE	1.24755	0.212197	0.715398	0.0585915	FALSE
chr1	13054341	Prdm14	383491	49167	13103509	13117244	-	49167	0.951049	0.96729	0.787097	0.863636	0.721649	0.664865	0.960784	0.830028	0.684397	4.78497	1.71015e-06	3.03602e-05	-0.130756	FALSE	6.02087	1.73479e-09	8.83856e-08	-0.276387	TRUE	2.57426	0.0100454	0.178824	-0.145631	FALSE
chr1	13069112	Prdm14	383491	34396	13103509	13117244	-	34396	1	0.948718	0.847619	0.763441	0.869565	0.697674	0.970149	0.808081	0.757576	3.30968	0.000934022	0.00737729	-0.162068	FALSE	4.17381	2.99548e-05	0.000388585	-0.212573	TRUE	0.51688	0.60524	0.932651	-0.0505051	FALSE
chr1	13069297	Prdm14	383491	34211	13103509	13117244	-	34211	1	0.988506	0.833333	0.622807	0.844156	0.832117	0.992126	0.72807	0.836449	7.42307	1.14439e-13	7.34031e-12	-0.264056	TRUE	4.08535	4.401e-05	0.000536808	-0.155677	FALSE	1.95033	0.0511372	0.412913	0.108378	FALSE
chr1	13072632	Prdm14	383491	30876	13103509	13117244	-	30876	0.96063	0.949367	0.835714	0.77551	0.776119	0.713043	0.956311	0.810924	0.736264	3.56765	0.000360191	0.003295	-0.145386	FALSE	5.84159	5.17049e-09	2.29828e-07	-0.220047	TRUE	1.29316	0.195956	0.697215	-0.0746606	FALSE
chr1	13072840	Prdm14	383491	30668	13103509	13117244	-	30668	0.992126	0.987179	0.726619	0.838384	0.808824	0.896552	0.990244	0.773109	0.86413	6.97736	3.0078e-12	1.58154e-10	-0.217135	TRUE	5.55858	2.71984e-08	9.76414e-07	-0.126113	FALSE	1.75523	0.0792205	0.49916	0.0910212	FALSE
chr1	13077398	Prdm14	383491	26110	13103509	13117244	-	26110	0.878788	0.897727	0.587097	0.566138	0.742574	0.601093	0.893939	0.575581	0.651408	5.55289	2.80991e-08	7.41724e-07	-0.318358	TRUE	4.20552	2.60485e-05	0.000345628	-0.242531	TRUE	1.43136	0.152328	0.639645	0.0758271	FALSE
chr1	13079358	Prdm14	383491	24150	13103509	13117244	-	24150	0.987342	0.930233	0.821918	0.916667	0.787879	0.75641	0.967213	0.864662	0.765766	2.58119	0.0098459	0.0512111	-0.102551	FALSE	4.28207	1.85159e-05	0.000259274	-0.201447	TRUE	1.91581	0.0553893	0.427631	-0.0988959	FALSE
chr1	13094905	Prdm14	383491	8603	13103509	13117244	-	8603	0.556604	0.558824	0.290076	0.276596	0.444444	0.34	0.557692	0.283088	0.383721	3.82081	0.000133014	0.00140168	-0.274604	TRUE	2.94545	0.00322481	0.0182905	-0.173971	FALSE	1.60365	0.10879	0.565552	0.100633	FALSE
chr1	13095616	Prdm14	383491	7892	13103509	13117244	-	7892	0.903226	0.741935	0.579365	0.448276	0.728571	0.530973	0.822581	0.516529	0.606557	3.50377	0.000458715	0.00404961	-0.306052	TRUE	2.81264	0.00491362	0.025619	-0.216023	TRUE	1.25347	0.210034	0.713044	0.0900285	FALSE
chr1	13096121	Prdm14	383491	7387	13103509	13117244	-	7387	0.9	0.915966	0.656566	0.689655	0.760563	0.668831	0.912338	0.678808	0.697778	6.63797	3.18028e-11	1.42926e-09	-0.23353	TRUE	6.20293	5.54217e-10	3.24328e-08	-0.21456	TRUE	0.941183	0.346611	0.823771	0.0189698	FALSE
chr1	13100078	Prdm14	383491	3430	13103509	13117244	-	3430	0.96	0.904762	0.685185	0.625	0.705882	0.533333	0.934783	0.656863	0.580645	4.12353	3.73112e-05	0.000464888	-0.27792	TRUE	2.21445	0.0267981	0.0964007	-0.354137	FALSE	0.00357024	0.997151	0.999629	-0.0762176	FALSE
chr1	13130857	Ncoa2	17978	0	13129240	13364164	-	0.993117	0.820513	0.900621	0.653846	0.811111	0.72549	0.607143	0.885	0.753521	0.663551	1.89877	0.0575947	0.197807	-0.131479	FALSE	2.80634	0.00501075	0.0260166	-0.221449	TRUE	1.10351	0.269807	0.769374	-0.0899697	FALSE
chr1	13143606	Ncoa2	17978	0	13129240	13364164	-	0.938848	0.957746	0.77381	0.360406	0.761905	0.809524	0.422535	0.858065	0.517028	0.566372	7.421	1.16235e-13	7.45014e-12	-0.341037	TRUE	4.95094	7.38555e-07	1.67972e-05	-0.291693	TRUE	1.39944	0.16168	0.653015	0.0493438	FALSE
chr1	13146106	Ncoa2	17978	0	13129240	13364164	-	0.928207	0.7	0.933333	0.181818	0.473684	0.444444	0.5	0.84	0.288462	0.466667	4.81402	1.47921e-06	2.66852e-05	-0.551538	TRUE	2.72158	0.00649701	0.031975	-0.373333	TRUE	1.33236	0.18274	0.681371	0.178205	FALSE
chr1	13146145	Ncoa2	17978	0	13129240	13364164	-	0.928041	0.941176	0.722222	0.0810811	0.272727	0.352941	0.529412	0.828571	0.152542	0.441176	6.00511	1.91207e-09	6.35547e-08	-0.676029	TRUE	2.28783	0.0221477	0.0833237	-0.387395	FALSE	2.2844	0.0223481	0.275895	0.288634	FALSE
chr1	13148586	Ncoa2	17978	0	13129240	13364164	-	0.91765	0.88	0.773585	0.0227273	0.0196078	0.348837	0.175439	0.825243	0.0210526	0.25	11.598	4.21803e-31	1.20357e-28	-0.80419	TRUE	9.36433	7.65326e-21	4.58025e-18	-0.575243	TRUE	6.3352	2.37037e-10	9.53053e-08	0.228947	TRUE
chr1	13149926	Ncoa2	17978	0	13129240	13364164	-	0.911946	1	1	0.962963	0.955056	0.863636	0.632653	1	0.956897	0.704225	1.58746	0.112409	0.31637	-0.0431034	FALSE	5.21381	1.85005e-07	5.11828e-06	-0.295775	TRUE	3.07884	0.00207806	0.0682145	-0.252671	FALSE
chr1	13162424	Ncoa2	17978	0	13129240	13364164	-	0.858746	0.977778	1	0.755102	0.628571	0.774194	0.698413	0.988166	0.702381	0.723404	7.90282	2.72656e-15	2.14235e-13	-0.285785	TRUE	5.84827	4.96718e-09	2.22053e-07	-0.264761	TRUE	0.445553	0.65592	0.945723	0.0210233	FALSE
chr1	13162704	Ncoa2	17978	0	13129240	13364164	-	0.857554	0.932584	0.921053	0.09375	0.133333	0.580645	0.387097	0.927273	0.111111	0.451613	11.7042	1.21296e-31	3.56406e-29	-0.816162	TRUE	6.42058	1.35753e-10	9.3396e-09	-0.47566	TRUE	5.08389	3.69782e-07	6.98471e-05	0.340502	TRUE
chr1	13162711	Ncoa2	17978	0	13129240	13364164	-	0.857524	0.941176	0.948718	0.176471	0.0909091	0.565217	0.415094	0.944444	0.136842	0.460526	12.9938	1.32639e-38	5.5972e-36	-0.807602	TRUE	7.17021	7.48851e-13	9.07941e-11	-0.483918	TRUE	4.55856	5.15065e-06	0.00067839	0.323684	TRUE
chr1	13165052	Ncoa2	17978	0	13129240	13364164	-	0.847559	0.458015	0.36036	0.258537	0.729469	0.885057	0.535354	0.396601	0.495146	0.642105	1.05028	0.293588	0.578659	0.0985451	FALSE	5.05863	4.2229e-07	1.0425e-05	0.245505	TRUE	4.48129	7.41922e-06	0.000919909	0.14696	FALSE
chr1	13169010	Ncoa2	17978	0	13129240	13364164	-	0.830711	0.785714	0.642857	0.343284	0.294118	0.473684	0.368421	0.738095	0.333333	0.421053	3.77046	0.000162946	0.00167058	-0.404762	TRUE	2.55683	0.0105632	0.0468878	-0.317043	TRUE	0.941744	0.346324	0.823635	0.0877193	FALSE
chr1	13181474	Ncoa2	17978	0	13129240	13364164	-	0.777656	0.933333	0.88785	0.643411	0.578431	0.612245	0.525424	0.913223	0.614719	0.550898	5.60071	2.13478e-08	5.77625e-07	-0.298505	TRUE	7.79372	6.50641e-15	1.24816e-12	-0.362325	TRUE	0.725809	0.467956	0.884332	-0.0638204	FALSE
chr1	13186690	Ncoa2	17978	0	13129240	13364164	-	0.755453	0.830508	0.901961	0.348148	0.617647	0.430769	0.381818	0.863636	0.438424	0.4	5.38779	7.13293e-08	1.73107e-06	-0.425213	TRUE	8.18705	2.67712e-16	6.89135e-14	-0.463636	TRUE	0.763499	0.445166	0.874643	-0.0384236	FALSE
chr1	13209686	Ncoa2	17978	0	13129240	13364164	-	0.657566	0.828947	0.824324	0.698795	0.77451	0.5625	0.525862	0.826667	0.740541	0.538889	1.3783	0.168111	0.412341	-0.0861261	FALSE	3.90061	9.59502e-05	0.00102988	-0.287778	TRUE	2.07116	0.0383437	0.360794	-0.201652	FALSE
chr1	13210440	Ncoa2	17978	0	13129240	13364164	-	0.654356	0.789474	0.925234	0.708333	0.58209	0.461538	0.31746	0.904762	0.634783	0.359551	3.15122	0.00162591	0.0117362	-0.269979	TRUE	5.12906	2.91187e-07	7.56997e-06	-0.545211	TRUE	3.14668	0.00165137	0.0586034	-0.275232	FALSE
chr1	13210529	Ncoa2	17978	0	13129240	13364164	-	0.653977	1	0.953642	0.923077	0.902655	0.8	0.601852	0.962366	0.910995	0.668712	2.24481	0.0247806	0.105414	-0.0513708	FALSE	5.22447	1.74651e-07	4.86745e-06	-0.293654	TRUE	3.00412	0.00266349	0.080259	-0.242283	FALSE
chr1	13213605	Ncoa2	17978	0	13129240	13364164	-	0.640884	0.704225	0.532258	0.208333	0.284483	0.235294	0.235294	0.62406	0.255319	0.235294	6.85187	7.28926e-12	3.62277e-10	-0.368741	TRUE	6.02925	1.64722e-09	8.44991e-08	-0.388766	TRUE	0.198429	0.84271	0.979092	-0.020025	FALSE
chr1	13231989	Ncoa2	17978	0	13129240	13364164	-	0.562629	1	1	0.285714	0.415385	0.555556	0.390244	1	0.364486	0.440678	11.1417	7.85734e-29	1.94188e-26	-0.635514	TRUE	6.32361	2.55521e-10	1.6316e-08	-0.559322	TRUE	1.1236	0.261182	0.761978	0.076192	FALSE
chr1	13232001	Ncoa2	17978	0	13129240	13364164	-	0.562578	0.977273	0.973262	0.283582	0.576923	0.888889	0.441176	0.974026	0.488789	0.578231	9.50272	2.0447e-21	2.9838e-19	-0.485237	TRUE	3.34037	0.000836658	0.00613852	-0.395795	TRUE	3.16929	0.00152812	0.0556457	0.0894421	FALSE
chr1	13232055	Ncoa2	17978	0	13129240	13364164	-	0.562348	0.769231	0.63388	0.015873	0.0320513	0.288889	0.117647	0.657658	0.0273973	0.170068	11.3255	9.8117e-30	2.57805e-27	-0.63026	TRUE	6.53612	6.31356e-11	4.74427e-09	-0.48759	TRUE	3.85271	0.000116816	0.0085412	0.142671	FALSE
chr1	13232088	Ncoa2	17978	0	13129240	13364164	-	0.562207	0.909091	0.926471	0.130081	0.227848	0.515152	0.395349	0.921466	0.185053	0.435897	15.603	6.94565e-55	5.77568e-52	-0.736413	TRUE	10.8689	1.6209e-27	2.59389e-24	-0.485569	TRUE	5.77725	7.59301e-09	2.19459e-06	0.250844	TRUE
chr1	13232350	Ncoa2	17978	0	13129240	13364164	-	0.561092	0.97561	0.972973	0.460784	0.625	0.765957	0.671642	0.974359	0.524096	0.710526	8.37152	5.68809e-17	5.42615e-15	-0.450263	TRUE	1.85146	0.064103	0.185021	-0.263833	FALSE	2.27499	0.0229065	0.279478	0.18643	FALSE
chr1	13293863	Ncoa2	17978	0	13129240	13364164	-	0.29925	0.181818	0.0666667	0	0.0769231	0.529412	0.137931	0.126984	0.0322581	0.282609	1.63818	0.101383	0.294865	-0.0947261	FALSE	2.01101	0.0443241	0.140963	0.155625	FALSE	3.71126	0.000206234	0.0131798	0.250351	TRUE
chr1	13294382	Ncoa2	17978	0	13129240	13364164	-	0.297041	0.952381	1	0.360656	0.576923	1	0.375	0.969697	0.425287	0.62963	7.70277	1.33148e-14	9.62475e-13	-0.54441	TRUE	2.24431	0.0248123	0.0908864	-0.340067	FALSE	1.94106	0.0522515	0.416859	0.204342	FALSE
chr1	13294741	Ncoa2	17978	0	13129240	13364164	-	0.295513	0.928571	0.916667	0.0517241	0	0.727273	0.2	0.924242	0.0361446	0.423077	12.8449	9.18688e-38	3.72634e-35	-0.888098	TRUE	3.07508	0.00210445	0.0129792	-0.501166	TRUE	3.14829	0.00164229	0.0583938	0.386932	FALSE
chr1	13304488	Ncoa2	17978	0	13129240	13364164	-	0.254023	0.475	0.37037	0.0666667	0	0.294118	0.310345	0.432836	0.0379747	0.304348	6.49097	8.5284e-11	3.57136e-09	-0.394861	TRUE	1.25697	0.208763	0.422125	-0.128488	FALSE	4.30432	1.67499e-05	0.00181013	0.266373	TRUE
chr1	13304762	Ncoa2	17978	0	13129240	13364164	-	0.252856	0.776471	0.833333	0.0759494	0.207547	0.5	0.347826	0.798561	0.128788	0.389474	8.4172	3.856e-17	3.73936e-15	-0.669773	TRUE	3.70753	0.000209293	0.00196588	-0.409087	TRUE	2.75313	0.00590293	0.131588	0.260686	FALSE
chr1	13304790	Ncoa2	17978	0	13129240	13364164	-	0.252737	1	0.930556	0.488889	0.7	0.8125	0.679487	0.969697	0.58125	0.718182	9.38013	6.58916e-21	9.1747e-19	-0.388447	TRUE	4.83936	1.30256e-06	2.7283e-05	-0.251515	TRUE	2.59986	0.00932613	0.171499	0.136932	FALSE
chr1	13304797	Ncoa2	17978	0	13129240	13364164	-	0.252707	0.912281	0.84	0.326923	0.47619	0.8	0.615385	0.878505	0.393617	0.656716	4.82279	1.41564e-06	2.56531e-05	-0.484888	TRUE	2.70298	0.00687202	0.0334227	-0.221788	TRUE	2.59541	0.00944781	0.172792	0.263099	FALSE
chr1	13306691	Ncoa2	17978	0	13129240	13364164	-	0.244645	0.470588	0.888889	0.0333333	0	0.307692	0.4	0.685714	0.0243902	0.357143	7.44646	9.58813e-14	6.20609e-12	-0.661324	TRUE	2.77208	0.00556997	0.0283048	-0.328571	TRUE	3.91231	9.14162e-05	0.00706969	0.332753	TRUE
chr1	13307210	Ncoa2	17978	0	13129240	13364164	-	0.242436	0.97561	1	0.731707	0.76	0.695652	0.652174	0.983333	0.742424	0.666667	3.52196	0.000428364	0.00381962	-0.240909	TRUE	4.68188	2.84257e-06	5.31209e-05	-0.316667	TRUE	0.655391	0.512216	0.901875	-0.0757576	FALSE
chr1	13389963	Ncoa2	17978	-25798	13129240	13364164	-	-25798	0.469697	0.372093	0.0131579	0.0305344	0.304348	0.1625	0.431193	0.0241546	0.214286	9.43082	4.06878e-21	5.77931e-19	-0.407038	TRUE	2.62473	0.00867168	0.0401621	-0.216907	TRUE	5.05069	4.40218e-07	8.13704e-05	0.190131	FALSE
chr1	13389969	Ncoa2	17978	-25804	13129240	13364164	-	-25804	0.803922	0.76	0.0296296	0.08	0.4375	0.191489	0.785311	0.0611111	0.280543	18.133	1.74977e-73	2.91306e-70	-0.7242	TRUE	9.55608	1.22306e-21	8.35733e-19	-0.504768	TRUE	6.82051	9.07165e-12	4.87623e-09	0.219432	TRUE
chr1	13390081	Ncoa2	17978	-25916	13129240	13364164	-	-25916	0.621622	0.566667	0.0701754	0.09375	0.514286	0.180328	0.597015	0.0849673	0.302083	8.01969	1.06013e-15	8.75221e-14	-0.512048	TRUE	3.29813	0.00097332	0.00694465	-0.294932	TRUE	4.41607	1.00512e-05	0.00118437	0.217116	TRUE
chr1	13467366	Tram1	72265	87416	13554783	13579945	-	87416	0.846154	0.83871	0.428571	0.4875	0.607843	0.712121	0.842105	0.454054	0.666667	4.64793	3.35283e-06	5.53222e-05	-0.388051	TRUE	2.33309	0.0196435	0.0759575	-0.175439	FALSE	1.95087	0.0510723	0.41269	0.212613	FALSE
chr1	13520569	Tram1	72265	34213	13554783	13579945	-	34213	0.947368	1	0.813333	0.892857	0.705882	0.653846	0.969697	0.847328	0.669643	1.11977	0.262812	0.542916	-0.122369	FALSE	4.14073	3.46197e-05	0.000439156	-0.300054	TRUE	2.555	0.0106188	0.184432	-0.177685	FALSE
chr1	13566668	Tram1	72265	0	13554783	13579945	-	0.527661	0.888889	0.784091	0.344086	0.440678	0.840909	0.469136	0.837079	0.381579	0.6	8.51095	1.72515e-17	1.7344e-15	-0.4555	TRUE	2.72236	0.00648165	0.0319146	-0.237079	TRUE	3.14748	0.00164686	0.0585061	0.218421	FALSE
chr1	13566673	Tram1	72265	0	13554783	13579945	-	0.527462	0.944444	0.920455	0.516129	0.728814	0.954545	0.621951	0.932584	0.598684	0.738095	5.65925	1.52037e-08	4.23699e-07	-0.3339	TRUE	1.47522	0.140154	0.322957	-0.194489	FALSE	2.47558	0.0133019	0.20912	0.139411	FALSE
chr1	13566697	Tram1	72265	0	13554783	13579945	-	0.526508	0.918367	0.849057	0.289474	0.733333	0.85	0.628571	0.882353	0.415094	0.709091	4.16448	3.12069e-05	0.000397478	-0.467259	TRUE	1.98507	0.0471368	0.147535	-0.173262	FALSE	2.91847	0.00351754	0.0959626	0.293997	FALSE
chr1	13578874	Tram1	72265	0	13554783	13579945	-	0.0425642	0.2	0.388889	0	0	0.142857	0.133333	0.30303	0	0.137931	4.14613	3.38139e-05	0.000426375	-0.30303	TRUE	1.66371	0.0961712	0.248044	-0.165099	FALSE	2.0498	0.0403838	0.369985	0.137931	FALSE
chr1	13580735	Tram1	72265	-789	13554783	13579945	-	-789	0.730994	0.72381	0.511628	0.5	0.537634	0.572289	0.728261	0.505464	0.559846	4.30521	1.66828e-05	0.000229411	-0.222796	TRUE	3.9754	7.02604e-05	0.000793959	-0.168415	FALSE	1.04645	0.295351	0.78912	0.0543811	FALSE
chr1	13612283	Lactb2	212442	3696	13615980	13650590	-	3696	0.791667	0.765306	0.757282	0.511628	0.544444	0.520325	0.778351	0.645503	0.530516	2.22234	0.0262605	0.110173	-0.132848	FALSE	5.20386	1.95196e-07	5.35977e-06	-0.247834	TRUE	1.85193	0.064036	0.455797	-0.114986	FALSE
chr1	13633391	Lactb2	212442	0	13615980	13650590	-	0.496937	0.941176	0.985075	0.465753	0.490385	0.733333	0.663636	0.960526	0.480226	0.688235	10.1149	4.74609e-24	8.51567e-22	-0.4803	TRUE	6.88388	5.82441e-12	5.71502e-10	-0.272291	TRUE	3.47147	0.00051761	0.0261106	0.208009	TRUE
chr1	13649577	Lactb2	212442	0	13615980	13650590	-	0.029269	0.197674	0.311258	0.038961	0.0536585	0.12766	0.0933333	0.286082	0.0473538	0.106557	5.13634	2.80145e-07	5.98543e-06	-0.238729	TRUE	3.0493	0.00229374	0.0139114	-0.179525	FALSE	1.89681	0.0578535	0.435871	0.0592036	FALSE
chr1	13649669	Lactb2	212442	0	13615980	13650590	-	0.0266108	0.543147	0.581308	0.250746	0.147186	0.307692	0.323204	0.571038	0.190715	0.318015	8.80466	1.31244e-18	1.47661e-16	-0.380323	TRUE	6.24216	4.31581e-10	2.5999e-08	-0.253024	TRUE	2.67467	0.00748032	0.151079	0.1273	FALSE
chr1	13649776	Lactb2	212442	0	13615980	13650590	-	0.0235192	0.51145	0.475728	0.037594	0.0659341	0.223684	0.207692	0.495726	0.0539683	0.213592	8.32837	8.19603e-17	7.68607e-15	-0.441758	TRUE	5.59411	2.2176e-08	8.17159e-07	-0.282134	TRUE	4.07593	4.58302e-05	0.00410737	0.159624	FALSE
chr1	13649793	Lactb2	212442	0	13615980	13650590	-	0.023028	0.375661	0.338346	0.0309735	0.025641	0.214876	0.110553	0.360248	0.0285036	0.15	12.297	9.40517e-35	3.26602e-32	-0.331745	TRUE	5.52345	3.32412e-08	1.16137e-06	-0.210248	TRUE	5.99814	1.99592e-09	6.53753e-07	0.121496	FALSE
chr1	13658247	Xkr9	381246	-604	13658852	13691804	+	-604	0.642857	0.765625	0.358491	0.636364	0.416667	0.5	0.708333	0.44	0.464286	1.67863	0.0932246	0.278304	-0.268333	FALSE	2.86397	0.00418364	0.022533	-0.244048	TRUE	0.250131	0.802486	0.972935	0.0242857	FALSE
chr1	13681387	Xkr9	381246	0	13658852	13691804	+	0.683874	0.93617	0.956204	0.110345	0.0813953	0.529412	0.504	0.946043	0.0946372	0.514286	24.5156	1.00715e-132	8.48895e-129	-0.851406	TRUE	9.3522	8.58399e-21	5.105e-18	-0.431757	TRUE	10.5362	5.88425e-26	3.0558e-22	0.419648	TRUE
chr1	13719894	Xkr9	381246	28089	13658852	13691804	+	28089	0.9375	0.75	0.480769	0.428571	0.548387	0.305556	0.825	0.4625	0.41791	3.51355	0.000442153	0.00392371	-0.3625	TRUE	4.55566	5.22218e-06	8.90367e-05	-0.40709	TRUE	0.681773	0.495382	0.895481	-0.0445896	FALSE
chr1	13810252	Gm5523	433273	-33241	13775766	13777010	-	-33241	0.983607	0.948905	0.895833	0.824121	0.744186	0.736264	0.955224	0.854227	0.738806	3.33708	0.000846648	0.0067956	-0.100996	FALSE	6.06063	1.3559e-09	7.11559e-08	-0.216418	TRUE	2.59011	0.00959445	0.174292	-0.115421	FALSE
chr1	13833045	Gm5523	433273	-56034	13775766	13777010	-	-56034	0.836735	0.911765	0.571429	0.566038	0.56	0.666667	0.86747	0.568627	0.629371	4.33063	1.48681e-05	0.000207277	-0.298842	TRUE	3.39331	0.000690522	0.00524975	-0.238099	TRUE	0.770159	0.441206	0.872941	0.0607432	FALSE
chr1	13842717	Gm5523	433273	-65706	13775766	13777010	-	-65706	0.979167	0.944954	0.801653	0.928571	0.783133	0.727273	0.955414	0.875433	0.751295	2.87789	0.00400347	0.0247358	-0.0799815	FALSE	3.41232	0.000644123	0.00496003	-0.204119	TRUE	1.53253	0.125392	0.596364	-0.124137	FALSE
chr1	13843876	Gm5523	433273	-66865	13775766	13777010	-	-66865	0.9375	0.909091	0.571429	0.553571	0.6	0.5	0.925926	0.561224	0.531915	3.47887	0.00050353	0.00438247	-0.364701	TRUE	4.83477	1.33299e-06	2.78273e-05	-0.394011	TRUE	0.494655	0.620844	0.937108	-0.0293096	FALSE
chr1	13852798	Gm5523	433273	-75787	13775766	13777010	-	-75787	0.927273	0.943396	0.75	0.646341	0.615385	0.705202	0.935185	0.702247	0.67148	6.09965	1.06299e-09	3.70104e-08	-0.232938	TRUE	6.50266	7.89111e-11	5.78681e-09	-0.263705	TRUE	1.04056	0.29808	0.791061	-0.030767	FALSE
chr1	13852837	Gm5523	433273	-75826	13775766	13777010	-	-75826	0.5	0.833333	0.435897	0.394737	0.560976	0.405063	0.65	0.415584	0.458333	2.66438	0.00771315	0.0421335	-0.234416	TRUE	1.97739	0.0479973	0.149521	-0.191667	FALSE	0.8095	0.418227	0.862012	0.0427489	FALSE
chr1	13879430	Gm5523	433273	-102419	13775766	13777010	-	-102419	0.935961	0.897778	0.670498	0.59176	0.754098	0.625984	0.915888	0.630682	0.667553	5.22109	1.77877e-07	3.96799e-06	-0.285206	TRUE	4.13735	3.51342e-05	0.000444765	-0.248335	TRUE	0.897351	0.369532	0.837132	0.0368714	FALSE
chr1	13895615	Gm5523	433273	-118604	13775766	13777010	-	-118604	0.923077	1	0.607143	0.789474	0.722222	0.65	0.958333	0.680851	0.684211	2.93476	0.00333808	0.0213195	-0.277482	TRUE	2.83097	0.00464071	0.0244802	-0.274123	TRUE	0.0595219	0.952536	0.994066	0.00335946	FALSE
chr1	13919315	Gm5523	433273	-142304	13775766	13777010	-	-142304	0.931034	0.967742	0.72	0.720588	0.675676	0.609524	0.95	0.720339	0.626761	4.35704	1.31833e-05	0.000186314	-0.229661	TRUE	5.16511	2.40297e-07	6.4116e-06	-0.323239	TRUE	1.24184	0.214295	0.717592	-0.0935784	FALSE
chr1	13955300	Gm5523	433273	-178289	13775766	13777010	-	-178289	0.928571	0.84	0.668966	0.661765	0.591549	0.637363	0.880435	0.66548	0.617284	4.1322	3.59311e-05	0.000449676	-0.214954	TRUE	3.56333	0.00036618	0.00311628	-0.263151	TRUE	0.968197	0.332946	0.814986	-0.0481965	FALSE
chr1	13955486	Gm5523	433273	-178475	13775766	13777010	-	-178475	0.945205	0.970588	0.916201	0.830357	0.790323	0.732484	0.957447	0.883162	0.748858	2.47136	0.01346	0.0656123	-0.0742853	FALSE	3.12835	0.00175792	0.0112273	-0.208588	TRUE	1.92517	0.0542082	0.423706	-0.134303	FALSE
chr1	13999326	Eya1	14048	159712	14159039	14294651	-	159712	0.873239	0.877119	0.609756	0.716895	0.548387	0.622642	0.876221	0.671018	0.595238	4.49935	6.8162e-06	0.000103974	-0.205203	TRUE	7.27727	3.40643e-13	4.47598e-11	-0.280983	TRUE	1.42008	0.155585	0.644311	-0.0757802	FALSE
chr1	14099507	Eya1	14048	59531	14159039	14294651	-	59531	0.147059	0.15	0.325	0.619048	0.4	0.409091	0.148148	0.42623	0.404255	3.34839	0.000812819	0.00656479	0.278081	TRUE	2.99227	0.00276915	0.0161852	0.256107	TRUE	0.505411	0.61327	0.934979	-0.0219742	FALSE
chr1	14141360	Eya1	14048	17678	14159039	14294651	-	17678	0.0933333	0.0615385	0.021645	0.166667	0.543478	0.196262	0.0785714	0.0946237	0.300654	0.0756168	0.939724	0.983179	0.0160522	FALSE	4.89826	9.66907e-07	2.11427e-05	0.222082	TRUE	6.55234	5.66439e-11	2.58696e-08	0.20603	TRUE
chr1	14212166	Eya1	14048	0	14159039	14300280	-	0.623856	0.981481	0.866667	0.840909	0.727273	0.777778	0.625	0.940476	0.80303	0.690476	2.33444	0.0195727	0.0879449	-0.137446	FALSE	3.3917	0.000694613	0.0052749	-0.25	TRUE	1.34909	0.177307	0.6741	-0.112554	FALSE
chr1	14292284	Eya1	14048	0	14159039	14300280	-	0.0566125	1	1	0.827957	0.923077	0.56	0.705882	1	0.856061	0.644068	2.68152	0.00732875	0.0404379	-0.143939	FALSE	5.76164	8.3303e-09	3.48855e-07	-0.355932	TRUE	2.13681	0.0326135	0.333595	-0.211993	FALSE
chr1	14292676	Eya1	14048	0	14159039	14300280	-	0.0538371	0.944444	0.939189	0.692737	0.7625	0.77381	0.705036	0.940909	0.725664	0.730942	6.85787	6.98947e-12	3.48238e-10	-0.215245	TRUE	5.96118	2.50417e-09	1.21902e-07	-0.209967	TRUE	0.186226	0.852268	0.980443	0.00527799	FALSE
chr1	14311512	Eya1	14048	-11231	14159039	14300280	-	-11231	0.779661	0.916667	0.575949	0.607143	0.619565	0.68254	0.841121	0.590604	0.661922	4.45911	8.23007e-06	0.000122902	-0.250517	TRUE	3.77653	0.000159026	0.0015658	-0.1792	FALSE	1.12851	0.259103	0.760245	0.0713177	FALSE
chr1	14334807	Eya1	14048	-34526	14159039	14300280	-	-34526	0.84375	0.892857	0.757576	0.885714	0.75	0.6	0.866667	0.80198	0.646154	0.615654	0.538123	0.791447	-0.0646865	FALSE	2.83242	0.00461975	0.024392	-0.220513	TRUE	1.97568	0.0481914	0.401956	-0.155826	FALSE
chr1	14392586	Eya1	14048	-92305	14159039	14300280	-	-92305	0.954545	0.9	0.375	0.45	0.452381	0.548387	0.9375	0.4125	0.518519	5.91072	3.4062e-09	1.08045e-07	-0.525	TRUE	5.41385	6.16849e-08	1.98243e-06	-0.418981	TRUE	1.38685	0.165488	0.658347	0.106019	FALSE
chr1	14409470	Eya1	14048	-109189	14159039	14300280	-	-109189	0.897436	0.948718	0.434783	0.593023	0.604167	0.541284	0.923077	0.502488	0.56051	4.98283	6.26595e-07	1.23615e-05	-0.420589	TRUE	5.30369	1.13483e-07	3.35338e-06	-0.362567	TRUE	0.365334	0.714862	0.957952	0.058022	FALSE
chr1	14458283	Eya1	14048	-158002	14159039	14300280	-	-158002	0.95	0.885246	0.610169	0.736364	0.5	0.641791	0.925466	0.692308	0.597938	4.96196	6.97861e-07	1.36176e-05	-0.233158	TRUE	3.96614	7.30453e-05	0.000820287	-0.327528	TRUE	0.463123	0.643276	0.942837	-0.0943695	FALSE
chr1	14466479	Eya1	14048	-166198	14159039	14300280	-	-166198	0.935484	0.958333	0.732394	0.648649	0.533333	0.69863	0.945455	0.703704	0.650485	4.91719	8.77965e-07	1.67325e-05	-0.241751	TRUE	5.76762	8.03984e-09	3.38383e-07	-0.294969	TRUE	0.753155	0.451357	0.877301	-0.0532183	FALSE
chr1	14502739	Eya1	14048	-202458	14159039	14300280	-	-202458	0.98	0.939623	0.615385	0.647343	0.647059	0.63522	0.946032	0.635802	0.638767	6.56436	5.22558e-11	2.26766e-09	-0.310229	TRUE	8.84946	8.79441e-19	3.63716e-16	-0.307265	TRUE	0.627219	0.530516	0.908544	0.00296405	FALSE
chr1	14556037	Msc	17681	187391	14743429	14746047	-	187391	0.935484	0.978723	0.818182	0.809524	0.8	0.591837	0.961538	0.814815	0.685393	1.89658	0.0578831	0.198529	-0.146724	FALSE	4.62042	3.82958e-06	6.84185e-05	-0.276145	TRUE	1.47857	0.139256	0.619783	-0.129422	FALSE
chr1	14556267	Msc	17681	187161	14743429	14746047	-	187161	1	0.95	0.851562	0.864198	0.737705	0.714286	0.967742	0.856459	0.72327	2.7482	0.00599236	0.0343661	-0.111283	FALSE	5.09121	3.55786e-07	8.99784e-06	-0.244471	TRUE	2.84005	0.00451064	0.111969	-0.133189	FALSE
chr1	14574348	Msc	17681	169080	14743429	14746047	-	169080	0.921053	0.888889	0.674797	0.733333	0.529412	0.638095	0.907692	0.693989	0.602564	3.67845	0.00023466	0.00228501	-0.213703	TRUE	4.47082	7.79214e-06	0.000124679	-0.305128	TRUE	1.51826	0.12895	0.602721	-0.091425	FALSE
chr1	14574603	Msc	17681	168825	14743429	14746047	-	168825	0.947368	0.95	0.804598	0.666667	0.757576	0.673077	0.948718	0.761905	0.705882	3.00988	0.00261352	0.017424	-0.186813	FALSE	2.77404	0.00553651	0.0281686	-0.242836	TRUE	0.281616	0.778238	0.969064	-0.0560224	FALSE
chr1	14579752	Msc	17681	163676	14743429	14746047	-	163676	0.954545	0.935484	0.576471	0.590909	0.617647	0.560976	0.943396	0.581395	0.586667	5.23733	1.6292e-07	3.66242e-06	-0.362001	TRUE	4.10435	4.05447e-05	0.000501185	-0.35673	TRUE	0.0250082	0.980048	0.997528	0.00527132	FALSE
chr1	14579977	Msc	17681	163451	14743429	14746047	-	163451	0.847826	0.844262	0.621469	0.5	0.505051	0.559701	0.845794	0.56535	0.536481	6.87918	6.01975e-12	3.02866e-10	-0.280445	TRUE	7.20777	5.6875e-13	7.08302e-11	-0.309314	TRUE	0.717273	0.473205	0.886513	-0.0288689	FALSE
chr1	14583247	Msc	17681	160181	14743429	14746047	-	160181	0.923077	0.94	0.813953	0.721429	0.75	0.696296	0.934211	0.765799	0.714286	2.9952	0.00274267	0.0181379	-0.168411	FALSE	3.72591	0.000194613	0.00185136	-0.219925	TRUE	0.415429	0.677828	0.950626	-0.0515135	FALSE
chr1	14592485	Msc	17681	150943	14743429	14746047	-	150943	1	0.972222	0.865546	0.849057	0.830769	0.733333	0.984848	0.860465	0.784	2.77946	0.00544492	0.0317918	-0.124383	FALSE	4.37079	1.23797e-05	0.000184607	-0.200848	TRUE	1.48964	0.136318	0.615136	-0.0764651	FALSE
chr1	14592649	Msc	17681	150779	14743429	14746047	-	150779	0.920635	0.944444	0.791855	0.832335	0.646018	0.720238	0.933333	0.809278	0.690391	2.96992	0.00297874	0.0194136	-0.124055	FALSE	5.53547	3.10402e-08	1.0944e-06	-0.242942	TRUE	2.41072	0.0159209	0.23052	-0.118887	FALSE
chr1	14595229	Msc	17681	148199	14743429	14746047	-	148199	0.983871	1	0.87234	0.931507	0.684211	0.808511	0.989474	0.908333	0.752941	2.69326	0.00707565	0.0393085	-0.0811404	FALSE	5.48203	4.20467e-08	1.42323e-06	-0.236533	TRUE	2.9825	0.00285904	0.0840834	-0.155392	FALSE
chr1	14622295	Msc	17681	121133	14743429	14746047	-	121133	1	0.666667	0.589744	0.347826	0.384615	0.35	0.848485	0.5	0.358491	2.71405	0.00664667	0.0373673	-0.348485	TRUE	3.89015	0.000100183	0.00106746	-0.489994	TRUE	0.981185	0.326502	0.8109	-0.141509	FALSE
chr1	14682007	Msc	17681	61421	14743429	14746047	-	61421	0.864865	0.787879	0.820513	0.947368	0.533333	0.432432	0.828571	0.862069	0.461538	0.973283	0.330413	0.618032	0.0334975	FALSE	3.9376	8.22999e-05	0.000906185	-0.367033	TRUE	4.03227	5.52407e-05	0.00476613	-0.400531	TRUE
chr1	14687228	Msc	17681	56200	14743429	14746047	-	56200	0.981982	0.866667	0.724771	0.704225	0.826923	0.680556	0.930348	0.716667	0.741935	3.6942	0.000220579	0.00216724	-0.213682	TRUE	3.11801	0.00182077	0.0115508	-0.188413	FALSE	0.581431	0.56095	0.918979	0.0252688	FALSE
chr1	14702868	Msc	17681	40560	14743429	14746047	-	40560	1	0.952381	0.772727	0.777778	0.892857	0.725	0.974359	0.774194	0.794118	3.15233	0.00161972	0.0116991	-0.200165	TRUE	2.66224	0.00776225	0.0367916	-0.180241	FALSE	0.315157	0.752642	0.964819	0.0199241	FALSE
chr1	14702898	Msc	17681	40530	14743429	14746047	-	40530	0.909091	0.925	0.702479	0.692308	0.837209	0.666667	0.917808	0.699422	0.732143	3.96479	7.34592e-05	0.000837953	-0.218386	TRUE	1.70695	0.0878308	0.232488	-0.185665	FALSE	1.0867	0.277169	0.775204	0.0327209	FALSE
chr1	14703179	Msc	17681	40249	14743429	14746047	-	40249	0.9375	0.947368	0.816327	0.96	0.5625	0.678571	0.942857	0.864865	0.636364	0.997922	0.318317	0.605461	-0.0779923	FALSE	3.48614	0.000490044	0.00396384	-0.306494	TRUE	2.50097	0.0123853	0.201012	-0.228501	FALSE
chr1	14708303	Msc	17681	35125	14743429	14746047	-	35125	0.923077	0.88	0.6	0.694444	0.5	0.653846	0.901961	0.632075	0.583333	3.6138	0.000301738	0.00283325	-0.269885	TRUE	3.80259	0.00014319	0.00143615	-0.318627	TRUE	0.487404	0.625972	0.938407	-0.0487421	FALSE
chr1	14708339	Msc	17681	35089	14743429	14746047	-	35089	0.742857	0.970588	0.736842	0.565217	0.5625	0.65	0.855072	0.672131	0.611111	3.31474	0.000917296	0.00726683	-0.182941	FALSE	2.99362	0.00275692	0.0161277	-0.243961	TRUE	0.449172	0.653308	0.945154	-0.06102	FALSE
chr1	14758037	NA	NA	0	14746276	14767012	+	0.567178	0.64	0.617647	0.0149254	0.0784314	0.191489	0.2	0.627119	0.0423729	0.196262	8.64337	5.4578e-18	5.77632e-16	-0.584746	TRUE	3.89632	9.76653e-05	0.00104542	-0.430857	TRUE	2.4225	0.0154142	0.226471	0.153889	FALSE
chr1	14758201	NA	NA	0	14746276	14767012	+	0.575087	0.83	0.821782	0.420849	0.333333	0.482759	0.590476	0.825871	0.381356	0.546479	8.89324	5.9353e-19	6.91751e-17	-0.444515	TRUE	4.68061	2.86017e-06	5.33951e-05	-0.279392	TRUE	3.45974	0.0005407	0.0269636	0.165123	FALSE
chr1	14758229	NA	NA	0	14746276	14767012	+	0.576437	0.946667	0.985294	0.710526	0.68323	0.71134	0.702703	0.965035	0.698006	0.706122	7.95039	1.85929e-15	1.48984e-13	-0.267029	TRUE	6.07543	1.23654e-09	6.56103e-08	-0.258913	TRUE	0.178445	0.858374	0.981337	0.00811675	FALSE
chr1	14787374	NA	NA	20361	14746276	14767012	+	20361	0.9	0.92766	0.692308	0.752768	0.688406	0.642857	0.92	0.723938	0.660221	7.24989	4.1712e-13	2.47499e-11	-0.196062	FALSE	8.4303	3.44784e-17	1.05365e-14	-0.259779	TRUE	1.67634	0.0936719	0.533805	-0.0637172	FALSE
chr1	14870611	Trpa1	277328	0	14862729	14908943	-	0.829446	0.826531	0.775253	0.275194	0.339869	0.457516	0.38403	0.785425	0.310284	0.411058	10.6319	2.11715e-26	4.47059e-24	-0.475141	TRUE	9.24916	2.26273e-20	1.26003e-17	-0.374367	TRUE	2.81139	0.00493273	0.118144	0.100774	FALSE
chr1	14932097	Trpa1	277328	-23153	14862729	14908943	-	-23153	1	1	0.736842	0.894737	0.55	0.55	1	0.776316	0.55	2.33436	0.0195769	0.08796	-0.223684	FALSE	3.65944	0.000252766	0.0022977	-0.45	TRUE	2.35698	0.0184244	0.249405	-0.226316	FALSE
chr1	14957855	Trpa1	277328	-48911	14862729	14908943	-	-48911	0.885714	0.83871	0.512397	0.45	0.546512	0.506944	0.85567	0.484163	0.521739	6.58771	4.4665e-11	1.95955e-09	-0.371507	TRUE	6.07463	1.24273e-09	6.58912e-08	-0.333931	TRUE	0.767518	0.442774	0.87367	0.0375762	FALSE
chr1	14984888	Trpa1	277328	-75944	14862729	14908943	-	-75944	0.885714	0.875	0.6	0.7	0.789474	0.74359	0.881356	0.630769	0.758621	2.89803	0.00375509	0.0234799	-0.250587	TRUE	1.55745	0.119365	0.288833	-0.122735	FALSE	1.44945	0.147211	0.632276	0.127851	FALSE
chr1	14985725	Trpa1	277328	-76781	14862729	14908943	-	-76781	0.382114	0.438202	0.0666667	0.0143885	0.397436	0.102362	0.40566	0.03861	0.214634	8.37396	5.57141e-17	5.31989e-15	-0.36705	TRUE	1.41653	0.156621	0.348446	-0.191026	FALSE	3.40105	0.000671285	0.0314997	0.176024	FALSE
chr1	15008541	Trpa1	277328	-99597	14862729	14908943	-	-99597	0.797101	0.826923	0.3625	0.444444	0.468085	0.368932	0.809917	0.403727	0.4	4.35172	1.35074e-05	0.000190326	-0.406191	TRUE	3.59148	0.000328808	0.0028532	-0.409917	TRUE	0.163172	0.870383	0.983085	-0.00372671	FALSE
chr1	15008581	Trpa1	277328	-99637	14862729	14908943	-	-99637	0.603774	0.58042	0.139394	0.150838	0.27	0.265625	0.592715	0.145349	0.267123	8.19828	2.43843e-16	2.1668e-14	-0.447366	TRUE	6.36663	1.93228e-10	1.27297e-08	-0.325592	TRUE	2.63225	0.00848205	0.162553	0.121774	FALSE
chr1	15008717	Trpa1	277328	-99773	14862729	14908943	-	-99773	0.988764	0.967391	0.882353	0.857143	0.627451	0.640449	0.977901	0.868852	0.635714	3.58429	0.000338001	0.00312128	-0.109048	FALSE	8.42192	3.70372e-17	1.12522e-14	-0.342186	TRUE	4.74072	2.12958e-06	0.000320769	-0.233138	TRUE
chr1	15020177	Trpa1	277328	-111233	14862729	14908943	-	-111233	0.864407	0.896552	0.61875	0.525926	0.592593	0.619835	0.885714	0.576271	0.608911	5.96842	2.3956e-09	7.81694e-08	-0.309443	TRUE	4.90173	9.49961e-07	2.08261e-05	-0.276803	TRUE	0.580711	0.561436	0.919157	0.0326397	FALSE
chr1	15022742	Trpa1	277328	-113798	14862729	14908943	-	-113798	0.777778	0.893617	0.621429	0.666667	0.647059	0.549296	0.831683	0.641434	0.57513	3.04954	0.00229192	0.0156245	-0.190249	FALSE	3.46394	0.00053232	0.00424217	-0.256554	TRUE	1.12499	0.260592	0.761478	-0.0663047	FALSE
chr1	15031467	Trpa1	277328	-122523	14862729	14908943	-	-122523	0.970588	1	0.833333	0.65	0.722222	0.555556	0.983333	0.76	0.622222	3.33571	0.000850813	0.00682355	-0.223333	TRUE	2.8583	0.00425914	0.0228541	-0.361111	TRUE	0.58768	0.556747	0.917547	-0.137778	FALSE
chr1	15062543	Trpa1	277328	-153599	14862729	14908943	-	-153599	1	0.821429	0.670588	0.742424	0.693878	0.641304	0.9	0.701987	0.659574	3.43808	0.000585856	0.00498197	-0.198013	FALSE	3.83454	0.000125801	0.00129009	-0.240426	TRUE	0.701763	0.482827	0.890528	-0.0424123	FALSE
chr1	15062593	Trpa1	277328	-153649	14862729	14908943	-	-153649	0.931034	0.909091	0.690722	0.743902	0.745763	0.638889	0.919355	0.715084	0.676647	3.42615	0.000612196	0.00517013	-0.204271	TRUE	3.96151	7.44783e-05	0.000833756	-0.242708	TRUE	0.609656	0.542089	0.912612	-0.0384371	FALSE
chr1	15063945	Trpa1	277328	-155001	14862729	14908943	-	-155001	0.836735	0.785714	0.48855	0.512821	0.590361	0.55814	0.813187	0.5	0.570755	4.48599	7.25757e-06	0.000109934	-0.313187	TRUE	4.17878	2.93074e-05	0.000381508	-0.242432	TRUE	1.08888	0.276206	0.7745	0.0707547	FALSE
chr1	15085894	NA	NA	172816	15258711	15258997	-	172816	0.703911	0.783069	0.278607	0.304762	0.359223	0.32906	0.744565	0.291971	0.338279	10.8934	1.23909e-27	2.83634e-25	-0.452594	TRUE	9.75255	1.79887e-22	1.4065e-19	-0.406286	TRUE	1.47377	0.140543	0.621834	0.0463081	FALSE
chr1	15085931	NA	NA	172779	15258711	15258997	-	172779	0.938272	0.970297	0.732673	0.764706	0.711864	0.754098	0.956044	0.75	0.740331	5.49121	3.99199e-08	1.02194e-06	-0.206044	TRUE	4.06629	4.77678e-05	0.000575092	-0.215712	TRUE	0.0176307	0.985933	0.998261	-0.00966851	FALSE
chr1	15092202	NA	NA	166508	15258711	15258997	-	166508	0.927273	0.9	0.697674	0.647059	0.575758	0.763158	0.914286	0.670213	0.676056	4.56263	5.05163e-06	7.96707e-05	-0.244073	TRUE	3.58965	0.00033112	0.00286951	-0.238229	TRUE	0.0538241	0.957075	0.994637	0.00584357	FALSE
chr1	15105277	NA	NA	153433	15258711	15258997	-	153433	0.842105	0.829268	0.385321	0.394366	0.5	0.444444	0.835443	0.388889	0.469565	5.9139	3.3411e-09	1.06185e-07	-0.446554	TRUE	4.79133	1.65679e-06	3.34941e-05	-0.365878	TRUE	1.35688	0.174818	0.670875	0.0806763	FALSE
chr1	15105513	NA	NA	153197	15258711	15258997	-	153197	0.779661	0.75	0.575419	0.5	0.588889	0.496599	0.76378	0.543131	0.531646	3.95418	7.67972e-05	0.000870937	-0.220649	TRUE	4.13516	3.54708e-05	0.000448346	-0.232134	TRUE	0.0209071	0.98332	0.997985	-0.0114854	FALSE
chr1	15160753	NA	NA	97957	15258711	15258997	-	97957	0.883333	0.862745	0.659259	0.663462	0.777778	0.635417	0.873874	0.661088	0.696429	4.46014	8.19078e-06	0.00012238	-0.212786	TRUE	3.37855	0.000728697	0.0054862	-0.177445	FALSE	0.796232	0.425897	0.86586	0.0353407	FALSE
chr1	15162164	NA	NA	96546	15258711	15258997	-	96546	0.784615	0.682927	0.3625	0.385135	0.5	0.517986	0.70418	0.377193	0.513514	5.98824	2.12121e-09	6.98789e-08	-0.326987	TRUE	4.15154	3.30246e-05	0.000421921	-0.190667	FALSE	2.32858	0.0198811	0.259566	0.136321	FALSE
chr1	15181433	NA	NA	77277	15258711	15258997	-	77277	0.491228	0.401639	0.0434783	0.150685	0.345455	0.151899	0.430168	0.109244	0.231343	6.1565	7.43716e-10	2.66244e-08	-0.320924	TRUE	3.89318	9.89387e-05	0.00105663	-0.198824	FALSE	3.46112	0.00053793	0.0268652	0.1221	FALSE
chr1	15181545	NA	NA	77165	15258711	15258997	-	77165	0.62069	0.81203	0.530612	0.486842	0.538462	0.567901	0.753927	0.504	0.556391	2.93037	0.00338561	0.0215639	-0.249927	TRUE	1.99024	0.0465648	0.146202	-0.197536	FALSE	0.750332	0.453055	0.87806	0.052391	FALSE
chr1	15209001	NA	NA	49709	15258711	15258997	-	49709	0.848485	0.977273	0.691057	0.621359	0.571429	0.730769	0.922078	0.659292	0.678756	4.91429	8.91066e-07	1.6952e-05	-0.262786	TRUE	4.96652	6.81637e-07	1.56886e-05	-0.243321	TRUE	0.179222	0.857763	0.981233	0.0194644	FALSE
chr1	15209196	NA	NA	49514	15258711	15258997	-	49514	0.826087	0.930233	0.641221	0.629921	0.650602	0.644172	0.876404	0.635659	0.646341	4.73355	2.20628e-06	3.81186e-05	-0.240746	TRUE	4.56383	5.02287e-06	8.61651e-05	-0.230063	TRUE	0.22058	0.82542	0.976522	0.0106825	FALSE
chr1	15225509	NA	NA	33201	15258711	15258997	-	33201	0.840909	0.8	0.634146	0.444444	0.727273	0.655172	0.824324	0.576271	0.686275	3.1101	0.00187023	0.0131915	-0.248053	TRUE	1.75371	0.0794798	0.216377	-0.13805	FALSE	1.24456	0.213294	0.716533	0.110003	FALSE
chr1	15232968	NA	NA	25742	15258711	15258997	-	25742	0.729167	0.617021	0.189189	0.205128	0.44	0.362832	0.673684	0.195767	0.386503	7.87721	3.34764e-15	2.60303e-13	-0.477917	TRUE	3.34121	0.00083415	0.00612343	-0.287181	TRUE	3.91634	8.9904e-05	0.00697956	0.190736	FALSE
chr1	15235978	NA	NA	22732	15258711	15258997	-	22732	0.538462	0.53125	0.0882353	0.0869565	0.233333	0.345455	0.535211	0.0873786	0.305882	6.84231	7.79257e-12	3.85589e-10	-0.447833	TRUE	3.03055	0.00244106	0.0146256	-0.229329	TRUE	3.40282	0.000666942	0.0313571	0.218504	TRUE
chr1	15236091	NA	NA	22619	15258711	15258997	-	22619	0.75	0.806897	0.444444	0.380952	0.396825	0.47	0.790244	0.404762	0.441718	6.89239	5.48617e-12	2.77695e-10	-0.385482	TRUE	6.04352	1.5079e-09	7.8192e-08	-0.348526	TRUE	0.363352	0.716342	0.95818	0.0369559	FALSE
chr1	15260852	NA	NA	-1854	15258711	15258997	-	-1854	0.8	0.761905	0.333333	0.391304	0.444444	0.363636	0.780488	0.36	0.392157	4.82755	1.38224e-06	2.51111e-05	-0.420488	TRUE	2.72932	0.00634649	0.0313884	-0.388331	TRUE	0.217373	0.827918	0.976856	0.0321569	FALSE
chr1	15270610	NA	NA	-11612	15258711	15258997	-	-11612	0.882353	0.916667	0.375	0.590909	0.5	0.619048	0.909091	0.514706	0.580645	3.68474	0.000228935	0.00223803	-0.394385	TRUE	3.77781	0.000158213	0.00155907	-0.328446	TRUE	0.45487	0.649203	0.944293	0.0659393	FALSE
chr1	15276908	NA	NA	-17910	15258711	15258997	-	-17910	0.339806	0.403226	0.683333	0.658333	0.530303	0.507042	0.374449	0.670833	0.514423	6.40721	1.48203e-10	5.97056e-09	0.296384	TRUE	2.77925	0.00544853	0.0278101	0.139974	FALSE	3.27377	0.00106122	0.0434734	-0.15641	FALSE
chr1	15276953	NA	NA	-17955	15258711	15258997	-	-17955	0.105263	0.05	0.310345	0.259259	0.08	0.207547	0.0677966	0.285714	0.166667	3.19941	0.0013771	0.0102202	0.217918	TRUE	1.6464	0.0996809	0.254394	0.0988701	FALSE	1.82413	0.0681322	0.468295	-0.119048	FALSE
chr1	15277339	NA	NA	-18341	15258711	15258997	-	-18341	0.0840336	0.12069	0.303797	0.309524	0.233333	0.182927	0.102128	0.306748	0.204225	4.28478	1.82923e-05	0.000248759	0.204621	TRUE	2.41586	0.015698	0.0638355	0.102098	FALSE	1.4206	0.155434	0.644137	-0.102523	FALSE
chr1	15314333	Kcnb2	98741	0	15302533	15704295	+	0.0293706	0.920455	0.867647	0.652174	0.510417	0.590909	0.75	0.897436	0.556338	0.695312	6.47739	9.33252e-11	3.88315e-09	-0.341098	TRUE	3.34599	0.000819903	0.00603674	-0.202123	TRUE	1.26352	0.206402	0.709046	0.138974	FALSE
chr1	15314451	Kcnb2	98741	0	15302533	15704295	+	0.0296643	0.96875	0.924528	0.872727	0.728571	0.810811	0.710843	0.948718	0.792	0.741667	1.85036	0.0642615	0.21402	-0.156718	FALSE	4.39598	1.10276e-05	0.000167449	-0.207051	TRUE	1.04433	0.296332	0.789851	-0.0503333	FALSE
chr1	15316160	Kcnb2	98741	0	15302533	15704295	+	0.0339181	0.87234	0.76	0.695652	0.652174	0.468085	0.596154	0.795918	0.670807	0.556291	1.91787	0.0551274	0.191616	-0.125111	FALSE	3.09106	0.00199443	0.0124286	-0.239627	TRUE	1.70802	0.0876326	0.519795	-0.114516	FALSE
chr1	15383477	Kcnb2	98741	0	15302533	15704295	+	0.201473	0.947368	0.894737	0.676056	0.680851	0.482759	0.547945	0.921053	0.677966	0.529412	3.33197	0.00086232	0.00690068	-0.243087	TRUE	4.9531	7.30415e-07	1.66419e-05	-0.391641	TRUE	1.74646	0.0807318	0.502849	-0.148554	FALSE
chr1	15384013	Kcnb2	98741	0	15302533	15704295	+	0.202807	0.793103	0.904762	0.507692	0.576923	0.419355	0.469697	0.84	0.538462	0.453608	3.97127	7.14913e-05	0.000818147	-0.301538	TRUE	4.94797	7.49896e-07	1.70198e-05	-0.386392	TRUE	1.18217	0.23714	0.740591	-0.0848533	FALSE
chr1	15399030	Kcnb2	98741	0	15302533	15704295	+	0.240184	1	0.837209	0.648936	0.589286	0.609756	0.616667	0.906667	0.626667	0.613861	4.67397	2.95431e-06	4.94253e-05	-0.28	TRUE	5.07519	3.87113e-07	9.67565e-06	-0.292805	TRUE	0.195052	0.845352	0.979468	-0.0128053	FALSE
chr1	15414709	Kcnb2	98741	0	15302533	15704295	+	0.27921	0.791667	0.58	0.27957	0.241379	0.428571	0.411765	0.683673	0.261111	0.416058	5.01974	5.17418e-07	1.04023e-05	-0.422562	TRUE	3.0922	0.00198676	0.0123903	-0.267615	TRUE	2.70731	0.00678315	0.142713	0.154947	FALSE
chr1	15425125	Kcnb2	98741	0	15302533	15704295	+	0.305136	0.885714	0.775	0.652174	0.741935	0.555556	0.567568	0.826667	0.688312	0.563636	1.69844	0.0894255	0.2704	-0.138355	FALSE	3.17882	0.00147878	0.00976149	-0.26303	TRUE	1.52866	0.126348	0.598032	-0.124675	FALSE
chr1	15452679	Kcnb2	98741	0	15302533	15704295	+	0.373719	0.96	0.818182	0.565217	0.647059	0.75	0.727273	0.893617	0.6	0.734694	3.28432	0.00102228	0.00795912	-0.293617	TRUE	1.86848	0.0616959	0.17986	-0.158923	FALSE	1.43978	0.14993	0.636179	0.134694	FALSE
chr1	15456349	Kcnb2	98741	0	15302533	15704295	+	0.382854	0.526316	0.642857	0.207547	0.107143	0.333333	0.25641	0.595745	0.17284	0.283333	3.87966	0.000104602	0.00113899	-0.422905	TRUE	2.6529	0.00798037	0.0376107	-0.312411	TRUE	1.4948	0.134968	0.612815	0.110494	FALSE
chr1	15510554	Kcnb2	98741	0	15302533	15704295	+	0.517772	0.947368	0.915254	0.592593	0.805556	0.706897	0.684564	0.931034	0.687243	0.690821	5.61195	2.00055e-08	5.44463e-07	-0.243792	TRUE	5.36205	8.22823e-08	2.54601e-06	-0.240213	TRUE	0.432321	0.665508	0.947973	0.00357846	FALSE
chr1	15519655	Kcnb2	98741	0	15302533	15704295	+	0.540424	0.692308	0.76	0.3125	0.157895	0.590909	0.391304	0.72549	0.254902	0.455882	5.17577	2.26967e-07	4.94824e-06	-0.470588	TRUE	2.7334	0.00626837	0.0310861	-0.269608	TRUE	1.92876	0.0537603	0.422197	0.20098	FALSE
chr1	15537677	Kcnb2	98741	0	15302533	15704295	+	0.585282	0.770992	0.797872	0.551205	0.603333	0.567251	0.509934	0.786834	0.575949	0.530655	5.31373	1.07403e-07	2.51092e-06	-0.210884	TRUE	4.70901	2.48926e-06	4.74444e-05	-0.256178	TRUE	0.992294	0.321054	0.807088	-0.045294	FALSE
chr1	15571942	Kcnb2	98741	0	15302533	15704295	+	0.670569	0.733333	0.772152	0.375	0.215686	0.5	0.296296	0.758065	0.266667	0.372093	6.22536	4.80453e-10	1.77574e-08	-0.491398	TRUE	4.54152	5.58507e-06	9.41746e-05	-0.385971	TRUE	1.0604	0.288961	0.784321	0.105426	FALSE
chr1	15589028	Kcnb2	98741	0	15302533	15704295	+	0.713096	0.916667	0.906977	0.454545	0.757576	0.923077	0.583333	0.909091	0.636364	0.702703	3.67477	0.000238068	0.00231317	-0.272727	TRUE	2.3041	0.0212173	0.0806145	-0.206388	FALSE	1.55523	0.11989	0.586422	0.0663391	FALSE
chr1	15599076	Kcnb2	98741	0	15302533	15704295	+	0.738106	1	0.823529	0.767857	0.666667	0.677419	0.657143	0.923077	0.75	0.666667	2.05909	0.0394861	0.149962	-0.173077	FALSE	2.64039	0.00828114	0.0387257	-0.25641	TRUE	0.590308	0.554984	0.91696	-0.0833333	FALSE
chr1	15692779	Kcnb2	98741	0	15302533	15704295	+	0.971336	1	0.857143	0.4375	0.75	0.666667	0.571429	0.916667	0.541667	0.62069	3.30349	0.000954903	0.00751663	-0.375	TRUE	2.62808	0.00858677	0.0398486	-0.295977	TRUE	0.45608	0.648332	0.944087	0.079023	FALSE
chr1	15737134	Kcnb2	98741	32838	15302533	15704295	+	32838	0.95	0.90625	0.659091	0.457143	0.688889	0.621212	0.923077	0.56962	0.648649	4.83478	1.33295e-06	2.4304e-05	-0.353457	TRUE	4.18033	2.91086e-05	0.000379427	-0.274428	TRUE	0.791599	0.428595	0.86706	0.0790284	FALSE
chr1	15737326	Kcnb2	98741	33030	15302533	15704295	+	33030	0.927536	0.828125	0.618182	0.662791	0.611111	0.56383	0.879699	0.633466	0.581081	3.46173	0.000536708	0.00462582	-0.246233	TRUE	4.22462	2.3935e-05	0.000321786	-0.298618	TRUE	0.747061	0.455027	0.878907	-0.0523851	FALSE
chr1	15755893	Terf1	21749	-39845	15795739	15812094	+	-39845	0.872727	0.88785	0.618421	0.566879	0.669903	0.65625	0.882716	0.592233	0.661597	5.40937	6.3247e-08	1.55143e-06	-0.290483	TRUE	5.43025	5.62751e-08	1.83034e-06	-0.221119	TRUE	1.30938	0.190407	0.690616	0.0693639	FALSE
chr1	15776315	Terf1	21749	-19423	15795739	15812094	+	-19423	0.888889	0.787879	0.532787	0.528736	0.488636	0.464	0.84058	0.5311	0.474178	4.56295	5.04394e-06	7.95651e-05	-0.309479	TRUE	3.30816	0.000939099	0.00674367	-0.366401	TRUE	0.257606	0.796711	0.972005	-0.0569221	FALSE
chr1	15776478	Terf1	21749	-19260	15795739	15812094	+	-19260	0.777778	0.8125	0.490909	0.470588	0.5	0.485294	0.794118	0.483146	0.492063	3.26088	0.00111067	0.00853364	-0.310972	TRUE	3.42514	0.000614477	0.00477167	-0.302054	TRUE	0.192672	0.847216	0.979757	0.00891742	FALSE
chr1	15797173	Terf1	21749	0	15795739	15833510	+	0.0379656	0.877193	0.946524	0.735043	0.643192	0.473684	0.610811	0.930328	0.675758	0.570881	6.31411	2.71721e-10	1.04651e-08	-0.25457	TRUE	9.60084	7.92922e-22	5.58894e-19	-0.359447	TRUE	3.29293	0.000991497	0.0414737	-0.104876	FALSE
chr1	15845998	Sbspon	226866	0	15843943	15882803	-	0.947118	0.909091	0.982143	1	0.914286	0.583333	0.777778	0.961538	0.943396	0.717949	0.0534417	0.95738	0.988355	-0.0181422	FALSE	2.95165	0.00316081	0.0179975	-0.24359	TRUE	2.94279	0.00325268	0.0913483	-0.225448	FALSE
chr1	15867950	Sbspon	226866	0	15843943	15882803	-	0.382218	0.977778	1	0.609375	0.666667	0.633333	0.673913	0.986111	0.638462	0.657895	6.98358	2.87741e-12	1.5182e-10	-0.34765	TRUE	6.0392	1.54884e-09	8.00622e-08	-0.328216	TRUE	0.308892	0.757404	0.965639	0.0194332	FALSE
chr1	15887850	Sbspon	226866	-5046	15843943	15882803	-	-5046	1	0.945946	0.816	0.855263	0.727273	0.747475	0.974359	0.830846	0.739394	3.88757	0.000101254	0.00110714	-0.143513	FALSE	5.16157	2.44883e-07	6.51657e-06	-0.234965	TRUE	1.75812	0.0787266	0.497884	-0.0914518	FALSE
chr1	15898591	Sbspon	226866	-15787	15843943	15882803	-	-15787	0.926829	0.903226	0.37069	0.581818	0.473684	0.5	0.916667	0.438596	0.485294	6.74091	1.57393e-11	7.43215e-10	-0.47807	TRUE	4.33453	1.4607e-05	0.000212271	-0.431373	TRUE	0.258778	0.795807	0.971821	0.0466976	FALSE
chr1	15910536	Sbspon	226866	-27732	15843943	15882803	-	-27732	0.633028	0.615385	0.463918	0.323077	0.283333	0.439024	0.625668	0.407407	0.373239	3.41048	0.000648478	0.00542951	-0.218261	TRUE	3.20153	0.00136702	0.00915618	-0.252429	TRUE	0.496449	0.619578	0.936747	-0.034168	FALSE
chr1	15947650	Sbspon	226866	-64846	15843943	15882803	-	-64846	0.814815	0.844156	0.531532	0.382353	0.621622	0.560345	0.827027	0.47486	0.584211	7.35631	1.8906e-13	1.17738e-11	-0.352167	TRUE	4.4429	8.87528e-06	0.000139295	-0.242817	TRUE	1.64071	0.100858	0.549603	0.10935	FALSE
chr1	15957473	Sbspon	226866	-74669	15843943	15882803	-	-74669	0.85	0.869792	0.509934	0.438202	0.593023	0.440559	0.865079	0.471125	0.497817	8.07883	6.53911e-16	5.51733e-14	-0.393955	TRUE	6.2717	3.5712e-10	2.19864e-08	-0.367263	TRUE	0.624213	0.532488	0.909279	0.026692	FALSE
chr1	16004924	NA	NA	51135	16056060	16083406	-	51135	0.833333	0.95	0.743902	0.625	0.615385	0.540984	0.894737	0.704918	0.57	2.63938	0.00830579	0.0447033	-0.189819	FALSE	3.8506	0.000117827	0.00122174	-0.324737	TRUE	1.50623	0.132008	0.607889	-0.134918	FALSE
chr1	16028895	NA	NA	27164	16056060	16083406	-	27164	1	0.975	0.849462	0.828283	0.754098	0.776596	0.983607	0.838542	0.767742	3.55487	0.000378168	0.00343505	-0.145065	FALSE	4.69194	2.70626e-06	5.09551e-05	-0.215865	TRUE	1.70519	0.0881596	0.521033	-0.0707997	FALSE
chr1	16029063	NA	NA	26996	16056060	16083406	-	26996	0.964912	0.980392	0.819209	0.796875	0.796875	0.728814	0.972222	0.809836	0.752747	5.28101	1.28475e-07	2.95359e-06	-0.162386	FALSE	4.58031	4.64295e-06	8.05851e-05	-0.219475	TRUE	1.0621	0.288192	0.783676	-0.0570888	FALSE
chr1	16065064	NA	NA	0	16056060	16083406	-	0.670738	0.933333	0.905882	0.798387	0.932773	0.661765	0.711538	0.92	0.864198	0.69186	1.46241	0.143629	0.3724	-0.0558025	FALSE	5.47518	4.37072e-08	1.4718e-06	-0.22814	TRUE	3.54332	0.000395118	0.0214484	-0.172337	FALSE
chr1	16093230	Rpl7	19989	0	16091376	16094514	-	0.409178	0.4	0.363636	0.163934	0	0.35	0.357143	0.387097	0.117647	0.354167	3.6703	0.000242262	0.00234784	-0.26945	TRUE	0.475516	0.634419	0.816297	-0.0329301	FALSE	2.67329	0.00751112	0.151462	0.23652	FALSE
chr1	16093252	Rpl7	19989	0	16091376	16094514	-	0.402167	0.723404	0.67033	0.239521	0.181287	0.282051	0.385475	0.688406	0.210059	0.354086	8.8588	8.08825e-19	9.30415e-17	-0.478347	TRUE	6.46251	1.02983e-10	7.31195e-09	-0.33432	TRUE	3.29988	0.000967254	0.0407497	0.144026	FALSE
chr1	16093286	Rpl7	19989	0	16091376	16094514	-	0.391332	0.947368	0.909091	0.464646	0.370056	0.56213	0.579545	0.915888	0.41321	0.573896	11.6818	1.57842e-31	4.61678e-29	-0.502677	TRUE	12.0221	2.71918e-33	8.80799e-30	-0.341991	TRUE	3.42052	0.00062502	0.0299386	0.160686	FALSE
chr1	16106320	Rdh10	98711	0	16095963	16122631	+	0.388368	0.977528	0.928571	0.72093	0.793651	0.755556	0.733333	0.955975	0.751678	0.742857	3.40961	0.000650548	0.00544438	-0.204297	TRUE	4.95491	7.23648e-07	1.65099e-05	-0.213118	TRUE	0.394463	0.693239	0.953766	-0.00882071	FALSE
chr1	16125292	Rdh10	98711	2660	16095963	16122631	+	2660	0.915493	0.857143	0.861538	0.942308	0.625	0.630435	0.88806	0.897436	0.628571	0.673398	0.500694	0.765292	0.0093762	FALSE	3.86071	0.00011306	0.00118039	-0.259488	TRUE	3.3221	0.00089344	0.0385675	-0.268864	TRUE
chr1	16132399	Rdh10	98711	9767	16095963	16122631	+	9767	0.888889	0.879032	0.61039	0.61745	0.783133	0.685897	0.882653	0.613861	0.719665	5.90309	3.56745e-09	1.12687e-07	-0.268792	TRUE	3.20556	0.00134802	0.00905269	-0.162988	FALSE	2.07863	0.0376514	0.357659	0.105804	FALSE
chr1	16185796	Stau2	29819	33094	16218891	16509383	-	33094	0.703704	0.933333	0.424658	0.333333	0.333333	0.591837	0.785714	0.394495	0.493671	4.53169	5.85124e-06	9.0762e-05	-0.391219	TRUE	3.52647	0.000421135	0.00349605	-0.292043	TRUE	1.39895	0.161827	0.653209	0.0991755	FALSE
chr1	16203866	Stau2	29819	15024	16218891	16509383	-	15024	0.985915	0.915254	0.776786	0.682927	0.784314	0.622222	0.953846	0.737113	0.680851	4.24166	2.21877e-05	0.000294683	-0.216733	TRUE	6.18741	6.11619e-10	3.53436e-08	-0.272995	TRUE	0.732234	0.464026	0.882697	-0.0562623	FALSE
chr1	16205253	Stau2	29819	13637	16218891	16509383	-	13637	1	0.966667	0.702703	0.791045	0.8	0.741935	0.986486	0.759615	0.76087	4.94944	7.4427e-07	1.44303e-05	-0.226871	TRUE	3.3553	0.000792803	0.00587609	-0.225617	TRUE	0.518614	0.60403	0.932281	0.00125418	FALSE
chr1	16213409	Stau2	29819	5481	16218891	16509383	-	5481	0.888889	0.896552	0.627907	0.73913	0.722222	0.909091	0.892857	0.666667	0.793103	3.22619	0.0012545	0.00945254	-0.22619	TRUE	0.854324	0.392926	0.627135	-0.0997537	FALSE	1.41719	0.156428	0.645474	0.126437	FALSE
chr1	16213790	Stau2	29819	5100	16218891	16509383	-	5100	0.75	0.956522	0.590909	0.681818	0.5	0.535714	0.871795	0.621212	0.52381	2.53994	0.011087	0.0562725	-0.250583	FALSE	3.89205	9.94025e-05	0.00106069	-0.347985	TRUE	0.963872	0.33511	0.816351	-0.0974026	FALSE
chr1	16227060	Stau2	29819	0	16218891	16509383	-	0.971879	0.818182	0.791045	0.541667	0.8	0.608696	0.5	0.796407	0.730337	0.538462	1.31695	0.187857	0.442469	-0.0660701	FALSE	2.71304	0.00666686	0.0326338	-0.257946	TRUE	1.31118	0.189797	0.689839	-0.191876	FALSE
chr1	16250502	Stau2	29819	0	16218891	16509383	-	0.891181	0.803922	0.720588	0.386792	0.458333	0.578947	0.458716	0.756303	0.428	0.508108	6.02119	1.73143e-09	5.80093e-08	-0.328303	TRUE	4.13075	3.61588e-05	0.000455596	-0.248194	TRUE	1.9015	0.0572367	0.433827	0.0801081	FALSE
chr1	16250623	Stau2	29819	0	16218891	16509383	-	0.890765	0.929577	0.902439	0.809524	0.835526	0.689189	0.674797	0.910638	0.824903	0.680203	2.33589	0.0194968	0.0876801	-0.0857356	FALSE	3.75832	0.000171055	0.00166375	-0.230435	TRUE	3.23019	0.00123707	0.0482856	-0.1447	FALSE
chr1	16266947	Stau2	29819	0	16218891	16509383	-	0.83457	0.935484	0.854015	0.509804	0.469388	0.545455	0.5	0.869048	0.483221	0.516129	5.74997	8.92601e-09	2.60763e-07	-0.385826	TRUE	5.56581	2.60939e-08	9.41446e-07	-0.352919	TRUE	0.512537	0.608275	0.933526	0.0329076	FALSE
chr1	16319150	Stau2	29819	0	16218891	16509383	-	0.654865	1	0.970588	0.958763	0.776119	0.785714	0.77027	0.981132	0.884146	0.775862	2.22821	0.0258668	0.108889	-0.0969857	FALSE	4.12193	3.75708e-05	0.000470262	-0.20527	TRUE	1.60135	0.1093	0.566406	-0.108284	FALSE
chr1	16354349	Stau2	29819	0	16218891	16509383	-	0.533695	0.987013	1	0.917695	0.920863	0.813084	0.780347	0.993103	0.918848	0.792857	3.77136	0.000162359	0.00166541	-0.0742553	FALSE	5.18659	2.14179e-07	5.8081e-06	-0.200246	TRUE	2.47832	0.0132001	0.208272	-0.125991	FALSE
chr1	16428175	Stau2	29819	0	16218891	16509383	-	0.279553	0.909091	0.941176	0.768116	0.719298	0.689655	0.564516	0.928571	0.746032	0.625	2.47184	0.013442	0.0655432	-0.18254	FALSE	2.78919	0.00528407	0.0271412	-0.303571	TRUE	1.11861	0.263308	0.763813	-0.121032	FALSE
chr1	16503389	Stau2	29819	0	16218891	16509383	-	0.020634	0.128205	0.047619	0.0462428	0.210145	0.414894	0.324324	0.1	0.118971	0.365854	0.973678	0.330216	0.617845	0.0189711	FALSE	6.0332	1.60744e-09	8.26798e-08	0.265854	TRUE	5.82205	5.81319e-09	1.72763e-06	0.246883	TRUE
chr1	16503590	Stau2	29819	0	16218891	16509383	-	0.019942	0.208333	0.22449	0.139241	0.195876	0.435484	0.460317	0.216495	0.160784	0.448	0.926084	0.354403	0.642104	-0.0557105	FALSE	2.12717	0.0334059	0.113955	0.231505	FALSE	3.70556	0.00021092	0.0134072	0.287216	TRUE
chr1	16606628	Ube2w	66799	0	16530871	16609367	-	0.0348935	0.768707	0.76259	0.484211	0.544304	0.674157	0.453988	0.765734	0.511494	0.531746	3.45459	0.000551134	0.00473147	-0.25424	TRUE	2.32149	0.0202605	0.0777925	-0.233988	FALSE	0.850564	0.395012	0.850816	0.0202518	FALSE
chr1	16656133	Tmem70	70397	0	16655272	16668356	+	0.0658056	0.435484	0.512195	0.183206	0.206897	0.339286	0.195122	0.466019	0.192661	0.253623	2.97386	0.0029408	0.0192088	-0.273359	TRUE	1.93021	0.0535809	0.162125	-0.212396	FALSE	1.25901	0.208027	0.710843	0.0609626	FALSE
chr1	16679624	Ly96	17087	0	16678537	16699686	+	0.0513972	0.238806	0.466667	0.0862069	0.0857143	0.26087	0.241379	0.346457	0.0860215	0.25	4.38652	1.15177e-05	0.000165303	-0.260435	TRUE	1.29463	0.195448	0.404124	-0.0964567	FALSE	2.73376	0.00626148	0.136192	0.163978	FALSE
chr1	16686312	Ly96	17087	0	16678537	16699686	+	0.36763	0.862069	1	0.191489	0.227273	0.631579	0.65	0.92	0.202899	0.641026	5.27293	1.34263e-07	3.07412e-06	-0.717101	TRUE	3.86571	0.000110766	0.00116059	-0.278974	TRUE	2.67547	0.00746241	0.150846	0.438127	FALSE
chr1	16686629	Ly96	17087	0	16678537	16699686	+	0.382619	0.97561	1	0.606557	0.774194	0.833333	0.857143	0.987805	0.663043	0.848485	6.27056	3.59759e-10	1.3579e-08	-0.324761	TRUE	3.34663	0.000818014	0.00602523	-0.13932	FALSE	2.65599	0.00790748	0.156058	0.185441	FALSE
chr1	16709369	Ly96	17087	9682	16678537	16699686	+	9682	0.866667	0.7	0.745763	0.666667	0.607143	0.380282	0.771429	0.709091	0.444444	0.903476	0.366273	0.653431	-0.0623377	FALSE	3.2831	0.00102671	0.00725488	-0.326984	TRUE	2.95498	0.00312689	0.0890159	-0.264646	FALSE
chr1	16727521	Ly96	17087	27834	16678537	16699686	+	27834	0.921569	0.939189	0.625	0.635514	0.551724	0.633929	0.934673	0.630542	0.605882	6.62127	3.56129e-11	1.58733e-09	-0.304131	TRUE	8.00964	1.15043e-15	2.5892e-13	-0.328791	TRUE	0.598444	0.549544	0.91518	-0.0246595	FALSE
chr1	16743149	Ly96	17087	43462	16678537	16699686	+	43462	0.809524	0.818182	0.471698	0.315789	0.625	0.53125	0.813953	0.430556	0.571429	3.5492	0.000386405	0.00349823	-0.383398	TRUE	2.87695	0.00401542	0.0218089	-0.242525	TRUE	1.45078	0.146842	0.631664	0.140873	FALSE
chr1	16748583	Ly96	17087	48896	16678537	16699686	+	48896	0.921053	0.875	0.563636	0.376471	0.814815	0.54902	0.897436	0.45	0.641026	6.20137	5.59748e-10	2.0451e-08	-0.447436	TRUE	2.14715	0.0317812	0.109732	-0.25641	FALSE	2.1967	0.0280422	0.309615	0.191026	FALSE
chr1	16748608	Ly96	17087	48921	16678537	16699686	+	48921	0.948718	0.829268	0.446429	0.352273	0.62069	0.46	0.8875	0.388889	0.518987	6.31542	2.69423e-10	1.0385e-08	-0.498611	TRUE	3.84004	0.000123015	0.00126618	-0.368513	TRUE	1.32458	0.185309	0.684473	0.130098	FALSE
chr1	16748684	Ly96	17087	48997	16678537	16699686	+	48997	0.865385	0.95	0.472727	0.37931	0.724138	0.865385	0.888889	0.440476	0.814815	5.58808	2.29587e-08	6.17147e-07	-0.448413	TRUE	1.34452	0.17878	0.38094	-0.0740741	FALSE	4.34987	1.36215e-05	0.0015262	0.374339	TRUE
chr1	16748686	Ly96	17087	48999	16678537	16699686	+	48999	0.807692	0.9	0.345455	0.37931	0.655172	0.673077	0.833333	0.357143	0.666667	5.79177	6.96468e-09	2.07747e-07	-0.47619	TRUE	2.57768	0.00994675	0.0447327	-0.166667	FALSE	3.53388	0.000409506	0.0220155	0.309524	TRUE
chr1	16758264	Ly96	17087	58577	16678537	16699686	+	58577	0.866667	0.9	0.647059	0.65	0.4	0.666667	0.88	0.648148	0.56	1.64635	0.0996913	0.291502	-0.231852	FALSE	2.81918	0.00481462	0.0252081	-0.32	TRUE	0.915407	0.359978	0.831735	-0.0881481	FALSE
chr1	16771163	Ly96	17087	71476	16678537	16699686	+	71476	0.928105	0.89726	0.834225	0.930693	0.754386	0.651685	0.913043	0.884319	0.691781	1.15152	0.249518	0.526558	-0.0287247	FALSE	6.59383	4.28611e-11	3.36741e-09	-0.221263	TRUE	5.69823	1.21057e-08	3.34227e-06	-0.192538	FALSE
chr1	16777759	Ly96	17087	78072	16678537	16699686	+	78072	0.672727	0.693878	0.275362	0.343284	0.464286	0.439394	0.686275	0.308824	0.45082	4.15162	3.30128e-05	0.00041748	-0.377451	TRUE	2.72662	0.00639868	0.0315922	-0.235455	TRUE	2.19349	0.0282724	0.31098	0.141996	FALSE
chr1	16782935	Ly96	17087	83248	16678537	16699686	+	83248	0.991379	1	0.93913	0.962963	0.783333	0.777778	0.995238	0.94898	0.779874	2.32237	0.0202131	0.0901786	-0.0462585	FALSE	7.7712	7.77472e-15	1.46923e-12	-0.215364	TRUE	4.43258	9.31138e-06	0.00111154	-0.169105	FALSE
chr1	16783182	Ly96	17087	83495	16678537	16699686	+	83495	0.97561	0.853659	0.962963	0.914286	0.692308	0.758621	0.914634	0.94382	0.727273	0.523318	0.600753	0.831092	0.0291861	FALSE	2.68901	0.00716635	0.0345536	-0.187361	FALSE	3.3073	0.000942007	0.039999	-0.216547	TRUE
chr1	16788105	Ly96	17087	88418	16678537	16699686	+	88418	0.270833	0.602804	0.19403	0.170886	0.27907	0.259259	0.541985	0.177778	0.268041	3.18281	0.00145852	0.0107216	-0.364207	TRUE	2.02247	0.0431283	0.13811	-0.273943	FALSE	1.75097	0.0799512	0.500881	0.0902635	FALSE
chr1	16788223	Ly96	17087	88536	16678537	16699686	+	88536	0.946429	0.927632	0.777778	0.736264	0.688889	0.647059	0.932692	0.751724	0.659864	2.45922	0.0139241	0.0673812	-0.180968	FALSE	3.78836	0.000151645	0.00150559	-0.272828	TRUE	1.20215	0.229306	0.733017	-0.0918602	FALSE
chr1	16794889	Ly96	17087	95202	16678537	16699686	+	95202	0.830508	0.89011	0.783333	0.68932	0.584416	0.634783	0.875519	0.723926	0.614583	2.36087	0.0182323	0.0832162	-0.151592	FALSE	5.01248	5.3733e-07	1.2816e-05	-0.260935	TRUE	1.63442	0.102172	0.552231	-0.109343	FALSE
chr1	16795003	Ly96	17087	95316	16678537	16699686	+	95316	0.965517	0.96875	0.866667	0.808081	0.808511	0.678161	0.967742	0.830189	0.723881	3.35111	0.00080488	0.00651017	-0.137553	FALSE	5.54219	2.98705e-08	1.05874e-06	-0.243861	TRUE	1.79128	0.0732486	0.483027	-0.106308	FALSE
chr1	16847653	Jph1	57339	139891	16987545	17087879	-	139891	0.8125	0.565217	0.186441	0.166667	0.545455	0.333333	0.666667	0.179775	0.390244	4.72707	2.27785e-06	3.92164e-05	-0.486891	TRUE	2.65061	0.00803466	0.0378109	-0.276423	TRUE	2.95645	0.00311199	0.0887518	0.210469	FALSE
chr1	16860428	Jph1	57339	127116	16987545	17087879	-	127116	0.796875	0.821782	0.666667	0.574324	0.614035	0.584906	0.812121	0.622581	0.595092	3.41416	0.000639796	0.00536801	-0.189541	FALSE	3.3483	0.000813085	0.00599603	-0.217029	TRUE	0.486672	0.626491	0.938534	-0.0274886	FALSE
chr1	16870455	Jph1	57339	117089	16987545	17087879	-	117089	0.935185	0.884058	0.741007	0.653846	0.873016	0.714286	0.915254	0.709677	0.771429	4.51568	6.31141e-06	9.70834e-05	-0.205577	TRUE	2.48229	0.013054	0.0552989	-0.143826	FALSE	1.54636	0.122017	0.590248	0.0617512	FALSE
chr1	16888822	Jph1	57339	98722	16987545	17087879	-	98722	0.877193	0.873418	0.703125	0.745902	0.623188	0.693548	0.875	0.724	0.668394	2.57412	0.0100496	0.0520557	-0.151	FALSE	4.55782	5.16867e-06	8.82524e-05	-0.206606	TRUE	0.723812	0.469181	0.884804	-0.0556062	FALSE
chr1	16896950	Jph1	57339	90594	16987545	17087879	-	90594	0.77551	0.702128	0.145985	0.198113	0.294118	0.181159	0.739583	0.168724	0.224215	9.74591	1.92057e-22	3.0459e-20	-0.570859	TRUE	7.06113	1.65154e-12	1.84536e-10	-0.515368	TRUE	1.50182	0.133143	0.60984	0.055491	FALSE
chr1	16897150	Jph1	57339	90394	16987545	17087879	-	90394	0.886364	0.947368	0.728814	0.688172	0.71875	0.741176	0.914634	0.7109	0.731544	4.28194	1.85269e-05	0.000251564	-0.203734	TRUE	1.75758	0.0788188	0.215099	-0.183091	FALSE	0.803328	0.421785	0.863833	0.0206432	FALSE
chr1	16897927	Jph1	57339	89617	16987545	17087879	-	89617	0.865385	0.928571	0.51145	0.391304	0.526316	0.46789	0.8875	0.461883	0.482993	6.68779	2.26572e-11	1.0441e-09	-0.425617	TRUE	5.49911	3.81711e-08	1.30903e-06	-0.404507	TRUE	0.55065	0.581873	0.925742	0.0211098	FALSE
chr1	16898124	Jph1	57339	89420	16987545	17087879	-	89420	0.892857	0.891892	0.574257	0.49375	0.594059	0.516129	0.892241	0.538674	0.543554	7.1984	6.09211e-13	3.5316e-11	-0.353567	TRUE	8.97809	2.75498e-19	1.24865e-16	-0.348687	TRUE	0.085171	0.932125	0.991373	0.00487997	FALSE
chr1	16898228	Jph1	57339	89316	16987545	17087879	-	89316	0.826923	0.762295	0.302326	0.494253	0.545455	0.450704	0.781609	0.430769	0.480769	6.23133	4.62503e-10	1.71392e-08	-0.35084	TRUE	3.98758	6.67506e-05	0.000760471	-0.30084	TRUE	1.34281	0.179333	0.676911	0.05	FALSE
chr1	16927911	Jph1	57339	59633	16987545	17087879	-	59633	0.790698	0.814815	0.4	0.333333	0.47619	0.5	0.8	0.375	0.486486	4.602	4.18447e-06	6.73403e-05	-0.425	TRUE	2.76851	0.00563138	0.0285551	-0.313514	TRUE	0.681078	0.495822	0.895638	0.111486	FALSE
chr1	17010256	Jph1	57339	0	16987545	17087879	-	0.773646	0.756098	0.833333	0.231788	0.22549	0.3125	0.393162	0.795181	0.229249	0.369697	7.67291	1.6814e-14	1.20246e-12	-0.565932	TRUE	5.47358	4.41037e-08	1.48325e-06	-0.425484	TRUE	2.45207	0.0142038	0.216647	0.140448	FALSE
chr1	17010434	Jph1	57339	0	16987545	17087879	-	0.771872	0.913793	0.844444	0.627219	0.610738	0.636364	0.570312	0.883495	0.619497	0.592784	4.18714	2.82486e-05	0.00036432	-0.263998	TRUE	5.36043	8.30221e-08	2.56523e-06	-0.290712	TRUE	0.145115	0.88462	0.985049	-0.0267134	FALSE
chr1	17011351	Jph1	57339	0	16987545	17087879	-	0.762732	0.631579	0.714286	0.166667	0.36	0.25	0.277778	0.666667	0.245902	0.269231	2.946	0.00321914	0.0206936	-0.420765	TRUE	3.65885	0.000253346	0.00230191	-0.397436	TRUE	0.185134	0.853124	0.980562	0.0233291	FALSE
chr1	17017621	Jph1	57339	0	16987545	17087879	-	0.700241	1	0.851852	0.379747	0.6	0.428571	0.484848	0.931034	0.453782	0.459016	6.69333	2.18151e-11	1.00829e-09	-0.477253	TRUE	5.73009	1.00375e-08	4.10428e-07	-0.472018	TRUE	0.097418	0.922394	0.990065	0.00523488	FALSE
chr1	17040487	Jph1	57339	0	16987545	17087879	-	0.472342	0.888889	0.926829	0.683333	0.75	0.658537	0.707692	0.909091	0.707447	0.688679	3.26192	0.00110662	0.00850802	-0.201644	TRUE	2.54352	0.0109742	0.0483	-0.220412	TRUE	0.0196024	0.984361	0.998064	-0.0187676	FALSE
chr1	17040726	Jph1	57339	0	16987545	17087879	-	0.46996	0.954545	0.789474	0.438596	0.444444	0.444444	0.571429	0.878049	0.441176	0.525253	5.33055	9.79157e-08	2.30917e-06	-0.436872	TRUE	4.45701	8.31089e-06	0.000131714	-0.352796	TRUE	1.10476	0.269263	0.768953	0.0840761	FALSE
chr1	17063253	Jph1	57339	0	16987545	17087879	-	0.24544	0.931507	0.918033	0.825688	0.8	0.789474	0.657534	0.925373	0.815642	0.702703	2.65084	0.00802915	0.0435075	-0.109731	FALSE	2.60747	0.00912141	0.0417823	-0.22267	TRUE	1.39435	0.163213	0.655208	-0.11294	FALSE
chr1	17066752	Jph1	57339	0	16987545	17087879	-	0.210567	0.831169	0.839161	0.314286	0.378882	0.407407	0.452632	0.836364	0.359307	0.436242	6.91507	4.67645e-12	2.39245e-10	-0.477056	TRUE	4.80484	1.54876e-06	3.16341e-05	-0.400122	TRUE	1.43565	0.151103	0.637881	0.0769343	FALSE
chr1	17114104	Gdap1	14545	-21349	17135454	17148825	+	-21349	0.790698	0.882759	0.72093	0.647059	0.681481	0.6125	0.848485	0.680851	0.644068	2.84502	0.00444091	0.026918	-0.167634	FALSE	3.63663	0.000276231	0.0024716	-0.204417	TRUE	0.940554	0.346934	0.823927	-0.0367833	FALSE
chr1	17114252	Gdap1	14545	-21201	17135454	17148825	+	-21201	0.934579	0.974895	0.857143	0.871383	0.770053	0.754513	0.962428	0.864463	0.760776	3.14378	0.00166782	0.0119893	-0.0979649	FALSE	8.35607	6.48415e-17	1.88277e-14	-0.201652	TRUE	2.93233	0.00336433	0.0932569	-0.103687	FALSE
chr1	17134312	Gdap1	14545	-1141	17135454	17148825	+	-1141	0.8	0.75	0.520833	0.588235	0.703704	0.5	0.776471	0.54878	0.575342	3.02172	0.00251343	0.0168691	-0.22769	TRUE	2.11502	0.0344281	0.116585	-0.201128	FALSE	0.540314	0.588981	0.927829	0.026562	FALSE
chr1	17136749	Gdap1	14545	0	17135454	17154351	+	0.0685294	0.782609	0.928571	0.578947	0.464286	0.769231	0.857143	0.837838	0.510638	0.823529	4.01339	5.9852e-05	0.000701171	-0.3272	TRUE	0.527122	0.598109	0.791883	-0.0143084	FALSE	2.75827	0.00581076	0.13036	0.312891	FALSE
chr1	17169799	NA	NA	6614	17158486	17163184	+	6614	0.791045	0.772727	0.486842	0.530612	0.4375	0.535211	0.783784	0.504	0.495798	4.29517	1.74557e-05	0.000238746	-0.279784	TRUE	3.73076	0.000190906	0.00182224	-0.287985	TRUE	0.050351	0.959843	0.995019	-0.00820168	FALSE
chr1	17185709	NA	NA	22524	17158486	17163184	+	22524	0.77551	0.697674	0.254545	0.235294	0.323529	0.488889	0.73913	0.25	0.417722	6.00679	1.89227e-09	6.29527e-08	-0.48913	TRUE	4.32996	1.49136e-05	0.000216084	-0.321409	TRUE	2.398	0.0164846	0.234957	0.167722	FALSE
chr1	17211455	NA	NA	48270	17158486	17163184	+	48270	0.886792	0.90625	0.652174	0.698113	0.848485	0.728571	0.894118	0.672131	0.76699	3.73103	0.000190698	0.00191285	-0.221986	TRUE	1.89522	0.0580626	0.17201	-0.127127	FALSE	1.70699	0.0878235	0.520282	0.0948591	FALSE
chr1	17211762	NA	NA	48577	17158486	17163184	+	48577	0.833333	0.882353	0.351852	0.590909	0.380952	0.722222	0.857143	0.421053	0.538462	3.51208	0.00044462	0.00394215	-0.43609	TRUE	2.55102	0.0107407	0.0475034	-0.318681	TRUE	0.9549	0.339628	0.819392	0.117409	FALSE
chr1	17231861	NA	NA	68676	17158486	17163184	+	68676	0.933333	0.823077	0.540881	0.444976	0.424242	0.535211	0.851429	0.486413	0.5	3.85464	0.000115899	0.00124451	-0.365016	TRUE	4.75974	1.93844e-06	3.82872e-05	-0.351429	TRUE	0.172922	0.862712	0.981955	0.013587	FALSE
chr1	17334340	NA	NA	171155	17158486	17163184	+	171155	0.833333	0.85	0.604651	0.54717	0.6	0.512195	0.846154	0.572917	0.545455	3.29575	0.000981588	0.00769337	-0.273237	TRUE	3.99797	6.38869e-05	0.000733307	-0.300699	TRUE	0.334277	0.738171	0.962325	-0.0274621	FALSE
chr1	17334434	NA	NA	171249	17158486	17163184	+	171249	0.6	0.581818	0.149254	0.166667	0.441176	0.340426	0.590909	0.158621	0.382716	7.34069	2.12492e-13	1.31466e-11	-0.432288	TRUE	2.62858	0.0085743	0.0398026	-0.208193	TRUE	3.30725	0.000942157	0.0400023	0.224095	TRUE
chr1	17340733	NA	NA	177548	17158486	17163184	+	177548	0.9	0.842105	0.555556	0.541667	0.52	0.5	0.871795	0.551282	0.508197	3.49774	0.000469215	0.00412836	-0.320513	TRUE	3.66416	0.00024815	0.00226353	-0.363598	TRUE	0.475023	0.63477	0.940724	-0.0430853	FALSE
chr1	17364133	NA	NA	200948	17158486	17163184	+	200948	0.813084	0.726496	0.522936	0.561151	0.578947	0.48538	0.767857	0.544355	0.51417	2.87744	0.00400918	0.0247637	-0.223502	TRUE	5.34077	9.25542e-08	2.81576e-06	-0.253687	TRUE	0.215026	0.829747	0.977176	-0.0301848	FALSE
chr1	17385219	Pi15	94227	-206762	17591982	17621020	+	-206762	0.913043	0.830508	0.794118	0.703704	0.717391	0.632911	0.885057	0.73399	0.664	1.56326	0.117992	0.326895	-0.151067	FALSE	2.57424	0.0100462	0.0450804	-0.221057	TRUE	1.26098	0.207316	0.710142	-0.0699901	FALSE
chr1	17387740	Pi15	94227	-204241	17591982	17621020	+	-204241	0.94	0.882353	0.744361	0.696	0.694444	0.583333	0.899408	0.72093	0.627778	4.57037	4.86865e-06	7.71128e-05	-0.178478	FALSE	6.26766	3.66519e-10	2.24943e-08	-0.271631	TRUE	1.89084	0.0586456	0.438662	-0.0931525	FALSE
chr1	17406839	Pi15	94227	-185142	17591982	17621020	+	-185142	0.837838	0.738462	0.386139	0.338983	0.364865	0.447917	0.791367	0.360731	0.411765	4.79304	1.64275e-06	2.92947e-05	-0.430636	TRUE	4.60871	4.05173e-06	7.17732e-05	-0.379602	TRUE	0.713818	0.47534	0.887319	0.0510341	FALSE
chr1	17406965	Pi15	94227	-185016	17591982	17621020	+	-185016	0.692308	0.637615	0.148936	0.232955	0.186667	0.324675	0.648148	0.195584	0.279476	11.2477	2.3778e-29	6.09455e-27	-0.452565	TRUE	7.00864	2.40638e-12	2.58784e-10	-0.368672	TRUE	1.37454	0.169275	0.663551	0.0838924	FALSE
chr1	17429002	Pi15	94227	-162979	17591982	17621020	+	-162979	0.933333	0.946032	0.907285	0.840909	0.707317	0.757426	0.94321	0.867925	0.742958	2.46293	0.0137808	0.0668384	-0.0752853	FALSE	7.05952	1.6708e-12	1.8652e-10	-0.200252	TRUE	4.45754	8.29042e-06	0.0010092	-0.124967	FALSE
chr1	17429141	Pi15	94227	-162840	17591982	17621020	+	-162840	0.72619	0.753086	0.381643	0.42236	0.463918	0.540541	0.739394	0.399457	0.510204	5.7327	9.88432e-09	2.8626e-07	-0.339937	TRUE	2.78531	0.00534759	0.0274004	-0.22919	TRUE	1.36016	0.173781	0.669454	0.110748	FALSE
chr1	17429439	Pi15	94227	-162542	17591982	17621020	+	-162542	0.809524	0.6	0.448276	0.583333	0.333333	0.285714	0.722222	0.471429	0.3125	1.81181	0.0700154	0.227549	-0.250794	FALSE	3.30914	0.000935834	0.00672436	-0.409722	TRUE	1.67747	0.0934499	0.533293	-0.158929	FALSE
chr1	17431206	Pi15	94227	-160775	17591982	17621020	+	-160775	0.9625	0.902778	0.65	0.509091	0.571429	0.641975	0.934211	0.582609	0.613139	6.79141	1.11043e-11	5.3642e-10	-0.351602	TRUE	5.19744	2.02057e-07	5.52319e-06	-0.321072	TRUE	0.478497	0.632296	0.940066	0.03053	FALSE
chr1	17463641	Pi15	94227	-128340	17591982	17621020	+	-128340	1	0.974359	0.819672	0.72	0.85	0.78481	0.981481	0.764706	0.806723	3.86435	0.000111384	0.00120264	-0.216776	TRUE	2.61753	0.00885674	0.0408321	-0.174759	FALSE	0.775572	0.438001	0.871618	0.0420168	FALSE
chr1	17480793	Pi15	94227	-111188	17591982	17621020	+	-111188	0.816667	0.784091	0.788235	0.767857	0.488372	0.642105	0.797297	0.780142	0.594203	0.476622	0.633631	0.849807	-0.0171555	FALSE	2.78765	0.00530921	0.0272425	-0.203094	TRUE	2.93205	0.00336732	0.0933128	-0.185939	FALSE
chr1	17488115	Pi15	94227	-103866	17591982	17621020	+	-103866	0.77193	0.739726	0.413793	0.554054	0.482759	0.503937	0.753846	0.478261	0.495327	3.53821	0.000402856	0.00362459	-0.275585	TRUE	3.9589	7.52944e-05	0.000841283	-0.258519	TRUE	0.124784	0.900695	0.987099	0.0170662	FALSE
chr1	17502770	Pi15	94227	-89211	17591982	17621020	+	-89211	0.611111	0.675	0.105263	0.0810811	0.363636	0.3125	0.655172	0.0892857	0.333333	5.07592	3.85621e-07	7.98371e-06	-0.565887	TRUE	2.56989	0.0101731	0.0455292	-0.321839	TRUE	2.53921	0.0111102	0.18917	0.244048	FALSE
chr1	17502855	Pi15	94227	-89126	17591982	17621020	+	-89126	0.884615	0.790323	0.636364	0.55814	0.7	0.428571	0.818182	0.584615	0.5	2.53645	0.0111982	0.0567242	-0.233566	FALSE	2.73194	0.00629628	0.0311925	-0.318182	TRUE	0.494651	0.620847	0.937108	-0.0846154	FALSE
chr1	17512634	Pi15	94227	-79347	17591982	17621020	+	-79347	0.770833	0.680851	0.504132	0.566667	0.480519	0.510204	0.726316	0.530806	0.497143	2.73252	0.00628523	0.0357185	-0.19551	FALSE	2.91622	0.00354301	0.0197216	-0.229173	TRUE	0.475438	0.634475	0.940647	-0.0336628	FALSE
chr1	17512831	Pi15	94227	-79150	17591982	17621020	+	-79150	0.824324	0.953125	0.699346	0.765766	0.607595	0.595238	0.884058	0.727273	0.6	3.40727	0.000656151	0.00548306	-0.156785	FALSE	4.32432	1.53004e-05	0.000220801	-0.284058	TRUE	1.92161	0.0546548	0.425196	-0.127273	FALSE
chr1	17572675	Pi15	94227	-19306	17591982	17621020	+	-19306	0.8125	0.777778	0.0857143	0.192308	0.136364	0.391304	0.790698	0.131148	0.266667	5.88312	4.02614e-09	1.25962e-07	-0.65955	TRUE	3.2909	0.000998673	0.00709113	-0.524031	TRUE	1.23781	0.215788	0.719131	0.135519	FALSE
chr1	17611749	Pi15	94227	0	17591982	17621020	+	0.680729	0.866667	1	0.589286	0.733333	0.590909	0.586957	0.948718	0.639535	0.588235	4.14818	3.35129e-05	0.000423009	-0.309183	TRUE	2.79637	0.00516806	0.0266673	-0.360483	TRUE	0.223625	0.823049	0.97617	-0.0512996	FALSE
chr1	17649427	NA	NA	16680	17666108	17717727	-	16680	0.888889	0.954545	0.572327	0.548148	0.663043	0.664516	0.923077	0.561224	0.663968	8.69709	3.40518e-18	3.67891e-16	-0.361852	TRUE	6.08918	1.1349e-09	6.0904e-08	-0.259109	TRUE	2.34123	0.0192202	0.254973	0.102743	FALSE
chr1	17649459	NA	NA	16648	17666108	17717727	-	16648	0.727273	0.614865	0.112853	0.147541	0.33908	0.285246	0.672185	0.127886	0.304802	11.8314	2.68642e-32	8.17086e-30	-0.544299	TRUE	7.34789	2.01365e-13	2.7963e-11	-0.367384	TRUE	5.85928	4.64883e-09	1.41182e-06	0.176915	FALSE
chr1	17671415	NA	NA	0	17666108	17717727	-	0.897189	1	1	0.831461	0.875	0.823529	0.76699	1	0.852071	0.785714	4.18321	2.87418e-05	0.00036981	-0.147929	FALSE	5.19435	2.05441e-07	5.60277e-06	-0.214286	TRUE	1.48053	0.138731	0.618902	-0.0663567	FALSE
chr1	17675784	NA	NA	0	17666108	17717727	-	0.81255	0.941176	0.830303	0.6125	0.638889	0.62	0.686957	0.849246	0.62766	0.666667	4.81723	1.45562e-06	2.62994e-05	-0.221587	TRUE	3.26178	0.00110717	0.00771441	-0.18258	FALSE	0.564146	0.572655	0.922845	0.0390071	FALSE
chr1	17698287	NA	NA	0	17666108	17717727	-	0.376606	0.919355	0.953125	0.616162	0.522124	0.671875	0.631579	0.936508	0.566038	0.646067	8.19287	2.55059e-16	2.2621e-14	-0.37047	TRUE	5.13768	2.78157e-07	7.27492e-06	-0.290441	TRUE	1.1162	0.264335	0.764703	0.0800297	FALSE
chr1	17712260	NA	NA	0	17666108	17717727	-	0.105911	0.9375	0.75	0.525	0.575	0.588235	0.613636	0.84375	0.55	0.606557	3.10156	0.00192504	0.0135128	-0.29375	TRUE	2.24469	0.0247879	0.0908177	-0.237193	FALSE	0.675487	0.499366	0.897105	0.0565574	FALSE
chr1	17712365	NA	NA	0	17666108	17717727	-	0.103876	0.914062	0.892857	0.617886	0.697183	0.732143	0.722222	0.90566	0.660377	0.725	5.60192	2.11985e-08	5.73952e-07	-0.245283	TRUE	4.26023	2.04221e-05	0.000281688	-0.18066	FALSE	1.25948	0.207859	0.710698	0.0646226	FALSE
chr1	17717823	Crispld1	83691	0	17717133	17756288	+	0.0176223	0.2	0.292683	0.4375	0.510638	0.454545	0.270073	0.248927	0.468468	0.330049	4.23186	2.31762e-05	0.000306242	0.219541	TRUE	1.73062	0.083519	0.224212	0.0811222	FALSE	2.58669	0.00969037	0.175238	-0.138419	FALSE
chr1	17718499	Crispld1	83691	0	17717133	17756288	+	0.034887	0.711864	0.642857	0.35461	0.316901	0.5	0.401515	0.687273	0.335689	0.440909	6.64165	3.10181e-11	1.39664e-09	-0.351584	TRUE	4.46784	7.90136e-06	0.000126182	-0.246364	TRUE	1.94443	0.0518431	0.415411	0.10522	FALSE
chr1	17718591	Crispld1	83691	0	17717133	17756288	+	0.0372366	0.921348	0.883495	0.715328	0.671329	0.696629	0.715385	0.907473	0.692857	0.707763	5.04135	4.62251e-07	9.40073e-06	-0.214616	TRUE	4.79432	1.63224e-06	3.30767e-05	-0.199711	FALSE	0.13269	0.894439	0.98627	0.0149054	FALSE
chr1	17748234	Crispld1	83691	0	17717133	17756288	+	0.794305	0.8	0.75	0.409091	0.125	0.357143	0.666667	0.777778	0.289474	0.517241	4.35626	1.32304e-05	0.000186898	-0.488304	TRUE	2.15665	0.031033	0.107784	-0.260536	FALSE	2.2039	0.0275311	0.306675	0.227768	FALSE
chr1	17774425	Crispld1	83691	18136	17717133	17756288	+	18136	0.714286	0.921053	0.4	0.288136	0.522727	0.541667	0.804598	0.362069	0.532609	5.53766	3.06532e-08	8.03141e-07	-0.442529	TRUE	4.00382	6.23286e-05	0.000718416	-0.271989	TRUE	2.71642	0.00659917	0.140471	0.17054	FALSE
chr1	17785984	Crispld1	83691	29695	17717133	17756288	+	29695	1	0.9375	0.602151	0.619048	0.473684	0.596774	0.975	0.607407	0.55	5.44403	5.20897e-08	1.30048e-06	-0.367593	TRUE	6.19016	6.01032e-10	3.48141e-08	-0.425	TRUE	0.834662	0.403908	0.855059	-0.0574074	FALSE
chr1	17786024	Crispld1	83691	29735	17717133	17756288	+	29735	0.909091	0.913043	0.779528	0.75	0.629032	0.654321	0.910448	0.770492	0.643357	3.13058	0.00174461	0.0124489	-0.139956	FALSE	4.50962	6.49451e-06	0.000107003	-0.267091	TRUE	2.33574	0.0195048	0.256903	-0.127135	FALSE
chr1	17786173	Crispld1	83691	29884	17717133	17756288	+	29884	0.885246	0.967742	0.848276	0.741935	0.707692	0.694118	0.913043	0.816425	0.7	3.02064	0.00252243	0.0169195	-0.0966184	FALSE	2.82501	0.00472795	0.0248428	-0.213043	TRUE	1.11992	0.262747	0.763347	-0.116425	FALSE
chr1	17786690	Crispld1	83691	30401	17717133	17756288	+	30401	0.910714	0.868421	0.719626	0.580645	0.671642	0.558333	0.886364	0.645022	0.59893	3.52937	0.000416556	0.00373053	-0.241342	TRUE	5.91888	3.24137e-09	1.52736e-07	-0.287433	TRUE	0.698334	0.484968	0.891393	-0.0460912	FALSE
chr1	17824450	Crispld1	83691	68161	17717133	17756288	+	68161	0.803571	0.859649	0.662069	0.551724	0.625	0.596491	0.831858	0.62069	0.606742	3.71428	0.000203781	0.00202539	-0.211169	TRUE	4.22061	2.43642e-05	0.000326569	-0.225117	TRUE	0.296249	0.76704	0.967195	-0.0139481	FALSE
chr1	17836461	Crispld1	83691	80172	17717133	17756288	+	80172	0.844828	0.806452	0.553191	0.488889	0.580645	0.666667	0.825	0.521739	0.641509	4.70605	2.52562e-06	4.29891e-05	-0.303261	TRUE	1.50263	0.132934	0.31133	-0.183491	FALSE	0.947001	0.343638	0.821942	0.11977	FALSE
chr1	17854022	Crispld1	83691	97733	17717133	17756288	+	97733	0.483871	0.5	0.132353	0.202899	0.0961538	0.183908	0.491525	0.167883	0.151079	4.11306	3.90447e-05	0.000483687	-0.323642	TRUE	4.37465	1.21627e-05	0.000181832	-0.340446	TRUE	0.280554	0.779053	0.969147	-0.0168041	FALSE
chr1	17871154	Crispld1	83691	114865	17717133	17756288	+	114865	0.97561	0.876923	0.76087	0.666667	0.689655	0.608333	0.915094	0.719512	0.634831	3.25035	0.00115264	0.00880314	-0.195582	FALSE	3.34292	0.000829023	0.00609249	-0.280263	TRUE	0.838237	0.401898	0.854067	-0.0846807	FALSE
chr1	17871323	Crispld1	83691	115034	17717133	17756288	+	115034	0.45098	0.666667	0.0875	0.21831	0.263158	0.234043	0.591837	0.149007	0.24424	5.65285	1.57813e-08	4.38443e-07	-0.44283	TRUE	4.47291	7.71624e-06	0.000123651	-0.347597	TRUE	2.40916	0.0159891	0.231043	0.095233	FALSE
chr1	17879539	Crispld1	83691	123250	17717133	17756288	+	123250	0.882353	0.914286	0.815789	0.736842	0.666667	0.615385	0.898551	0.789474	0.641509	1.20072	0.229858	0.5011	-0.109077	FALSE	3.43204	0.000599058	0.00467347	-0.257041	TRUE	1.17798	0.238804	0.742238	-0.147964	FALSE
chr1	17879942	Crispld1	83691	123653	17717133	17756288	+	123653	0.962264	0.945946	0.742857	0.65	0.677419	0.673469	0.955556	0.684211	0.675	4.66443	3.09473e-06	5.1508e-05	-0.271345	TRUE	4.48296	7.36156e-06	0.000118893	-0.280556	TRUE	0.0304481	0.97571	0.99696	-0.00921053	FALSE
chr1	17887304	Crispld1	83691	131015	17717133	17756288	+	131015	0.923077	0.666667	0.296296	0.32	0.433333	0.333333	0.764706	0.303797	0.37037	4.79782	1.60402e-06	2.86791e-05	-0.460908	TRUE	4.15987	3.18426e-05	0.000409011	-0.394336	TRUE	0.913917	0.360761	0.832181	0.0665729	FALSE
chr1	17887613	Crispld1	83691	131324	17717133	17756288	+	131324	0.904762	1	0.361111	0.315789	0.75	0.6875	0.939394	0.345455	0.714286	6.31046	2.782e-10	1.06985e-08	-0.593939	TRUE	2.37283	0.0176525	0.069917	-0.225108	FALSE	3.37322	0.000742947	0.033842	0.368831	TRUE
chr1	17932164	Crisp4	78081	173107	18105272	18127133	-	173107	0.769231	0.785714	0.282051	0.517241	0.5	0.483333	0.777778	0.382353	0.489583	3.59507	0.000324308	0.0030137	-0.395425	TRUE	2.8099	0.0049557	0.0257923	-0.288194	TRUE	1.45623	0.145328	0.629255	0.10723	FALSE
chr1	17932486	Crisp4	78081	172785	18105272	18127133	-	172785	1	0.983333	0.788732	0.803468	0.658537	0.677215	0.991525	0.796825	0.670833	6.88438	5.80415e-12	2.92627e-10	-0.1947	FALSE	8.68012	3.95342e-18	1.44419e-15	-0.320692	TRUE	2.6076	0.00911789	0.169272	-0.125992	FALSE
chr1	17932641	Crisp4	78081	172630	18105272	18127133	-	172630	0.333333	0.523077	0.147541	0.0105263	0.295082	0.255556	0.439655	0.0875576	0.271523	6.70771	1.97699e-11	9.19281e-10	-0.352098	TRUE	1.70593	0.088021	0.232853	-0.168132	FALSE	3.50407	0.0004582	0.0238966	0.183966	FALSE
chr1	17934636	Crisp4	78081	170635	18105272	18127133	-	170635	0.752688	0.901288	0.598802	0.665138	0.614035	0.546341	0.858896	0.636364	0.570533	3.35908	0.000782016	0.00635455	-0.222532	TRUE	4.46801	7.89518e-06	0.000126097	-0.288363	TRUE	1.33901	0.180568	0.678451	-0.0658307	FALSE
chr1	17934657	Crisp4	78081	170614	18105272	18127133	-	170614	0.730769	0.833333	0.493506	0.383838	0.64	0.473118	0.80303	0.431818	0.531469	5.85136	4.87584e-09	1.50236e-07	-0.371212	TRUE	3.9318	8.4312e-05	0.000924616	-0.271562	TRUE	1.14513	0.252157	0.754372	0.0996503	FALSE
chr1	17937415	Crisp4	78081	167856	18105272	18127133	-	167856	0.966102	0.842105	0.590164	0.673077	0.5	0.489362	0.917526	0.628319	0.494253	4.13276	3.58429e-05	0.000448702	-0.289207	TRUE	3.19535	0.00139663	0.00931886	-0.423273	TRUE	0.639097	0.52276	0.90588	-0.134066	FALSE
chr1	17954887	Crisp4	78081	150384	18105272	18127133	-	150384	0.823529	0.892857	0.631579	0.569231	0.6875	0.642857	0.881188	0.583333	0.655172	2.83343	0.00460511	0.0277389	-0.297855	TRUE	1.93042	0.0535546	0.162066	-0.226016	FALSE	0.730319	0.465195	0.883201	0.0718391	FALSE
chr1	17976997	Crisp4	78081	128274	18105272	18127133	-	128274	0.844828	0.864407	0.595745	0.554348	0.573333	0.62931	0.854701	0.579399	0.60733	4.77391	1.80682e-06	3.19007e-05	-0.275302	TRUE	4.80749	1.52838e-06	3.12729e-05	-0.247371	TRUE	0.474237	0.635331	0.940846	0.0279307	FALSE
chr1	17984145	Crisp4	78081	121126	18105272	18127133	-	121126	0.807692	0.716667	0.412162	0.433735	0.478261	0.539474	0.758929	0.423567	0.516393	6.38666	1.6955e-10	6.76623e-09	-0.335362	TRUE	4.11157	3.9297e-05	0.000488455	-0.242535	TRUE	2.04462	0.0408927	0.372254	0.0928266	FALSE
chr1	18013231	Crisp4	78081	92040	18105272	18127133	-	92040	0.69697	0.666667	0.215385	0.241071	0.354167	0.252747	0.67619	0.231638	0.28777	6.19785	5.72385e-10	2.08828e-08	-0.444552	TRUE	6.29826	3.00998e-10	1.88733e-08	-0.388421	TRUE	1.25246	0.210402	0.713459	0.0561314	FALSE
chr1	18027532	Crisp4	78081	77739	18105272	18127133	-	77739	0.674419	0.827957	0.473684	0.461538	0.616438	0.436782	0.779412	0.466667	0.51875	4.1874	2.82163e-05	0.000363959	-0.312745	TRUE	2.54871	0.0108123	0.0477482	-0.260662	TRUE	0.929308	0.352729	0.827485	0.0520833	FALSE
chr1	18048117	Crisp4	78081	57154	18105272	18127133	-	57154	0.0283019	0.0895522	0.267857	0.343284	0.222222	0.229167	0.0520231	0.296089	0.22695	5.36063	8.29332e-08	1.98559e-06	0.244066	TRUE	4.17884	2.93e-05	0.000381438	0.174927	FALSE	1.23895	0.215365	0.718711	-0.069139	FALSE
chr1	18048122	Crisp4	78081	57149	18105272	18127133	-	57149	0.132075	0.104478	0.410714	0.318182	0.355556	0.458333	0.121387	0.376404	0.425532	5.41164	6.24494e-08	1.53371e-06	0.255017	TRUE	5.70459	1.16624e-08	4.67521e-07	0.304145	TRUE	0.761263	0.4465	0.875264	0.0491274	FALSE
chr1	18048128	Crisp4	78081	57143	18105272	18127133	-	57143	0.141509	0.164179	0.4375	0.30303	0.488889	0.375	0.150289	0.38764	0.411348	2.82675	0.00470226	0.0282123	0.237351	TRUE	4.57465	4.77014e-06	8.24579e-05	0.261059	TRUE	0.992575	0.320917	0.807028	0.0237071	FALSE
chr1	18048134	Crisp4	78081	57137	18105272	18127133	-	57137	0.123077	0.0454545	0.376623	0.27907	0.310345	0.43662	0.0917431	0.341667	0.4	4.30378	1.67912e-05	0.000230716	0.249924	TRUE	3.88779	0.000101163	0.0010761	0.308257	TRUE	0.721335	0.470703	0.885472	0.0583333	FALSE
chr1	18048308	Crisp4	78081	56963	18105272	18127133	-	56963	0.210526	0.286517	0.652174	0.623932	0.422535	0.606557	0.254019	0.637931	0.53886	6.9879	2.7904e-12	1.47509e-10	0.383912	TRUE	3.4897	0.00048356	0.00392036	0.284841	TRUE	1.91692	0.055248	0.427193	-0.0990709	FALSE
chr1	18048501	Crisp4	78081	56770	18105272	18127133	-	56770	0.0687023	0.0769231	0.333333	0.236842	0.173913	0.31405	0.0725806	0.285714	0.263158	4.6817	2.84505e-06	4.77866e-05	0.213134	TRUE	3.32855	0.000872986	0.00635575	0.190577	FALSE	0.790128	0.429453	0.867451	-0.0225564	FALSE
chr1	18048508	Crisp4	78081	56763	18105272	18127133	-	56763	0.164179	0.321429	0.607843	0.507463	0.363636	0.52459	0.251656	0.550847	0.468085	3.73196	0.000189998	0.00190674	0.299192	TRUE	3.26463	0.00109606	0.00765114	0.216429	TRUE	1.32177	0.186243	0.685524	-0.0827624	FALSE
chr1	18048858	Crisp4	78081	56413	18105272	18127133	-	56413	0.0967742	0	0.291667	0.4	0.294118	0.324324	0.0555556	0.333333	0.314815	3.97881	6.926e-05	0.000795973	0.277778	TRUE	3.9718	7.13309e-05	0.000804086	0.259259	TRUE	0.187148	0.851545	0.980337	-0.0185185	FALSE
chr1	18168472	Defb44-ps	654454	31661	18200134	18213645	-	31661	0.896907	0.946746	0.781991	0.710623	0.719178	0.627376	0.92011	0.741736	0.660147	4.84216	1.28435e-06	2.35159e-05	-0.178375	FALSE	4.50567	6.61628e-06	0.000108678	-0.259963	TRUE	1.03422	0.301032	0.793158	-0.0815888	FALSE
chr1	18168519	Defb44-ps	654454	31614	18200134	18213645	-	31614	0.963636	0.978723	0.714286	0.69863	0.732558	0.729508	0.970588	0.705426	0.730769	4.93285	8.10376e-07	1.55717e-05	-0.265162	TRUE	6.46525	1.0113e-10	7.19749e-09	-0.239819	TRUE	0.501266	0.616184	0.935786	0.0253429	FALSE
chr1	18203722	Defb44-ps	654454	0	18200134	18213645	-	0.734439	0.664122	0.690909	0.405714	0.428571	0.535714	0.341615	0.676349	0.414966	0.408163	5.09541	3.47985e-07	7.27978e-06	-0.261383	TRUE	4.13702	3.5185e-05	0.00044531	-0.268185	TRUE	0.1905	0.848917	0.979993	-0.00680272	FALSE
chr1	18204159	Defb44-ps	654454	0	18200134	18213645	-	0.702095	0.907407	0.92093	0.751634	0.645833	0.701754	0.692737	0.918216	0.692754	0.696246	5.70966	1.13205e-08	3.23885e-07	-0.225462	TRUE	5.981	2.21766e-09	1.09582e-07	-0.22197	TRUE	0.0656401	0.947664	0.993442	0.00349211	FALSE
chr1	18204330	Defb44-ps	654454	0	18200134	18213645	-	0.689438	0.90566	0.93617	0.771429	0.565217	0.857143	0.6	0.92	0.689655	0.692308	2.7316	0.00630284	0.0357975	-0.230345	TRUE	2.48487	0.0129598	0.0549829	-0.227692	FALSE	0.212418	0.831781	0.977439	0.00265252	FALSE
chr1	18246526	Defb41	77673	0	18241059	18255219	-	0.613912	0.833333	0.9375	0.451613	0.772727	0.705882	0.473684	0.892857	0.584906	0.583333	3.11983	0.00180957	0.0128356	-0.307951	TRUE	1.99289	0.0462735	0.145535	-0.309524	FALSE	0.0404374	0.967744	0.995994	-0.00157233	FALSE
chr1	18280310	Defb41	77673	-25090	18241059	18255219	-	-25090	0.903846	0.943396	0.686047	0.714286	0.465116	0.561644	0.92381	0.697183	0.525862	3.90496	9.42411e-05	0.00103985	-0.226626	TRUE	6.41232	1.43318e-10	9.80598e-09	-0.397947	TRUE	2.50617	0.0122049	0.199345	-0.171321	FALSE
chr1	18280524	Defb41	77673	-25304	18241059	18255219	-	-25304	0.902439	0.78125	0.579545	0.59375	0.404255	0.411765	0.849315	0.585526	0.409396	3.54572	0.000391538	0.00353765	-0.263789	TRUE	5.24116	1.59574e-07	4.50237e-06	-0.439919	TRUE	2.6725	0.00752875	0.151647	-0.17613	FALSE
chr1	18298863	Defb41	77673	-43643	18241059	18255219	-	-43643	0.592593	0.552632	0.293333	0.275862	0.407407	0.175	0.569231	0.288462	0.268657	3.55854	0.000372928	0.00339419	-0.280769	TRUE	3.31925	0.000902606	0.00652923	-0.300574	TRUE	0.679927	0.49655	0.895958	-0.0198048	FALSE
chr1	18313724	Defb41	77673	-58504	18241059	18255219	-	-58504	0.615385	0.588957	0.148387	0.251497	0.40367	0.409326	0.601881	0.201863	0.407285	8.50457	1.82265e-17	1.82699e-15	-0.400018	TRUE	4.64719	3.36486e-06	6.13162e-05	-0.194596	FALSE	4.42738	9.53858e-06	0.00113479	0.205421	TRUE
chr1	18325290	Defb41	77673	-70070	18241059	18255219	-	-70070	0.716981	0.615385	0.214815	0.123288	0.276596	0.278351	0.683544	0.182692	0.277778	7.93616	2.08534e-15	1.66097e-13	-0.500852	TRUE	5.45548	4.88397e-08	1.61922e-06	-0.405767	TRUE	2.1091	0.0349357	0.344849	0.0950855	FALSE
chr1	18325502	Defb41	77673	-70282	18241059	18255219	-	-70282	0.956522	1	0.825	0.857143	0.72	0.53125	0.973684	0.833333	0.614035	2.43559	0.0148675	0.0709434	-0.140351	FALSE	4.51602	6.30139e-06	0.000104299	-0.359649	TRUE	3.20455	0.00135276	0.0512433	-0.219298	FALSE
chr1	18325552	Defb41	77673	-70332	18241059	18255219	-	-70332	0.925926	0.941176	0.630435	0.451613	0.666667	0.611111	0.931818	0.585366	0.634921	5.26227	1.42286e-07	3.24154e-06	-0.346452	TRUE	3.38364	0.000715328	0.0054041	-0.296898	TRUE	0.733989	0.462956	0.88223	0.0495548	FALSE
chr1	18337318	Defb41	77673	-82098	18241059	18255219	-	-82098	0.6	0.5	0.22	0.333333	0.318182	0.25	0.552632	0.253521	0.275862	2.72131	0.00650246	0.0367088	-0.29911	TRUE	2.17374	0.0297248	0.104341	-0.27677	FALSE	0.10486	0.916487	0.989309	0.0223409	FALSE
chr1	18339639	Defb41	77673	-84419	18241059	18255219	-	-84419	1	0.9	0.5	0.52381	0.538462	0.681818	0.954545	0.507246	0.628571	4.02315	5.74238e-05	0.000676386	-0.447299	TRUE	2.43412	0.0149282	0.0614068	-0.325974	FALSE	0.815469	0.414804	0.860338	0.121325	FALSE
chr1	18428141	Defb41	77673	-172921	18241059	18255219	-	-172921	0.787234	0.779412	0.486111	0.565657	0.509091	0.431373	0.780876	0.532164	0.458599	4.71202	2.45279e-06	4.18855e-05	-0.248713	TRUE	4.5626	5.05233e-06	8.65892e-05	-0.322278	TRUE	0.92215	0.35645	0.829615	-0.073565	FALSE
chr1	18428254	Defb41	77673	-173034	18241059	18255219	-	-173034	0.857143	0.866071	0.471698	0.575758	0.647059	0.61039	0.863354	0.529412	0.625	6.14886	7.80426e-10	2.78284e-08	-0.333942	TRUE	4.65354	3.26289e-06	5.97223e-05	-0.238354	TRUE	1.67307	0.0943128	0.535299	0.0955882	FALSE
chr1	18502478	Defb41	77673	-247258	18241059	18255219	-	-247258	0.76	0.833333	0.533981	0.580645	0.682927	0.615894	0.819338	0.562016	0.639485	6.05477	1.40618e-09	4.79057e-08	-0.257323	TRUE	4.57365	4.79309e-06	8.2795e-05	-0.179853	FALSE	2.00347	0.0451272	0.389886	0.0774695	FALSE
chr1	18517483	Defb41	77673	-262263	18241059	18255219	-	-262263	0.672414	0.770833	0.166667	0.25	0.190476	0.411765	0.716981	0.204545	0.327273	7.44336	9.8153e-14	6.34676e-12	-0.512436	TRUE	5.15148	2.58445e-07	6.82794e-06	-0.389708	TRUE	1.14423	0.252529	0.754725	0.122727	FALSE
chr1	18543563	Defb41	77673	-288343	18241059	18255219	-	-288343	0.818182	0.804878	0.559809	0.572519	0.584906	0.543147	0.810219	0.564706	0.557756	4.59303	4.36854e-06	6.99939e-05	-0.245513	TRUE	5.22901	1.7042e-07	4.76512e-06	-0.252463	TRUE	0.0570127	0.954535	0.994312	-0.00695011	FALSE
chr1	18546264	Defb41	77673	-291044	18241059	18255219	-	-291044	1	0.947368	0.808511	0.833333	0.809524	0.6875	0.971429	0.815385	0.756757	2.36173	0.0181898	0.0830641	-0.156044	FALSE	2.94899	0.00318815	0.0181219	-0.214672	TRUE	0.952465	0.340861	0.820176	-0.0586279	FALSE
chr1	18577251	Defb41	77673	-322031	18241059	18255219	-	-322031	0.807692	0.909091	0.602273	0.738462	0.619048	0.511628	0.849624	0.660131	0.546875	2.83759	0.00454556	0.0274424	-0.189493	FALSE	5.3723	7.77379e-08	2.42326e-06	-0.302749	TRUE	1.78719	0.0739063	0.48481	-0.113256	FALSE
chr1	18629432	Defb41	77673	-374212	18241059	18255219	-	-374212	0.785714	1	0.351351	0.294118	0.545455	0.684211	0.884615	0.333333	0.633333	5.50752	3.63926e-08	9.39466e-07	-0.551282	TRUE	1.66283	0.0963462	0.248366	-0.251282	FALSE	2.02989	0.0423681	0.378481	0.3	FALSE
chr1	18663297	Defb41	77673	-408077	18241059	18255219	-	-408077	0.870968	0.947917	0.72043	0.757764	0.693548	0.638462	0.929134	0.744094	0.65625	2.77527	0.00551554	0.0321252	-0.185039	FALSE	5.67029	1.42552e-08	5.57036e-07	-0.272884	TRUE	1.51825	0.128951	0.602721	-0.0878445	FALSE
chr1	18663421	Defb41	77673	-408201	18241059	18255219	-	-408201	0.55	0.43662	0.108108	0.139706	0.212121	0.203883	0.496689	0.125506	0.207101	8.00943	1.15242e-15	9.4666e-14	-0.371183	TRUE	5.32826	9.91569e-08	2.98873e-06	-0.289588	TRUE	2.15737	0.0309769	0.325392	0.0815945	FALSE
chr1	18671870	Defb41	77673	-416650	18241059	18255219	-	-416650	0.911765	0.918367	0.735294	0.791946	0.68254	0.729323	0.915	0.774194	0.714286	3.15849	0.00158587	0.011496	-0.140806	FALSE	4.02452	5.70913e-05	0.000667628	-0.200714	TRUE	0.914837	0.360277	0.831903	-0.0599078	FALSE
chr1	18683926	Tfap2d	226896	-409176	19093103	19156413	+	-409176	0.910448	0.95082	0.785047	0.833333	0.734694	0.686957	0.923077	0.807882	0.70122	2.58807	0.00965142	0.050403	-0.115195	FALSE	3.3943	0.000688036	0.00523414	-0.221857	TRUE	2.05006	0.040359	0.369858	-0.106662	FALSE
chr1	18731350	Tfap2d	226896	-361752	19093103	19156413	+	-361752	0.915254	0.888889	0.754098	0.830189	0.793103	0.571429	0.902655	0.789474	0.653846	2.25033	0.0244278	0.104264	-0.113181	FALSE	2.87149	0.00408542	0.0221116	-0.248809	TRUE	1.47899	0.139142	0.619586	-0.135628	FALSE
chr1	18760485	Tfap2d	226896	-332617	19093103	19156413	+	-332617	0.702703	0.723404	0.339806	0.197917	0.377358	0.546392	0.714286	0.271357	0.486667	5.03092	4.88139e-07	9.87503e-06	-0.442929	TRUE	3.55084	0.00038401	0.00324055	-0.227619	TRUE	2.71872	0.00655351	0.139881	0.21531	FALSE
chr1	18760504	Tfap2d	226896	-332598	19093103	19156413	+	-332598	0.87931	0.859375	0.745342	0.68	0.684211	0.565217	0.868852	0.716783	0.607477	3.47412	0.000512525	0.00444981	-0.152069	FALSE	4.2683	1.96972e-05	0.000273199	-0.261376	TRUE	1.82478	0.0680348	0.467985	-0.109307	FALSE
chr1	18772648	Tfap2d	226896	-320454	19093103	19156413	+	-320454	0.585366	0.492063	0.366667	0.237113	0.40625	0.394737	0.544828	0.286624	0.398148	3.03017	0.0024442	0.0164846	-0.258203	TRUE	1.81392	0.0696901	0.196695	-0.146679	FALSE	1.00391	0.315422	0.803095	0.111524	FALSE
chr1	18776637	Tfap2d	226896	-316465	19093103	19156413	+	-316465	0.388889	0.348837	0.152672	0.192308	0.2	0.166667	0.371134	0.170213	0.178771	3.45081	0.000558898	0.00478747	-0.200921	TRUE	3.2807	0.00103551	0.00730534	-0.192363	FALSE	0.545391	0.585485	0.926777	0.00855818	FALSE
chr1	18776833	Tfap2d	226896	-316269	19093103	19156413	+	-316269	0.673913	0.823529	0.345679	0.418605	0.510638	0.391304	0.7375	0.370968	0.439655	5.2536	1.49159e-07	3.38233e-06	-0.366532	TRUE	3.15019	0.00163164	0.0105731	-0.297845	TRUE	0.993859	0.320291	0.806617	0.0686874	FALSE
chr1	18793764	Tfap2d	226896	-299338	19093103	19156413	+	-299338	0.92	0.818182	0.714286	0.657895	0.633333	0.672131	0.888889	0.691489	0.659341	2.78906	0.00528608	0.0310314	-0.1974	FALSE	2.98811	0.00280708	0.0163638	-0.229548	TRUE	0.500729	0.616562	0.935883	-0.0321487	FALSE
chr1	18828777	Tfap2d	226896	-264325	19093103	19156413	+	-264325	0.727273	0.636364	0.320755	0.392857	0.4	0.535714	0.681818	0.345679	0.460317	3.48838	0.000485957	0.0042521	-0.336139	TRUE	1.92787	0.053871	0.162769	-0.221501	FALSE	1.48799	0.136753	0.615847	0.114638	FALSE
chr1	18854011	Tfap2d	226896	-239091	19093103	19156413	+	-239091	0.903226	0.884615	0.666667	0.685714	0.625	0.616162	0.894737	0.676329	0.619632	3.31251	0.000924633	0.00731548	-0.218408	TRUE	4.18978	2.79231e-05	0.000366333	-0.275105	TRUE	1.30562	0.191681	0.69218	-0.0566966	FALSE
chr1	18862626	Tfap2d	226896	-230476	19093103	19156413	+	-230476	0.860656	0.885057	0.849462	0.777778	0.622222	0.644068	0.870813	0.808219	0.634615	1.7811	0.0748962	0.23874	-0.0625942	FALSE	4.53743	5.69446e-06	9.57114e-05	-0.236198	TRUE	3.3689	0.000754675	0.0341986	-0.173604	FALSE
chr1	18870828	Tfap2d	226896	-222274	19093103	19156413	+	-222274	0.607143	0.4	0.122449	0.151515	0.171429	0.385965	0.520833	0.134146	0.304348	3.77951	0.000157138	0.00161884	-0.386687	TRUE	2.34669	0.0189412	0.0738438	-0.216486	FALSE	2.025	0.0428672	0.380578	0.170201	FALSE
chr1	18876399	Tfap2d	226896	-216703	19093103	19156413	+	-216703	0.866667	0.928571	0.75	0.580645	0.75	0.612245	0.896552	0.694737	0.657534	2.92149	0.00348359	0.0220697	-0.201815	TRUE	2.16884	0.030095	0.105328	-0.239017	FALSE	0.0563315	0.955078	0.994393	-0.0372026	FALSE
chr1	18878661	Tfap2d	226896	-214441	19093103	19156413	+	-214441	0.923077	1	0.711864	0.619048	0.772727	0.5625	0.958333	0.6875	0.684211	3.48794	0.00048676	0.00425767	-0.270833	TRUE	2.83485	0.00458473	0.0242406	-0.274123	TRUE	0.0292693	0.97665	0.99711	-0.00328947	FALSE
chr1	18878972	Tfap2d	226896	-214130	19093103	19156413	+	-214130	0.285714	0.375	0.0746269	0	0.3125	0.129032	0.342105	0.0549451	0.191489	4.03139	5.54475e-05	0.000656113	-0.28716	TRUE	1.14521	0.252123	0.47715	-0.150616	FALSE	2.63473	0.00842053	0.161817	0.136544	FALSE
chr1	18891944	Tfap2d	226896	-201158	19093103	19156413	+	-201158	0.435897	0.323529	0.127273	0.15	0.27451	0.181818	0.383562	0.138095	0.213333	2.98794	0.00280862	0.0184958	-0.245466	TRUE	1.47042	0.141448	0.325026	-0.170228	FALSE	1.54958	0.121242	0.588903	0.0752381	FALSE
chr1	18893756	Tfap2d	226896	-199346	19093103	19156413	+	-199346	0.846154	0.771429	0.402597	0.478992	0.673077	0.454545	0.788546	0.44898	0.516304	7.32325	2.42035e-13	1.48359e-11	-0.339567	TRUE	5.86111	4.59783e-09	2.07489e-07	-0.272242	TRUE	2.00492	0.0449713	0.389349	0.0673248	FALSE
chr1	18928279	Tfap2d	226896	-164823	19093103	19156413	+	-164823	1	0.958333	0.888889	0.9375	0.6	0.814815	0.983333	0.903846	0.711538	1.01855	0.308415	0.594973	-0.0794872	FALSE	3.05736	0.00223295	0.0136137	-0.271795	TRUE	1.32436	0.185384	0.684533	-0.192308	FALSE
chr1	18940902	Tfap2d	226896	-152200	19093103	19156413	+	-152200	0.716981	0.814815	0.521127	0.555556	0.610169	0.555556	0.766355	0.53668	0.572973	3.62467	0.000289327	0.00273397	-0.229676	TRUE	3.35323	0.00079874	0.00591171	-0.193382	FALSE	0.739135	0.459825	0.88088	0.0362934	FALSE
chr1	18951930	Tfap2d	226896	-141172	19093103	19156413	+	-141172	0.677419	0.821429	0.523256	0.702128	0.476923	0.447552	0.745763	0.616667	0.456731	1.61918	0.105409	0.302779	-0.129096	FALSE	3.74605	0.000179642	0.00173263	-0.289032	TRUE	2.64493	0.00817087	0.159017	-0.159936	FALSE
chr1	18952133	Tfap2d	226896	-140969	19093103	19156413	+	-140969	0.864407	0.872404	0.763285	0.849515	0.615385	0.605911	0.87033	0.806295	0.609827	2.61512	0.00891957	0.0473287	-0.0640343	FALSE	6.91035	4.83466e-12	4.83732e-10	-0.260503	TRUE	5.28806	1.23619e-07	2.66025e-05	-0.196469	FALSE
chr1	18964598	Tfap2d	226896	-128504	19093103	19156413	+	-128504	0.816901	0.878571	0.620438	0.66443	0.628205	0.544118	0.85782	0.643357	0.574766	5.3977	6.75017e-08	1.64567e-06	-0.214463	TRUE	6.59518	4.24749e-11	3.34114e-09	-0.283054	TRUE	1.31727	0.187749	0.687447	-0.0685903	FALSE
chr1	18964748	Tfap2d	226896	-128354	19093103	19156413	+	-128354	0.903226	0.875	0.666667	0.54918	0.567568	0.509091	0.893617	0.609562	0.532609	6.57591	4.8355e-11	2.10976e-09	-0.284055	TRUE	5.90966	3.42805e-09	1.60262e-07	-0.361008	TRUE	1.02086	0.307323	0.797586	-0.0769531	FALSE
chr1	18974832	Tfap2d	226896	-118270	19093103	19156413	+	-118270	0.944444	0.846154	0.678161	0.666667	0.698113	0.610169	0.903226	0.673203	0.651786	4.09539	4.2145e-05	0.000516966	-0.230023	TRUE	4.09544	4.21374e-05	0.000517602	-0.25144	TRUE	0.362849	0.716718	0.958276	-0.0214169	FALSE
chr1	19052760	Tfap2d	226896	-40342	19093103	19156413	+	-40342	1	0.866667	0.738095	0.619048	0.777778	0.809524	0.935484	0.698413	0.791667	2.89832	0.0037517	0.0234631	-0.237071	TRUE	1.78664	0.0739964	0.205501	-0.143817	FALSE	1.39565	0.162819	0.654611	0.093254	FALSE
chr1	19053091	Tfap2d	226896	-40011	19093103	19156413	+	-40011	0.9375	0.684211	0.575758	0.375	0.5	0.266667	0.8	0.491228	0.4	3.02171	0.00251351	0.0168695	-0.308772	TRUE	4.01452	5.95679e-05	0.000691801	-0.4	TRUE	0.438806	0.660802	0.9469	-0.0912281	FALSE
chr1	19087081	Tfap2d	226896	-6021	19093103	19156413	+	-6021	0.166667	0.269231	0.454545	0.5	0.1875	0.24	0.205882	0.480519	0.219512	3.61891	0.000295846	0.00278624	0.274637	TRUE	0.413928	0.678927	0.844405	0.0136298	FALSE	3.02983	0.00244688	0.0759469	-0.261007	FALSE
chr1	19087091	Tfap2d	226896	-6011	19093103	19156413	+	-6011	0.0238095	0.0769231	0.181818	0.295455	0.0625	0.0833333	0.0441176	0.246753	0.075	3.33465	0.000854079	0.00684501	0.202636	TRUE	0.843385	0.399013	0.632825	0.0308824	FALSE	2.15738	0.0309761	0.325392	-0.171753	FALSE
chr1	19087120	Tfap2d	226896	-5982	19093103	19156413	+	-5982	0.118644	0.047619	0.318182	0.37931	0.0909091	0.03125	0.0891089	0.352941	0.0555556	4.45818	8.26604e-06	0.000123376	0.263832	TRUE	0.605817	0.544636	0.753473	-0.0335534	FALSE	4.36944	1.24565e-05	0.00141593	-0.297386	TRUE
chr1	19087126	Tfap2d	226896	-5976	19093103	19156413	+	-5976	0.121951	0.111111	0.212121	0.302326	0.466667	0.304348	0.117647	0.263158	0.368421	2.37283	0.0176522	0.0811371	0.145511	FALSE	2.68032	0.00735523	0.03527	0.250774	TRUE	1.18313	0.236756	0.740163	0.105263	FALSE
chr1	19087142	Tfap2d	226896	-5960	19093103	19156413	+	-5960	0.0487805	0.0769231	0.333333	0.488372	0.2	0.0869565	0.0597015	0.421053	0.131579	3.09243	0.00198524	0.0138647	0.361351	TRUE	1.04432	0.296337	0.528384	0.0718775	FALSE	1.9377	0.0526598	0.418291	-0.289474	FALSE
chr1	19087336	Tfap2d	226896	-5766	19093103	19156413	+	-5766	0.0714286	0.160714	0.296296	0.395833	0.196078	0.242718	0.122449	0.343137	0.227273	3.36975	0.000752367	0.00614919	0.220688	TRUE	2.25561	0.0240952	0.0888676	0.104824	FALSE	1.94326	0.0519843	0.415938	-0.115865	FALSE
chr1	19093217	Tfap2d	226896	0	19093103	19156413	+	0.00180066	0.256198	0.224138	0.47619	0.443925	0.289017	0.312281	0.242788	0.462012	0.303493	4.67524	2.93608e-06	4.9152e-05	0.219224	TRUE	1.89319	0.0583328	0.172605	0.060705	FALSE	3.6275	0.000286181	0.0168688	-0.158519	FALSE
chr1	19094324	Tfap2d	226896	0	19093103	19156413	+	0.0192861	0.0952381	0.101124	0.352941	0.25974	0.212121	0.279279	0.0982659	0.303448	0.263889	4.74918	2.04245e-06	3.55776e-05	0.205182	TRUE	3.6361	0.000276799	0.00247571	0.165623	FALSE	1.10639	0.268557	0.768363	-0.0395594	FALSE
chr1	19177855	Tfap2b	21419	-21139	19198995	19228164	+	-21139	1	0.964286	0.972973	0.837838	0.807692	0.647059	0.980952	0.905405	0.716667	1.48529	0.137466	0.361899	-0.075547	FALSE	5.02131	5.13209e-07	1.2323e-05	-0.264286	TRUE	2.46882	0.0135559	0.211241	-0.188739	FALSE
chr1	19178273	Tfap2b	21419	-20721	19198995	19228164	+	-20721	0.833333	0.847973	0.494253	0.542484	0.578313	0.56962	0.845109	0.525	0.572614	7.6553	1.92866e-14	1.36871e-12	-0.320109	TRUE	4.97821	6.41766e-07	1.49003e-05	-0.272495	TRUE	0.913143	0.361167	0.832406	0.0476141	FALSE
chr1	19180811	Tfap2b	21419	-18183	19198995	19228164	+	-18183	1	0.923077	0.666667	0.636364	0.85	0.694915	0.964286	0.657143	0.734177	3.29023	0.00100104	0.00782066	-0.307143	TRUE	1.86931	0.0615798	0.179609	-0.230108	FALSE	1.53711	0.124266	0.594366	0.0770344	FALSE
chr1	19200073	Tfap2b	21419	0	19198995	19228815	+	0.0361502	0.142857	0.141414	0.297872	0.464912	0.228916	0.214286	0.141631	0.372549	0.218868	4.75033	2.03082e-06	3.54002e-05	0.230918	TRUE	2.06046	0.0393548	0.128931	0.077237	FALSE	3.24891	0.00115849	0.0462088	-0.153681	FALSE
chr1	19249225	Tfap2b	21419	20409	19198995	19228815	+	20409	0.935484	0.866667	0.482759	0.235294	0.538462	0.45	0.913043	0.325	0.484848	5.92599	3.1043e-09	9.92686e-08	-0.588043	TRUE	3.96635	7.29829e-05	0.000819717	-0.428195	TRUE	0.799889	0.423775	0.864712	0.159848	FALSE
chr1	19256527	Tfap2b	21419	27711	19198995	19228815	+	27711	0.675676	0.6	0.461538	0.409091	0.4	0.324324	0.641791	0.442623	0.354839	1.57117	0.116143	0.32346	-0.199168	FALSE	2.89221	0.00382547	0.0209772	-0.286952	TRUE	0.0525585	0.958084	0.994748	-0.0877842	FALSE
chr1	19266943	Tfap2b	21419	38127	19198995	19228815	+	38127	0.926471	0.914286	0.666667	0.85	0.8	0.666667	0.92233	0.714286	0.734694	2.738	0.00618146	0.0352401	-0.208044	TRUE	1.69185	0.0906744	0.237893	-0.187636	FALSE	0.21841	0.82711	0.976726	0.0204082	FALSE
chr1	19268002	Tfap2b	21419	39186	19198995	19228815	+	39186	0.533333	0.5	0.243243	0.234234	0.242857	0.237113	0.518519	0.238739	0.239521	3.58168	0.000341387	0.00314805	-0.27978	TRUE	4.20376	2.62514e-05	0.000347874	-0.278998	TRUE	0.278276	0.7808	0.969469	0.000782219	FALSE
chr1	19268227	Tfap2b	21419	39411	19198995	19228815	+	39411	0.901961	0.944444	0.745902	0.692308	0.576271	0.669492	0.91954	0.721239	0.638418	4.17189	3.0209e-05	0.000386353	-0.198301	FALSE	5.45757	4.82696e-08	1.60273e-06	-0.281122	TRUE	1.9327	0.0532728	0.420494	-0.0828209	FALSE
chr1	19277228	Tfap2b	21419	48412	19198995	19228815	+	48412	0.952381	0.917293	0.739583	0.689441	0.744186	0.659574	0.930876	0.708171	0.69163	3.94182	8.08654e-05	0.000910939	-0.222704	TRUE	4.36436	1.27493e-05	0.000189291	-0.239246	TRUE	0.436697	0.662331	0.947256	-0.0165413	FALSE
chr1	19304572	Tfap2b	21419	75756	19198995	19228815	+	75756	0.816667	0.712766	0.269231	0.538462	0.517241	0.62069	0.753247	0.448718	0.586207	4.51432	6.35205e-06	9.76507e-05	-0.304529	TRUE	2.59207	0.00954015	0.0432898	-0.16704	FALSE	1.85973	0.062924	0.452275	0.137489	FALSE
chr1	19320903	Tfap2b	21419	92087	19198995	19228815	+	92087	0.833333	0.805147	0.439252	0.445946	0.468354	0.56129	0.810651	0.443137	0.529915	6.61173	3.79857e-11	1.68599e-09	-0.367514	TRUE	4.51635	6.29132e-06	0.000104168	-0.280736	TRUE	1.19713	0.231256	0.734876	0.0867773	FALSE
chr1	19341432	Tfap2b	21419	112616	19198995	19228815	+	112616	0.76087	0.6375	0.38843	0.48	0.38961	0.4	0.68254	0.429864	0.395833	4.44859	8.64373e-06	0.000128423	-0.252675	TRUE	4.94096	7.77376e-07	1.7549e-05	-0.286706	TRUE	0.335449	0.737287	0.96216	-0.0340309	FALSE
chr1	19341637	Tfap2b	21419	112821	19198995	19228815	+	112821	0.742857	0.92	0.604651	0.518519	0.627907	0.578947	0.816667	0.571429	0.6	3.23054	0.00123557	0.00933115	-0.245238	TRUE	2.29702	0.0216178	0.0817798	-0.216667	FALSE	0.392919	0.694379	0.953959	0.0285714	FALSE
chr1	19399489	Tfap2b	21419	170673	19198995	19228815	+	170673	0.571429	0.567308	0.28	0.166667	0.354839	0.255319	0.567797	0.205479	0.294872	3.52202	0.00042827	0.00381887	-0.362317	TRUE	3.76968	0.00016346	0.00160184	-0.272925	TRUE	0.916537	0.359385	0.831317	0.0893923	FALSE
chr1	19399587	Tfap2b	21419	170771	19198995	19228815	+	170771	0.75	0.814815	0.56	0.425	0.68	0.647059	0.804124	0.476923	0.661017	3.40558	0.00066024	0.0055112	-0.327201	TRUE	1.54261	0.122926	0.294875	-0.143107	FALSE	1.83705	0.0662021	0.462385	0.184094	FALSE
chr1	19412733	Tfap2b	21419	183917	19198995	19228815	+	183917	0.590909	0.704545	0.235294	0.14433	0.4	0.282051	0.676136	0.175676	0.322034	6.31392	2.72063e-10	1.04775e-08	-0.500461	TRUE	4.21499	2.49789e-05	0.000333503	-0.354102	TRUE	2.17556	0.0295883	0.318072	0.146358	FALSE
chr1	19412841	Tfap2b	21419	184025	19198995	19228815	+	184025	0.787234	0.752381	0.324324	0.428571	0.5	0.325581	0.763158	0.396694	0.382812	3.65527	0.000256916	0.00246901	-0.366464	TRUE	2.56663	0.0102691	0.0458647	-0.380345	TRUE	0.639718	0.522356	0.905715	-0.0138817	FALSE
chr1	19445367	Tfap2b	21419	216551	19198995	19228815	+	216551	0.480769	0.516129	0.279793	0.286822	0.221053	0.246753	0.5	0.282609	0.236948	2.38773	0.0169527	0.0786081	-0.217391	FALSE	3.98073	6.87039e-05	0.000779224	-0.263052	TRUE	0.597468	0.550195	0.915367	-0.0456609	FALSE
chr1	19445639	Tfap2b	21419	216823	19198995	19228815	+	216823	0.565217	0.7	0.316456	0.322581	0.4375	0.40625	0.606061	0.318182	0.421875	2.92721	0.00342023	0.021743	-0.287879	TRUE	1.81831	0.0690161	0.195306	-0.184186	FALSE	1.31652	0.188001	0.687685	0.103693	FALSE
chr1	19462704	Tfap2b	21419	233888	19198995	19228815	+	233888	0.869565	1	0.857143	0.470588	0.666667	0.706897	0.933333	0.721649	0.69	4.13617	3.53158e-05	0.000442805	-0.211684	TRUE	3.55989	0.000371009	0.00314991	-0.243333	TRUE	0.0276345	0.977954	0.997309	-0.0316495	FALSE
chr1	19514559	Tfap2b	21419	285743	19198995	19228815	+	285743	0.68	0.579545	0.24359	0.298611	0.43662	0.379845	0.615942	0.27	0.4	6.96247	3.34363e-12	1.74745e-10	-0.345942	TRUE	3.88378	0.000102845	0.00109103	-0.215942	TRUE	3.10557	0.00189914	0.0643551	0.13	FALSE
chr1	19578540	Tfap2b	21419	349724	19198995	19228815	+	349724	0.92	0.769231	0.323077	0.473684	0.722222	0.490566	0.843137	0.378641	0.58427	5.72604	1.028e-08	2.96588e-07	-0.464496	TRUE	2.25729	0.0239902	0.0885773	-0.258868	FALSE	2.3913	0.0167889	0.237244	0.205629	FALSE
chr1	19583472	Tfap2b	21419	354656	19198995	19228815	+	354656	0.741935	0.758242	0.583333	0.572581	0.493671	0.506098	0.754098	0.577869	0.502058	3.85862	0.000114028	0.001227	-0.17623	FALSE	4.98423	6.22078e-07	1.45146e-05	-0.252041	TRUE	1.64444	0.100085	0.547982	-0.0758112	FALSE
chr1	19620426	Tfap2b	21419	391610	19198995	19228815	+	391610	0.944444	0.933333	0.653846	0.916667	0.75	0.625	0.939394	0.736842	0.678571	1.30698	0.19122	0.447402	-0.202552	FALSE	2.56392	0.0103496	0.0461464	-0.260823	TRUE	0.67504	0.499651	0.897201	-0.0582707	FALSE
chr1	19639568	Pkhd1	241035	408291	20047860	20608138	-	408291	0.709677	0.774194	0.5	0.615385	0.5	0.5	0.741935	0.552632	0.5	2.16553	0.0303475	0.123079	-0.189304	FALSE	2.89596	0.00378001	0.0207739	-0.241935	TRUE	0.674556	0.499958	0.897323	-0.0526316	FALSE
chr1	19653049	Pkhd1	241035	394810	20047860	20608138	-	394810	0.979592	0.962963	0.803571	0.888889	0.72	0.8125	0.973684	0.824324	0.77193	2.57946	0.0098954	0.0514143	-0.14936	FALSE	3.05619	0.00224172	0.0136562	-0.201754	TRUE	0.638788	0.522961	0.905944	-0.0523945	FALSE
chr1	19671629	Pkhd1	241035	376230	20047860	20608138	-	376230	0.532258	0.558559	0.166667	0.198198	0.287879	0.304	0.549133	0.181435	0.298429	6.44049	1.19091e-10	4.87174e-09	-0.367698	TRUE	3.58733	0.000334078	0.00289091	-0.250704	TRUE	2.20929	0.0271542	0.304563	0.116995	FALSE
chr1	19721973	Pkhd1	241035	325886	20047860	20608138	-	325886	0.529412	0.428571	0.144928	0.103448	0.25	0.265823	0.483871	0.132653	0.261682	3.78514	0.000153621	0.0015873	-0.351218	TRUE	1.80717	0.0707365	0.198845	-0.222189	FALSE	1.84075	0.0656579	0.460821	0.129029	FALSE
chr1	19744432	Pkhd1	241035	303427	20047860	20608138	-	303427	0.90411	0.923077	0.766129	0.691011	0.706422	0.709544	0.913907	0.734742	0.708571	5.27399	1.33488e-07	3.05791e-06	-0.179166	FALSE	5.59939	2.15109e-08	7.95531e-07	-0.205336	TRUE	0.895175	0.370694	0.837795	-0.0261704	FALSE
chr1	19744844	Pkhd1	241035	303015	20047860	20608138	-	303015	0.882353	0.960784	0.730337	0.617284	0.795455	0.721649	0.929412	0.676471	0.744681	3.75588	0.000172735	0.00175623	-0.252941	TRUE	3.93636	8.27257e-05	0.000910165	-0.184731	FALSE	1.04441	0.296296	0.789807	0.0682103	FALSE
chr1	19896062	Pkhd1	241035	151797	20047860	20608138	-	151797	0.714286	0.827338	0.656109	0.620155	0.540816	0.578358	0.785877	0.636743	0.5625	4.41728	9.99491e-06	0.000145968	-0.149134	FALSE	5.85151	4.87124e-09	2.18317e-07	-0.223377	TRUE	2.30048	0.0214208	0.269956	-0.0742432	FALSE
chr1	19896143	Pkhd1	241035	151716	20047860	20608138	-	151716	0.893333	0.944444	0.675439	0.769231	0.797872	0.626168	0.918367	0.722944	0.706468	4.15154	3.30245e-05	0.000417598	-0.195424	FALSE	4.06429	4.81796e-05	0.000579196	-0.2119	TRUE	0.242015	0.808768	0.973865	-0.0164761	FALSE
chr1	19922133	Pkhd1	241035	125726	20047860	20608138	-	125726	0.88	0.909091	0.510204	0.6	0.54386	0.488889	0.903704	0.563025	0.510204	5.94487	2.76672e-09	8.92695e-08	-0.340678	TRUE	4.9563	7.18471e-07	1.64109e-05	-0.3935	TRUE	0.375917	0.706979	0.956472	-0.0528211	FALSE
chr1	19922248	Pkhd1	241035	125611	20047860	20608138	-	125611	0.818182	0.808411	0.617391	0.642857	0.6	0.52459	0.810078	0.631373	0.552083	3.62191	0.000292441	0.00275897	-0.178705	FALSE	5.3239	1.01563e-07	3.05155e-06	-0.257994	TRUE	1.31631	0.188069	0.687765	-0.0792892	FALSE
chr1	19922569	Pkhd1	241035	125290	20047860	20608138	-	125290	0.862069	0.88	0.5	0.448276	0.571429	0.558824	0.87037	0.485714	0.564516	4.03312	5.5041e-05	0.000652007	-0.384656	TRUE	3.92223	8.77334e-05	0.000956069	-0.305854	TRUE	0.887815	0.37464	0.840022	0.0788018	FALSE
chr1	19948921	Pkhd1	241035	98938	20047860	20608138	-	98938	0.907407	0.816667	0.607843	0.703704	0.647059	0.642857	0.859649	0.641026	0.644068	2.50641	0.0121964	0.0606963	-0.218623	FALSE	3.10394	0.00190959	0.0120016	-0.215581	TRUE	0.102283	0.918532	0.989537	0.00304216	FALSE
chr1	19948969	Pkhd1	241035	98890	20047860	20608138	-	98890	0.921053	0.978261	0.863636	0.695652	0.818182	0.707317	0.952381	0.80597	0.730769	2.71008	0.00672664	0.0377282	-0.146411	FALSE	2.79974	0.00511439	0.0264441	-0.221612	TRUE	0.441719	0.658692	0.946373	-0.0752009	FALSE
chr1	19951660	Pkhd1	241035	96199	20047860	20608138	-	96199	0.928571	0.942857	0.80531	0.877193	0.666667	0.734694	0.935065	0.829412	0.713287	2.17022	0.0299903	0.121959	-0.105653	FALSE	4.7973	1.60816e-06	3.26633e-05	-0.221778	TRUE	2.48803	0.0128453	0.205054	-0.116125	FALSE
chr1	19957795	Pkhd1	241035	90064	20047860	20608138	-	90064	0.72	0.757576	0.298701	0.47482	0.444444	0.455556	0.737589	0.382253	0.452107	6.07227	1.26114e-09	4.33451e-08	-0.355336	TRUE	5.0886	3.60716e-07	9.10635e-06	-0.285481	TRUE	1.59193	0.1114	0.570571	0.0698547	FALSE
chr1	19957972	Pkhd1	241035	89887	20047860	20608138	-	89887	0.366667	0.4	0.133333	0.172414	0.222222	0.207547	0.383333	0.146067	0.2125	3.03529	0.00240307	0.0162535	-0.237266	TRUE	2.15327	0.0312978	0.108482	-0.170833	FALSE	1.31096	0.189872	0.689949	0.0664326	FALSE
chr1	19998966	Pkhd1	241035	48893	20047860	20608138	-	48893	0.222222	0.333333	0.0649351	0	0.0952381	0.142857	0.291667	0.0458716	0.125	3.62405	0.000290022	0.00273941	-0.245795	TRUE	2.1467	0.0318169	0.109823	-0.166667	FALSE	1.58273	0.113484	0.574489	0.0791284	FALSE
chr1	19999266	Pkhd1	241035	48593	20047860	20608138	-	48593	0.88	0.882353	0.6	0.7	0.625	0.653846	0.880952	0.64	0.64	2.99289	0.00276351	0.0182501	-0.240952	TRUE	2.08454	0.0371106	0.123382	-0.240952	FALSE	0.141412	0.887544	0.985433	0	FALSE
chr1	20015432	Pkhd1	241035	32427	20047860	20608138	-	32427	0.586957	0.638889	0.376068	0.310811	0.465116	0.474138	0.609756	0.350785	0.470297	2.80936	0.00496399	0.0294836	-0.258971	TRUE	1.98087	0.0476056	0.148615	-0.139459	FALSE	1.87737	0.0604671	0.444401	0.119512	FALSE
chr1	20019048	Pkhd1	241035	28811	20047860	20608138	-	28811	0.918367	0.903226	0.655172	0.715789	0.681818	0.771429	0.9125	0.701613	0.736842	3.78584	0.000153193	0.00158345	-0.210887	TRUE	2.16944	0.0300492	0.105206	-0.175658	FALSE	0.208186	0.835083	0.977945	0.0352292	FALSE
chr1	20034977	Pkhd1	241035	12882	20047860	20608138	-	12882	0.831461	0.842857	0.461538	0.654762	0.612903	0.5	0.836478	0.593496	0.54321	3.34516	0.00082234	0.00662991	-0.242982	TRUE	3.78458	0.000153966	0.00152469	-0.293268	TRUE	0.143471	0.885918	0.985239	-0.0502861	FALSE
chr1	20035236	Pkhd1	241035	12623	20047860	20608138	-	12623	0.917073	0.857627	0.708812	0.788961	0.647399	0.682584	0.882	0.752197	0.671078	5.69662	1.22204e-08	3.47233e-07	-0.129803	FALSE	5.28	1.29182e-07	3.75353e-06	-0.210922	TRUE	1.67127	0.0946693	0.536162	-0.0811193	FALSE
chr1	20071198	Pkhd1	241035	0	20047860	20608138	-	0.958346	0.935484	0.962963	0.636364	0.65	0.567568	0.675	0.948276	0.642336	0.641026	5.23566	1.64392e-07	3.6926e-06	-0.30594	TRUE	4.34945	1.36482e-05	0.000200468	-0.30725	TRUE	0.0120861	0.990357	0.998816	-0.00131013	FALSE
chr1	20071460	Pkhd1	241035	0	20047860	20608138	-	0.957878	0.555556	0.807692	0.357143	0.243243	0.30303	0.296296	0.704545	0.311828	0.3	3.73688	0.000186317	0.00187495	-0.392717	TRUE	2.87388	0.00405461	0.0219772	-0.404545	TRUE	0.378514	0.705048	0.956067	-0.011828	FALSE
chr1	20076904	Pkhd1	241035	0	20047860	20608138	-	0.948161	0.957447	0.84375	0.619835	0.576923	0.6	0.619048	0.911392	0.603015	0.612403	5.55998	2.69812e-08	7.15126e-07	-0.308377	TRUE	4.74513	2.08371e-06	4.0733e-05	-0.298989	TRUE	0.159413	0.873343	0.983401	0.00938803	FALSE
chr1	20077086	Pkhd1	241035	0	20047860	20608138	-	0.947837	0.868421	0.984375	0.700855	0.544444	0.694915	0.63	0.941176	0.63285	0.654088	5.14824	2.62938e-07	5.65231e-06	-0.308326	TRUE	5.21909	1.79809e-07	4.99206e-06	-0.287088	TRUE	0.0275826	0.977995	0.997309	0.0212378	FALSE
chr1	20128555	Pkhd1	241035	0	20047860	20608138	-	0.855973	0.833333	0.916667	0.575	0.407407	0.692308	0.763636	0.861111	0.507463	0.728972	4.34337	1.40312e-05	0.000196889	-0.353648	TRUE	2.13204	0.0330038	0.112914	-0.132139	FALSE	2.12787	0.0333479	0.337194	0.221509	FALSE
chr1	20169660	Pkhd1	241035	0	20047860	20608138	-	0.782608	0.857143	0.73913	0.540984	0.468085	0.609756	0.566667	0.783784	0.509259	0.584158	2.73206	0.00629397	0.0357598	-0.274525	TRUE	2.39613	0.016569	0.0665674	-0.199625	FALSE	1.00824	0.313341	0.801734	0.0748992	FALSE
chr1	20170263	Pkhd1	241035	0	20047860	20608138	-	0.781532	0.876404	0.88	0.721925	0.740741	0.654762	0.576389	0.878049	0.729814	0.605263	3.41974	0.000626801	0.00527562	-0.148235	FALSE	3.81954	0.0001337	0.00135666	-0.272786	TRUE	2.45982	0.0139008	0.214173	-0.124551	FALSE
chr1	20170460	Pkhd1	241035	0	20047860	20608138	-	0.78118	0.607843	0.710526	0.461039	0.457143	0.515625	0.345455	0.651685	0.459459	0.408046	3.04301	0.00234221	0.0159096	-0.192226	FALSE	3.18628	0.00144114	0.00956	-0.243639	TRUE	0.996029	0.319236	0.805829	-0.0514135	FALSE
chr1	20243829	Pkhd1	241035	0	20047860	20608138	-	0.650229	0.589744	0.714286	0.466667	0.166667	0.666667	0.541667	0.654321	0.380952	0.583333	3.74318	0.000181706	0.00183472	-0.273369	TRUE	0.834776	0.403844	0.637248	-0.0709877	FALSE	2.03718	0.041632	0.375391	0.202381	FALSE
chr1	20248967	Pkhd1	241035	0	20047860	20608138	-	0.641059	0.806452	1	0.804598	0.625	0.617647	0.701299	0.88	0.740741	0.675676	3.35528	0.000792848	0.00642835	-0.139259	FALSE	3.22858	0.00124405	0.00848114	-0.204324	TRUE	1.21984	0.222525	0.726308	-0.0650651	FALSE
chr1	20288634	Pkhd1	241035	0	20047860	20608138	-	0.57026	0.85	0.809524	0.641026	0.806452	0.552632	0.478261	0.829268	0.714286	0.5	1.26203	0.206938	0.469964	-0.114983	FALSE	4.69948	2.60819e-06	4.93749e-05	-0.329268	TRUE	2.3095	0.0209161	0.266575	-0.214286	FALSE
chr1	20330346	Pkhd1	241035	0	20047860	20608138	-	0.495811	0.923077	0.666667	0.340206	0.444444	0.270833	0.326531	0.818182	0.373239	0.298969	4.10878	3.97753e-05	0.000491595	-0.444942	TRUE	4.89609	9.77637e-07	2.13425e-05	-0.519213	TRUE	0.719504	0.471831	0.885944	-0.0742704	FALSE
chr1	20400528	Pkhd1	241035	0	20047860	20608138	-	0.370548	0.793651	0.790274	0.469027	0.396552	0.412698	0.41206	0.791209	0.42029	0.412308	5.14304	2.70325e-07	5.79678e-06	-0.370919	TRUE	5.04199	4.60722e-07	1.12333e-05	-0.378901	TRUE	0.528885	0.596885	0.930114	-0.00798216	FALSE
chr1	20400563	Pkhd1	241035	0	20047860	20608138	-	0.370486	0.59322	0.524194	0.285714	0.171717	0.314815	0.316327	0.546448	0.212903	0.315789	5.15476	2.53958e-07	5.4771e-06	-0.333545	TRUE	4.20761	2.58089e-05	0.000342941	-0.230659	TRUE	1.70967	0.0873277	0.519115	0.102886	FALSE
chr1	20464770	Pkhd1	241035	0	20047860	20608138	-	0.255887	0.779412	0.92	0.678571	0.708333	0.560976	0.625954	0.853147	0.693662	0.600939	2.64066	0.00827456	0.0445686	-0.159485	FALSE	4.02394	5.72326e-05	0.000669017	-0.252208	TRUE	1.39933	0.161713	0.653047	-0.092723	FALSE
chr1	20468071	Pkhd1	241035	0	20047860	20608138	-	0.249996	0.0540541	0.125	0.206897	0.526316	0	0.166667	0.0941176	0.418605	0.0869565	2.88117	0.00396205	0.0245299	0.324487	TRUE	0.0356615	0.971552	0.988609	-0.00716113	FALSE	2.12442	0.0336354	0.33858	-0.331648	FALSE
chr1	20468112	Pkhd1	241035	0	20047860	20608138	-	0.249922	0.227723	0.258929	0.554348	0.459119	0.384615	0.5	0.244131	0.494024	0.454082	4.33119	1.48302e-05	0.000206807	0.249892	TRUE	3.88397	0.000102765	0.0010903	0.20995	TRUE	1.06447	0.287117	0.782896	-0.0399423	FALSE
chr1	20468247	Pkhd1	241035	0	20047860	20608138	-	0.249681	0.0365854	0.137255	0.295082	0.316667	0.259259	0.147368	0.0923913	0.309392	0.187919	4.55575	5.21995e-06	8.20232e-05	0.217001	TRUE	2.16517	0.0303748	0.106041	0.0955282	FALSE	2.0273	0.042632	0.379566	-0.121473	FALSE
chr1	20470727	Pkhd1	241035	0	20047860	20608138	-	0.245255	0.891892	0.870968	0.71875	0.706667	0.8	0.590909	0.882353	0.71028	0.666667	2.58515	0.00973354	0.0507421	-0.172073	FALSE	2.69381	0.00706414	0.0341604	-0.215686	TRUE	0.0166466	0.986719	0.998343	-0.0436137	FALSE
chr1	20476401	Pkhd1	241035	0	20047860	20608138	-	0.235128	0.976744	1	0.862069	0.806452	0.8	0.777778	0.987179	0.824176	0.784314	3.66972	0.000242814	0.00235246	-0.163004	FALSE	3.67473	0.000238097	0.00218731	-0.202866	TRUE	0.417296	0.676462	0.950367	-0.0398621	FALSE
chr1	20519359	Pkhd1	241035	0	20047860	20608138	-	0.158455	0.685714	0.69697	0.21	0.507692	0.358491	0.352273	0.691176	0.327273	0.35461	4.65118	3.30036e-06	5.45403e-05	-0.363904	TRUE	3.90096	9.58132e-05	0.0010287	-0.336567	TRUE	0.135552	0.892176	0.985993	0.0273372	FALSE
chr1	20520168	Pkhd1	241035	0	20047860	20608138	-	0.157011	0.958333	0.934783	0.838235	0.858974	0.711111	0.747573	0.942857	0.849315	0.736486	2.25296	0.0242617	0.10371	-0.0935421	FALSE	4.29211	1.76987e-05	0.000249609	-0.206371	TRUE	2.38332	0.0171571	0.239995	-0.112829	FALSE
chr1	20555478	Pkhd1	241035	0	20047860	20608138	-	0.0939891	0.541667	0.757576	0.594937	0.415584	0.369565	0.377778	0.666667	0.50641	0.375	1.35579	0.175167	0.423259	-0.160256	FALSE	2.6515	0.00801346	0.0377322	-0.291667	TRUE	2.49953	0.0124358	0.201469	-0.13141	FALSE
chr1	20555705	Pkhd1	241035	0	20047860	20608138	-	0.0935839	0.875	0.882353	0.538462	0.466667	0.639344	0.673469	0.87931	0.512195	0.660377	4.17246	3.01327e-05	0.000385492	-0.367115	TRUE	3.52112	0.000429733	0.00355532	-0.218933	TRUE	2.18501	0.028888	0.314381	0.148182	FALSE
chr1	20584910	Pkhd1	241035	0	20047860	20608138	-	0.041458	0.782609	0.571429	0.25	0.396226	0.15	0.424242	0.716418	0.333333	0.320755	4.76298	1.90758e-06	3.34903e-05	-0.383085	TRUE	3.51041	0.000447423	0.00367671	-0.395663	TRUE	0.528071	0.59745	0.930281	-0.0125786	FALSE
chr1	20587531	Pkhd1	241035	0	20047860	20608138	-	0.03678	1	0.965517	0.732283	0.733333	0.758065	0.822222	0.985075	0.732673	0.796053	5.08677	3.64213e-07	7.58439e-06	-0.252401	TRUE	4.78186	1.73682e-06	3.48692e-05	-0.189022	FALSE	1.16861	0.24256	0.745759	0.0633794	FALSE
chr1	20587730	Pkhd1	241035	0	20047860	20608138	-	0.0364248	0.76	0.763158	0.480769	0.387755	0.516129	0.444444	0.761364	0.435644	0.468085	3.88912	0.00010061	0.00110086	-0.32572	TRUE	4.3978	1.09353e-05	0.000166286	-0.293279	TRUE	0.725207	0.468325	0.884461	0.0324415	FALSE
chr1	20644766	Mir133b	723817	-24324	20669091	20672968	+	-24324	0.62069	0.701149	0.304348	0.424242	0.166667	0.395833	0.681034	0.375	0.35	2.98534	0.00283262	0.0186241	-0.306034	TRUE	4.3319	1.47826e-05	0.000214465	-0.331034	TRUE	0.360693	0.718329	0.958562	-0.025	FALSE
chr1	20644859	Mir133b	723817	-24231	20669091	20672968	+	-24231	0.678571	0.819149	0.4	0.315789	0.4	0.37931	0.786885	0.339623	0.387755	4.34839	1.37139e-05	0.000192896	-0.447263	TRUE	3.75884	0.000170702	0.00166089	-0.39913	TRUE	0.435301	0.663344	0.947476	0.0481325	FALSE
chr1	20667008	Mir133b	723817	-2082	20669091	20672968	+	-2082	0.925373	0.865385	0.586667	0.630769	0.666667	0.715789	0.89916	0.607143	0.69863	5.52405	3.31281e-08	8.62218e-07	-0.292017	TRUE	3.78609	0.000153036	0.00151709	-0.20053	TRUE	1.65389	0.0981491	0.543956	0.0914873	FALSE
chr1	20705533	Il17a	16171	-15452	20720986	20724577	+	-15452	0.766667	0.87234	0.451128	0.409091	0.514706	0.345455	0.813084	0.432099	0.410112	6.9441	3.80885e-12	1.97323e-10	-0.380985	TRUE	5.48001	4.253e-08	1.43724e-06	-0.402972	TRUE	0.356601	0.721391	0.959203	-0.0219864	FALSE
chr1	20705691	Il17a	16171	-15294	20720986	20724577	+	-15294	0.854545	0.87963	0.687898	0.721925	0.575221	0.677419	0.871166	0.706395	0.634328	2.97618	0.00291865	0.0190892	-0.16477	FALSE	4.50789	6.54769e-06	0.000107745	-0.236837	TRUE	1.79817	0.0721503	0.479986	-0.072067	FALSE
chr1	20709938	Il17a	16171	-11047	20720986	20724577	+	-11047	0.975	0.928571	0.815789	0.698413	0.95	0.875	0.955882	0.742574	0.897059	2.69891	0.00695666	0.0387737	-0.213308	TRUE	0.798978	0.424303	0.655501	-0.0588235	FALSE	1.60704	0.108045	0.564154	0.154485	FALSE
chr1	20741060	Il17a	16171	16482	20720986	20724577	+	16482	0.58	0.690476	0.178862	0.216	0.237288	0.276316	0.630435	0.197581	0.259259	5.77665	7.62043e-09	2.25696e-07	-0.432854	TRUE	5.73526	9.73608e-09	3.99663e-07	-0.371176	TRUE	0.957658	0.338235	0.818459	0.0616786	FALSE
chr1	20744566	Il17a	16171	19988	20720986	20724577	+	19988	0.814815	0.72	0.818182	1	0.448276	0.583333	0.78481	0.855072	0.487805	1.77819	0.0753733	0.239807	0.0702623	FALSE	3.16967	0.0015261	0.0100149	-0.297005	TRUE	3.57172	0.000354644	0.0198097	-0.367268	TRUE
chr1	20763135	Il17f	257630	4094	20767230	20769635	-	4094	0.985714	0.983871	0.892308	1	0.833333	0.727273	0.984848	0.945736	0.775	1.19214	0.233205	0.505534	-0.0391121	FALSE	3.76794	0.000164602	0.00161108	-0.209848	TRUE	3.06135	0.00220341	0.0709185	-0.170736	FALSE
chr1	20771439	Il17f	257630	0	20767230	20774351	-	0.408931	0.939394	0.833333	0.480769	0.5	0.605263	0.57971	0.901961	0.487654	0.588785	4.79554	1.6224e-06	2.89723e-05	-0.414306	TRUE	4.08043	4.49522e-05	0.000546606	-0.313176	TRUE	1.16855	0.242586	0.745793	0.101131	FALSE
chr1	20781854	Il17f	257630	-7502	20767230	20774351	-	-7502	0.717949	0.738095	0.120879	0.1125	0.403846	0.453333	0.728395	0.116959	0.433071	9.95958	2.2902e-23	3.9038e-21	-0.611436	TRUE	4.28013	1.86787e-05	0.000261208	-0.295324	TRUE	6.24915	4.12693e-10	1.57289e-07	0.316112	TRUE
chr1	20782065	Il17f	257630	-7713	20767230	20774351	-	-7713	0.954545	0.930233	0.607843	0.662651	0.45283	0.5	0.942529	0.632432	0.481203	4.24915	2.14586e-05	0.000286218	-0.310096	TRUE	8.28711	1.16037e-16	3.20643e-14	-0.461326	TRUE	1.88556	0.0593549	0.440943	-0.151229	FALSE
chr1	20782113	Il17f	257630	-7761	20767230	20774351	-	-7761	0.928571	0.96875	0.589041	0.5	0.547619	0.638889	0.95	0.546763	0.605263	4.76613	1.87799e-06	3.30236e-05	-0.403237	TRUE	5.93891	2.86923e-09	1.37331e-07	-0.344737	TRUE	0.57897	0.562609	0.919538	0.0585006	FALSE
chr1	20807383	Mcm3	17215	0	20793095	20810294	-	0.169254	0.79845	0.715909	0.530201	0.570175	0.58209	0.464286	0.764977	0.547529	0.50838	4.37277	1.22682e-05	0.000174797	-0.217448	TRUE	3.0126	0.00259023	0.01534	-0.256597	TRUE	0.252258	0.800841	0.972679	-0.0391486	FALSE
chr1	20850576	Paqr8	74229	-30126	20880703	20928837	+	-30126	0.785714	0.686275	0.210526	0.307692	0.5625	0.310345	0.707692	0.266667	0.4	4.95172	7.35615e-07	1.42804e-05	-0.441026	TRUE	3.16912	0.001529	0.0100306	-0.307692	TRUE	1.32975	0.183602	0.682424	0.133333	FALSE
chr1	20857779	Paqr8	74229	-22923	20880703	20928837	+	-22923	0.888889	0.92549	0.786408	0.772242	0.716129	0.667925	0.908333	0.778234	0.685714	5.37989	7.45322e-08	1.80233e-06	-0.130099	FALSE	6.6828	2.34414e-11	1.97096e-09	-0.222619	TRUE	2.80487	0.0050337	0.119624	-0.0925198	FALSE
chr1	20859182	Paqr8	74229	-21520	20880703	20928837	+	-21520	0.764706	0.824561	0.166667	0.25	0.615385	0.52381	0.810811	0.217949	0.558824	5.38791	7.12821e-08	1.73003e-06	-0.592862	TRUE	2.54221	0.0110155	0.0484379	-0.251987	TRUE	2.52784	0.0114766	0.192526	0.340875	FALSE
chr1	20888583	Paqr8	74229	0	20880703	20928837	+	0.16371	0.870968	0.865385	0.243478	0.312977	0.433333	0.363636	0.86747	0.280488	0.385417	9.22771	2.7649e-20	3.6342e-18	-0.586982	TRUE	4.91301	8.96904e-07	1.98299e-05	-0.482053	TRUE	2.07186	0.0382781	0.360506	0.104929	FALSE
chr1	20888779	Paqr8	74229	0	20880703	20928837	+	0.167782	0.888889	0.972973	0.654867	0.584158	0.736842	0.538462	0.926829	0.621495	0.622222	6.35238	2.12013e-10	8.3167e-09	-0.305334	TRUE	3.98076	6.86967e-05	0.000779165	-0.304607	TRUE	0.376705	0.706393	0.956339	0.000726895	FALSE
chr1	20896033	Paqr8	74229	0	20880703	20928837	+	0.318486	0.911765	0.916667	0.657895	0.785714	0.933333	0.647059	0.913793	0.692308	0.78125	2.75552	0.00585983	0.0337521	-0.221485	TRUE	1.4494	0.147225	0.334041	-0.132543	FALSE	0.626028	0.531297	0.908807	0.0889423	FALSE
chr1	20903527	Paqr8	74229	0	20880703	20928837	+	0.474176	0.971429	0.979167	0.859649	0.878049	0.783784	0.753623	0.974576	0.870504	0.764151	2.69139	0.00711553	0.0394855	-0.104073	FALSE	3.24017	0.00119457	0.00820477	-0.210425	TRUE	1.18685	0.235286	0.738746	-0.106353	FALSE
chr1	20903650	Paqr8	74229	0	20880703	20928837	+	0.476732	0.966667	0.962963	0.918699	0.918699	0.803922	0.73913	0.964912	0.918699	0.762238	2.09204	0.0364352	0.141224	-0.0462131	FALSE	5.39763	6.75268e-08	2.14529e-06	-0.202675	TRUE	3.93065	8.4715e-05	0.00665308	-0.156461	FALSE
chr1	20908514	Paqr8	74229	0	20880703	20928837	+	0.577783	1	0.854167	0.576271	0.566372	0.640625	0.685714	0.911392	0.571429	0.668639	6.77517	1.24256e-11	5.95954e-10	-0.339964	TRUE	4.2655	1.99452e-05	0.000276077	-0.242753	TRUE	1.91704	0.0552326	0.427143	0.0972105	FALSE
chr1	20911046	Paqr8	74229	0	20880703	20928837	+	0.630386	0.90411	0.938462	0.68	0.68254	0.833333	0.742857	0.926108	0.681416	0.776786	5.29379	1.19804e-07	2.77219e-06	-0.244692	TRUE	3.67014	0.000242418	0.00222032	-0.149323	FALSE	1.70769	0.0876942	0.519949	0.0953698	FALSE
chr1	20911651	Paqr8	74229	0	20880703	20928837	+	0.642955	0.966667	0.913043	0.743902	0.658537	0.861111	0.763636	0.943396	0.715447	0.802198	4.14991	3.32605e-05	0.000420253	-0.227949	TRUE	1.98804	0.0468069	0.146754	-0.141198	FALSE	1.66262	0.0963879	0.540036	0.0867506	FALSE
chr1	20925367	Paqr8	74229	0	20880703	20928837	+	0.92791	0.971264	0.91018	0.780749	0.731343	0.725664	0.708333	0.941349	0.755155	0.714286	5.24926	1.52715e-07	3.45523e-06	-0.186194	FALSE	7.80346	6.02349e-15	1.16342e-12	-0.227063	TRUE	1.24826	0.211934	0.715122	-0.0408689	FALSE
chr1	20925472	Paqr8	74229	0	20880703	20928837	+	0.930091	0.909091	0.902439	0.755556	0.865546	0.516129	0.555556	0.906542	0.835366	0.539474	0.804327	0.421208	0.702672	-0.0711762	FALSE	4.2481	2.15589e-05	0.000294638	-0.367068	TRUE	3.20229	0.00136339	0.0515234	-0.295892	FALSE
chr1	20926522	Paqr8	74229	0	20880703	20928837	+	0.951905	0.941176	0.948718	0.844037	0.775281	0.822581	0.682243	0.945205	0.813131	0.733728	3.09321	0.00198003	0.0138344	-0.132074	FALSE	4.12293	3.74089e-05	0.000468596	-0.211478	TRUE	1.28277	0.199574	0.701439	-0.0794035	FALSE
chr1	20938638	Efhc1	71877	-3068	20941707	20980922	+	-3068	0.947368	1	0.763158	0.744186	0.710526	0.884615	0.972222	0.756303	0.78125	2.63453	0.00842539	0.0452188	-0.21592	TRUE	2.66376	0.00772716	0.0366587	-0.190972	FALSE	0.273903	0.784159	0.97002	0.0249475	FALSE
chr1	20944930	Efhc1	71877	0	20941707	20980922	+	0.0821879	0.434783	0.62069	0.244444	0.113924	0.416667	0.333333	0.506667	0.16129	0.368421	5.16346	2.42428e-07	5.25235e-06	-0.345376	TRUE	1.71458	0.0864216	0.229821	-0.138246	FALSE	2.74141	0.0061177	0.134339	0.207131	FALSE
chr1	20945532	Efhc1	71877	0	20941707	20980922	+	0.0975392	0.922535	0.939024	0.870588	0.832335	0.760417	0.571429	0.931373	0.851632	0.638376	2.73138	0.00630691	0.0358159	-0.0797405	FALSE	5.77125	7.86858e-09	3.32045e-07	-0.292996	TRUE	3.25977	0.00111503	0.0449937	-0.213256	TRUE
chr1	20945691	Efhc1	71877	0	20941707	20980922	+	0.101594	0.894366	0.853659	0.690058	0.646707	0.635417	0.542857	0.872549	0.668639	0.575646	4.10477	4.04719e-05	0.000499173	-0.20391	TRUE	7.74497	9.56052e-15	1.77014e-12	-0.296903	TRUE	1.0417	0.297553	0.790705	-0.0929933	FALSE
chr1	20975612	Efhc1	71877	0	20941707	20980922	+	0.864593	0.681818	0.653846	0.0588235	0.22	0.463918	0.368715	0.669492	0.130564	0.402174	8.26602	1.38507e-16	1.26471e-14	-0.538928	TRUE	4.47026	7.81251e-06	0.00012496	-0.267318	TRUE	6.11049	9.93245e-10	3.48217e-07	0.27161	TRUE
chr1	20975888	Efhc1	71877	0	20941707	20980922	+	0.871631	0.689655	0.827586	0.43617	0.514286	0.65	0.472222	0.758621	0.469512	0.51087	3.93498	8.32047e-05	0.000933652	-0.289108	TRUE	2.94269	0.00325377	0.0184223	-0.247751	TRUE	0.969377	0.332357	0.814653	0.0413574	FALSE
chr1	20988327	Tram2	170829	3131	20991459	21069306	-	3131	0.650943	0.745763	0.536842	0.483871	0.387097	0.461538	0.684848	0.515924	0.433735	2.47163	0.0134498	0.0655735	-0.168925	FALSE	4.01946	5.83325e-05	0.000679827	-0.251114	TRUE	1.10156	0.270652	0.77014	-0.0821886	FALSE
chr1	21030051	Tram2	170829	0	20991459	21069306	-	0.504258	0.849057	0.882353	0.0535714	0.189474	0.333333	0.384615	0.869565	0.139073	0.366667	13.2928	2.54952e-40	1.16109e-37	-0.730492	TRUE	6.56905	5.06373e-11	3.90292e-09	-0.502899	TRUE	3.37926	0.000726823	0.0332964	0.227594	TRUE
chr1	21030159	Tram2	170829	0	20991459	21069306	-	0.502871	0.741379	0.765101	0.0294118	0.0761905	0.328358	0.276923	0.758454	0.0531401	0.294416	15.3439	3.89355e-53	3.0121e-50	-0.705314	TRUE	5.85602	4.74082e-09	2.13201e-07	-0.464038	TRUE	4.55828	5.15743e-06	0.000679117	0.241276	TRUE
chr1	21030474	Tram2	170829	0	20991459	21069306	-	0.498825	0.0967742	0	0.0227273	0.0392157	0.1875	0.326531	0.06	0.0315789	0.271605	0.569681	0.568894	0.811439	-0.0284211	FALSE	3.44074	0.000580126	0.00455241	0.211605	TRUE	4.87282	1.10019e-06	0.000181306	0.240026	TRUE
chr1	21031769	Tram2	170829	0	20991459	21069306	-	0.482189	0.927835	0.918635	0.933333	0.935	0.8	0.506944	0.920502	0.934426	0.619658	0.242962	0.808035	0.936226	0.0139241	FALSE	4.16652	3.09279e-05	0.000399156	-0.300844	TRUE	5.36208	8.22704e-08	1.84723e-05	-0.314768	TRUE
chr1	21034916	Tram2	170829	0	20991459	21069306	-	0.441764	0.981132	0.921569	0.87234	0.842105	0.823529	0.628571	0.961783	0.860927	0.710744	1.91434	0.0555764	0.192757	-0.100856	FALSE	5.25929	1.4461e-07	4.13701e-06	-0.25104	TRUE	1.92579	0.0541305	0.42346	-0.150183	FALSE
chr1	21034926	Tram2	170829	0	20991459	21069306	-	0.441636	1	0.956522	0.904762	0.814815	0.933333	0.589744	0.987013	0.877778	0.73913	2.04604	0.0407524	0.153517	-0.109235	FALSE	3.70881	0.000208238	0.00195776	-0.247883	TRUE	1.30079	0.19333	0.694221	-0.138647	FALSE
chr1	21063859	Tram2	170829	0	20991459	21069306	-	0.0699706	0.896552	0.9375	0.702703	0.684211	0.636364	0.538462	0.911111	0.696429	0.583333	3.05616	0.0022419	0.0153378	-0.214683	TRUE	2.99499	0.00274454	0.01607	-0.327778	TRUE	0.910194	0.36272	0.833267	-0.113095	FALSE
chr1	21064192	Tram2	170829	0	20991459	21069306	-	0.065693	1	0.807692	0.923077	0.96	0.625	0.333333	0.875	0.9375	0.470588	1.02793	0.303984	0.590112	0.0625	FALSE	4.88733	1.02211e-06	2.21656e-05	-0.404412	TRUE	5.00574	5.56465e-07	9.99269e-05	-0.466912	TRUE
chr1	21064207	Tram2	170829	0	20991459	21069306	-	0.0655003	1	0.97561	0.91954	0.957746	0.77551	0.528736	0.982759	0.936709	0.617647	1.41751	0.156335	0.393579	-0.0460498	FALSE	5.42779	5.70547e-08	1.85259e-06	-0.365112	TRUE	4.77677	1.7813e-06	0.000275026	-0.319062	TRUE
chr1	21081293	Tram2	170829	-11986	20991459	21069306	-	-11986	1	0.911392	0.544218	0.598592	0.777778	0.816667	0.941667	0.570934	0.802083	7.32909	2.31724e-13	1.42451e-11	-0.370732	TRUE	3.44616	0.000568603	0.00447842	-0.139583	FALSE	4.01855	5.85573e-05	0.0049905	0.231149	TRUE
chr1	21087164	Tram2	170829	-17857	20991459	21069306	-	-17857	0.859649	0.883721	0.673611	0.659864	0.71028	0.709877	0.874126	0.666667	0.710037	3.7793	0.000157272	0.00162	-0.207459	TRUE	3.76537	0.0001663	0.0016249	-0.164089	FALSE	1.00663	0.314113	0.802219	0.0433705	FALSE
chr1	21131182	NA	NA	-25396	21156579	21177708	+	-25396	0.828125	0.851852	0.602339	0.57971	0.644737	0.675978	0.846429	0.589947	0.666667	6.61912	3.61349e-11	1.6089e-09	-0.256481	TRUE	4.67962	2.87403e-06	5.36143e-05	-0.179762	FALSE	1.7176	0.0858705	0.515675	0.0767196	FALSE
chr1	21145070	NA	NA	-11508	21156579	21177708	+	-11508	0.90625	1	0.913793	0.879121	0.691176	0.777778	0.946903	0.898551	0.745946	2.17757	0.0294382	0.120222	-0.0483519	FALSE	5.68435	1.3131e-08	5.18327e-07	-0.200957	TRUE	4.1003	4.12615e-05	0.0037738	-0.152605	FALSE
chr1	21145252	NA	NA	-11326	21156579	21177708	+	-11326	0.857143	0.843373	0.327869	0.290909	0.459016	0.47619	0.848485	0.310345	0.471154	9.50636	1.97444e-21	2.88441e-19	-0.53814	TRUE	6.86803	6.50948e-12	6.30916e-10	-0.377331	TRUE	3.2348	0.00121726	0.0477732	0.160809	FALSE
chr1	21147273	NA	NA	-9305	21156579	21177708	+	-9305	0.95082	0.962025	0.621212	0.731481	0.685185	0.696203	0.957143	0.689655	0.691729	6.60353	4.01468e-11	1.77485e-09	-0.267488	TRUE	5.50765	3.63656e-08	1.25497e-06	-0.265414	TRUE	0.261772	0.793497	0.971491	0.00207415	FALSE
chr1	21172179	NA	NA	0	21156579	21177708	+	0.738322	0.809524	0.833333	0.385135	0.274725	0.471264	0.47929	0.825137	0.324242	0.476562	6.11778	9.48874e-10	3.33322e-08	-0.500894	TRUE	3.46043	0.000539317	0.00428806	-0.348574	TRUE	2.30976	0.0209013	0.266464	0.15232	FALSE
chr1	21172369	NA	NA	0	21156579	21177708	+	0.747314	0.8	0.833333	0.761905	0.596154	0.647059	0.576923	0.815385	0.698529	0.598214	1.27422	0.202586	0.463741	-0.116855	FALSE	2.79834	0.00513664	0.0265359	-0.21717	TRUE	0.953478	0.340348	0.819842	-0.100315	FALSE
chr1	21185848	NA	NA	8139	21156579	21177708	+	8139	0.985915	0.9375	0.701299	0.857143	0.727273	0.934426	0.966387	0.761905	0.861702	4.54236	5.56277e-06	8.67778e-05	-0.204482	TRUE	2.33044	0.0197827	0.0763733	-0.104684	FALSE	0.953523	0.340325	0.819835	0.0997974	FALSE
chr1	21205202	Tmem14a	75712	-3509	21208712	21220245	+	-3509	1	0.964286	0.814286	0.756757	0.673913	0.647887	0.98	0.784722	0.65812	2.38292	0.017176	0.0794177	-0.195278	FALSE	5.47091	4.47735e-08	1.50327e-06	-0.32188	TRUE	1.84175	0.0655122	0.460382	-0.126603	FALSE
chr1	21205443	Tmem14a	75712	-3268	21208712	21220245	+	-3268	0.857143	0.810345	0.47619	0.578947	0.6	0.5	0.822785	0.525	0.545455	2.72593	0.00641201	0.0362958	-0.297785	TRUE	2.2549	0.0241393	0.0889898	-0.27733	FALSE	0.255693	0.798188	0.972224	0.0204545	FALSE
chr1	21205499	Tmem14a	75712	-3212	21208712	21220245	+	-3212	0.948718	0.870588	0.411765	0.48	0.578947	0.393939	0.895161	0.452381	0.461538	5.81357	6.11529e-09	1.84548e-07	-0.44278	TRUE	6.09986	1.06164e-09	5.74322e-08	-0.433623	TRUE	0.331341	0.740387	0.962766	0.00915751	FALSE
chr1	21206798	Tmem14a	75712	-1913	21208712	21220245	+	-1913	0.96875	0.96	0.717391	0.72	0.761905	0.75	0.964912	0.71831	0.753623	4.05113	5.09702e-05	0.000609856	-0.246602	TRUE	3.52372	0.000425533	0.00352619	-0.211289	TRUE	0.475487	0.63444	0.940638	0.0353133	FALSE
chr1	21207036	Tmem14a	75712	-1675	21208712	21220245	+	-1675	0.948052	0.96875	0.608392	0.480519	0.730159	0.59292	0.957447	0.563636	0.642045	6.75941	1.38554e-11	6.59869e-10	-0.39381	TRUE	5.51894	3.41052e-08	1.18735e-06	-0.315401	TRUE	1.26649	0.205336	0.707849	0.0784091	FALSE
chr1	21221615	Tmem14a	75712	1366	21208712	21220248	+	1366	0.916667	0.846154	0.679688	0.642105	0.819672	0.740385	0.891892	0.663677	0.769697	3.59962	0.000318677	0.00296907	-0.228215	TRUE	1.22393	0.22098	0.438141	-0.122195	FALSE	1.93067	0.0535243	0.421351	0.10602	FALSE
chr1	21228528	Gsta3	14859	-2141	21230670	21255640	+	-2141	0.7	0.859155	0.359375	0.325843	0.484848	0.426901	0.817708	0.339869	0.448148	8.65601	4.88573e-18	5.19481e-16	-0.477839	TRUE	8.06247	7.47658e-16	1.74568e-13	-0.36956	TRUE	2.38729	0.0169731	0.238636	0.108279	FALSE
chr1	21236450	Gsta3	14859	0	21230670	21255640	+	0.231478	0.9375	0.933333	0.695652	0.733333	0.703704	0.609756	0.935484	0.707071	0.647059	2.7129	0.00666981	0.0374719	-0.228413	TRUE	3.4329	0.000597166	0.00466123	-0.288425	TRUE	0.819064	0.41275	0.859379	-0.0600119	FALSE
chr1	21292319	Gm4956	241041	-3925	21275327	21288393	-	-3925	1	1	0.833333	0.9375	0.684211	0.578947	1	0.865385	0.631579	1.50928	0.131228	0.35092	-0.134615	FALSE	3.69196	0.000222535	0.00206808	-0.368421	TRUE	2.7707	0.00559359	0.127433	-0.233806	FALSE
chr1	21302887	Gm4956	241041	-14493	21275327	21288393	-	-14493	0.87037	0.938462	0.680328	0.744	0.584416	0.573913	0.907563	0.712551	0.578125	4.5295	5.91221e-06	9.15905e-05	-0.195012	FALSE	6.7377	1.60911e-11	1.41009e-09	-0.329438	TRUE	2.76415	0.00570707	0.12892	-0.134426	FALSE
chr1	21315822	Khdc1a	368204	-23935	21339758	21342280	+	-23935	0.52381	0.340909	0.0215827	0.0857143	0.316456	0.258741	0.430233	0.0537634	0.279279	7.81824	5.35681e-15	4.06383e-13	-0.376469	TRUE	2.00207	0.0452773	0.143202	-0.150953	FALSE	7.45192	9.19893e-14	7.10616e-11	0.225516	TRUE
chr1	21315977	Khdc1a	368204	-23780	21339758	21342280	+	-23780	0.943396	0.945783	0.550201	0.702128	0.785185	0.635246	0.944853	0.630885	0.688654	6.89528	5.37572e-12	2.72439e-10	-0.313968	TRUE	5.98475	2.16718e-09	1.07368e-07	-0.256199	TRUE	1.93371	0.0531485	0.42	0.0577692	FALSE
chr1	21324077	Khdc1a	368204	-15680	21339758	21342280	+	-15680	0.649123	0.66129	0.0224719	0.0612245	0.217391	0.241379	0.655462	0.0427807	0.233083	11.5297	9.34338e-31	2.6087e-28	-0.612681	TRUE	6.90424	5.04744e-12	5.02647e-10	-0.422379	TRUE	4.28819	1.80132e-05	0.00192098	0.190302	FALSE
chr1	21324081	Khdc1a	368204	-15676	21339758	21342280	+	-15676	0.693878	0.675	0	0.038835	0.222222	0.278689	0.685393	0.0273973	0.265823	11.9338	7.88896e-33	2.46465e-30	-0.657996	TRUE	5.27413	1.3339e-07	3.85854e-06	-0.41957	TRUE	5.16025	2.46614e-07	4.8834e-05	0.238426	TRUE
chr1	21324129	Khdc1a	368204	-15628	21339758	21342280	+	-15628	0.916667	0.829268	0.404255	0.5	0.722222	0.65625	0.876404	0.470199	0.670732	5.79885	6.67694e-09	1.99939e-07	-0.406206	TRUE	2.73675	0.0062049	0.0308348	-0.205673	TRUE	2.97363	0.00294297	0.0856537	0.200533	FALSE
chr1	21324143	Khdc1a	368204	-15614	21339758	21342280	+	-15614	0.918367	0.9	0.311111	0.479592	0.588235	0.762712	0.910112	0.426573	0.723684	6.85641	7.06142e-12	3.51615e-10	-0.483539	TRUE	1.96313	0.0496308	0.153228	-0.186428	FALSE	2.91342	0.00357492	0.0969496	0.297111	FALSE
chr1	21357589	Khdc1c	433278	-822	21358412	21359824	+	-822	0.958333	0.952381	0.541667	0.44	0.714286	0.535714	0.954023	0.489796	0.612245	6.30734	2.83869e-10	1.09019e-08	-0.464227	TRUE	5.25501	1.48014e-07	4.22109e-06	-0.341778	TRUE	1.25681	0.208823	0.711644	0.122449	FALSE
chr1	21357639	Khdc1c	433278	-772	21358412	21359824	+	-772	0.953846	0.966667	0.2	0.0365854	0.396226	0.397436	0.963265	0.108844	0.396947	15.5875	8.85174e-55	7.33795e-52	-0.854422	TRUE	9.30786	1.30439e-20	7.55638e-18	-0.566319	TRUE	4.17483	2.98213e-05	0.00291034	0.288103	TRUE
chr1	21357680	Khdc1c	433278	-731	21358412	21359824	+	-731	0.789474	0.85	0.277778	0.114286	0.375	0.52	0.835443	0.169811	0.463415	6.40013	1.5525e-10	6.23231e-09	-0.665632	TRUE	2.48741	0.0128677	0.0546746	-0.372028	FALSE	2.31279	0.0207342	0.265414	0.293603	FALSE
chr1	21361004	Khdc1c	433278	1179	21358412	21359824	+	1179	0.933333	0.869565	0.468085	0.3	0.3	0.444444	0.894737	0.438596	0.392857	4.52985	5.90265e-06	9.14608e-05	-0.45614	TRUE	4.43422	9.2405e-06	0.000144139	-0.50188	TRUE	0.0819248	0.934707	0.991708	-0.0457393	FALSE
chr1	21373288	Khdc1b	98582	-348	21373637	21376465	+	-348	0.875	0.931034	0.573529	0.366412	0.559524	0.628099	0.908163	0.47191	0.6	8.19676	2.46947e-16	2.19318e-14	-0.436253	TRUE	6.05904	1.36939e-09	7.17886e-08	-0.308163	TRUE	2.46737	0.0136108	0.211672	0.12809	FALSE
chr1	21373462	Khdc1b	98582	-174	21373637	21376465	+	-174	0.858974	0.887574	0.495614	0.572052	0.680851	0.6	0.878543	0.533917	0.629344	8.92755	4.35538e-19	5.13939e-17	-0.344626	TRUE	4.82198	1.4214e-06	2.93883e-05	-0.249199	TRUE	2.1154	0.0343957	0.342223	0.0954268	FALSE
chr1	21377485	Khdc1b	98582	1019	21373637	21376465	+	1019	0.914894	0.906977	0.663366	0.621622	0.73913	0.653846	0.911111	0.645714	0.693878	3.54862	0.000387255	0.00350475	-0.265397	TRUE	2.67096	0.00756344	0.0360453	-0.217234	TRUE	0.632433	0.527104	0.907303	0.0481633	FALSE
chr1	21377743	Khdc1b	98582	1277	21373637	21376465	+	1277	0.961538	0.933333	0.734694	0.84	0.642857	0.652174	0.95122	0.77027	0.648649	2.57811	0.00993431	0.0515744	-0.180949	FALSE	3.58901	0.00033194	0.00287544	-0.302571	TRUE	1.3377	0.180994	0.678992	-0.121622	FALSE
chr1	21381086	Khdc1b	98582	4620	21373637	21376465	+	4620	1	0.909091	0.742424	0.684211	0.676471	0.527778	0.945946	0.721154	0.575472	3.26068	0.00111145	0.0085385	-0.224792	TRUE	4.70691	2.51503e-06	4.78647e-05	-0.370474	TRUE	1.80549	0.0709983	0.476771	-0.145682	FALSE
chr1	21448339	Kcnq5	226922	0	21388484	21952023	-	0.893787	0.9375	0.92	0.75	0.975	0.590909	0.744681	0.923077	0.9	0.695652	1.18151	0.237402	0.511071	-0.0230769	FALSE	3.62942	0.00028406	0.00252937	-0.227425	TRUE	2.76815	0.00563755	0.128	-0.204348	FALSE
chr1	21510389	Kcnq5	226922	0	21388484	21952023	-	0.78368	0.9875	0.98	0.146552	0.0714286	0.462963	0.346939	0.984615	0.109649	0.388158	16.1988	5.14523e-59	5.05075e-56	-0.874966	TRUE	6.53743	6.25846e-11	4.70813e-09	-0.596457	TRUE	3.90732	9.33254e-05	0.00718352	0.278509	TRUE
chr1	21510423	Kcnq5	226922	0	21388484	21952023	-	0.783619	0.924528	0.956835	0.0454545	0.0128755	0.32381	0.276151	0.939597	0.0286976	0.290698	26.6237	3.61074e-156	5.23683e-152	-0.9109	TRUE	11.3859	4.9159e-30	1.08411e-26	-0.6489	TRUE	6.67909	2.4043e-11	1.19354e-08	0.262	TRUE
chr1	21510438	Kcnq5	226922	0	21388484	21952023	-	0.783593	0.993289	0.992537	0.0808081	0.047619	0.546875	0.535211	0.992933	0.0637255	0.538835	26.3099	1.47766e-152	1.98239e-148	-0.929207	TRUE	11.0311	2.70597e-28	4.72485e-25	-0.454098	TRUE	9.36255	7.78358e-21	2.06097e-17	0.475109	TRUE
chr1	21510559	Kcnq5	226922	0	21388484	21952023	-	0.783378	0.982759	0.916084	0.0533333	0.025974	0.377358	0.348936	0.952681	0.0394737	0.357771	21.5682	3.57267e-103	1.33448e-99	-0.913208	TRUE	9.51283	1.8554e-21	1.23022e-18	-0.59491	TRUE	7.88026	3.26703e-15	3.30374e-12	0.318298	TRUE
chr1	21510606	Kcnq5	226922	0	21388484	21952023	-	0.783295	0.993007	0.954545	0.0965909	0.0509554	0.426829	0.437158	0.976285	0.0750751	0.433962	17.4204	5.77971e-68	7.80593e-65	-0.90121	TRUE	9.41685	4.64831e-21	2.88706e-18	-0.542322	TRUE	5.9163	3.29263e-09	1.03128e-06	0.358887	TRUE
chr1	21510614	Kcnq5	226922	0	21388484	21952023	-	0.78328	0.932692	0.973684	0.0113636	0.0952381	0.404762	0.306122	0.943662	0.0384615	0.351648	13.2713	3.39742e-40	1.53939e-37	-0.9052	TRUE	8.6632	4.58692e-18	1.65459e-15	-0.592014	TRUE	6.2978	3.01908e-10	1.18749e-07	0.313187	TRUE
chr1	21512386	Kcnq5	226922	0	21388484	21952023	-	0.780136	0.945946	0.96875	0.520833	0.584906	0.71875	0.69697	0.956522	0.543624	0.704082	6.08214	1.18586e-09	4.09282e-08	-0.412898	TRUE	4.89975	9.59563e-07	2.10047e-05	-0.25244	TRUE	2.50951	0.0120899	0.198248	0.160457	FALSE
chr1	21528312	Kcnq5	226922	0	21388484	21952023	-	0.751875	1	0.772727	0.71831	0.807018	0.543478	0.580357	0.886364	0.757812	0.56962	2.22606	0.0260103	0.109358	-0.128551	FALSE	4.50493	6.63944e-06	0.000108986	-0.316743	TRUE	3.24038	0.0011937	0.0471506	-0.188192	FALSE
chr1	21609483	Kcnq5	226922	0	21388484	21952023	-	0.607837	0.882353	1	0.791045	0.705882	0.551724	0.517241	0.9375	0.762376	0.534483	2.73461	0.00624543	0.0355342	-0.175124	FALSE	3.6938	0.000220925	0.00205568	-0.403017	TRUE	2.41091	0.015913	0.230464	-0.227893	FALSE
chr1	21609519	Kcnq5	226922	0	21388484	21952023	-	0.607773	0.9	0.869565	0.569892	0.551724	0.586957	0.412698	0.888889	0.562914	0.486239	4.84095	1.29219e-06	2.36423e-05	-0.325975	TRUE	5.24135	1.59409e-07	4.49873e-06	-0.40265	TRUE	1.08532	0.27778	0.775657	-0.0766754	FALSE
chr1	21609688	Kcnq5	226922	0	21388484	21952023	-	0.607473	1	0.969595	0.77957	0.88412	0.754386	0.594872	0.97479	0.837709	0.653722	5.20954	1.89305e-07	4.19849e-06	-0.137081	FALSE	11.9589	5.8305e-33	1.81719e-29	-0.321068	TRUE	3.28936	0.00100417	0.0418493	-0.183987	FALSE
chr1	21658131	Kcnq5	226922	0	21388484	21952023	-	0.521511	0.933333	0.741935	0.48	0.413793	0.538462	0.526316	0.804348	0.461538	0.53125	3.21542	0.00130255	0.00975385	-0.342809	TRUE	3.22311	0.00126807	0.00861343	-0.273098	TRUE	0.496033	0.619871	0.936822	0.0697115	FALSE
chr1	21820359	Kcnq5	226922	0	21388484	21952023	-	0.233638	0.272727	0.354651	0.40458	0.489474	0.47619	0.611111	0.330595	0.454829	0.561404	2.91637	0.00354131	0.0223745	0.124233	FALSE	4.98551	6.17978e-07	1.4435e-05	0.230808	TRUE	1.48421	0.137753	0.617366	0.106575	FALSE
chr1	21820407	Kcnq5	226922	0	21388484	21952023	-	0.233553	0.326531	0.476923	0.436364	0.589744	0.632653	0.59375	0.386503	0.5	0.617284	1.11904	0.263122	0.543317	0.113497	FALSE	2.89237	0.00382352	0.0209676	0.230781	TRUE	1.34647	0.17815	0.675297	0.117284	FALSE
chr1	21820650	Kcnq5	226922	0	21388484	21952023	-	0.233121	0.844828	0.882883	0.442029	0.452381	0.75	0.619048	0.863436	0.445946	0.68125	6.28339	3.31266e-10	1.2574e-08	-0.41749	TRUE	2.9805	0.00287779	0.0166934	-0.182186	FALSE	3.54557	0.00039176	0.0213157	0.235304	TRUE
chr1	22004282	Kcnq5	226922	-52258	21388484	21952023	-	-52258	0.75	0.762712	0.480769	0.347458	0.586207	0.396825	0.757282	0.423358	0.456522	5.36913	7.91194e-08	1.90319e-06	-0.333924	TRUE	3.14165	0.00167996	0.0108266	-0.30076	TRUE	1.25918	0.207965	0.710809	0.0331641	FALSE
chr1	22063130	Kcnq5	226922	-111106	21388484	21952023	-	-111106	0.666667	0.418605	0.352381	0.209877	0.375	0.4	0.545455	0.290323	0.392308	3.3329	0.000859471	0.0068815	-0.255132	TRUE	1.73105	0.0834433	0.224068	-0.153147	FALSE	1.66386	0.0961411	0.539443	0.101985	FALSE
chr1	22063320	Kcnq5	226922	-111296	21388484	21952023	-	-111296	0.895833	0.906977	0.725888	0.626374	0.717391	0.726257	0.901099	0.6781	0.723247	5.84507	5.06354e-09	1.55431e-07	-0.222999	TRUE	4.01092	6.04817e-05	0.000700438	-0.177852	FALSE	0.993095	0.320664	0.806865	0.045147	FALSE
chr1	22082377	Kcnq5	226922	-130353	21388484	21952023	-	-130353	0.952381	0.913934	0.729927	0.685083	0.73494	0.611842	0.925501	0.704403	0.655319	4.8493	1.23901e-06	2.2775e-05	-0.221099	TRUE	8.13118	4.25123e-16	1.04664e-13	-0.270182	TRUE	0.526656	0.598432	0.93063	-0.0490834	FALSE
chr1	22119739	Rims1	116837	158763	22278503	22305924	-	158763	0.684783	0.72	0.173913	0.15	0.320388	0.359155	0.697183	0.161702	0.342857	10.8512	1.96858e-27	4.45299e-25	-0.535481	TRUE	6.94032	3.9121e-12	4.00078e-10	-0.354326	TRUE	4.36563	1.26755e-05	0.00143654	0.181155	FALSE
chr1	22176051	Rims1	116837	102451	22278503	22305924	-	102451	0.958333	0.866667	0.590909	0.447368	0.538462	0.6	0.923077	0.5	0.575758	2.72599	0.00641092	0.0362913	-0.423077	TRUE	3.00812	0.00262869	0.0155241	-0.347319	TRUE	0.0931435	0.92579	0.990517	0.0757576	FALSE
chr1	22182158	Rims1	116837	96344	22278503	22305924	-	96344	0.975	0.966667	0.794393	0.727273	0.74	0.787234	0.971429	0.768786	0.770833	3.48063	0.000500238	0.00435754	-0.202642	TRUE	4.48205	7.39288e-06	0.000119311	-0.200595	TRUE	0.134092	0.89333	0.986134	0.00204721	FALSE
chr1	22201010	Rims1	116837	77492	22278503	22305924	-	77492	0.623529	0.795455	0.349206	0.409449	0.444444	0.421053	0.682171	0.389474	0.428571	3.97138	7.1457e-05	0.000817783	-0.292697	TRUE	3.97259	7.10968e-05	0.000801901	-0.253599	TRUE	0.965518	0.334286	0.815808	0.0390977	FALSE
chr1	22227081	Rims1	116837	51421	22278503	22305924	-	51421	0.95	0.947368	0.815385	0.857143	0.766667	0.733333	0.948718	0.825581	0.744444	2.23633	0.0253298	0.107171	-0.123137	FALSE	3.49444	0.000475054	0.00386295	-0.204274	TRUE	1.08939	0.275982	0.774357	-0.081137	FALSE
chr1	22251254	Rims1	116837	27248	22278503	22305924	-	27248	0.824645	0.795455	0.629464	0.705882	0.673611	0.562992	0.813411	0.662437	0.603015	4.15496	3.25342e-05	0.000412172	-0.150975	FALSE	5.41221	6.22518e-08	1.99789e-06	-0.210396	TRUE	1.44656	0.148019	0.633437	-0.0594215	FALSE
chr1	22251547	Rims1	116837	26955	22278503	22305924	-	26955	0.666667	0.75	0.373134	0.318182	0.518519	0.425	0.714286	0.359551	0.462687	3.43754	0.000587033	0.00499032	-0.354735	TRUE	2.53177	0.0113489	0.0495762	-0.251599	TRUE	1.10632	0.268586	0.768384	0.103136	FALSE
chr1	22258776	Rims1	116837	19726	22278503	22305924	-	19726	0.684685	0.715909	0.472222	0.454545	0.464286	0.336283	0.698492	0.464286	0.378698	3.18177	0.00146378	0.0107544	-0.234207	TRUE	5.46565	4.61209e-08	1.54131e-06	-0.319794	TRUE	0.678976	0.497153	0.896253	-0.0855875	FALSE
chr1	22258942	Rims1	116837	19560	22278503	22305924	-	19560	0.658915	0.574324	0.771186	0.731034	0.530303	0.528926	0.613718	0.749049	0.529412	2.51722	0.0118285	0.0592363	0.135331	FALSE	1.28264	0.199617	0.409799	-0.0843066	FALSE	4.32054	1.55646e-05	0.00170318	-0.219638	TRUE
chr1	22287028	Rims1	116837	0	22278503	22812563	-	0.984037	0.954545	0.933333	0.642857	0.535714	0.6	0.681818	0.945946	0.571429	0.666667	2.44973	0.0142963	0.0687855	-0.374517	FALSE	2.84199	0.00448335	0.0238133	-0.279279	TRUE	0.0344159	0.972545	0.99659	0.0952381	FALSE
chr1	22359643	Rims1	116837	0	22278503	22812563	-	0.84807	1	0.96875	0.7	0.757576	0.721311	0.690476	0.980198	0.724891	0.700535	7.15467	8.38749e-13	4.77303e-11	-0.255307	TRUE	5.71374	1.10522e-08	4.46347e-07	-0.279663	TRUE	0.242197	0.808628	0.973853	-0.0243561	FALSE
chr1	22363027	Rims1	116837	0	22278503	22812563	-	0.841733	1	0.928571	0.690909	0.710526	0.6	0.66	0.966667	0.698925	0.6375	3.57003	0.000356942	0.00326981	-0.267742	TRUE	3.63544	0.000277505	0.00248093	-0.329167	TRUE	0.689187	0.490706	0.893768	-0.0614247	FALSE
chr1	22370139	Rims1	116837	0	22278503	22812563	-	0.828416	0.952381	0.952381	0.804348	0.933333	0.666667	0.666667	0.952381	0.855263	0.666667	0.834018	0.404271	0.68816	-0.0971178	FALSE	3.5731	0.000352774	0.00302329	-0.285714	TRUE	1.72408	0.0846943	0.512786	-0.188596	FALSE
chr1	22372177	Rims1	116837	0	22278503	22812563	-	0.8246	0.956522	0.983871	0.761905	0.75	0.954545	1	0.969466	0.759036	0.98	4.16257	3.14686e-05	0.000400408	-0.21043	TRUE	0.0385779	0.969227	0.987626	0.0105344	FALSE	3.93149	8.44217e-05	0.00663514	0.220964	TRUE
chr1	22376846	Rims1	116837	0	22278503	22812563	-	0.815858	0.931818	0.892857	0.49505	0.756757	0.72549	0.702703	0.916667	0.605714	0.712	3.68342	0.000230122	0.00224787	-0.310952	TRUE	3.23306	0.00122473	0.00837437	-0.204667	TRUE	1.40949	0.158691	0.648805	0.106286	FALSE
chr1	22411196	Rims1	116837	0	22278503	22812563	-	0.751539	0.9	0.75	0.424242	0.545455	0.563636	0.666667	0.85	0.461538	0.602273	4.56551	4.98291e-06	7.87056e-05	-0.388462	TRUE	3.37347	0.000742261	0.00556973	-0.247727	TRUE	1.83853	0.0659838	0.461812	0.140734	FALSE
chr1	22517599	Rims1	116837	0	22278503	22812563	-	0.552305	0.897727	0.864865	0.552381	0.661017	0.761194	0.608696	0.882716	0.591463	0.672956	5.81073	6.22022e-09	1.87423e-07	-0.291253	TRUE	4.30919	1.63855e-05	0.000233994	-0.20976	TRUE	1.4084	0.159011	0.649266	0.0814926	FALSE
chr1	22540017	Rims1	116837	0	22278503	22812563	-	0.510328	0.407895	0.285714	0.702128	0.529412	0.516129	0.551724	0.36	0.6	0.539326	2.87404	0.00405259	0.024984	0.24	TRUE	2.48633	0.0129068	0.0548068	0.179326	FALSE	0.927454	0.353691	0.827994	-0.0606742	FALSE
chr1	22540040	Rims1	116837	0	22278503	22812563	-	0.510285	0.114754	0.103896	0.244898	0.367188	0.18	0.214286	0.110553	0.314159	0.203704	2.82341	0.00475164	0.0284546	0.203607	TRUE	1.31013	0.190153	0.396843	0.0931509	FALSE	1.70834	0.0875727	0.519673	-0.110456	FALSE
chr1	22540229	Rims1	116837	0	22278503	22812563	-	0.509931	0.0740741	0.101449	0.375	0.283019	0.25	0.233333	0.0847458	0.314815	0.23913	5.57648	2.45436e-08	6.55774e-07	0.230069	TRUE	3.16864	0.00153154	0.0100449	0.154385	FALSE	1.46649	0.142516	0.624952	-0.0756844	FALSE
chr1	22540363	Rims1	116837	0	22278503	22812563	-	0.509681	0.0595238	0.0483871	0.271186	0.307018	0.196078	0.183099	0.0547945	0.294798	0.188525	5.41357	6.17814e-08	1.51914e-06	0.240003	TRUE	3.63494	0.000278041	0.00248479	0.13373	FALSE	1.92872	0.0537657	0.422217	-0.106273	FALSE
chr1	22540387	Rims1	116837	0	22278503	22812563	-	0.509636	0.0416667	0.0330579	0.193878	0.36413	0.142857	0.181818	0.0377358	0.304965	0.166667	4.10159	4.10325e-05	0.000505201	0.267229	TRUE	2.81245	0.00491649	0.0256305	0.128931	FALSE	1.06582	0.286507	0.782418	-0.138298	FALSE
chr1	22540392	Rims1	116837	0	22278503	22812563	-	0.509626	0.173611	0.131148	0.489796	0.570652	0.285714	0.31405	0.154135	0.542553	0.30303	7.35377	1.92693e-13	1.19894e-11	0.388418	TRUE	2.84521	0.00443819	0.0236221	0.148895	FALSE	4.56972	4.88368e-06	0.000648694	-0.239523	TRUE
chr1	22540397	Rims1	116837	0	22278503	22812563	-	0.509617	0.0559441	0.122951	0.306122	0.416216	0.207792	0.264463	0.0867925	0.378092	0.242424	4.47999	7.46482e-06	0.000112689	0.291299	TRUE	4.15095	3.31094e-05	0.000422864	0.155632	FALSE	2.01406	0.0440035	0.385391	-0.135668	FALSE
chr1	22540406	Rims1	116837	0	22278503	22812563	-	0.5096	0.041958	0.0655738	0.255102	0.291892	0.155844	0.181818	0.0528302	0.279152	0.171717	6.89612	5.34438e-12	2.70979e-10	0.226322	TRUE	2.61052	0.00904051	0.0414912	0.118887	FALSE	2.27848	0.0226979	0.278102	-0.107435	FALSE
chr1	22540623	Rims1	116837	0	22278503	22812563	-	0.509194	0.131579	0.0952381	0.313433	0.396226	0.346939	0.173913	0.110497	0.364162	0.245763	3.97667	6.98863e-05	0.000802206	0.253665	TRUE	1.95884	0.0501317	0.154358	0.135265	FALSE	1.19161	0.233415	0.736983	-0.118399	FALSE
chr1	22540704	Rims1	116837	0	22278503	22812563	-	0.509042	0.106061	0.0266667	0.3125	0.344828	0.234043	0.19802	0.0638298	0.331126	0.209459	5.33544	9.5312e-08	2.25334e-06	0.267296	TRUE	3.92798	8.5663e-05	0.000937032	0.14563	FALSE	1.91633	0.0553228	0.427423	-0.121666	FALSE
chr1	22540744	Rims1	116837	0	22278503	22812563	-	0.508967	0.0859375	0.107345	0.276786	0.345455	0.142857	0.20625	0.0983607	0.31769	0.183267	4.05172	5.08414e-05	0.000608537	0.219329	TRUE	2.66968	0.00759232	0.0361544	0.0849063	FALSE	2.02832	0.0425281	0.379125	-0.134423	FALSE
chr1	22557853	Rims1	116837	0	22278503	22812563	-	0.476931	0.707317	0.642857	0.4	0.482143	0.491228	0.310811	0.681159	0.426136	0.389313	3.22072	0.00127867	0.00960401	-0.255023	TRUE	3.64076	0.000271831	0.00243969	-0.291846	TRUE	0.908232	0.363756	0.833897	-0.0368234	FALSE
chr1	22583820	Rims1	116837	0	22278503	22812563	-	0.42831	1	0.973684	0.815642	0.757812	0.661765	0.786885	0.988372	0.791531	0.742105	3.86881	0.000109369	0.00118382	-0.196841	FALSE	6.30669	2.85059e-10	1.79846e-08	-0.246267	TRUE	0.997201	0.318667	0.80544	-0.0494257	FALSE
chr1	22584325	Rims1	116837	0	22278503	22812563	-	0.427364	0.854167	0.84	0.634328	0.59292	0.641304	0.521472	0.846939	0.615385	0.564706	4.56217	5.0627e-06	7.98227e-05	-0.231554	TRUE	5.17366	2.29549e-07	6.16457e-06	-0.282233	TRUE	0.955847	0.339149	0.819085	-0.0506787	FALSE
chr1	22584544	Rims1	116837	0	22278503	22812563	-	0.426954	0.924731	0.891026	0.729167	0.57513	0.669355	0.586207	0.903614	0.651948	0.620805	5.38376	7.29459e-08	1.76742e-06	-0.251666	TRUE	5.79722	6.74231e-09	2.9006e-07	-0.282809	TRUE	0.293838	0.768882	0.967507	-0.0311427	FALSE
chr1	22605759	Rims1	116837	0	22278503	22812563	-	0.38723	0.901639	0.88764	0.663102	0.726257	0.555556	0.60452	0.893333	0.693989	0.588015	5.06303	4.12641e-07	8.48638e-06	-0.199344	FALSE	6.94277	3.84489e-12	3.94114e-10	-0.305318	TRUE	2.27853	0.0226948	0.278073	-0.105974	FALSE
chr1	22611045	Rims1	116837	0	22278503	22812563	-	0.377332	0.702479	0.786408	0.504854	0.589552	0.505495	0.403361	0.741071	0.552743	0.447619	2.85075	0.00436157	0.0265279	-0.188329	FALSE	3.48993	0.000483144	0.00391742	-0.293452	TRUE	0.975045	0.329538	0.812941	-0.105124	FALSE
chr1	22619209	Rims1	116837	0	22278503	22812563	-	0.362045	0.923077	0.918367	0.697917	0.731343	0.758621	0.542169	0.921053	0.711656	0.598214	2.60348	0.00922834	0.0486313	-0.209396	TRUE	3.66707	0.000245348	0.00224225	-0.322838	TRUE	0.568284	0.569842	0.921916	-0.113442	FALSE
chr1	22628202	Rims1	116837	0	22278503	22812563	-	0.345207	0.766667	0.719626	0.420091	0.420601	0.612245	0.410256	0.741117	0.420354	0.477816	7.63374	2.28042e-14	1.60203e-12	-0.320763	TRUE	4.43575	9.17537e-06	0.000143269	-0.263301	TRUE	1.70926	0.0874032	0.519284	0.0574617	FALSE
chr1	22662440	Rims1	116837	0	22278503	22812563	-	0.281098	0.873418	0.883333	0.675497	0.551136	0.681818	0.606452	0.877698	0.608563	0.637736	6.26929	3.62689e-10	1.36809e-08	-0.269135	TRUE	5.11115	3.202e-07	8.21554e-06	-0.239962	TRUE	0.637883	0.52355	0.906124	0.0291732	FALSE
chr1	22663472	Rims1	116837	0	22278503	22812563	-	0.279165	0.608696	0.570093	0.113402	0.131034	0.287879	0.252747	0.58794	0.123967	0.267516	8.46866	2.48222e-17	2.45174e-15	-0.463973	TRUE	5.36304	8.1831e-08	2.53397e-06	-0.320424	TRUE	2.98891	0.00279973	0.0829421	0.143549	FALSE
chr1	22663584	Rims1	116837	0	22278503	22812563	-	0.278956	0.649123	0.819444	0.402778	0.362637	0.58	0.381356	0.744186	0.380368	0.440476	6.14816	7.8388e-10	2.79435e-08	-0.363818	TRUE	2.67541	0.0074638	0.0356727	-0.30371	TRUE	0.649751	0.515853	0.90326	0.0601081	FALSE
chr1	22672913	Rims1	116837	0	22278503	22812563	-	0.261487	1	0.916667	0.8	0.793103	0.785714	0.7	0.96875	0.797619	0.741379	2.55161	0.0107227	0.0547919	-0.171131	FALSE	2.73932	0.00615668	0.0306459	-0.227371	TRUE	0.549403	0.582729	0.92599	-0.0562397	FALSE
chr1	22705104	Rims1	116837	0	22278503	22812563	-	0.201211	0.934211	0.90625	0.617284	0.694444	0.707317	0.651515	0.921429	0.641026	0.672897	5.37977	7.45817e-08	1.80339e-06	-0.280403	TRUE	4.92614	8.38692e-07	1.87249e-05	-0.248531	TRUE	0.420233	0.674315	0.949879	0.0318716	FALSE
chr1	22729630	Rims1	116837	0	22278503	22812563	-	0.155288	0.666667	0.846154	0.428571	0.26087	0.181818	0.25	0.76	0.352941	0.217391	2.93113	0.00337733	0.0215228	-0.407059	TRUE	3.32327	0.000889697	0.0064542	-0.542609	TRUE	0.934	0.350304	0.825968	-0.13555	FALSE
chr1	22812660	Rims1	116837	-96	22278503	22812563	-	-96	0.139535	0.155844	0.295455	0.45	0.253012	0.302817	0.147239	0.358108	0.284444	3.33319	0.00085857	0.00687542	0.210869	TRUE	2.7686	0.0056297	0.0285489	0.137205	FALSE	1.20103	0.22974	0.733383	-0.0736637	FALSE
chr1	22901764	Rims1	116837	-89200	22278503	22812563	-	-89200	0.745763	0.822222	0.882353	0.918033	0.533333	0.538462	0.778846	0.905263	0.534884	2.24504	0.0247659	0.105367	0.126417	FALSE	2.42464	0.0153235	0.0626547	-0.243962	FALSE	4.6777	2.90112e-06	0.000417342	-0.370379	TRUE
chr1	22934990	Rims1	116837	-122426	22278503	22812563	-	-122426	0.540541	0.465909	0.32	0.170213	0.0909091	0.130435	0.488	0.222222	0.117647	3.12554	0.00177477	0.0126297	-0.265778	TRUE	4.30185	1.69379e-05	0.000240535	-0.370353	TRUE	1.49448	0.135049	0.612949	-0.104575	FALSE
chr1	22940808	Rims1	116837	-128244	22278503	22812563	-	-128244	0.777778	0.653846	0.209302	0.191489	0.285714	0.278689	0.725806	0.203008	0.28125	7.4037	1.3244e-13	8.42339e-12	-0.522799	TRUE	5.92157	3.1889e-09	1.50572e-07	-0.444556	TRUE	0.671726	0.501758	0.897997	0.0782425	FALSE
chr1	22949554	Rims1	116837	-136990	22278503	22812563	-	-136990	1	0.9	0.641026	0.6875	0.6	0.75	0.956522	0.654545	0.692308	1.96947	0.0488989	0.175494	-0.301976	FALSE	2.71249	0.00667801	0.0326751	-0.264214	TRUE	0.0431901	0.96555	0.995716	0.0377622	FALSE
chr1	22984857	4933415F23Rik	66755	122455	23107313	23109092	-	122455	0.981481	0.934708	0.777778	0.70068	0.742857	0.771654	0.942029	0.72807	0.761421	3.90485	9.4285e-05	0.00104024	-0.213959	TRUE	5.93225	2.98811e-09	1.42243e-07	-0.180608	FALSE	0.0224499	0.982089	0.997798	0.0333511	FALSE
chr1	23047687	4933415F23Rik	66755	59625	23107313	23109092	-	59625	0.736842	0.95	0.5	0.622222	0.5625	0.527778	0.810345	0.541985	0.547619	3.25257	0.00114366	0.00874629	-0.26836	TRUE	3.56815	0.000359505	0.00307023	-0.262726	TRUE	0.201691	0.840159	0.978677	0.00563431	FALSE
chr1	23052588	4933415F23Rik	66755	54724	23107313	23109092	-	54724	0.754098	0.826087	0.58156	0.560606	0.541667	0.516667	0.792308	0.571429	0.526042	4.46447	8.02658e-06	0.000120219	-0.220879	TRUE	4.99871	5.77142e-07	1.36187e-05	-0.266266	TRUE	0.936873	0.348824	0.825157	-0.0453869	FALSE
chr1	23055216	4933415F23Rik	66755	52096	23107313	23109092	-	52096	0.212121	0.35	0.027027	0.0285714	0.117647	0.194444	0.264151	0.0273973	0.157143	3.69753	0.000217706	0.00214291	-0.236754	TRUE	1.25362	0.20998	0.42373	-0.107008	FALSE	3.34774	0.000814742	0.0360956	0.129746	FALSE
chr1	23055526	4933415F23Rik	66755	51786	23107313	23109092	-	51786	0.923077	0.882353	0.527027	0.724138	0.40625	0.714286	0.906977	0.582524	0.5	3.41683	0.000633538	0.00532355	-0.324452	TRUE	4.24315	2.20408e-05	0.000300091	-0.406977	TRUE	0.83358	0.404517	0.85534	-0.0825243	FALSE
chr1	23066203	4933415F23Rik	66755	41109	23107313	23109092	-	41109	0.858586	0.88806	0.589744	0.565789	0.686275	0.621622	0.870482	0.575521	0.641975	8.76919	1.79953e-18	1.99933e-16	-0.294961	TRUE	3.87794	0.000105344	0.0011131	-0.228507	TRUE	1.5069	0.131836	0.607593	0.0664545	FALSE
chr1	23066223	4933415F23Rik	66755	41089	23107313	23109092	-	41089	0.88	0.758065	0.59596	0.391753	0.625	0.560345	0.833333	0.494898	0.585106	3.86852	0.000109497	0.00118505	-0.338435	TRUE	3.96037	7.48337e-05	0.000837029	-0.248227	TRUE	1.30808	0.190847	0.691161	0.0902084	FALSE
chr1	23070485	4933415F23Rik	66755	36827	23107313	23109092	-	36827	0.534884	0.72093	0.263158	0.314286	0.444444	0.423729	0.674419	0.296296	0.431579	4.59535	4.32033e-06	6.93016e-05	-0.378122	TRUE	2.6103	0.00904631	0.0415133	-0.24284	TRUE	2.05092	0.0402745	0.36945	0.135283	FALSE
chr1	23151307	4933415F23Rik	66755	-42214	23107313	23109092	-	-42214	0.913043	0.897436	0.74359	0.849315	0.666667	0.64	0.903226	0.784211	0.647887	2.33956	0.0193063	0.0870138	-0.119015	FALSE	4.18861	2.80674e-05	0.000367919	-0.255338	TRUE	2.5954	0.00944807	0.172792	-0.136323	FALSE
chr1	23161702	4933415F23Rik	66755	-52609	23107313	23109092	-	-52609	0.894737	0.951807	0.8	0.75	0.627451	0.651376	0.921348	0.77907	0.64375	3.72232	0.000197402	0.00197084	-0.142279	FALSE	4.67839	2.8914e-06	5.38922e-05	-0.277598	TRUE	2.14926	0.0316136	0.32867	-0.13532	FALSE
chr1	23187940	4933415F23Rik	66755	-78847	23107313	23109092	-	-78847	0.921053	0.863636	0.4	0.506329	0.567568	0.5	0.878378	0.473684	0.522124	6.49168	8.48852e-11	3.5555e-09	-0.404694	TRUE	6.08626	1.15578e-09	6.18984e-08	-0.356254	TRUE	1.13003	0.258465	0.759676	0.0484397	FALSE
chr1	23188047	4933415F23Rik	66755	-78954	23107313	23109092	-	-78954	0.742857	0.894118	0.528571	0.506173	0.666667	0.60274	0.85	0.516556	0.626087	4.56973	4.8835e-06	7.73199e-05	-0.333444	TRUE	3.24424	0.00117765	0.0081098	-0.223913	TRUE	1.79049	0.0733748	0.483415	0.109531	FALSE
chr1	23197842	Mir30a	387225	-81265	23279108	23279178	+	-81265	0.62963	0.565217	0.157895	0	0.352941	0.171429	0.6	0.103448	0.230769	6.03954	1.54551e-09	5.22661e-08	-0.496552	TRUE	2.6776	0.00741521	0.0354971	-0.369231	TRUE	1.48077	0.138667	0.618808	0.127321	FALSE
chr1	23201917	Mir30a	387225	-77190	23279108	23279178	+	-77190	0.882353	0.923077	0.545455	0.652632	0.6	0.487805	0.910714	0.608696	0.52459	5.84623	5.02832e-09	1.54429e-07	-0.302019	TRUE	6.32076	2.60275e-10	1.65847e-08	-0.386124	TRUE	0.8779	0.379998	0.843047	-0.0841055	FALSE
chr1	23217804	Mir30a	387225	-61303	23279108	23279178	+	-61303	0.875	0.864198	0.373418	0.390863	0.590476	0.535484	0.866972	0.383099	0.557692	11.7682	5.69586e-32	1.70124e-29	-0.483874	TRUE	5.0261	5.00563e-07	1.20658e-05	-0.30928	TRUE	3.62521	0.000288729	0.0169835	0.174594	FALSE
chr1	23227096	Mir30a	387225	-52011	23279108	23279178	+	-52011	0.976744	0.878049	0.496124	0.579365	0.677083	0.588652	0.928571	0.537255	0.624473	7.76717	8.02583e-15	5.96274e-13	-0.391317	TRUE	6.10052	1.05727e-09	5.72284e-08	-0.304099	TRUE	2.0968	0.0360113	0.349882	0.0872177	FALSE
chr1	23227257	Mir30a	387225	-51850	23279108	23279178	+	-51850	0.866667	0.906667	0.378049	0.355263	0.5	0.576271	0.9	0.367089	0.545455	7.70342	1.32475e-14	9.57998e-13	-0.532911	TRUE	4.07875	4.52782e-05	0.000549781	-0.354545	TRUE	1.69438	0.0901938	0.525705	0.178366	FALSE
chr1	23257321	Mir30a	387225	-21786	23279108	23279178	+	-21786	1	0.875	0.920635	0.913043	0.708333	0.769231	0.944444	0.918605	0.72973	0.124995	0.900528	0.971131	-0.0258398	FALSE	2.79465	0.00519553	0.0267784	-0.214715	TRUE	2.56357	0.0103601	0.181901	-0.188875	FALSE
chr1	23257589	Mir30a	387225	-21518	23279108	23279178	+	-21518	0.769231	0.875	0.714286	0.416667	0.604651	0.547619	0.8	0.59322	0.566929	3.28233	0.00102953	0.00800692	-0.20678	TRUE	2.78025	0.0054317	0.0277429	-0.233071	TRUE	0.378331	0.705185	0.956082	-0.0262912	FALSE
chr1	23262870	Mir30a	387225	-16237	23279108	23279178	+	-16237	0	0	0	0.119048	0.285714	0.142857	0	0.0877193	0.214286	1.329	0.183848	0.436568	0.0877193	FALSE	2.63374	0.00844498	0.0393222	0.214286	TRUE	1.71003	0.0872607	0.51895	0.126566	FALSE
chr1	23262932	Mir30a	387225	-16175	23279108	23279178	+	-16175	0	0	0.185185	0.209677	0.103448	0.103448	0	0.202247	0.103448	4.51869	6.22245e-06	9.58726e-05	0.202247	TRUE	2.59226	0.00953473	0.0432711	0.103448	FALSE	1.48819	0.1367	0.615752	-0.0987989	FALSE
chr1	23270937	Mir30a	387225	-8170	23279108	23279178	+	-8170	1	0.818182	0.8125	0.692308	0.611111	0.785714	0.923077	0.777778	0.6875	1.25533	0.209358	0.473353	-0.145299	FALSE	2.66123	0.00778561	0.0368819	-0.235577	TRUE	0.676556	0.498688	0.896866	-0.0902778	FALSE
chr1	23278806	Mir30a	387225	-301	23279108	23279178	+	-301	0.849057	0.830189	0.635714	0.596154	0.706667	0.686567	0.839623	0.618852	0.69378	3.58751	0.00033385	0.00308862	-0.22077	TRUE	2.90846	0.00363209	0.0201132	-0.145843	FALSE	1.36056	0.173652	0.669283	0.0749274	FALSE
chr1	23287581	Mir30a	387225	8402	23279108	23279178	+	8402	1	0.930233	0.835294	0.781609	0.744681	0.728155	0.962963	0.80814	0.733333	3.60036	0.000317774	0.00296158	-0.154823	FALSE	3.94869	7.85785e-05	0.000871877	-0.22963	TRUE	0.850108	0.395265	0.850974	-0.0748062	FALSE
chr1	23287826	Mir30a	387225	8647	23279108	23279178	+	8647	1	0.894737	0.787879	0.75	0.861111	0.647059	0.935484	0.770492	0.721154	2.03127	0.0422276	0.157598	-0.164992	FALSE	2.56161	0.0104187	0.0463826	-0.21433	TRUE	0.169462	0.865434	0.982395	-0.049338	FALSE
chr1	23315027	Mir30c-2	723964	16403	23298540	23298623	+	16403	0.96	0.888889	0.609375	0.592593	0.650602	0.573643	0.926316	0.601695	0.603774	3.67524	0.000237629	0.00230965	-0.324621	TRUE	6.09614	1.08658e-09	5.86061e-08	-0.322542	TRUE	0.102482	0.918374	0.989518	0.00207867	FALSE
chr1	23327511	Mir30c-2	723964	28887	23298540	23298623	+	28887	0.692308	0.719298	0.375	0.40404	0.276596	0.363636	0.710843	0.392638	0.335616	2.99337	0.00275912	0.0182266	-0.318205	TRUE	5.54101	3.0073e-08	1.06472e-06	-0.375227	TRUE	0.0293658	0.976573	0.997099	-0.0570216	FALSE
chr1	23330621	Mir30c-2	723964	31997	23298540	23298623	+	31997	0.854545	0.86	0.71875	0.528736	0.6	0.764706	0.857143	0.609272	0.690323	4.40721	1.04709e-05	0.000152064	-0.247871	TRUE	3.25366	0.00113927	0.00789562	-0.16682	FALSE	1.0787	0.28072	0.777984	0.0810511	FALSE
chr1	23330731	Mir30c-2	723964	32107	23298540	23298623	+	32107	0.825397	0.850394	0.383562	0.601504	0.666667	0.540146	0.842105	0.524272	0.581281	5.09949	3.40561e-07	7.1411e-06	-0.317833	TRUE	4.12221	3.75261e-05	0.000469845	-0.260824	TRUE	1.95193	0.0509462	0.412203	0.0570089	FALSE
chr1	23332721	Mir30c-2	723964	34097	23298540	23298623	+	34097	0.944444	1	0.722222	0.689655	0.75	0.758621	0.971429	0.707692	0.755102	3.36496	0.000765554	0.00624028	-0.263736	TRUE	3.55886	0.00037247	0.00315986	-0.216327	TRUE	0.740998	0.458694	0.880422	0.0474097	FALSE
chr1	23332968	Mir30c-2	723964	34344	23298540	23298623	+	34344	0.896552	0.869565	0.568627	0.623656	0.605263	0.571429	0.884615	0.594872	0.580882	4.31206	1.61739e-05	0.000223185	-0.289744	TRUE	4.0854	4.40015e-05	0.000536716	-0.303733	TRUE	0.08269	0.934098	0.991597	-0.0139894	FALSE
chr1	23356143	Ogfrl1	70155	17119	23373263	23390014	-	17119	0.944954	1	0.741935	0.520833	0.647059	0.754717	0.968421	0.666667	0.712644	8.58648	8.96748e-18	9.27565e-16	-0.301754	TRUE	6.57943	4.72245e-11	3.6655e-09	-0.255777	TRUE	0.761349	0.446449	0.875232	0.045977	FALSE
chr1	23356209	Ogfrl1	70155	17053	23373263	23390014	-	17053	0.9	0.921569	0.606061	0.65625	0.672131	0.611111	0.912088	0.627986	0.633136	5.82115	5.84425e-09	1.77083e-07	-0.284102	TRUE	3.99141	6.56815e-05	0.00075047	-0.278952	TRUE	0.265975	0.790259	0.971047	0.00514975	FALSE
chr1	23362423	Ogfrl1	70155	10839	23373263	23390014	-	10839	0.966667	1	0.722222	0.5	0.529412	0.647059	0.976744	0.66	0.588235	4.52164	6.1362e-06	9.469e-05	-0.316744	TRUE	4.68723	2.76926e-06	5.19579e-05	-0.388509	TRUE	0.355055	0.722549	0.959353	-0.0717647	FALSE
chr1	23373459	Ogfrl1	70155	0	23373263	23390014	-	0.988299	0.92	1	0.690476	0.840909	0.88	0.571429	0.955556	0.742188	0.716981	2.75104	0.00594065	0.0341285	-0.213368	TRUE	2.43201	0.0150152	0.0616831	-0.238574	FALSE	0.408529	0.682886	0.951744	-0.0252064	FALSE
chr1	23374019	Ogfrl1	70155	0	23373263	23390014	-	0.954868	0.95122	0.903226	0.735294	0.813953	0.483871	0.674419	0.930556	0.765766	0.594595	2.8031	0.00506142	0.0299487	-0.16479	FALSE	3.98741	6.67987e-05	0.000760956	-0.335961	TRUE	2.07562	0.037929	0.358953	-0.171171	FALSE
chr1	23398873	NA	NA	0	23398588	23404611	-	0.952681	0.970588	0.911111	0.730159	0.910256	0.54	0.659794	0.946903	0.829787	0.619048	2.4214	0.0154608	0.0731351	-0.117115	FALSE	4.86358	1.15283e-06	2.45693e-05	-0.327855	TRUE	1.93633	0.0528274	0.418887	-0.21074	FALSE
chr1	23422956	NA	NA	-18344	23398588	23404611	-	-18344	0.918919	0.959184	0.706422	0.781513	0.734375	0.663551	0.94186	0.745614	0.690058	3.0125	0.00259109	0.017302	-0.196246	FALSE	5.4146	6.14273e-08	1.97525e-06	-0.251802	TRUE	0.868508	0.385116	0.8458	-0.0555556	FALSE
chr1	23508689	NA	NA	-104077	23398588	23404611	-	-104077	0.857143	0.802817	0.432258	0.551724	0.598214	0.57971	0.829787	0.483395	0.588	6.99988	2.56179e-12	1.36089e-10	-0.346392	TRUE	5.03685	4.73248e-07	1.14927e-05	-0.241787	TRUE	2.32163	0.020253	0.262169	0.104605	FALSE
chr1	23508848	NA	NA	-104236	23398588	23404611	-	-104236	0.887324	0.84507	0.569149	0.606936	0.6875	0.607527	0.866197	0.587258	0.637584	5.34999	8.79569e-08	2.09403e-06	-0.27894	TRUE	4.35946	1.30386e-05	0.000192927	-0.228613	TRUE	1.36542	0.172122	0.667286	0.0503263	FALSE
chr1	23547299	NA	NA	-142687	23398588	23404611	-	-142687	0.916667	0.969697	0.738562	0.768	0.736842	0.707792	0.955556	0.751799	0.717391	3.84519	0.00012046	0.00128717	-0.203757	TRUE	4.19718	2.7026e-05	0.000356408	-0.238164	TRUE	0.158083	0.874391	0.983548	-0.0344073	FALSE
chr1	23548837	NA	NA	-144225	23398588	23404611	-	-144225	0.951807	0.971429	0.8125	0.737778	0.789474	0.718232	0.965116	0.766938	0.742754	6.67168	2.52892e-11	1.1553e-09	-0.198179	FALSE	3.82174	0.000132512	0.00134645	-0.222363	TRUE	0.138022	0.890223	0.985693	-0.024184	FALSE
chr1	23549012	NA	NA	-144400	23398588	23404611	-	-144400	0.52381	0.736842	0.35	0.222222	0.371429	0.55814	0.625	0.298507	0.474359	3.59987	0.000318373	0.00296656	-0.326493	TRUE	1.77065	0.0766185	0.210732	-0.150641	FALSE	2.19727	0.0280014	0.309392	0.175852	FALSE
chr1	23579670	NA	NA	-175058	23398588	23404611	-	-175058	0.869048	0.857759	0.595745	0.603846	0.649254	0.72	0.860759	0.600446	0.691617	5.35528	8.54219e-08	2.03956e-06	-0.260313	TRUE	5.0113	5.4063e-07	1.28819e-05	-0.169143	FALSE	1.81277	0.0698667	0.473549	0.0911703	FALSE
chr1	23579713	NA	NA	-175101	23398588	23404611	-	-175101	0.863014	0.795455	0.522876	0.466292	0.673267	0.631579	0.837607	0.492447	0.648221	5.20051	1.98742e-07	4.38947e-06	-0.34516	TRUE	2.45507	0.0140859	0.0587031	-0.189385	FALSE	2.37311	0.0176392	0.24365	0.155774	FALSE
chr1	23591404	B3gat2	280645	-177360	23768765	23822579	+	-177360	0.884615	0.927711	0.534483	0.613636	0.634146	0.602041	0.903743	0.568627	0.611511	7.04341	1.8759e-12	1.01685e-10	-0.335116	TRUE	6.16561	7.02109e-10	3.99461e-08	-0.292233	TRUE	0.777112	0.437092	0.871156	0.0428833	FALSE
chr1	23606093	B3gat2	280645	-162671	23768765	23822579	+	-162671	0.735537	0.801653	0.512	0.525547	0.585714	0.487603	0.768595	0.519084	0.52356	3.49881	0.000467347	0.00411471	-0.249511	TRUE	3.42091	0.000624127	0.00483292	-0.245035	TRUE	0.294438	0.768423	0.967449	0.00447624	FALSE
chr1	23611384	B3gat2	280645	-157380	23768765	23822579	+	-157380	0.848485	0.928571	0.538462	0.46875	0.722222	0.56	0.885246	0.511905	0.627907	5.51112	3.56561e-08	9.22479e-07	-0.373341	TRUE	1.7507	0.0799969	0.217379	-0.257339	FALSE	1.47901	0.139138	0.619583	0.116002	FALSE
chr1	23611670	B3gat2	280645	-157094	23768765	23822579	+	-157094	0.924528	0.928571	0.769231	0.428571	0.685714	0.622951	0.926316	0.671233	0.645833	4.78376	1.72044e-06	3.0526e-05	-0.255083	TRUE	4.64485	3.40323e-06	6.1902e-05	-0.280482	TRUE	0.566023	0.571378	0.922395	-0.0253995	FALSE
chr1	23620056	B3gat2	280645	-148708	23768765	23822579	+	-148708	0.839506	0.839286	0.710526	0.517857	0.5625	0.642857	0.839416	0.628788	0.611111	3.89623	9.77016e-05	0.0010731	-0.210628	TRUE	4.46832	7.88379e-06	0.000125945	-0.228305	TRUE	0.291786	0.770451	0.967767	-0.0176768	FALSE
chr1	23652823	B3gat2	280645	-115941	23768765	23822579	+	-115941	1	0.90625	0.78125	0.790698	0.736842	0.761905	0.956522	0.786667	0.75	3.49938	0.000466348	0.00410715	-0.169855	FALSE	2.94509	0.00322858	0.018307	-0.206522	TRUE	0.286442	0.77454	0.968469	-0.0366667	FALSE
chr1	23656476	B3gat2	280645	-112288	23768765	23822579	+	-112288	0.619048	0.375	0.0961538	0.230769	0.226415	0.241935	0.513514	0.153846	0.234783	3.12346	0.0017874	0.0127034	-0.359667	TRUE	2.02856	0.0425028	0.136596	-0.278731	FALSE	1.26207	0.206922	0.709677	0.0809365	FALSE
chr1	23661131	B3gat2	280645	-107633	23768765	23822579	+	-107633	0.945946	0.892157	0.65625	0.565574	0.745098	0.544828	0.906475	0.612	0.596939	5.75871	8.47608e-09	2.48883e-07	-0.294475	TRUE	4.36712	1.25895e-05	0.000187276	-0.309536	TRUE	0.602923	0.54656	0.91424	-0.0150612	FALSE
chr1	23670350	B3gat2	280645	-98414	23768765	23822579	+	-98414	0.847826	0.885246	0.482143	0.572581	0.711864	0.666667	0.877729	0.544444	0.684932	5.52594	3.27722e-08	8.53852e-07	-0.333285	TRUE	4.16592	3.10102e-05	0.00040003	-0.192798	FALSE	2.75276	0.0059096	0.131686	0.140487	FALSE
chr1	23680146	B3gat2	280645	-88618	23768765	23822579	+	-88618	0.818182	1	0.5	0.558824	0.52	0.509434	0.909091	0.526316	0.512821	3.88088	0.00010408	0.00113408	-0.382775	TRUE	4.04421	5.25008e-05	0.000622331	-0.39627	TRUE	0.0660723	0.94732	0.993381	-0.0134953	FALSE
chr1	23704494	B3gat2	280645	-64270	23768765	23822579	+	-64270	0.608108	0.538462	0.0555556	0.0810811	0.28	0.301887	0.584071	0.0642202	0.294872	8.32977	8.09984e-17	7.5994e-15	-0.519851	TRUE	3.2789	0.00104213	0.00734245	-0.289199	TRUE	3.74498	0.00018041	0.0119272	0.230652	TRUE
chr1	23707592	B3gat2	280645	-61172	23768765	23822579	+	-61172	0.970588	0.869565	0.726316	0.74	0.588235	0.604651	0.929825	0.731034	0.59854	2.38749	0.016964	0.0786513	-0.19879	FALSE	5.49564	3.89299e-08	1.33139e-06	-0.331284	TRUE	1.74548	0.0809014	0.503295	-0.132494	FALSE
chr1	23707881	B3gat2	280645	-60883	23768765	23822579	+	-60883	0.615385	0.583333	0.111111	0.357143	0.428571	0.230769	0.6	0.18	0.352941	3.25202	0.00114589	0.00876057	-0.42	TRUE	1.99756	0.0457648	0.144351	-0.247059	FALSE	0.71575	0.474145	0.886896	0.172941	FALSE
chr1	23757176	B3gat2	280645	-11588	23768765	23822579	+	-11588	0.944444	1	0.76087	0.642857	0.714286	0.85	0.965517	0.733333	0.794118	3.18769	0.00143413	0.0105715	-0.232184	TRUE	2.22411	0.0261414	0.0945852	-0.1714	FALSE	1.08698	0.277046	0.77509	0.0607843	FALSE
chr1	23757561	B3gat2	280645	-11203	23768765	23822579	+	-11203	0.904762	0.923077	0.608696	0.705882	0.863636	0.681818	0.914894	0.65	0.772727	2.71244	0.00667905	0.0375137	-0.264894	TRUE	1.51278	0.130335	0.307152	-0.142166	FALSE	1.03817	0.299189	0.791867	0.122727	FALSE
chr1	23783389	B3gat2	280645	0	23768765	23854697	+	0.170181	0.883436	0.915493	0.692308	0.664286	0.75	0.791139	0.898361	0.679612	0.778761	6.84403	7.6996e-12	3.81188e-10	-0.218749	TRUE	3.27261	0.00106561	0.0074764	-0.1196	FALSE	2.49105	0.0127365	0.204084	0.0991494	FALSE
chr1	23804555	B3gat2	280645	0	23768765	23854697	+	0.416492	0.92	0.940928	0.781395	0.810573	0.783784	0.707547	0.934718	0.79638	0.733746	5.3244	1.01285e-07	2.38029e-06	-0.138338	FALSE	4.41153	1.02644e-05	0.000157573	-0.200972	TRUE	0.646932	0.517676	0.904052	-0.062634	FALSE
chr1	23804740	B3gat2	280645	0	23768765	23854697	+	0.418645	0.854545	0.894737	0.764151	0.671642	0.54	0.658228	0.870968	0.728324	0.612403	2.73134	0.00630779	0.0358196	-0.142644	FALSE	4.75796	1.95555e-06	3.85783e-05	-0.258565	TRUE	2.1324	0.0329737	0.335457	-0.115921	FALSE
chr1	23841298	B3gat2	280645	0	23768765	23854697	+	0.844074	0.346154	0.451613	0.0396825	0.0235294	0.318182	0.237113	0.392857	0.0331754	0.269939	9.09821	9.1833e-20	1.14962e-17	-0.359682	TRUE	0.992966	0.320727	0.554932	-0.122918	FALSE	4.81289	1.48764e-06	0.000235189	0.236763	TRUE
chr1	23841457	B3gat2	280645	0	23768765	23854697	+	0.845925	0.684932	0.566667	0.0109091	0.00398406	0.214765	0.172996	0.623094	0.00760456	0.189119	18.1814	7.24379e-74	1.23274e-70	-0.615489	TRUE	12.419	2.06205e-35	8.73598e-32	-0.433975	TRUE	8.78353	1.58416e-18	2.83683e-15	0.181515	FALSE
chr1	23841471	B3gat2	280645	0	23768765	23854697	+	0.846088	0.601533	0.541667	0.0163265	0.0208333	0.197368	0.201754	0.572854	0.0187617	0.2	21.0749	1.35217e-98	4.50692e-95	-0.554093	TRUE	9.98091	1.84773e-23	1.64163e-20	-0.372854	TRUE	9.24436	2.36653e-20	5.83438e-17	0.181238	FALSE
chr1	23841605	B3gat2	280645	0	23768765	23854697	+	0.847647	0.527273	0.392523	0.0413793	0.0121212	0.207792	0.176	0.474265	0.0258065	0.188119	9.47022	2.79253e-21	4.0226e-19	-0.448458	TRUE	5.30771	1.11009e-07	3.29168e-06	-0.286146	TRUE	6.17075	6.79677e-10	2.47445e-07	0.162312	FALSE
chr1	23903831	Smap1	98366	0	23851685	23916575	-	0.196394	0.931034	0.897059	0.827411	0.837209	0.760417	0.643979	0.907216	0.831978	0.682927	1.69898	0.0893235	0.270187	-0.0752382	FALSE	3.27365	0.00106169	0.00745461	-0.22429	TRUE	2.98026	0.00288005	0.0844621	-0.149051	FALSE
chr1	23953650	Smap1	98366	-24521	23852466	23929128	-	-24521	0.909091	0.933333	0.702703	0.695652	0.833333	0.642857	0.918919	0.7	0.676471	2.93088	0.00337999	0.021536	-0.218919	TRUE	2.61936	0.00880957	0.0406614	-0.242448	TRUE	0.0689228	0.945051	0.993066	-0.0235294	FALSE
chr1	23954182	Smap1	98366	-25053	23852466	23929128	-	-25053	0.730769	0.912281	0.661017	0.5	0.607595	0.550388	0.878571	0.574803	0.572115	4.03158	5.5404e-05	0.00065569	-0.303768	TRUE	4.00078	6.31336e-05	0.000726024	-0.306456	TRUE	0.246113	0.805595	0.973419	-0.00268776	FALSE
chr1	23973221	Sdhaf4	68002	29556	24002778	24012479	-	29556	0.956522	0.973684	0.913043	0.892857	0.793103	0.708333	0.964286	0.907216	0.754717	1.12428	0.260896	0.540574	-0.0570692	FALSE	3.37236	0.00074528	0.00558769	-0.209569	TRUE	2.20967	0.0271281	0.304414	-0.1525	FALSE
chr1	23979834	Sdhaf4	68002	22943	24002778	24012479	-	22943	0.892857	0.897059	0.705426	0.597561	0.779221	0.753521	0.895161	0.645051	0.762557	3.81773	0.000134687	0.00141691	-0.25011	TRUE	2.85348	0.00432439	0.0231363	-0.132604	FALSE	2.06054	0.0393471	0.365291	0.117506	FALSE
chr1	24014473	Sdhaf4	68002	-1993	24002778	24012479	-	-1993	0.953846	0.915254	0.771429	0.8	0.742857	0.557377	0.935484	0.785185	0.625	3.41193	0.000645048	0.00540478	-0.150299	FALSE	4.78029	1.7504e-06	3.51034e-05	-0.310484	TRUE	1.54627	0.12204	0.590307	-0.160185	FALSE
chr1	24014494	Sdhaf4	68002	-2014	24002778	24012479	-	-2014	0.969512	0.960784	0.85119	0.851852	0.78	0.597403	0.9653	0.851485	0.669291	4.04486	5.23545e-05	0.000624235	-0.113815	FALSE	5.49318	3.94751e-08	1.34735e-06	-0.296008	TRUE	2.46771	0.0135979	0.211585	-0.182194	FALSE
chr1	24058361	Fam135a	68187	0	24017597	24107180	-	0.544958	0.944444	0.9375	0.75	0.678571	0.85	0.833333	0.942308	0.722222	0.842105	3.71704	0.000201572	0.00200651	-0.220085	TRUE	1.45305	0.14621	0.332465	-0.100202	FALSE	1.72217	0.0850389	0.51357	0.119883	FALSE
chr1	24058672	Fam135a	68187	0	24017597	24107180	-	0.541487	0.766667	0.581395	0.203125	0.25	0.375	0.526316	0.68932	0.225	0.47191	5.37997	7.44966e-08	1.80152e-06	-0.46432	TRUE	2.43579	0.0148593	0.061189	-0.21741	FALSE	2.65519	0.00792644	0.156301	0.24691	FALSE
chr1	24114925	Fam135a	68187	-7744	24017597	24107180	-	-7744	0.764706	0.740157	0.552381	0.476923	0.615385	0.593985	0.751092	0.510638	0.60101	5.27918	1.29766e-07	2.9801e-06	-0.240453	TRUE	3.16516	0.00154997	0.0101419	-0.150082	FALSE	1.67861	0.0932277	0.532796	0.0903718	FALSE
chr1	24114929	Fam135a	68187	-7748	24017597	24107180	-	-7748	0.916667	0.915	0.678571	0.606061	0.66129	0.652672	0.915816	0.639344	0.65544	4.82211	1.42045e-06	2.57287e-05	-0.276472	TRUE	8.15643	3.45086e-16	8.67369e-14	-0.260376	TRUE	0.0862972	0.93123	0.991234	0.0160962	FALSE
chr1	24114951	Fam135a	68187	-7770	24017597	24107180	-	-7770	0.648936	0.643564	0.251282	0.235808	0.36	0.244275	0.646154	0.242925	0.281654	8.24228	1.6896e-16	1.52839e-14	-0.403229	TRUE	8.13384	4.1589e-16	1.02658e-13	-0.3645	TRUE	1.10588	0.268779	0.768559	0.0387292	FALSE
chr1	24114975	Fam135a	68187	-7794	24017597	24107180	-	-7794	0.617021	0.52381	0.166667	0.237705	0.189655	0.233871	0.563636	0.206422	0.21978	5.45609	4.86743e-08	1.22296e-06	-0.357214	TRUE	7.00965	2.38923e-12	2.5718e-10	-0.343856	TRUE	0.722785	0.469812	0.885098	0.0133582	FALSE
chr1	24115080	Fam135a	68187	-7899	24017597	24107180	-	-7899	0.948187	0.820896	0.333333	0.367965	0.488	0.419847	0.883249	0.351981	0.44186	6.31767	2.65533e-10	1.02441e-08	-0.531267	TRUE	9.56149	1.16078e-21	7.95198e-19	-0.441388	TRUE	1.13548	0.256176	0.757787	0.0898791	FALSE
chr1	24115102	Fam135a	68187	-7921	24017597	24107180	-	-7921	0.910112	0.929577	0.43617	0.346939	0.40678	0.328244	0.91875	0.390625	0.352632	6.11755	9.50237e-10	3.33771e-08	-0.528125	TRUE	9.12976	6.86499e-20	3.48749e-17	-0.566118	TRUE	0.061117	0.951266	0.993855	-0.0379934	FALSE
chr1	24128466	Fam135a	68187	-21285	24017597	24107180	-	-21285	0.677966	0.708609	0.266055	0.288557	0.365385	0.386935	0.7	0.27685	0.379538	9.93542	2.9193e-23	4.94085e-21	-0.42315	TRUE	7.04652	1.83445e-12	2.02694e-10	-0.320462	TRUE	2.81487	0.00487974	0.117344	0.102688	FALSE
chr1	24128642	Fam135a	68187	-21461	24017597	24107180	-	-21461	0.574627	0.55	0.192771	0.211111	0.366197	0.371429	0.562992	0.202312	0.369318	6.23589	4.49222e-10	1.66808e-08	-0.36068	TRUE	4.5421	5.56973e-06	9.39682e-05	-0.193674	FALSE	3.3896	0.000699955	0.0324256	0.167006	FALSE
chr1	24140834	Fam135a	68187	-33653	24017597	24107180	-	-33653	0.478261	0.488722	0.563218	0.536145	0.319444	0.28481	0.486034	0.55	0.295652	1.30979	0.190268	0.446003	0.0639665	FALSE	3.82137	0.000132711	0.00134814	-0.190381	FALSE	5.44677	5.1294e-08	1.21885e-05	-0.254348	TRUE
chr1	24180919	Col9a1	12839	-3529	24184449	24259577	+	-3529	0.697479	0.714286	0.351648	0.351562	0.539474	0.456311	0.705357	0.351613	0.49162	7.91556	2.4614e-15	1.94367e-13	-0.353744	TRUE	4.21681	2.47783e-05	0.000331253	-0.213737	TRUE	2.85871	0.00425365	0.108049	0.140007	FALSE
chr1	24183188	Col9a1	12839	-1260	24184449	24259577	+	-1260	0.691176	0.756906	0.545918	0.502392	0.571429	0.567442	0.728707	0.523457	0.568562	4.25449	2.09526e-05	0.000280393	-0.20525	TRUE	2.68	0.00736218	0.0352963	-0.160145	FALSE	1.0133	0.310917	0.800061	0.0451051	FALSE
chr1	24190987	Col9a1	12839	0	24184449	24259577	+	0.0870248	0.914286	1	0.862069	0.818182	0.64	0.814815	0.942308	0.85	0.730769	1.59678	0.110315	0.312347	-0.0923077	FALSE	3.50395	0.000458411	0.00375034	-0.211538	TRUE	1.45163	0.146605	0.631247	-0.119231	FALSE
chr1	24191284	Col9a1	12839	0	24184449	24259577	+	0.0909781	0.762376	0.795349	0.551724	0.58794	0.615385	0.558011	0.78481	0.572674	0.577206	4.30999	1.63259e-05	0.000225039	-0.212136	TRUE	3.27364	0.00106173	0.00745484	-0.207604	TRUE	0.63543	0.525148	0.906746	0.00453146	FALSE
chr1	24191403	Col9a1	12839	0	24184449	24259577	+	0.092562	0.779661	0.828402	0.329545	0.463576	0.534483	0.48855	0.815789	0.414226	0.502646	5.98635	2.14599e-09	7.06198e-08	-0.401564	TRUE	4.69557	2.6586e-06	5.01916e-05	-0.313144	TRUE	2.33503	0.0195418	0.257156	0.0884196	FALSE
chr1	24200730	Col9a1	12839	0	24184449	24259577	+	0.21671	0.772727	0.935484	0.623529	0.651163	0.586957	0.444444	0.867925	0.632812	0.52439	3.49233	0.000478822	0.00419978	-0.235112	TRUE	4.11521	3.86827e-05	0.000481984	-0.343534	TRUE	1.65555	0.0978137	0.543246	-0.108422	FALSE
chr1	24200945	Col9a1	12839	0	24184449	24259577	+	0.219572	0.644068	0.756098	0.344156	0.361111	0.564706	0.460432	0.69	0.351145	0.5	5.82538	5.69842e-09	1.73075e-07	-0.338855	TRUE	2.29779	0.0215738	0.081659	-0.19	FALSE	2.81214	0.00492137	0.117965	0.148855	FALSE
chr1	24201615	Col9a1	12839	0	24184449	24259577	+	0.22849	0.692308	0.5	0.227273	0.217391	0.2	0.217391	0.580645	0.223214	0.212121	3.4869	0.00048866	0.00427183	-0.357431	TRUE	3.04786	0.00230475	0.0139649	-0.368524	TRUE	0.462535	0.643698	0.942981	-0.0110931	FALSE
chr1	24246177	Col9a1	12839	0	24184449	24259577	+	0.821638	0.726496	0.774194	0.43128	0.494253	0.537879	0.376884	0.745501	0.45974	0.441088	5.55339	2.80182e-08	7.39759e-07	-0.285761	TRUE	3.04828	0.00230152	0.0139494	-0.304414	TRUE	0.338059	0.735319	0.961771	-0.0186526	FALSE
chr1	24254522	Col9a1	12839	0	24184449	24259577	+	0.932715	0.813559	0.892857	0.535714	0.698413	0.653846	0.571429	0.83908	0.648352	0.606557	2.504	0.0122796	0.0610263	-0.190729	FALSE	3.14085	0.00168457	0.0108498	-0.232523	TRUE	0.270239	0.786976	0.970504	-0.0417943	FALSE
chr1	24254793	Col9a1	12839	0	24184449	24259577	+	0.936322	0.488636	0.466667	0.228261	0.122807	0.303571	0.223529	0.47973	0.187919	0.255319	4.84353	1.27553e-06	2.3373e-05	-0.29181	TRUE	2.37606	0.0174985	0.0694477	-0.224411	FALSE	1.2418	0.214311	0.717613	0.0673997	FALSE
chr1	24258690	Col9a1	12839	0	24184449	24259577	+	0.988193	0.975	0.974359	0.964286	0.873418	0.871795	0.666667	0.97479	0.911111	0.755556	1.59588	0.110516	0.312726	-0.0636788	FALSE	3.76163	0.000168809	0.00164544	-0.219234	TRUE	2.40196	0.0163073	0.233532	-0.155556	FALSE
chr1	24266524	Col19a1	12823	0	24264522	24594276	-	0.993929	0.862069	0.833333	0.64557	0.708333	0.7	0.5	0.851064	0.660194	0.59375	1.07061	0.284343	0.568154	-0.19087	FALSE	2.5833	0.00978594	0.0441669	-0.257314	TRUE	1.34004	0.180233	0.678114	-0.0664442	FALSE
chr1	24270498	Col19a1	12823	0	24264522	24594276	-	0.981877	0.756098	0.941176	0.4375	0.366197	0.701754	0.475806	0.84	0.409836	0.546961	7.21306	5.47067e-13	3.19285e-11	-0.430164	TRUE	3.32561	0.000882254	0.00641104	-0.293039	TRUE	2.6884	0.00717954	0.147504	0.137125	FALSE
chr1	24292753	Col19a1	12823	0	24264522	24594276	-	0.914388	0.887029	0.902174	0.613065	0.625483	0.623377	0.624413	0.893617	0.620087	0.623978	6.31492	2.7031e-10	1.04157e-08	-0.27353	TRUE	6.52578	6.76507e-11	5.05031e-09	-0.269639	TRUE	0.612051	0.540504	0.912128	0.00389087	FALSE
chr1	24294433	Col19a1	12823	0	24264522	24594276	-	0.909293	0.941176	1	0.588235	0.565217	0.7	0.71875	0.969697	0.575	0.711538	4.45399	8.42898e-06	0.000125549	-0.394697	TRUE	3.06243	0.00219548	0.0134295	-0.258159	TRUE	1.29735	0.194511	0.695619	0.136538	FALSE
chr1	24299775	Col19a1	12823	0	24264522	24594276	-	0.893093	0.714286	0.773438	0.288136	0.300699	0.440678	0.383562	0.758824	0.295019	0.4	6.82508	8.7875e-12	4.31373e-10	-0.463804	TRUE	6.98297	2.88999e-12	3.04646e-10	-0.358824	TRUE	2.07943	0.0375781	0.357277	0.104981	FALSE
chr1	24299948	Col19a1	12823	0	24264522	24594276	-	0.892568	0.897436	0.930233	0.733333	0.594059	0.732143	0.764706	0.914634	0.673729	0.753165	5.01824	5.21462e-07	1.04742e-05	-0.240905	TRUE	1.57864	0.114418	0.280367	-0.16147	FALSE	1.37668	0.168612	0.662655	0.0794357	FALSE
chr1	24319178	Col19a1	12823	0	24264522	24594276	-	0.834252	0.895238	0.947368	0.685714	0.688	0.641791	0.766667	0.92	0.686957	0.721925	6.32403	2.54834e-10	9.86115e-09	-0.233043	TRUE	5.57959	2.4108e-08	8.78777e-07	-0.198075	FALSE	0.519069	0.603713	0.932187	0.0349686	FALSE
chr1	24321884	Col19a1	12823	0	24264522	24594276	-	0.826046	0.73913	0.477612	0.220588	0.169811	0.375	0.210526	0.610294	0.189655	0.281437	5.69282	1.2496e-08	3.54323e-07	-0.420639	TRUE	4.8778	1.07276e-06	2.31017e-05	-0.328857	TRUE	1.74847	0.0803831	0.501994	0.091782	FALSE
chr1	24330383	Col19a1	12823	0	24264522	24594276	-	0.800272	1	0.95	0.923077	0.766667	0.727273	0.75	0.982456	0.855072	0.740741	2.21651	0.0266567	0.111432	-0.127384	FALSE	3.12684	0.00176694	0.0112736	-0.241715	TRUE	0.831619	0.405624	0.855887	-0.114332	FALSE
chr1	24360516	Col19a1	12823	0	24264522	24594276	-	0.708892	0.807692	0.952381	0.584416	0.511111	0.5	0.625	0.87234	0.557377	0.557692	4.78372	1.72077e-06	3.05309e-05	-0.314963	TRUE	3.92842	8.55068e-05	0.000935559	-0.314648	TRUE	0.185101	0.85315	0.980562	0.000315259	FALSE
chr1	24360798	Col19a1	12823	0	24264522	24594276	-	0.708037	0.795918	0.785714	0.337209	0.416667	0.512821	0.377358	0.792208	0.360656	0.434783	5.63055	1.7964e-08	4.93683e-07	-0.431552	TRUE	4.57113	4.85101e-06	8.36573e-05	-0.357425	TRUE	0.889624	0.373668	0.839566	0.0741269	FALSE
chr1	24368538	Col19a1	12823	0	24264522	24594276	-	0.684565	0.955224	0.87931	0.5	0.731707	0.622222	0.634615	0.900415	0.655738	0.628866	4.25558	2.0851e-05	0.000279187	-0.244677	TRUE	4.56924	4.8949e-06	8.42815e-05	-0.271549	TRUE	0.0460894	0.963239	0.99543	-0.0268717	FALSE
chr1	24371249	Col19a1	12823	0	24264522	24594276	-	0.676344	0.876923	0.955224	0.719178	0.633094	0.549296	0.725352	0.916667	0.677193	0.666667	4.19119	2.77498e-05	0.000358758	-0.239474	TRUE	6.24609	4.20853e-10	2.54269e-08	-0.25	TRUE	0.582303	0.560363	0.91879	-0.0105263	FALSE
chr1	24392633	Col19a1	12823	0	24264522	24594276	-	0.611495	0.916667	0.922078	0.785714	0.699422	0.704225	0.6875	0.918782	0.730627	0.693989	5.18212	2.19381e-07	4.79856e-06	-0.188154	FALSE	3.71762	0.000201107	0.00190239	-0.224793	TRUE	0.452624	0.650819	0.944656	-0.0366382	FALSE
chr1	24417254	Col19a1	12823	0	24264522	24594276	-	0.53683	1	1	0.821429	0.714286	0.5	0.705882	1	0.767857	0.612903	3.05813	0.00222721	0.0152536	-0.232143	TRUE	4.03172	5.5371e-05	0.000650645	-0.387097	TRUE	1.52798	0.126517	0.598335	-0.154954	FALSE
chr1	24436094	Col19a1	12823	0	24264522	24594276	-	0.479697	0.941176	0.961538	0.732759	0.630137	0.692308	0.714286	0.95	0.693122	0.707692	4.49556	6.93858e-06	0.000105637	-0.256878	TRUE	4.40208	1.07217e-05	0.000163511	-0.242308	TRUE	0.156418	0.875703	0.983762	0.0145706	FALSE
chr1	24441786	Col19a1	12823	0	24264522	24594276	-	0.462436	0.927536	0.935484	0.795455	0.633333	0.666667	0.771429	0.93	0.72973	0.732143	3.10865	0.00187945	0.0132454	-0.20027	TRUE	3.54981	0.000385503	0.00325061	-0.197857	FALSE	0.16098	0.872109	0.983235	0.00241313	FALSE
chr1	24475619	Col19a1	12823	0	24264522	24594276	-	0.359835	0.864865	0.741935	0.4375	0.133333	0.454545	0.666667	0.808824	0.365079	0.529412	4.02161	5.78006e-05	0.000680282	-0.443744	TRUE	2.10054	0.0356814	0.119778	-0.279412	FALSE	2.70754	0.00677845	0.142668	0.164332	FALSE
chr1	24521986	Col19a1	12823	0	24264522	24594276	-	0.219224	0.971154	0.979167	0.669811	0.686747	0.8	0.726316	0.975	0.677249	0.753333	6.81779	9.24539e-12	4.52416e-10	-0.297751	TRUE	5.99822	1.99487e-09	9.98139e-08	-0.221667	TRUE	1.35029	0.176924	0.673552	0.0760847	FALSE
chr1	24528647	Col19a1	12823	0	24264522	24594276	-	0.199024	0.896552	0.84375	0.344828	0.396552	0.428571	0.486111	0.868852	0.365517	0.460938	5.9971	2.00869e-09	6.64932e-08	-0.503335	TRUE	5.04573	4.51802e-07	1.10459e-05	-0.407915	TRUE	1.23544	0.216667	0.720096	0.0954203	FALSE
chr1	24528801	Col19a1	12823	0	24264522	24594276	-	0.198557	0.913043	0.933824	0.532934	0.555556	0.615385	0.593333	0.928571	0.542254	0.60166	7.46985	8.02854e-14	5.24662e-12	-0.386318	TRUE	7.41941	1.17645e-13	1.72193e-11	-0.326912	TRUE	1.35778	0.174534	0.670497	0.0594062	FALSE
chr1	24530442	Col19a1	12823	0	24264522	24594276	-	0.193581	0.866667	0.974359	0.582609	0.522388	0.45098	0.423729	0.916667	0.56044	0.436364	6.29832	3.00881e-10	1.15045e-08	-0.356227	TRUE	4.546	5.46748e-06	9.25339e-05	-0.480303	TRUE	0.923111	0.355949	0.82928	-0.124076	FALSE
chr1	24530734	Col19a1	12823	0	24264522	24594276	-	0.192695	0.777778	0.88172	0.551724	0.468085	0.62069	0.659091	0.852713	0.5	0.643836	4.53346	5.80257e-06	9.01069e-05	-0.352713	TRUE	2.9399	0.00328318	0.0185583	-0.208878	TRUE	1.38413	0.166319	0.65951	0.143836	FALSE
chr1	24537094	Col19a1	12823	0	24264522	24594276	-	0.173408	0.970588	0.769231	0.792079	0.661017	0.577778	0.590164	0.883333	0.74375	0.584906	2.44014	0.0146818	0.070247	-0.139583	FALSE	3.04083	0.00235931	0.0142304	-0.298428	TRUE	1.87113	0.0613273	0.447179	-0.158844	FALSE
chr1	24548854	Col19a1	12823	0	24264522	24594276	-	0.137745	0.87037	0.827586	0.521739	0.336957	0.480769	0.41573	0.848214	0.460145	0.439716	5.35229	8.68497e-08	2.0704e-06	-0.388069	TRUE	5.41438	6.1501e-08	1.97715e-06	-0.408498	TRUE	0.0363146	0.971032	0.996416	-0.0204286	FALSE
chr1	24549086	Col19a1	12823	0	24264522	24594276	-	0.137042	1	0.9	0.861111	0.829787	0.657143	0.747899	0.952381	0.848739	0.714286	2.89927	0.00374032	0.0234053	-0.103641	FALSE	5.28852	1.23308e-07	3.60354e-06	-0.238095	TRUE	3.41352	0.000641299	0.0304872	-0.134454	FALSE
chr1	24613387	NA	NA	7422	24620810	24621651	-	7422	0.804878	0.891304	0.441718	0.390071	0.517241	0.492958	0.850575	0.417763	0.502183	7.67424	1.66403e-14	1.19067e-12	-0.432812	TRUE	5.08768	3.62461e-07	9.14324e-06	-0.348391	TRUE	1.71233	0.0868358	0.517954	0.0844202	FALSE
chr1	24613591	NA	NA	7218	24620810	24621651	-	7218	0.681818	0.766667	0.229358	0.223881	0.396552	0.268293	0.716216	0.227273	0.321429	6.97982	2.95564e-12	1.55635e-10	-0.488943	TRUE	3.29102	0.000998257	0.00708873	-0.394788	TRUE	0.863562	0.387829	0.847179	0.0941558	FALSE
chr1	24619576	NA	NA	1233	24620810	24621651	-	1233	0.907407	0.758621	0.677249	0.627451	0.469388	0.526596	0.830357	0.654971	0.506993	3.77134	0.000162375	0.00166556	-0.175386	FALSE	5.62821	1.82087e-08	6.88249e-07	-0.323364	TRUE	3.77657	0.000159002	0.0108404	-0.147978	FALSE
chr1	24619816	NA	NA	993	24620810	24621651	-	993	0.692308	0.869565	0.633441	0.675799	0.503448	0.506438	0.77551	0.650943	0.505291	2.04516	0.0408395	0.153764	-0.124567	FALSE	4.46842	7.88002e-06	0.000125893	-0.270219	TRUE	3.72916	0.000192122	0.0125038	-0.145652	FALSE
chr1	24641155	NA	NA	-19503	24620810	24621651	-	-19503	0.611111	0.583333	0.4	0.342593	0.369231	0.315789	0.592593	0.359477	0.340426	2.52898	0.0114394	0.0576811	-0.233115	FALSE	3.29915	0.000969784	0.00692353	-0.252167	TRUE	0.268475	0.788334	0.970738	-0.0190516	FALSE
chr1	24643676	NA	NA	-22024	24620810	24621651	-	-22024	0.978261	0.869565	0.54023	0.528571	0.441176	0.60274	0.923913	0.535032	0.551402	5.24635	1.55145e-07	3.50495e-06	-0.388881	TRUE	5.81158	6.18868e-09	2.69003e-07	-0.372511	TRUE	0.20634	0.836525	0.978082	0.01637	FALSE
chr1	24742366	Lmbrd1	68421	0	24685383	24823146	+	0.413631	0.510638	0.541667	0	0	0.36	0.268657	0.526316	0	0.293478	10.9772	4.91858e-28	1.15799e-25	-0.526316	TRUE	2.85781	0.00426572	0.0228832	-0.232838	TRUE	7.88675	3.10158e-15	3.1463e-12	0.293478	TRUE
chr1	24742558	Lmbrd1	68421	0	24685383	24823146	+	0.415024	0.0547945	0.131579	0.00966184	0	0.44086	0.216749	0.0884615	0.00566572	0.287162	5.47267	4.43308e-08	1.12363e-06	-0.0827958	FALSE	4.05451	5.02399e-05	0.000599883	0.198701	FALSE	8.51778	1.62642e-17	2.5032e-14	0.281496	TRUE
chr1	24742576	Lmbrd1	68421	0	24685383	24823146	+	0.415155	0.0615385	0.0909091	0.0486486	0.0392157	0.558824	0.173469	0.0742358	0.0452962	0.331325	1.42492	0.154181	0.390071	-0.0289396	FALSE	3.81438	0.000136525	0.00138051	0.257089	TRUE	4.71561	2.40987e-06	0.000356742	0.286029	TRUE
chr1	24742776	Lmbrd1	68421	0	24685383	24823146	+	0.416607	0.1125	0.15625	0.00900901	0	0.472727	0.240506	0.131944	0.00578035	0.335821	4.99331	5.93532e-07	1.17698e-05	-0.126164	FALSE	3.51086	0.000446668	0.00367159	0.203876	TRUE	8.83493	1.00163e-18	1.86633e-15	0.330041	TRUE
chr1	24742786	Lmbrd1	68421	0	24685383	24823146	+	0.416679	0.17284	0.265625	0	0	0.490909	0.202532	0.213793	0	0.320896	7.39651	1.39808e-13	8.86403e-12	-0.213793	TRUE	1.67206	0.0945128	0.245011	0.107102	FALSE	9.06672	1.22655e-19	2.6911e-16	0.320896	TRUE
chr1	24742820	Lmbrd1	68421	0	24685383	24823146	+	0.416926	0.636364	0.76087	0	0	0.410256	0.375	0.682927	0	0.390805	14.3664	8.40803e-47	5.09829e-44	-0.682927	TRUE	4.35025	1.35981e-05	0.000199844	-0.292122	TRUE	8.81193	1.2301e-18	2.25549e-15	0.390805	TRUE
chr1	24764694	Lmbrd1	68421	0	24685383	24823146	+	0.575706	0.94186	0.953846	0.883721	0.846154	0.688889	0.732558	0.94702	0.869565	0.717557	2.46208	0.0138134	0.0669635	-0.0774547	FALSE	4.36132	1.29282e-05	0.000191555	-0.229463	TRUE	2.93765	0.00330715	0.0922774	-0.152008	FALSE
chr1	24862096	Lmbrd1	68421	38949	24685383	24823146	+	38949	0.923077	0.956522	0.875	0.806452	0.9	0.6	0.944444	0.850575	0.72	1.8195	0.0688349	0.224815	-0.0938697	FALSE	3.04881	0.00229747	0.0139303	-0.224444	TRUE	1.62961	0.103184	0.554394	-0.130575	FALSE
chr1	24862877	Lmbrd1	68421	39730	24685383	24823146	+	39730	0.978261	0.918919	0.738318	0.734177	0.697674	0.75	0.951807	0.736559	0.72973	4.87756	1.07407e-06	2.00426e-05	-0.215248	TRUE	4.05743	4.96163e-05	0.000593618	-0.222077	TRUE	0.0489627	0.960949	0.995153	-0.00682941	FALSE
chr1	24898437	Lmbrd1	68421	75290	24685383	24823146	+	75290	0.69697	0.689655	0.348837	0.453333	0.5	0.4	0.693548	0.397516	0.427419	3.77005	0.000163216	0.00167282	-0.296033	TRUE	2.52424	0.0115948	0.0504024	-0.266129	FALSE	0.735265	0.462178	0.881893	0.0299038	FALSE
chr1	24901599	Lmbrd1	68421	78452	24685383	24823146	+	78452	0.707692	0.807229	0.381944	0.496124	0.481481	0.495868	0.746479	0.435897	0.491429	5.95864	2.54341e-09	8.26007e-08	-0.310581	TRUE	5.31038	1.09395e-07	3.25046e-06	-0.25505	TRUE	1.35788	0.174501	0.670442	0.0555311	FALSE
chr1	24913601	Lmbrd1	68421	90454	24685383	24823146	+	90454	0.269231	0.318182	0.0204082	0.0833333	0.171429	0.16129	0.291667	0.0410959	0.166667	2.85593	0.00429105	0.0261766	-0.250571	TRUE	1.30115	0.193206	0.401032	-0.125	FALSE	2.8151	0.00487622	0.117286	0.125571	FALSE
chr1	24914176	Lmbrd1	68421	91029	24685383	24823146	+	91029	0.863636	0.461538	0.444444	0.4	0.310345	0.272727	0.714286	0.426966	0.294118	2.26815	0.0233202	0.100623	-0.287319	FALSE	3.92641	8.62224e-05	0.000942267	-0.420168	TRUE	1.56445	0.117713	0.582355	-0.132849	FALSE
chr1	24914721	Lmbrd1	68421	91574	24685383	24823146	+	91574	0.454545	0.209302	0.0446429	0.0833333	0.140351	0.112903	0.315789	0.0581395	0.12605	4.8333	1.34287e-06	2.4466e-05	-0.25765	TRUE	2.40657	0.0161031	0.0651063	-0.189739	FALSE	1.37168	0.170164	0.664702	0.0679109	FALSE
chr1	24914955	Lmbrd1	68421	91808	24685383	24823146	+	91808	0.685714	0.714286	0.341176	0.311475	0.428571	0.345455	0.698413	0.328767	0.377778	5.02984	4.90883e-07	9.92392e-06	-0.369646	TRUE	3.83027	0.000128	0.00130859	-0.320635	TRUE	0.783963	0.433062	0.86915	0.0490107	FALSE
chr1	24918226	Lmbrd1	68421	95079	24685383	24823146	+	95079	0.805556	0.818182	0.495146	0.342105	0.5	0.559524	0.811594	0.430168	0.536765	5.5703	2.54304e-08	6.77456e-07	-0.381427	TRUE	3.98883	6.64003e-05	0.000757154	-0.274829	TRUE	1.63117	0.102854	0.553755	0.106597	FALSE
chr1	24918477	Lmbrd1	68421	95330	24685383	24823146	+	95330	0.769231	0.52	0.394737	0.288136	0.36	0.39	0.647059	0.348148	0.38	3.01354	0.00258218	0.0172514	-0.298911	TRUE	2.65649	0.00789598	0.0372948	-0.267059	TRUE	0.607639	0.543427	0.913075	0.0318519	FALSE
chr1	24932297	Lmbrd1	68421	109150	24685383	24823146	+	109150	0.785714	1	0.394737	0.44	0.625	0.5	0.909091	0.412698	0.555556	5.05953	4.20283e-07	8.6269e-06	-0.496392	TRUE	2.4536	0.0141435	0.0588943	-0.353535	FALSE	1.2598	0.207742	0.710549	0.142857	FALSE
chr1	24937063	Lmbrd1	68421	113916	24685383	24823146	+	113916	0.823529	0.9375	0.586957	0.5	0.470588	0.588235	0.878788	0.564516	0.529412	2.7014	0.00690479	0.0385357	-0.314272	TRUE	3.333	0.00085914	0.00627384	-0.349376	TRUE	0.413072	0.679554	0.951035	-0.0351044	FALSE
chr1	24949704	Lmbrd1	68421	126557	24685383	24823146	+	126557	1	0.814815	0.625	0.722222	0.625	0.6	0.910714	0.651515	0.608696	2.19937	0.0278514	0.115234	-0.259199	FALSE	2.83728	0.00454991	0.0240925	-0.302019	TRUE	0.366657	0.713875	0.957692	-0.0428195	FALSE
chr1	24955388	Lmbrd1	68421	132241	24685383	24823146	+	132241	0.824561	0.808989	0.457143	0.559701	0.545455	0.457447	0.815068	0.52451	0.49375	5.1523	2.5731e-07	5.54145e-06	-0.290559	TRUE	5.11939	3.06521e-07	7.91277e-06	-0.321318	TRUE	0.0947363	0.924524	0.990343	-0.0307598	FALSE
chr1	24955507	Lmbrd1	68421	132360	24685383	24823146	+	132360	0.589286	0.559322	0.261364	0.259259	0.375	0.292453	0.566524	0.26009	0.325843	6.24956	4.11609e-10	1.53814e-08	-0.306434	TRUE	4.88323	1.04363e-06	2.2559e-05	-0.240681	TRUE	1.48894	0.136503	0.615413	0.065753	FALSE
chr1	24985321	Adgrb3	210933	138999	25124321	25285945	-	138999	0.971429	0.926829	0.734375	0.8	0.921053	0.571429	0.954955	0.761468	0.724138	2.05608	0.0397751	0.150779	-0.193487	FALSE	2.86259	0.00420188	0.022611	-0.230817	TRUE	0.576926	0.56399	0.919908	-0.03733	FALSE
chr1	24985574	Adgrb3	210933	138746	25124321	25285945	-	138746	0.903846	0.949153	0.820513	0.776119	0.651163	0.614286	0.927928	0.8	0.628319	3.16574	0.0015469	0.0112619	-0.127928	FALSE	3.08204	0.00205588	0.012738	-0.299609	TRUE	1.82432	0.0681044	0.468226	-0.171681	FALSE
chr1	24997655	Adgrb3	210933	126665	25124321	25285945	-	126665	0.9625	0.929293	0.57931	0.834783	0.776119	0.827869	0.944134	0.692308	0.809524	6.01608	1.78687e-09	5.97187e-08	-0.251826	TRUE	3.67142	0.000241211	0.00221113	-0.13461	FALSE	1.81325	0.0697937	0.473326	0.117216	FALSE
chr1	25059815	Adgrb3	210933	64505	25124321	25285945	-	64505	1	0.921875	0.793103	0.733333	0.722222	0.64	0.939759	0.756757	0.674419	2.42914	0.0151348	0.0719384	-0.183002	FALSE	3.7377	0.000185708	0.00178089	-0.26534	TRUE	0.470332	0.638118	0.9416	-0.0823382	FALSE
chr1	25067612	Adgrb3	210933	56708	25124321	25285945	-	56708	0.87037	0.846154	0.541667	0.5	0.7	0.727273	0.865672	0.514706	0.72093	3.334	0.000856075	0.0068582	-0.350966	TRUE	1.71323	0.0866697	0.230292	-0.144741	FALSE	1.7752	0.0758654	0.490215	0.206224	FALSE
chr1	25105704	Adgrb3	210933	18616	25124321	25285945	-	18616	0.891566	0.964286	0.793103	0.879121	0.746479	0.663462	0.928144	0.837079	0.697143	2.14107	0.0322685	0.128909	-0.0910651	FALSE	3.93071	8.46964e-05	0.000928155	-0.231001	TRUE	2.91523	0.00355428	0.0966304	-0.139936	FALSE
chr1	25106455	Adgrb3	210933	17865	25124321	25285945	-	17865	1	0.928571	0.714286	0.72	0.8	0.875	0.949153	0.717949	0.846154	3.28568	0.00101735	0.00792735	-0.231204	TRUE	1.57408	0.115469	0.282165	-0.102999	FALSE	1.12239	0.261697	0.762461	0.128205	FALSE
chr1	25121108	Adgrb3	210933	3212	25124321	25285945	-	3212	0.166667	0.113208	0.425926	0.194444	0.368421	0.317073	0.140187	0.333333	0.341772	2.07979	0.0375451	0.144439	0.193146	FALSE	2.60378	0.00922006	0.0421347	0.201585	TRUE	0.245216	0.80629	0.973546	0.00843882	FALSE
chr1	25126257	Adgrb3	210933	0	25124321	25886552	-	0.99746	0.649123	0.470588	0.224299	0.306306	0.394366	0.381356	0.564815	0.266055	0.386243	5.16669	2.38277e-07	5.17055e-06	-0.29876	TRUE	2.74099	0.0061255	0.0305246	-0.178571	FALSE	2.68375	0.00728009	0.148724	0.120188	FALSE
chr1	25126420	Adgrb3	210933	0	25124321	25886552	-	0.997246	0.741935	0.77551	0.383721	0.448454	0.373494	0.486486	0.7625	0.418033	0.451493	5.48503	4.1339e-08	1.05479e-06	-0.344467	TRUE	5.42813	5.69483e-08	1.84955e-06	-0.311007	TRUE	0.53876	0.590052	0.928161	0.0334598	FALSE
chr1	25175178	Adgrb3	210933	0	25124321	25886552	-	0.933279	0.769231	0.790476	0.537313	0.444444	0.564103	0.577586	0.784722	0.489209	0.572165	3.94792	7.88345e-05	0.000890791	-0.295514	TRUE	2.818	0.00483238	0.0252807	-0.212557	TRUE	1.02731	0.304274	0.795486	0.0829563	FALSE
chr1	25183706	Adgrb3	210933	0	25124321	25886552	-	0.922091	0.892857	0.914286	0.623656	0.625	0.606061	0.545455	0.904762	0.624204	0.561983	3.28913	0.00100496	0.00784571	-0.280558	TRUE	5.15968	2.47377e-07	6.57469e-06	-0.342778	TRUE	0.702889	0.482125	0.890256	-0.0622204	FALSE
chr1	25183943	Adgrb3	210933	0	25124321	25886552	-	0.92178	0.473684	0.489796	0.11828	0.08	0.204082	0.161616	0.482759	0.0984456	0.175676	6.92014	4.51194e-12	2.31321e-10	-0.384313	TRUE	2.77491	0.00552162	0.0281064	-0.307083	TRUE	1.33031	0.183418	0.682179	0.0772301	FALSE
chr1	25186681	Adgrb3	210933	0	25124321	25886552	-	0.918188	0.933333	0.8	0.378378	0.5	0.363636	0.642857	0.88	0.428571	0.52	3.38407	0.000714206	0.00588716	-0.451429	TRUE	2.22913	0.0258056	0.0936657	-0.36	FALSE	0.735777	0.461867	0.881735	0.0914286	FALSE
chr1	25187013	Adgrb3	210933	0	25124321	25886552	-	0.917752	0.833333	0.6	0.37931	0.44	0.541667	0.413793	0.703704	0.39759	0.471698	2.73155	0.00630372	0.0358016	-0.306113	TRUE	2.06978	0.0384732	0.126749	-0.232006	FALSE	0.739477	0.459618	0.880813	0.0741078	FALSE
chr1	25201222	Adgrb3	210933	0	25124321	25886552	-	0.899111	0.892857	0.850267	0.683333	0.588235	0.6	0.700599	0.860082	0.630037	0.670886	5.4418	5.27442e-08	1.31518e-06	-0.230046	TRUE	4.64308	3.43248e-06	6.23445e-05	-0.189196	FALSE	0.345874	0.729438	0.960652	0.0408494	FALSE
chr1	25201387	Adgrb3	210933	0	25124321	25886552	-	0.898894	0.97561	0.930233	0.849558	0.916667	0.754098	0.736364	0.952381	0.882353	0.74269	1.91458	0.0555463	0.192686	-0.070028	FALSE	4.52286	6.10108e-06	0.000101492	-0.209691	TRUE	3.44557	0.000569847	0.0280076	-0.139663	FALSE
chr1	25202838	Adgrb3	210933	0	25124321	25886552	-	0.896991	0.938776	0.935484	0.518519	0.944444	0.75	0.785714	0.936937	0.688889	0.766667	2.67527	0.00746693	0.0410468	-0.248048	TRUE	2.46223	0.0138076	0.057792	-0.17027	FALSE	0.113526	0.909613	0.988409	0.0777778	FALSE
chr1	25208526	Adgrb3	210933	0	25124321	25886552	-	0.889528	0.659574	0.765217	0.272727	0.347222	0.3	0.571429	0.734568	0.32381	0.468354	5.99668	2.01387e-09	6.66401e-08	-0.410758	TRUE	3.71314	0.000204706	0.00193036	-0.266213	TRUE	0.923838	0.355571	0.82907	0.144545	FALSE
chr1	25234717	Adgrb3	210933	0	25124321	25886552	-	0.855167	0.47	0.584615	0.666667	0.752577	0.7	0.561905	0.515152	0.719745	0.6	2.60138	0.00928491	0.0488725	0.204594	TRUE	1.32415	0.185453	0.390363	0.0848485	FALSE	1.21928	0.222737	0.726608	-0.119745	FALSE
chr1	25243879	Adgrb3	210933	0	25124321	25886552	-	0.843147	0.676471	0.75	0.771429	0.923077	0.478261	0.45	0.709677	0.8125	0.465116	1.51941	0.128659	0.346343	0.102823	FALSE	2.49907	0.0124521	0.053292	-0.244561	FALSE	3.8606	0.000113107	0.00833397	-0.347384	TRUE
chr1	25247521	Adgrb3	210933	0	25124321	25886552	-	0.838369	0.848485	0.872642	0.664773	0.708995	0.609524	0.575758	0.866906	0.687671	0.587459	5.17311	2.30229e-07	5.0122e-06	-0.179235	FALSE	6.63389	3.26953e-11	2.64807e-09	-0.279448	TRUE	2.29975	0.0214621	0.27023	-0.100212	FALSE
chr1	25297405	Adgrb3	210933	0	25124321	25886552	-	0.772924	0.862069	0.875	0.444444	0.5	0.8	0.75	0.868852	0.464286	0.769231	2.6702	0.00758066	0.0415515	-0.404567	TRUE	1.18215	0.237145	0.458716	-0.0996217	FALSE	1.80752	0.0706815	0.475853	0.304945	FALSE
chr1	25353998	Adgrb3	210933	0	25124321	25886552	-	0.698678	0.909091	0.730769	0.443038	0.482759	0.454545	0.531915	0.8125	0.459854	0.5	4.43076	9.39016e-06	0.000138162	-0.352646	TRUE	3.61307	0.000302591	0.00266431	-0.3125	TRUE	0.556233	0.578051	0.92465	0.040146	FALSE
chr1	25404854	Adgrb3	210933	0	25124321	25886552	-	0.631958	0.71	0.747525	0.468085	0.578947	0.435897	0.48503	0.735099	0.525597	0.469388	4.39679	1.09866e-05	0.000158597	-0.209502	TRUE	6.24489	4.24107e-10	2.56005e-08	-0.265712	TRUE	0.832661	0.405036	0.855653	-0.0562095	FALSE
chr1	25408751	Adgrb3	210933	0	25124321	25886552	-	0.626845	0.6875	0.648649	0.35514	0.488889	0.396825	0.463415	0.670588	0.416244	0.434483	3.38856	0.000702599	0.00580583	-0.254345	TRUE	2.52147	0.0116864	0.0507166	-0.236105	FALSE	0.361642	0.71762	0.958412	0.0182391	FALSE
chr1	25420198	Adgrb3	210933	0	25124321	25886552	-	0.611828	0.71028	0.805861	0.453333	0.5875	0.734177	0.566138	0.778947	0.522581	0.615672	4.2671	1.9803e-05	0.000266884	-0.256367	TRUE	1.58121	0.11383	0.279374	-0.163276	FALSE	2.99529	0.00274187	0.0818076	0.093091	FALSE
chr1	25421625	Adgrb3	210933	0	25124321	25886552	-	0.609956	0.77907	0.796226	0.557377	0.63125	0.4875	0.586592	0.792023	0.599291	0.555985	4.08724	4.36542e-05	0.000533001	-0.192732	FALSE	5.32595	1.00426e-07	3.02173e-06	-0.236038	TRUE	0.84203	0.399771	0.853134	-0.0433062	FALSE
chr1	25421806	Adgrb3	210933	0	25124321	25886552	-	0.609718	0.647059	0.575	0.285714	0.294118	0.586957	0.450549	0.615385	0.289017	0.49635	3.23068	0.00123497	0.00932713	-0.326367	TRUE	1.36494	0.172273	0.371629	-0.119034	FALSE	2.64886	0.00807637	0.15796	0.207333	FALSE
chr1	25450977	Adgrb3	210933	0	25124321	25886552	-	0.571448	0.362319	0.238636	0.00847458	0.0864198	0.0697674	0.142857	0.314159	0.040201	0.109948	7.86251	3.76522e-15	2.90946e-13	-0.273958	TRUE	4.44781	8.67493e-06	0.000136584	-0.204212	TRUE	2.0817	0.0373696	0.356333	0.0697466	FALSE
chr1	25451223	Adgrb3	210933	0	25124321	25886552	-	0.571125	0.809524	0.864865	0.7	0.416667	0.736842	0.644068	0.835443	0.603774	0.680412	2.6017	0.0092764	0.0488349	-0.231669	TRUE	2.16524	0.0303695	0.106027	-0.155031	FALSE	0.535861	0.592054	0.928729	0.0766388	FALSE
chr1	25521732	Adgrb3	210933	0	25124321	25886552	-	0.478621	0.910448	0.818182	0.538462	0.517241	0.45679	0.428571	0.868852	0.529412	0.439614	5.11928	3.06703e-07	6.49655e-06	-0.339441	TRUE	8.02529	1.01284e-15	2.29947e-13	-0.429239	TRUE	1.19705	0.231288	0.734912	-0.0897982	FALSE
chr1	25521930	Adgrb3	210933	0	25124321	25886552	-	0.478362	0.964286	0.903226	0.677778	0.634921	0.714286	0.581818	0.932203	0.660131	0.639175	4.14311	3.42633e-05	0.000431355	-0.272073	TRUE	3.69503	0.00021986	0.00204752	-0.293028	TRUE	0.230998	0.817316	0.975278	-0.0209555	FALSE
chr1	25574236	Adgrb3	210933	0	25124321	25886552	-	0.409739	0.583333	0.791304	0.36	0.517241	0.344828	0.350877	0.741722	0.46988	0.348837	2.44279	0.0145743	0.0698416	-0.271842	FALSE	4.87051	1.11311e-06	2.38451e-05	-0.392885	TRUE	0.843757	0.398805	0.852718	-0.121042	FALSE
chr1	25574339	Adgrb3	210933	0	25124321	25886552	-	0.409604	0.758621	0.927273	0.533333	0.594203	0.722222	0.75	0.892086	0.575758	0.738636	4.16893	3.06035e-05	0.000390772	-0.316329	TRUE	2.62922	0.00855801	0.0397432	-0.15345	FALSE	2.31116	0.0208243	0.265961	0.162879	FALSE
chr1	25587179	Adgrb3	210933	0	25124321	25886552	-	0.392759	0.795918	0.745223	0.466667	0.425197	0.392157	0.460526	0.757282	0.443966	0.44335	5.27563	1.323e-07	3.03312e-06	-0.313316	TRUE	6.08972	1.13111e-09	6.07311e-08	-0.313932	TRUE	0.324132	0.745838	0.96371	-0.000615764	FALSE
chr1	25605339	Adgrb3	210933	0	25124321	25886552	-	0.368934	0.793103	0.822222	0.45122	0.625	0.634615	0.577465	0.810811	0.527397	0.601626	3.02561	0.00248128	0.0166931	-0.283414	TRUE	3.27055	0.00107338	0.00752154	-0.209185	TRUE	0.899371	0.368455	0.836547	0.0742288	FALSE
chr1	25636628	Adgrb3	210933	0	25124321	25886552	-	0.327885	0.761905	0.808511	0.482955	0.5	0.527473	0.5	0.781818	0.490446	0.510917	5.43177	5.57966e-08	1.3836e-06	-0.291372	TRUE	4.81044	1.50601e-06	3.08795e-05	-0.270901	TRUE	0.342727	0.731804	0.961193	0.0204712	FALSE
chr1	25681239	Adgrb3	210933	0	25124321	25886552	-	0.269358	0.964286	0.894737	0.851064	0.774194	0.7	0.608108	0.93617	0.820513	0.640351	1.74362	0.0812257	0.252816	-0.115657	FALSE	4.06815	4.73876e-05	0.000571254	-0.295819	TRUE	1.83066	0.0671512	0.465274	-0.180162	FALSE
chr1	25796597	Adgrb3	210933	0	25124321	25886552	-	0.118015	0.647059	0.375	0.113208	0.136364	0.307692	0.277778	0.487805	0.12	0.295455	3.09934	0.00193954	0.0135977	-0.367805	TRUE	1.79047	0.0733777	0.204251	-0.19235	FALSE	1.37497	0.169139	0.663355	0.175455	FALSE
chr1	25807699	Adgrb3	210933	0	25124321	25886552	-	0.10345	0.795699	0.865672	0.612245	0.76	0.611111	0.559322	0.825	0.662162	0.584071	1.60944	0.10752	0.306926	-0.162838	FALSE	3.90739	9.3298e-05	0.00100621	-0.240929	TRUE	1.11151	0.266349	0.766407	-0.0780914	FALSE
chr1	25808004	Adgrb3	210933	0	25124321	25886552	-	0.10305	0.733333	0.9	0.55	0.444444	0.454545	0.615385	0.811765	0.517241	0.514286	4.16929	3.05556e-05	0.000390225	-0.294523	TRUE	3.09663	0.00195731	0.0122422	-0.297479	TRUE	0.322543	0.747042	0.963899	-0.00295567	FALSE
chr1	25814642	Adgrb3	210933	0	25124321	25886552	-	0.0943415	0.927711	0.941176	0.746269	0.833333	0.595745	0.702703	0.932836	0.789474	0.661157	2.86568	0.00416119	0.0255263	-0.143362	FALSE	5.46994	4.50186e-08	1.51012e-06	-0.271679	TRUE	2.02261	0.0431132	0.38156	-0.128317	FALSE
chr1	25817712	Adgrb3	210933	0	25124321	25886552	-	0.0903138	0.586957	0.518519	0.186275	0.239437	0.238095	0.297619	0.561644	0.208092	0.272109	5.0098	5.44862e-07	1.08957e-05	-0.353551	TRUE	3.7944	0.000148003	0.00147551	-0.289535	TRUE	0.821472	0.411377	0.858712	0.0640164	FALSE
chr1	25838821	Adgrb3	210933	0	25124321	25886552	-	0.0626201	1	0.954545	0.931034	0.846154	0.863636	0.545455	0.985915	0.876543	0.704545	2.58809	0.00965091	0.0504008	-0.109372	FALSE	3.58805	0.000333166	0.0028843	-0.28137	TRUE	1.11758	0.263745	0.764222	-0.171998	FALSE
chr1	25849716	Adgrb3	210933	0	25124321	25886552	-	0.0483266	0.507937	0.423729	0.189542	0.283582	0.333333	0.263889	0.467213	0.233449	0.291667	2.77007	0.00560438	0.0325439	-0.233764	TRUE	2.7015	0.00690285	0.0335424	-0.175546	FALSE	0.929292	0.352738	0.827492	0.0582172	FALSE
chr1	25849745	Adgrb3	210933	0	25124321	25886552	-	0.0482885	0.555556	0.5	0.358974	0.28169	0.392157	0.45098	0.525773	0.322148	0.421569	3.12677	0.00176737	0.0125855	-0.203626	TRUE	1.36144	0.173375	0.373221	-0.104205	FALSE	1.26726	0.205061	0.707549	0.099421	FALSE
chr1	25886395	Adgrb3	210933	0	25124321	25886552	-	0.000205974	0.271739	0.234375	0.65625	0.484536	0.481481	0.5	0.25641	0.552795	0.494624	4.77795	1.77094e-06	3.13322e-05	0.296385	TRUE	2.57562	0.010006	0.0449395	0.238213	TRUE	1.25628	0.209015	0.711867	-0.0581714	FALSE
chr1	25944361	NA	NA	-46791	25991153	25991180	+	-46791	0.839286	0.771429	0.529412	0.440367	0.590909	0.590909	0.801587	0.494624	0.590909	5.80765	6.33558e-09	1.90589e-07	-0.306964	TRUE	3.99302	6.52371e-05	0.000746208	-0.210678	TRUE	1.95585	0.0504831	0.410599	0.0962854	FALSE
chr1	25961864	NA	NA	-29288	25991153	25991180	+	-29288	0.828571	0.850877	0.642857	0.459016	0.597015	0.615894	0.845638	0.533981	0.610092	6.80089	1.03974e-11	5.04435e-10	-0.311657	TRUE	4.41519	1.00919e-05	0.000155303	-0.235546	TRUE	1.11727	0.263878	0.764342	0.0761112	FALSE
chr1	25962007	NA	NA	-29145	25991153	25991180	+	-29145	0.575342	0.537736	0.23913	0.216495	0.29771	0.350806	0.553073	0.228774	0.332454	6.04325	1.5104e-09	5.11795e-08	-0.324299	TRUE	4.88109	1.055e-06	2.27748e-05	-0.220619	TRUE	2.34283	0.0191382	0.254416	0.10368	FALSE
chr1	26008548	NA	NA	17367	25991153	25991180	+	17367	0.966667	1	0.775	0.821429	0.666667	0.645161	0.981818	0.794118	0.654545	3.53018	0.00041527	0.003721	-0.187701	FALSE	3.54836	0.000387645	0.00326545	-0.327273	TRUE	0.82921	0.406986	0.856533	-0.139572	FALSE
chr1	26008856	NA	NA	17675	25991153	25991180	+	17675	0.8125	0.944444	0.611111	0.714286	0.5	0.615385	0.882353	0.646341	0.5625	2.85241	0.00433896	0.0264158	-0.236011	TRUE	3.40905	0.000651903	0.00500849	-0.319853	TRUE	0.94894	0.342651	0.821292	-0.0838415	FALSE
chr1	26021772	NA	NA	30591	25991153	25991180	+	30591	0.833333	0.857143	0.435484	0.666667	0.555556	0.5	0.84375	0.493976	0.528302	2.99568	0.00273836	0.0181137	-0.349774	TRUE	3.07725	0.00208922	0.0129042	-0.315448	TRUE	0.13336	0.893908	0.986186	0.034326	FALSE
chr1	26090985	NA	NA	99804	25991153	25991180	+	99804	0.867347	0.956522	0.647887	0.506849	0.693878	0.640777	0.904192	0.576389	0.657895	6.08512	1.16404e-09	4.02184e-08	-0.327803	TRUE	4.65028	3.31479e-06	6.05346e-05	-0.246297	TRUE	1.11942	0.26296	0.763513	0.0815058	FALSE
chr1	26115426	NA	NA	124245	25991153	25991180	+	124245	0.844828	0.7	0.582677	0.637168	0.513889	0.514925	0.785714	0.608333	0.514563	2.63186	0.00849188	0.0455042	-0.177381	FALSE	2.7718	0.00557472	0.0283238	-0.271151	TRUE	1.14906	0.250532	0.752982	-0.0937702	FALSE
chr1	26145696	NA	NA	154515	25991153	25991180	+	154515	0.735849	0.603774	0.389313	0.368421	0.407895	0.418803	0.669811	0.378788	0.414508	3.42253	0.000620404	0.00522919	-0.291023	TRUE	3.94882	7.85386e-05	0.000871518	-0.255304	TRUE	0.554709	0.579093	0.924981	0.0357199	FALSE
chr1	26145888	NA	NA	154707	25991153	25991180	+	154707	0.423077	0.394737	0.182482	0.163636	0.235294	0.290909	0.411111	0.174089	0.269663	4.26455	2.00307e-05	0.000269591	-0.237022	TRUE	2.31449	0.0206407	0.0789141	-0.141448	FALSE	2.31902	0.0203938	0.263117	0.0955739	FALSE
chr1	26182205	NA	NA	191024	25991153	25991180	+	191024	0.857143	0.972222	0.607843	0.518987	0.631579	0.471429	0.915493	0.569061	0.543307	4.82542	1.39707e-06	2.53505e-05	-0.346432	TRUE	5.66598	1.46183e-08	5.69315e-07	-0.372186	TRUE	0.38783	0.698142	0.954643	-0.0257537	FALSE
chr1	26221389	NA	NA	230208	25991153	25991180	+	230208	0.90625	0.894737	0.623529	0.705882	0.583333	0.714286	0.901961	0.637255	0.631579	3.23259	0.00122675	0.00927537	-0.264706	TRUE	3.3014	0.000962027	0.0068787	-0.270382	TRUE	0.101935	0.918809	0.989566	-0.00567595	FALSE
chr1	26223188	NA	NA	232007	25991153	25991180	+	232007	0.558824	0.568627	0.368421	0.173913	0.391304	0.186047	0.566176	0.230769	0.257576	3.75936	0.00017035	0.00173548	-0.335407	TRUE	3.06712	0.00216135	0.0132609	-0.308601	TRUE	0.116925	0.906919	0.98796	0.0268065	FALSE
chr1	26223283	NA	NA	232102	25991153	25991180	+	232102	0.5	0.608696	0.16129	0.510204	0.458333	0.09375	0.590361	0.375	0.25	2.12159	0.0338721	0.13372	-0.215361	FALSE	3.0843	0.00204028	0.0126587	-0.340361	TRUE	0.599541	0.548812	0.91495	-0.125	FALSE
chr1	26229806	NA	NA	238625	25991153	25991180	+	238625	0.916667	0.88	0.621622	0.666667	0.736842	0.736842	0.90411	0.639344	0.736842	3.38342	0.000715897	0.00589886	-0.264765	TRUE	1.61049	0.10729	0.267991	-0.167267	FALSE	1.01759	0.308872	0.798684	0.0974978	FALSE
chr1	26231051	NA	NA	239870	25991153	25991180	+	239870	0.54902	0.666667	0.125	0.119658	0.367089	0.32	0.611111	0.122271	0.336245	7.29893	2.90058e-13	1.75886e-11	-0.48884	TRUE	4.19938	2.67643e-05	0.000353544	-0.274867	TRUE	4.76883	1.85302e-06	0.000284816	0.213974	TRUE
chr1	26231200	NA	NA	240019	25991153	25991180	+	240019	0.732143	0.782258	0.512195	0.506667	0.451613	0.527607	0.766667	0.509554	0.5	3.8923	9.92997e-05	0.00108844	-0.257113	TRUE	4.77595	1.78862e-06	3.57631e-05	-0.266667	TRUE	0.45896	0.646263	0.943643	-0.00955414	FALSE
chr1	26236212	NA	NA	245031	25991153	25991180	+	245031	0.661972	0.528	0.3	0.213018	0.348485	0.295082	0.576531	0.245353	0.31383	5.4495	5.05119e-08	1.26465e-06	-0.331177	TRUE	4.76303	1.9071e-06	3.77547e-05	-0.262701	TRUE	1.33703	0.181212	0.679293	0.0684766	FALSE
chr1	26236339	NA	NA	245158	25991153	25991180	+	245158	0.846154	0.848837	0.6375	0.688	0.555556	0.643411	0.847682	0.668293	0.614583	3.33747	0.000845445	0.0067878	-0.179389	FALSE	4.88475	1.03562e-06	2.24108e-05	-0.233099	TRUE	0.597017	0.550496	0.915426	-0.0537093	FALSE
chr1	26275833	NA	NA	284652	25991153	25991180	+	284652	0.925926	0.942308	0.8	0.640625	0.652174	0.69697	0.938931	0.706422	0.678571	3.91976	8.86372e-05	0.000986108	-0.232509	TRUE	4.21296	2.52042e-05	0.000336102	-0.26036	TRUE	0.591262	0.554345	0.916713	-0.0278506	FALSE
chr1	26275943	NA	NA	284762	25991153	25991180	+	284762	0.4	0.452381	0.21875	0.148515	0.40625	0.244898	0.428571	0.175758	0.308642	4.78874	1.6783e-06	2.98628e-05	-0.252814	TRUE	2.14824	0.0316948	0.109515	-0.119929	FALSE	2.48217	0.0130584	0.206954	0.132884	FALSE
chr1	26306615	NA	NA	315434	25991153	25991180	+	315434	0.791667	1	0.555556	0.422222	0.611111	0.548387	0.883721	0.488889	0.571429	4.44922	8.61832e-06	0.000128076	-0.394832	TRUE	3.34882	0.000811555	0.00598701	-0.312292	TRUE	1.0618	0.288325	0.783742	0.0825397	FALSE
chr1	26340043	NA	NA	348862	25991153	25991180	+	348862	0.727273	0.787879	0.508621	0.453237	0.409091	0.521472	0.770563	0.478431	0.482072	5.71303	1.10984e-08	3.17982e-07	-0.292131	TRUE	6.33387	2.39087e-10	1.53703e-08	-0.288491	TRUE	0.209707	0.833896	0.977809	0.00364034	FALSE
chr1	26340074	NA	NA	348893	25991153	25991180	+	348893	0.773438	0.744505	0.387755	0.470779	0.424051	0.437107	0.752033	0.433996	0.432773	6.77638	1.23222e-11	5.91393e-10	-0.318036	TRUE	8.32708	8.28637e-17	2.35649e-14	-0.319259	TRUE	0.315493	0.752387	0.964785	-0.00122327	FALSE
chr1	26340173	NA	NA	348992	25991153	25991180	+	348992	0.327869	0.512563	0.176923	0.254545	0.220588	0.225806	0.469231	0.220339	0.224215	4.08071	4.48978e-05	0.000546151	-0.248892	TRUE	5.33016	9.81267e-08	2.96223e-06	-0.245016	TRUE	0.418648	0.675473	0.950127	0.00387626	FALSE
chr1	26369372	4931408C20Rik	210940	369273	26738646	26744305	-	369273	0.763158	0.888889	0.692308	0.594595	0.616667	0.572581	0.815385	0.656863	0.586957	2.84646	0.00442086	0.0268198	-0.158522	FALSE	3.34547	0.000821437	0.00604618	-0.228428	TRUE	0.934398	0.350098	0.825863	-0.0699062	FALSE
chr1	26384563	4931408C20Rik	210940	354082	26738646	26744305	-	354082	0.807692	1	0.518519	0.56	0.52	0.461538	0.855769	0.531646	0.490196	3.29558	0.000982191	0.00769748	-0.324124	TRUE	4.33964	1.42719e-05	0.000208223	-0.365573	TRUE	0.639669	0.522388	0.905725	-0.0414495	FALSE
chr1	26384827	4931408C20Rik	210940	353818	26738646	26744305	-	353818	0.877049	0.898734	0.676056	0.644737	0.602564	0.658915	0.885572	0.654709	0.637681	3.92881	8.53667e-05	0.000954681	-0.230864	TRUE	6.08073	1.19634e-09	6.37526e-08	-0.247891	TRUE	0.811872	0.416865	0.861298	-0.0170274	FALSE
chr1	26384897	4931408C20Rik	210940	353748	26738646	26744305	-	353748	0.860656	0.835443	0.619718	0.688742	0.56962	0.635659	0.850746	0.666667	0.610577	2.87994	0.00397757	0.0246059	-0.18408	FALSE	5.47845	4.29067e-08	1.44832e-06	-0.240169	TRUE	1.12692	0.259776	0.760839	-0.0560897	FALSE
chr1	26396908	4931408C20Rik	210940	341737	26738646	26744305	-	341737	0.942308	0.967742	0.857143	0.866667	0.714286	0.777778	0.951807	0.859375	0.745455	1.82248	0.0683818	0.223761	-0.0924322	FALSE	3.66598	0.000246391	0.00225009	-0.206353	TRUE	1.56893	0.116664	0.580303	-0.11392	FALSE
chr1	26445382	4931408C20Rik	210940	293263	26738646	26744305	-	293263	0.756757	0.711111	0.653333	0.609756	0.555556	0.377049	0.731707	0.637931	0.431818	1.0064	0.314221	0.601141	-0.0937763	FALSE	3.58296	0.000339719	0.00293109	-0.299889	TRUE	2.54054	0.0110682	0.188812	-0.206113	FALSE
chr1	26457802	4931408C20Rik	210940	280843	26738646	26744305	-	280843	0.75	0.636364	0.214286	0	0.37931	0.263158	0.703704	0.155172	0.333333	5.53022	3.19835e-08	8.35005e-07	-0.548531	TRUE	2.02376	0.042995	0.137793	-0.37037	FALSE	1.96484	0.0494333	0.406689	0.178161	FALSE
chr1	26465423	4931408C20Rik	210940	273222	26738646	26744305	-	273222	1	0.909091	0.842105	0.823529	0.538462	0.666667	0.958333	0.836364	0.612903	1.66212	0.0964893	0.284967	-0.12197	FALSE	3.44456	0.000571996	0.00449962	-0.34543	TRUE	2.20073	0.027755	0.307939	-0.22346	FALSE
chr1	26482372	4931408C20Rik	210940	256273	26738646	26744305	-	256273	0.868545	0.893855	0.64467	0.626794	0.648855	0.627803	0.880102	0.635468	0.635593	6.69647	2.13509e-11	9.88198e-10	-0.244634	TRUE	5.99658	2.0152e-09	1.00709e-07	-0.244509	TRUE	0.0479219	0.961778	0.995243	0.00012524	FALSE
chr1	26499284	4931408C20Rik	210940	239361	26738646	26744305	-	239361	0.918367	0.85	0.894737	0.83908	0.575	0.760417	0.88764	0.870647	0.676136	0.50474	0.613741	0.838612	-0.0169937	FALSE	3.48568	0.000490894	0.00396933	-0.211504	TRUE	4.37761	1.19987e-05	0.0013724	-0.19451	FALSE
chr1	26711474	4931408C20Rik	210940	27171	26738646	26744305	-	27171	0.666667	0.846154	0.483871	0.272727	0.333333	0.407407	0.75	0.396226	0.384615	3.20252	0.0013623	0.0101288	-0.353774	TRUE	2.83528	0.00457849	0.0242145	-0.365385	TRUE	0.243131	0.807904	0.973763	-0.011611	FALSE
chr1	26723852	4931408C20Rik	210940	14793	26738646	26744305	-	14793	0.625	0.6	0.30303	0.222222	0.230769	0.269841	0.607143	0.252874	0.254902	4.44181	8.92034e-06	0.000132055	-0.354269	TRUE	4.87496	1.08829e-06	2.33911e-05	-0.352241	TRUE	0.0739679	0.941036	0.99258	0.0020284	FALSE
chr1	26746772	4931408C20Rik	210940	-2466	26738646	26744305	-	-2466	0.698413	0.793103	0.401316	0.412844	0.433735	0.388158	0.743802	0.40613	0.404255	4.81792	1.45062e-06	2.6218e-05	-0.337671	TRUE	5.38061	7.42336e-08	2.32863e-06	-0.339546	TRUE	0.120864	0.903799	0.987542	-0.00187495	FALSE
chr1	26889565	4931408C20Rik	210940	-145259	26738646	26744305	-	-145259	0.697674	0.670732	0.313514	0.210843	0.476636	0.38587	0.684524	0.264957	0.419244	5.75355	8.73891e-09	2.55868e-07	-0.419567	TRUE	3.66965	0.000242881	0.00222386	-0.26528	TRUE	2.393	0.0167114	0.236698	0.154287	FALSE
chr1	26889729	4931408C20Rik	210940	-145423	26738646	26744305	-	-145423	0.459016	0.546875	0.115741	0.149351	0.258333	0.229167	0.504	0.12973	0.242424	7.37539	1.63871e-13	1.02935e-11	-0.37427	TRUE	4.99454	5.89756e-07	1.38679e-05	-0.261576	TRUE	3.04076	0.00235981	0.0741833	0.112695	FALSE
chr1	26889768	4931408C20Rik	210940	-145462	26738646	26744305	-	-145462	0.833333	0.795455	0.592857	0.557895	0.548387	0.531532	0.813953	0.578723	0.539216	2.43972	0.0146988	0.0703114	-0.23523	FALSE	3.28019	0.00103737	0.007316	-0.274738	TRUE	0.381248	0.703019	0.955634	-0.0395077	FALSE
chr1	26903946	4931408C20Rik	210940	-159640	26738646	26744305	-	-159640	0.8	0.84375	0.333333	0.377358	0.636364	0.512195	0.816092	0.358696	0.555556	6.44223	1.17734e-10	4.82078e-09	-0.457396	TRUE	3.20301	0.00136001	0.00911727	-0.260536	TRUE	2.40444	0.0161974	0.23273	0.19686	FALSE
chr1	26903976	4931408C20Rik	210940	-159670	26738646	26744305	-	-159670	0.677778	0.844828	0.527273	0.542553	0.591837	0.641026	0.743243	0.536913	0.622047	2.6305	0.00852605	0.0456529	-0.20633	TRUE	1.93754	0.0526788	0.160092	-0.121196	FALSE	1.07364	0.282986	0.779714	0.0851345	FALSE
chr1	26904097	4931408C20Rik	210940	-159791	26738646	26744305	-	-159791	0.915254	0.862857	0.726115	0.834171	0.739496	0.649351	0.889205	0.786517	0.68	3.109	0.00187723	0.0132323	-0.102688	FALSE	6.17559	6.59165e-10	3.77712e-08	-0.209205	TRUE	1.35448	0.175583	0.671931	-0.106517	FALSE
chr1	26905764	4931408C20Rik	210940	-161458	26738646	26744305	-	-161458	0.666667	0.701754	0.333333	0.237624	0.381579	0.342105	0.690058	0.275449	0.357895	4.76442	1.89399e-06	3.32738e-05	-0.414609	TRUE	4.92659	8.36754e-07	1.86862e-05	-0.332164	TRUE	1.15941	0.246289	0.74915	0.0824456	FALSE
chr1	26905883	4931408C20Rik	210940	-161577	26738646	26744305	-	-161577	0.732143	0.730994	0.444444	0.348148	0.453333	0.46875	0.731278	0.381643	0.463054	6.32494	2.53337e-10	9.80699e-09	-0.349635	TRUE	5.53326	3.14326e-08	1.10658e-06	-0.268223	TRUE	1.27889	0.200935	0.702877	0.0814117	FALSE
chr1	26909238	4931408C20Rik	210940	-164932	26738646	26744305	-	-164932	0.65625	0.730769	0.205357	0.338983	0.339286	0.409091	0.689655	0.251462	0.377049	5.61536	1.96149e-08	5.34809e-07	-0.438193	TRUE	4.04744	5.17814e-05	0.000615232	-0.312606	TRUE	1.79192	0.0731451	0.482739	0.125587	FALSE
chr1	26909471	4931408C20Rik	210940	-165165	26738646	26744305	-	-165165	0.638889	0.707317	0.392857	0.489362	0.448276	0.454545	0.675325	0.436893	0.452381	3.05751	0.00223181	0.0152797	-0.238431	TRUE	2.65903	0.00783659	0.0370712	-0.222944	TRUE	0.210813	0.833033	0.977677	0.0154877	FALSE
chr1	26945827	4931408C20Rik	210940	-201521	26738646	26744305	-	-201521	0.615385	0.725275	0.266667	0.326797	0.394366	0.315385	0.685315	0.302326	0.343284	7.03491	1.99392e-12	1.07656e-10	-0.382989	TRUE	3.55201	0.000382304	0.00322903	-0.342031	TRUE	1.14854	0.250744	0.753165	0.040958	FALSE
chr1	26945931	4931408C20Rik	210940	-201625	26738646	26744305	-	-201625	0.833333	0.920833	0.684874	0.696486	0.678082	0.646341	0.892655	0.69147	0.658163	4.18354	2.87008e-05	0.000369359	-0.201185	TRUE	5.78784	7.12993e-09	3.04571e-07	-0.234492	TRUE	0.727652	0.466827	0.883902	-0.0333068	FALSE
chr1	26945975	4931408C20Rik	210940	-201669	26738646	26744305	-	-201669	0.835821	0.843137	0.507576	0.555556	0.5	0.616667	0.840909	0.534014	0.572165	5.1105	3.21301e-07	6.77589e-06	-0.306895	TRUE	3.95434	7.67472e-05	0.000854781	-0.268744	TRUE	0.628073	0.529956	0.908359	0.0381513	FALSE
chr1	26957320	4931408C20Rik	210940	-213014	26738646	26744305	-	-213014	0.836066	0.761194	0.478261	0.504854	0.644444	0.568627	0.778626	0.496644	0.591837	4.82459	1.40294e-06	2.54473e-05	-0.281982	TRUE	3.98908	6.63308e-05	0.000756536	-0.186789	FALSE	1.3607	0.173607	0.669244	0.0951924	FALSE
chr1	27039196	4931408C20Rik	210940	-294890	26738646	26744305	-	-294890	0.383562	0.449761	0.144	0.22	0.287879	0.294798	0.432624	0.185455	0.292887	4.66117	3.14414e-06	5.22499e-05	-0.24717	TRUE	2.21915	0.0264767	0.0955007	-0.139737	FALSE	2.93085	0.00338036	0.0935572	0.107432	FALSE
chr1	27039324	4931408C20Rik	210940	-295018	26738646	26744305	-	-295018	0.850575	0.7	0.54	0.490909	0.606742	0.504348	0.783439	0.514286	0.54902	2.63222	0.00848295	0.0454648	-0.269154	TRUE	4.38441	1.16303e-05	0.000175108	-0.23442	TRUE	0.306547	0.759188	0.965931	0.0347339	FALSE
chr1	27052558	4931408C20Rik	210940	-308252	26738646	26744305	-	-308252	0.932099	0.89	0.794643	0.781991	0.74359	0.692308	0.916031	0.786378	0.710407	3.02988	0.00244649	0.0164963	-0.129653	FALSE	3.193	0.00140802	0.00938098	-0.205623	TRUE	0.580856	0.561338	0.919114	-0.0759705	FALSE
chr1	27052586	4931408C20Rik	210940	-308280	26738646	26744305	-	-308280	0.797468	0.933333	0.659574	0.72449	0.617647	0.61039	0.846774	0.703448	0.612613	2.35335	0.0186053	0.0845396	-0.143326	FALSE	3.15518	0.00160399	0.0104265	-0.234162	TRUE	1.15541	0.247921	0.750623	-0.0908357	FALSE
chr1	27068756	4931408C20Rik	210940	-324450	26738646	26744305	-	-324450	0.85	0.848485	0.62766	0.666667	0.634615	0.65	0.849315	0.642857	0.642857	3.42292	0.000619529	0.00522313	-0.206458	TRUE	3.26455	0.00109637	0.00765283	-0.206458	TRUE	0.00135842	0.998916	0.999866	0	FALSE
chr1	27070600	4931408C20Rik	210940	-326294	26738646	26744305	-	-326294	0.583333	0.567568	0.252525	0.279412	0.106383	0.343284	0.575342	0.263473	0.245614	4.48989	7.12609e-06	0.000108168	-0.311869	TRUE	3.47772	0.000505694	0.00406683	-0.329728	TRUE	0.618302	0.536376	0.910683	-0.017859	FALSE
chr1	27086100	4931408C20Rik	210940	-341794	26738646	26744305	-	-341794	0.8	0.657895	0.428571	0.5	0.390625	0.463087	0.73494	0.457014	0.441315	3.67988	0.000233341	0.00227399	-0.277926	TRUE	3.3386	0.000842003	0.00617007	-0.293625	TRUE	0.331355	0.740377	0.962764	-0.015699	FALSE
chr1	27090062	4931408C20Rik	210940	-345756	26738646	26744305	-	-345756	0.976744	0.924528	0.815385	0.608696	0.688889	0.791667	0.956835	0.72973	0.752137	3.95341	7.70464e-05	0.000873406	-0.227105	TRUE	3.40199	0.000668969	0.00511675	-0.204698	TRUE	0.499362	0.617524	0.936148	0.022407	FALSE
chr1	27103092	4931408C20Rik	210940	-358786	26738646	26744305	-	-358786	0.876923	0.893617	0.690265	0.66242	0.702381	0.646154	0.886792	0.674074	0.668224	5.05876	4.22002e-07	8.65733e-06	-0.212718	TRUE	5.10857	3.246e-07	8.31122e-06	-0.218568	TRUE	0.089008	0.929076	0.990975	-0.00584978	FALSE
chr1	27103111	4931408C20Rik	210940	-358805	26738646	26744305	-	-358805	0.853448	0.819905	0.631356	0.594427	0.609195	0.593651	0.831804	0.610018	0.599182	4.39459	1.10985e-05	0.00015999	-0.221786	TRUE	3.94171	8.09037e-05	0.000893361	-0.232622	TRUE	0.1765	0.859901	0.98157	-0.0108359	FALSE
chr1	27103245	4931408C20Rik	210940	-358939	26738646	26744305	-	-358939	0.686275	0.587719	0.37069	0.25625	0.383721	0.327684	0.618182	0.304348	0.346008	5.09229	3.53763e-07	7.38856e-06	-0.313834	TRUE	5.47142	4.46444e-08	1.49965e-06	-0.272174	TRUE	0.808069	0.419051	0.86245	0.0416598	FALSE
chr1	27110408	4931408C20Rik	210940	-366102	26738646	26744305	-	-366102	0.709677	0.722222	0.377778	0.303571	0.465116	0.430769	0.716418	0.336634	0.444444	5.80696	6.36175e-09	1.91315e-07	-0.379784	TRUE	3.27405	0.00106019	0.00744635	-0.271973	TRUE	1.32538	0.185045	0.684158	0.107811	FALSE
chr1	27130079	4931408C20Rik	210940	-385773	26738646	26744305	-	-385773	0.625	0.789474	0.23913	0.333333	0.571429	0.238095	0.697674	0.262295	0.321429	3.10418	0.00190809	0.0134119	-0.435379	TRUE	2.00908	0.0445291	0.141445	-0.376246	FALSE	0.7152	0.474485	0.886988	0.0591335	FALSE
chr1	27134753	4931408C20Rik	210940	-390447	26738646	26744305	-	-390447	0.666667	0.583333	0.203704	0.16129	0.15	0.176471	0.62963	0.188235	0.162162	4.21622	2.48431e-05	0.000325625	-0.441394	TRUE	4.09507	4.22046e-05	0.000518325	-0.467467	TRUE	0.414548	0.678473	0.950761	-0.0260731	FALSE
chr1	27183352	4931408C20Rik	210940	-439046	26738646	26744305	-	-439046	0.690323	0.567376	0.397163	0.363095	0.464912	0.471503	0.631757	0.378641	0.469055	5.78797	7.1241e-09	2.12161e-07	-0.253116	TRUE	3.50591	0.000455051	0.00372782	-0.162701	FALSE	1.63782	0.10146	0.550837	0.0904146	FALSE
chr1	27183445	4931408C20Rik	210940	-439139	26738646	26744305	-	-439139	0.714286	0.648649	0.382716	0.44	0.6	0.421569	0.684848	0.410256	0.484076	4.8348	1.33277e-06	2.43013e-05	-0.274592	TRUE	3.12327	0.00178854	0.0113837	-0.200772	TRUE	1.54716	0.121825	0.589924	0.07382	FALSE
chr1	27183548	4931408C20Rik	210940	-439242	26738646	26744305	-	-439242	0.5	0.521429	0.164286	0.147959	0.2	0.181818	0.50974	0.154762	0.188088	7.18421	6.75962e-13	3.89667e-11	-0.354978	TRUE	6.28427	3.29393e-10	2.04555e-08	-0.321652	TRUE	0.639061	0.522783	0.905886	0.0333259	FALSE
chr1	27269723	4931408C20Rik	210940	-525417	26738646	26744305	-	-525417	1	1	0.896104	0.875	0.765957	0.753846	1	0.888889	0.758929	2.27321	0.0230135	0.0996129	-0.111111	FALSE	3.7907	0.000150225	0.00149399	-0.241071	TRUE	2.42518	0.015301	0.225529	-0.12996	FALSE
chr1	27270200	4931408C20Rik	210940	-525894	26738646	26744305	-	-525894	0.304348	0.142857	0	0	0.235294	0.0909091	0.243243	0	0.153846	4.06944	4.71269e-05	0.000569646	-0.243243	TRUE	0.540424	0.588905	0.785487	-0.0893971	FALSE	3.28016	0.0010375	0.0427963	0.153846	FALSE
chr1	27289918	4931408C20Rik	210940	-545612	26738646	26744305	-	-545612	0.776119	0.782609	0.306667	0.3	0.455882	0.457627	0.778761	0.303846	0.456989	6.95799	3.4516e-12	1.79985e-10	-0.474915	TRUE	4.99091	6.00949e-07	1.40935e-05	-0.321772	TRUE	3.26448	0.00109666	0.0444643	0.153143	FALSE
chr1	27290082	4931408C20Rik	210940	-545776	26738646	26744305	-	-545776	0.532258	0.415094	0.0725806	0.148438	0.253012	0.186207	0.478261	0.111111	0.210526	7.48349	7.23757e-14	4.75753e-12	-0.36715	TRUE	4.60693	4.08654e-06	7.22904e-05	-0.267735	TRUE	3.337	0.000846866	0.0371143	0.0994152	FALSE
chr1	27365853	NA	NA	-575037	27940891	27959032	+	-575037	0.777778	0.690909	0.416058	0.482759	0.491228	0.568627	0.73	0.441964	0.540881	3.91494	9.04282e-05	0.00100348	-0.288036	TRUE	3.04663	0.00231421	0.0140122	-0.189119	FALSE	1.26152	0.20712	0.709889	0.0989162	FALSE
chr1	27372227	NA	NA	-568663	27940891	27959032	+	-568663	0.782609	0.933333	0.55	0.68	0.538462	0.583333	0.867925	0.622222	0.56	2.81406	0.00489209	0.0291387	-0.245702	TRUE	2.16886	0.0300936	0.105324	-0.307925	FALSE	0.349861	0.726443	0.960135	-0.0622222	FALSE
chr1	27389432	NA	NA	-551458	27940891	27959032	+	-551458	0.864865	0.849057	0.413043	0.56383	0.607843	0.59633	0.855556	0.489247	0.6	6.30477	2.88614e-10	1.10701e-08	-0.366308	TRUE	3.35435	0.000795526	0.00589224	-0.255556	TRUE	2.14861	0.0316653	0.328948	0.110753	FALSE
chr1	27389616	NA	NA	-551274	27940891	27959032	+	-551274	0.821429	0.774194	0.5	0.531034	0.591398	0.451777	0.791946	0.514107	0.496552	3.96482	7.3452e-05	0.000837887	-0.27784	TRUE	3.34825	0.000813237	0.00599701	-0.295395	TRUE	0.168526	0.86617	0.98247	-0.0175549	FALSE
chr1	27389637	NA	NA	-551253	27940891	27959032	+	-551253	0.486486	0.611111	0.378049	0.226415	0.365854	0.383721	0.56044	0.318519	0.377953	3.31047	0.000931382	0.00735958	-0.241921	TRUE	1.93029	0.0535712	0.162102	-0.182487	FALSE	0.630702	0.528235	0.907728	0.0594342	FALSE
chr1	27452862	NA	NA	-488028	27940891	27959032	+	-488028	0.637931	0.611111	0.282051	0.307692	0.538462	0.416667	0.62766	0.294872	0.44898	4.31394	1.60371e-05	0.000221512	-0.332788	TRUE	1.28303	0.19948	0.409608	-0.17868	FALSE	1.81067	0.0701923	0.474456	0.154108	FALSE
chr1	27456174	NA	NA	-484716	27940891	27959032	+	-484716	0.985075	0.952381	0.804878	0.861111	0.794521	0.661972	0.966887	0.831169	0.706977	3.56824	0.000359384	0.00328877	-0.135719	FALSE	6.49225	8.45642e-11	6.14872e-09	-0.259911	TRUE	1.92253	0.0545391	0.424788	-0.124192	FALSE
chr1	27456314	NA	NA	-484576	27940891	27959032	+	-484576	0.84375	0.873016	0.654206	0.644628	0.575342	0.728477	0.858268	0.649123	0.678571	4.34668	1.38215e-05	0.000194241	-0.209145	TRUE	4.01601	5.91925e-05	0.000688251	-0.179696	FALSE	0.339477	0.73425	0.96159	0.0294486	FALSE
chr1	27562825	NA	NA	-378065	27940891	27959032	+	-378065	0.857143	0.695652	0.456	0.489933	0.627907	0.550336	0.772727	0.474453	0.578723	4.91696	8.78966e-07	1.67486e-05	-0.298275	TRUE	2.98398	0.00284528	0.0165429	-0.194004	FALSE	2.48827	0.0128365	0.204982	0.104271	FALSE
chr1	27570844	NA	NA	-370046	27940891	27959032	+	-370046	0.851852	1	0.698413	0.555556	0.870968	0.690141	0.914894	0.646465	0.745098	4.45458	8.40593e-06	0.000125238	-0.268429	TRUE	1.55441	0.120088	0.290072	-0.169796	FALSE	1.88605	0.059288	0.440701	0.0986334	FALSE
chr1	27571082	NA	NA	-369808	27940891	27959032	+	-369808	0.977273	0.911765	0.753086	0.736111	0.84	0.672566	0.948718	0.745098	0.723926	4.23637	2.27166e-05	0.000300826	-0.20362	TRUE	4.0355	5.44856e-05	0.000642051	-0.224792	TRUE	0.020036	0.984015	0.998048	-0.0211717	FALSE
chr1	27582289	NA	NA	-358601	27940891	27959032	+	-358601	0.878641	0.859155	0.522876	0.522222	0.578125	0.536458	0.87069	0.522523	0.553125	9.94371	2.68631e-23	4.55658e-21	-0.348167	TRUE	8.77981	1.63745e-18	6.46739e-16	-0.317565	TRUE	0.844236	0.398538	0.852593	0.0306025	FALSE
chr1	27785039	NA	NA	-155851	27940891	27959032	+	-155851	0.741935	0.8125	0.513158	0.517241	0.74	0.564103	0.774566	0.515337	0.616766	2.62567	0.00864781	0.0461778	-0.259229	TRUE	1.84719	0.0647195	0.186333	-0.1578	FALSE	1.08203	0.279237	0.776743	0.101429	FALSE
chr1	27794568	NA	NA	-146322	27940891	27959032	+	-146322	0.793103	0.84	0.560976	0.37931	0.617647	0.6	0.814815	0.485714	0.608696	4.09793	4.16863e-05	0.000512159	-0.329101	TRUE	2.54029	0.0110762	0.0486425	-0.206119	TRUE	1.56643	0.117247	0.58138	0.122981	FALSE
chr1	27858343	NA	NA	-82547	27940891	27959032	+	-82547	0.9	0.85	0.568627	0.611111	0.448276	0.5	0.875	0.57971	0.474576	3.15363	0.00161254	0.0116557	-0.29529	TRUE	4.30579	1.66388e-05	0.000236993	-0.400424	TRUE	1.11349	0.265497	0.765667	-0.105134	FALSE
chr1	27858675	NA	NA	-82215	27940891	27959032	+	-82215	0.916667	0.833333	0.490566	0.692308	0.6	0.818182	0.866667	0.530303	0.692308	2.97837	0.0028979	0.0189759	-0.336364	TRUE	1.32711	0.184474	0.389	-0.174359	FALSE	1.30557	0.191698	0.692198	0.162005	FALSE
chr1	27861244	NA	NA	-79646	27940891	27959032	+	-79646	0.517241	0.52381	0.1875	0.142857	0.307692	0.205128	0.52	0.173913	0.25641	4.18885	2.80376e-05	0.000361971	-0.346087	TRUE	2.9765	0.00291561	0.0168674	-0.26359	TRUE	1.24626	0.212669	0.715872	0.0824972	FALSE
chr1	27901842	NA	NA	-39048	27940891	27959032	+	-39048	0.62766	0.670213	0.294872	0.347107	0.382979	0.45679	0.648936	0.326633	0.429688	4.54666	5.4505e-06	8.52341e-05	-0.322303	TRUE	2.48425	0.0129825	0.0550606	-0.219249	FALSE	1.1202	0.262628	0.763255	0.103054	FALSE
chr1	27915426	NA	NA	-25464	27940891	27959032	+	-25464	0.875	0.916667	0.684211	0.71875	0.758621	0.632184	0.9	0.698113	0.682759	2.75672	0.00583836	0.0336521	-0.201887	TRUE	3.00869	0.00262377	0.0155004	-0.217241	TRUE	0.117056	0.906816	0.987939	-0.0153546	FALSE
chr1	28036480	NA	NA	77447	27940891	27959032	+	77447	0.930233	0.953704	0.814286	0.637795	0.783333	0.640351	0.943299	0.700508	0.689655	3.55339	0.000380306	0.00345135	-0.242791	TRUE	4.72179	2.33775e-06	4.49605e-05	-0.253644	TRUE	0.449636	0.652973	0.945086	-0.0108524	FALSE
chr1	28049092	NA	NA	90059	27940891	27959032	+	90059	0.871795	0.972222	0.69863	0.891892	0.655172	0.655172	0.92	0.763636	0.655172	1.87278	0.061099	0.206396	-0.156364	FALSE	3.35186	0.000802709	0.00593569	-0.264828	TRUE	1.39415	0.163273	0.655297	-0.108464	FALSE
chr1	28049366	NA	NA	90333	27940891	27959032	+	90333	0.625	0.464286	0.091954	0.178571	0.272727	0.205882	0.538462	0.125874	0.227723	5.72953	1.00709e-08	2.91063e-07	-0.412587	TRUE	3.59067	0.000329832	0.0028605	-0.310739	TRUE	2.26027	0.0238044	0.285287	0.101849	FALSE
chr1	28075289	NA	NA	116256	27940891	27959032	+	116256	0.868852	0.921429	0.754237	0.75	0.728571	0.671756	0.905473	0.751748	0.691542	3.5441	0.000393957	0.00355633	-0.153724	FALSE	3.65899	0.000253212	0.00230096	-0.21393	TRUE	1.0959	0.273124	0.772243	-0.060206	FALSE
chr1	28075447	NA	NA	116414	27940891	27959032	+	116414	0.94898	0.890365	0.699531	0.645756	0.677419	0.680608	0.904762	0.669421	0.679587	5.27468	1.32989e-07	3.04753e-06	-0.23534	TRUE	5.091	3.56181e-07	9.00683e-06	-0.225175	TRUE	0.363963	0.715885	0.958105	0.0101651	FALSE
chr1	28075532	NA	NA	116499	27940891	27959032	+	116499	0.964602	0.943284	0.785	0.790941	0.684564	0.724	0.948661	0.788501	0.709273	5.0772	3.83047e-07	7.93573e-06	-0.16016	FALSE	5.56865	2.56721e-08	9.2851e-07	-0.239388	TRUE	2.01731	0.0436628	0.383915	-0.0792278	FALSE
chr1	28075578	NA	NA	116545	27940891	27959032	+	116545	0.857143	0.803371	0.516949	0.439759	0.489583	0.422222	0.817427	0.471831	0.450216	5.69884	1.20625e-08	3.43109e-07	-0.345596	TRUE	7.05581	1.71603e-12	1.91039e-10	-0.367211	TRUE	0.3704	0.711084	0.957208	-0.0216145	FALSE
chr1	28081029	NA	NA	121996	27940891	27959032	+	121996	0.826923	0.903226	0.533333	0.444444	0.25	0.525	0.855422	0.47619	0.461538	5.38568	7.2173e-08	1.75009e-06	-0.379231	TRUE	5.20764	1.91259e-07	5.26748e-06	-0.393883	TRUE	0.825088	0.409322	0.857741	-0.014652	FALSE
chr1	28082219	NA	NA	123186	27940891	27959032	+	123186	0.563636	0.428571	0.112676	0.182609	0.231884	0.221311	0.455197	0.155914	0.225131	7.32524	2.38477e-13	1.46323e-11	-0.299283	TRUE	5.02321	5.08155e-07	1.22221e-05	-0.230066	TRUE	1.44128	0.149505	0.635579	0.0692169	FALSE
chr1	28082290	NA	NA	123257	27940891	27959032	+	123257	0.930693	0.889205	0.728682	0.682292	0.528926	0.626214	0.898455	0.700935	0.590214	5.86598	4.46499e-09	1.38558e-07	-0.19752	FALSE	8.70436	3.1937e-18	1.1855e-15	-0.308241	TRUE	2.72896	0.00635346	0.137363	-0.110721	FALSE
chr1	28090049	NA	NA	131016	27940891	27959032	+	131016	0.789474	0.775362	0.407407	0.503185	0.402299	0.392045	0.783172	0.464151	0.395437	5.56898	2.5623e-08	6.82216e-07	-0.319021	TRUE	7.62883	2.36901e-14	4.03069e-12	-0.387734	TRUE	1.21691	0.223638	0.727547	-0.0687137	FALSE
chr1	28095805	NA	NA	136772	27940891	27959032	+	136772	0.689655	0.487179	0.307692	0.284483	0.277778	0.354839	0.608247	0.297297	0.326531	5.17083	2.33052e-07	5.06764e-06	-0.31095	TRUE	3.35755	0.000786352	0.00583731	-0.281717	TRUE	0.535176	0.592528	0.928847	0.0292333	FALSE
chr1	28096038	NA	NA	137005	27940891	27959032	+	137005	0.714286	0.758621	0.329268	0.351351	0.512195	0.363636	0.736842	0.336134	0.435294	5.10761	3.26265e-07	6.87176e-06	-0.400708	TRUE	2.47932	0.0131631	0.0556603	-0.301548	FALSE	0.789845	0.429618	0.867539	0.0991597	FALSE
chr1	28121375	NA	NA	162342	27940891	27959032	+	162342	0.895522	0.875	0.7	0.608696	0.46875	0.482143	0.88785	0.663793	0.477273	4.15881	3.19909e-05	0.000406218	-0.224057	TRUE	4.3144	1.60037e-05	0.000229408	-0.410578	TRUE	1.53612	0.124509	0.594833	-0.18652	FALSE
chr1	28128253	NA	NA	169220	27940891	27959032	+	169220	0.852941	0.810345	0.298246	0.275	0.352941	0.382716	0.833333	0.28866	0.373913	8.48784	2.10509e-17	2.09467e-15	-0.544674	TRUE	7.28939	3.11353e-13	4.12987e-11	-0.45942	TRUE	0.856	0.391998	0.84932	0.0852532	FALSE
chr1	28166936	NA	NA	207903	27940891	27959032	+	207903	0.418605	0.447205	0.0431034	0.114286	0.15942	0.20202	0.441176	0.0769231	0.184524	8.10508	5.271e-16	4.49765e-14	-0.364253	TRUE	3.57166	0.00035472	0.00303728	-0.256653	TRUE	2.74167	0.00611273	0.134283	0.107601	FALSE
chr1	28172120	NA	NA	213087	27940891	27959032	+	213087	0.592593	0.72973	0.0454545	0.159091	0.324324	0.213115	0.693069	0.121212	0.255102	7.32724	2.34941e-13	1.44279e-11	-0.571857	TRUE	3.81572	0.000135785	0.00137426	-0.437967	TRUE	1.87823	0.0603497	0.444029	0.13389	FALSE
chr1	28174821	NA	NA	215788	27940891	27959032	+	215788	0.428571	0.75	0.315217	0.213333	0.31746	0.410526	0.6	0.269461	0.373418	4.20477	2.61344e-05	0.000340421	-0.330539	TRUE	2.94963	0.00318151	0.0180917	-0.226582	TRUE	1.95043	0.0511254	0.412881	0.103957	FALSE
[truncated: 189,171 more rows]

## Sheet: Dnmt3.DML
chr	pos	mm9.symbol	mm9.tsKg	mm9.tsDist	mm9.tsStart	mm9.tsEnd	mm9.tsStrand	mm9.tsRelPos	nB.neg.meth	nB.pos.meth	GC.pos.meth	GC.neg.meth	BMPC.neg.meth	BMPC.pos.meth	nB.neg.v.nB.pos.mu1	nB.neg.v.nB.pos.mu2	nB.neg.v.nB.pos.diff	nB.neg.v.nB.pos.diff.se	nB.neg.v.nB.pos.stat	nB.neg.v.nB.pos.phi1	nB.neg.v.nB.pos.phi2	nB.neg.v.nB.pos.pval	nB.neg.v.nB.pos.fdr	nB.neg.v.nB.pos.sig	GC.neg.v.GC.pos.mu1	GC.neg.v.GC.pos.mu2	GC.neg.v.GC.pos.diff	GC.neg.v.GC.pos.diff.se	GC.neg.v.GC.pos.stat	GC.neg.v.GC.pos.phi1	GC.neg.v.GC.pos.phi2	GC.neg.v.GC.pos.pval	GC.neg.v.GC.pos.fdr	GC.neg.v.GC.pos.sig	BMPC.neg.v.BMPC.pos.mu1	BMPC.neg.v.BMPC.pos.mu2	BMPC.neg.v.BMPC.pos.diff	BMPC.neg.v.BMPC.pos.diff.se	BMPC.neg.v.BMPC.pos.stat	BMPC.neg.v.BMPC.pos.phi1	BMPC.neg.v.BMPC.pos.phi2	BMPC.neg.v.BMPC.pos.pval	BMPC.neg.v.BMPC.pos.fdr	BMPC.neg.v.BMPC.pos.sig
[truncated: 4,404 more rows]
