# Supplementary material for: B cell activation and plasma cell differentiation are inhibited by de novo DNA methylation
Source: Nat Commun. 2018 May 15;9:1900. doi: 10.1038/s41467-018-04234-4 (PMC5953949; doi:10.1038/s41467-018-04234-4)
Supplement: Supplementary file 6 — Supplementary Data 4 [file 41467_2018_4234_MOESM6_ESM.xlsx]

## Sheet: DML
Filename	Name	Consensus	Factor.Name	DBD	Submotif	Cell.Type	IP	Assay	GEO.ID	Source	Symbol	total	nB.v.GC.hyper	nB.v.GC.hypo	nB.v.BMPC.hyper	nB.v.BMPC.hypo	GC.v.BMPC.hyper	GC.v.BMPC.hypo	motif.total	motif.diff	motif.nB.v.GC.hyper	motif.nB.v.GC.hyper.or	motif.nB.v.GC.hyper.p	motif.nB.v.GC.hyper.fdr	motif.nB.v.GC.hypo	motif.nB.v.GC.hypo.or	motif.nB.v.GC.hypo.p	motif.nB.v.GC.hypo.fdr	motif.nB.v.BMPC.hyper	motif.nB.v.BMPC.hyper.or	motif.nB.v.BMPC.hyper.p	motif.nB.v.BMPC.hyper.fdr	motif.nB.v.BMPC.hypo	motif.nB.v.BMPC.hypo.or	motif.nB.v.BMPC.hypo.p	motif.nB.v.BMPC.hypo.fdr	motif.GC.v.BMPC.hyper	motif.GC.v.BMPC.hyper.or	motif.GC.v.BMPC.hyper.p	motif.GC.v.BMPC.hyper.fdr	motif.GC.v.BMPC.hypo	motif.GC.v.BMPC.hypo.or	motif.GC.v.BMPC.hypo.p	motif.GC.v.BMPC.hypo.fdr	nB.neg.v.nB.pos.hyper	nB.neg.v.nB.pos.hypo	GC.neg.v.GC.pos.hyper	GC.neg.v.GC.pos.hypo	BMPC.neg.v.BMPC.pos.hyper
ap1.motif	AP-1(bZIP)/ThioMac-PU.1-ChIP-Seq(GSE21512)/Homer	ATGACTCATC	AP-1	bZIP	canonical	ThioMac	PU.1	ChIP-Seq	GSE21512	Homer	FOS	1658881	6317	133050	3543	135888	12051	4314	43145	NA	95	0.57084	1	1	5938	1.86912	0	0	71	0.765419	0.991033	1	5778	1.76558	7.96713e-299	9.12099e-298	796	2.67941	1.45855e-120	9.68478e-119	127	1.1363	0.0873022	0.276041	101	102	228	2982	69
ap2.motif	AP-2alpha(AP2)/Hela-AP2alpha-ChIP-Seq(GSE31477)/Homer	ATGCCCTGAGGC	AP-2alpha	AP2	canonical	Hela	AP2alpha	ChIP-Seq	GSE31477	Homer	TFAP2A	1658881	6317	133050	3543	135888	12051	4314	107555	NA	502	1.24631	2.50806e-06	2.03092e-05	5322	0.580211	1	1	293	1.30116	1.77693e-05	0.000151267	5187	0.550749	1	1	657	0.830649	0.999999	1	259	0.921067	0.906497	1	101	102	228	2982	69
ap2gamma.motif	AP-2gamma(AP2)/MCF7-TFAP2C-ChIP-Seq(GSE21234)/Homer	SCCTSAGGSCAW	AP-2gamma	AP2	canonical	MCF7	TFAP2C	ChIP-Seq	GSE21234	Homer	TFAP2C	1658881	6317	133050	3543	135888	12051	4314	143894	NA	674	1.25873	2.48334e-08	3.29788e-07	7407	0.6001	1	1	407	1.36745	6.73641e-09	1.07164e-07	7221	0.569262	1	1	924	0.873477	0.999972	1	333	0.880396	0.98902	1	101	102	228	2982	69
ap4.motif	Ap4(bHLH)/AML-Tfap4-ChIP-Seq(GSE45738)/Homer	NAHCAGCTGD	Ap4	bHLH	canonical	AML	Tfap4	ChIP-Seq	GSE45738	Homer	TFAP4	1658881	6317	133050	3543	135888	12051	4314	107352	NA	484	1.20013	9.4046e-05	0.000612221	7778	0.889315	1	1	358	1.62659	1.7544e-16	9.70769e-15	8175	0.918946	1	1	840	1.08352	0.0140381	0.027742	411	1.52391	1.018e-14	2.4141e-13	101	102	228	2982	69
are.motif	ARE(NR)/LNCAP-AR-ChIP-Seq(GSE27824)/Homer	AGAACAGNCTGTTCTT	ARE	NR	canonical	LNCAP	AR	ChIP-Seq	GSE27824	Homer	AR	1658881	6317	133050	3543	135888	12051	4314	20632	NA	46	0.581518	0.999976	1	2037	1.26026	7.29234e-22	1.5928e-21	41	0.929482	0.699689	1	2041	1.23394	1.67073e-18	3.55565e-18	178	1.19207	0.0129603	0.0260777	64	1.19633	0.0904498	0.280916	101	102	228	2982	69
are-fox.motif	FOXA1:AR(Forkhead,NR)/LNCAP-AR-ChIP-Seq(GSE27824)/Homer	AGTAAACAAAAAAGAACANA	FOXA1:AR	Forkhead,NR	canonical	LNCAP	AR	ChIP-Seq	GSE27824	Homer	AR	1658881	6317	133050	3543	135888	12051	4314	4927	NA	4	0.212061	0.999991	1	840	2.36571	2.23144e-94	8.71573e-94	4	0.378918	0.993074	1	790	2.14689	1.61136e-72	5.45889e-72	64	1.80265	1.21136e-05	3.75863e-05	11	0.857831	0.732608	1	101	102	228	2982	69
ar-half.motif	AR-halfsite(NR)/LNCaP-AR-ChIP-Seq(GSE27824)/Homer	CCAGGAACAG	AR-halfsite	NR	canonical	LNCaP	AR	ChIP-Seq	GSE27824	Homer	AR	1658881	6317	133050	3543	135888	12051	4314	416466	NA	1356	0.814815	1	1	38882	1.25567	2.08585e-277	2.16407e-276	923	1.05108	0.10049	0.343945	38939	1.21868	2.49419e-212	1.62367e-211	3584	1.26506	3.65645e-31	4.33551e-30	1127	1.0551	0.0637328	0.229992	101	102	228	2982	69
arnt.motif	Arnt:Ahr(bHLH)/MCF7-Arnt-ChIP-Seq(Lo_et_al.)/Homer	TBGCACGCAA	Arnt:Ahr	bHLH	canonical	MCF7	Arnt	ChIP-Seq	Lo_et_al.	Homer	ARNT	1658881	6317	133050	3543	135888	12051	4314	74641	NA	340	1.20831	0.00053003	0.00308719	3442	0.542574	1	1	196	1.24356	0.0022328	0.0137276	3469	0.53439	1	1	497	0.912409	0.979232	1	141	0.716617	0.999982	1	101	102	228	2982	69
ascl1.motif	Ascl1(bHLH)/NeuralTubes-Ascl1-ChIP-Seq(GSE55840)/Homer	NNVVCAGCTGBN	Ascl1	bHLH	canonical	NeuralTubes	Ascl1	ChIP-Seq	GSE55840	Homer	ASCL1	1658881	6317	133050	3543	135888	12051	4314	168014	NA	764	1.22185	2.35277e-07	2.60373e-06	12023	0.87238	1	1	532	1.5696	6.43377e-20	7.12004e-18	12589	0.898406	1	1	1324	1.09595	0.00101241	0.00238383	666	1.62245	1.34619e-27	7.44893e-26	101	102	228	2982	69
atf1.motif	Atf1(bZIP)/K562-ATF1-ChIP-Seq(GSE31477)/Homer	GATGACGTCA	Atf1	bZIP	canonical	K562	ATF1	ChIP-Seq	GSE31477	Homer	ATF1	1658881	6317	133050	3543	135888	12051	4314	48005	NA	106	0.571743	1	1	4032	1.05317	0.00106187	0.00185548	91	0.884379	0.887765	1	4155	1.06396	9.81925e-05	0.000175268	362	1.03953	0.241773	0.35675	108	0.861336	0.945183	1	101	102	228	2982	69
atf2.motif	Atf2(bZIP)/3T3L1-Atf2-ChIP-Seq(GSE56872)/Homer	NRRTGACGTCAT	Atf2	bZIP	canonical	3T3L1	Atf2	ChIP-Seq	GSE56872	Homer	ATF2	1658881	6317	133050	3543	135888	12051	4314	23840	NA	51	0.557269	0.999998	1	2059	1.08539	0.000249855	0.000445977	45	0.882075	0.816793	1	2079	1.07189	0.00151905	0.00265434	188	1.08757	0.136252	0.217479	54	0.869077	0.86284	1	101	102	228	2982	69
atf3.motif	Atf3(bZIP)/GBM-ATF3-ChIP-Seq(GSE33912)/Homer	DATGASTCATHN	Atf3	bZIP	canonical	GBM	ATF3	ChIP-Seq	GSE33912	Homer	ATF3	1658881	6317	133050	3543	135888	12051	4314	37939	NA	75	0.512392	1	1	5541	2.00317	0	0	67	0.823212	0.952314	1	5350	1.87444	0	0	756	2.89745	1.02773e-130	1.70603e-128	113	1.14968	0.0812707	0.26196	101	102	228	2982	69
atf4.motif	Atf4(bZIP)/MEF-Atf4-ChIP-Seq(GSE35681)/Homer	MTGATGCAAT	Atf4	bZIP	canonical	MEF	Atf4	ChIP-Seq	GSE35681	Homer	ATF4	1658881	6317	133050	3543	135888	12051	4314	14286	NA	26	0.474838	0.999994	1	1558	1.40855	3.26152e-34	8.02093e-34	22	0.718859	0.955472	1	1575	1.39328	1.41244e-32	3.47355e-32	109	1.05116	0.31584	0.455908	38	1.02311	0.46639	0.836981	101	102	228	2982	69
atf7.motif	Atf7(bZIP)/3T3L1-Atf7-ChIP-Seq(GSE56872)/Homer	NGRTGACGTCAY	Atf7	bZIP	canonical	3T3L1	Atf7	ChIP-Seq	GSE56872	Homer	ATF7	1658881	6317	133050	3543	135888	12051	4314	33889	NA	62	0.474326	1	1	2947	1.09431	2.52026e-06	4.64849e-06	68	0.938186	0.714801	1	2969	1.07792	6.77971e-05	0.000121668	276	1.12495	0.0307704	0.0564408	89	1.01011	0.477274	0.847822	101	102	228	2982	69
atoh1.motif	Atoh1(bHLH)/Cerebellum-Atoh1-ChIP-Seq(GSE22111)/Homer	VNAVCAGCTGGC	Atoh1	bHLH	canonical	Cerebellum	Atoh1	ChIP-Seq	GSE22111	Homer	ATOH1	1658881	6317	133050	3543	135888	12051	4314	100393	NA	440	1.16296	0.00151071	0.0086475	7742	0.955704	0.999909	1	313	1.50588	3.70933e-11	1.02625e-09	8166	0.991869	0.755136	1	800	1.10464	0.00392754	0.00852251	395	1.56688	7.53099e-16	2.27299e-14	101	102	228	2982	69
bach1.motif	Bach1(bZIP)/K562-Bach1-ChIP-Seq(GSE31477)/Homer	AWWNTGCTGAGTCAT	Bach1	bZIP	canonical	K562	Bach1	ChIP-Seq	GSE31477	Homer	BACH1	1658881	6317	133050	3543	135888	12051	4314	3061	NA	10	0.857217	0.727002	1	411	1.78105	2.38071e-24	5.3405e-24	11	1.68716	0.0685657	0.26653	399	1.68189	6.96863e-20	1.51215e-19	71	3.25825	1.00638e-16	7.10887e-16	10	1.25767	0.278173	0.607589	101	102	228	2982	69
bach2.motif	Bach2(bZIP)/OCILy7-Bach2-ChIP-Seq(GSE44420)/Homer	TGCTGAGTCA	Bach2	bZIP	canonical	OCILy7	Bach2	ChIP-Seq	GSE44420	Homer	BACH2	1658881	6317	133050	3543	135888	12051	4314	11498	NA	28	0.63701	0.99572	1	1485	1.70871	2.57203e-72	8.89492e-72	17	0.690321	0.955539	1	1411	1.57371	3.70797e-51	1.07048e-50	240	2.95205	4.20794e-45	7.36643e-44	34	1.13858	0.248775	0.558064	101	102	228	2982	69
bapx1.motif	Bapx1(Homeobox)/VertebralCol-Bapx1-ChIP-Seq(GSE36672)/Homer	TTRAGTGSYK	Bapx1	Homeobox	canonical	VertebralCol	Bapx1	ChIP-Seq	GSE36672	Homer	NKX3-2	1658881	6317	133050	3543	135888	12051	4314	230666	NA	549	0.58835	1	1	21147	1.18722	1.03337e-102	4.28847e-102	412	0.814418	0.999973	1	21727	1.19692	6.37984e-115	2.61495e-114	1913	1.16974	3.99256e-10	1.74412e-09	542	0.8894	0.995371	1	101	102	228	2982	69
batf.motif	BATF(bZIP)/Th17-BATF-ChIP-Seq(GSE39756)/Homer	DATGASTCAT	BATF	bZIP	canonical	Th17	BATF	ChIP-Seq	GSE39756	Homer	BATF	1658881	6317	133050	3543	135888	12051	4314	36178	NA	68	0.487118	1	1	5489	2.0964	0	0	63	0.811671	0.958993	1	5213	1.92227	0	0	784	3.168	6.05603e-155	2.0106e-152	106	1.13024	0.117901	0.349492	101	102	228	2982	69
batf3-irf8.motif	IRF:BATF(IRF:bZIP)/pDC-Irf8-ChIP-Seq(GSE66899)/Homer	CTTTCANTATGACTV	IRF:BATF	IRF:bZIP	canonical	pDC	Irf8	ChIP-Seq	GSE66899	Homer	BATF3	1658881	6317	133050	3543	135888	12051	4314	5891	NA	12	0.533093	0.994095	1	1121	2.70949	1.07412e-159	5.94349e-159	10	0.793864	0.805523	1	1109	2.61234	3.44569e-148	1.68231e-147	150	3.60321	7.50717e-38	1.08364e-36	16	1.04471	0.464736	0.836981	101	102	228	2982	69
bcl6.motif	Bcl6(Zf)/Liver-Bcl6-ChIP-Seq(GSE31578)/Homer	NNNCTTTCCAGGAAA	Bcl6	Zf	canonical	Liver	Bcl6	ChIP-Seq	GSE31578	Homer	BCL6	1658881	6317	133050	3543	135888	12051	4314	121076	NA	282	0.592516	1	1	14640	1.64879	0	0	250	0.96418	0.719649	1	14076	1.5292	0	0	1125	1.31066	5.84267e-17	4.21688e-16	314	0.997033	0.528573	0.889767	101	102	228	2982	69
bhlhe40.motif	bHLHE40(bHLH)/HepG2-BHLHE40-ChIP-Seq(GSE31477)/Homer	KCACGTGMCN	bHLHE40	bHLH	canonical	HepG2	BHLHE40	ChIP-Seq	GSE31477	Homer	BHLHE40	1658881	6317	133050	3543	135888	12051	4314	30791	NA	93	0.789438	0.991431	1	1862	0.734451	1	1	60	0.910688	0.780155	1	1960	0.758413	1	1	251	1.12575	0.0364538	0.0656527	69	0.859145	0.906837	1	101	102	228	2982	69
bmal.motif	BMAL1(bHLH)/Liver-Bmal1-ChIP-Seq(GSE39860)/Homer	GNCACGTG	BMAL1	bHLH	canonical	Liver	Bmal1	ChIP-Seq	GSE39860	Homer	ARNTL	1658881	6317	133050	3543	135888	12051	4314	151932	NA	340	0.563242	1	1	13804	1.16297	2.96948e-56	8.88167e-56	322	0.991532	0.566246	1	14134	1.16692	6.93775e-60	2.17296e-59	1428	1.33646	2.86753e-23	2.57303e-22	387	0.977403	0.673348	0.976208	101	102	228	2982	69
bmyb.motif	BMYB(HTH)/Hela-BMYB-ChIP-Seq(GSE27030)/Homer	NHAACBGYYV	BMYB	HTH	canonical	Hela	BMYB	ChIP-Seq	GSE27030	Homer	MYBL2	1658881	6317	133050	3543	135888	12051	4314	128527	NA	357	0.712392	1	1	10134	0.980111	0.969532	1	277	1.00988	0.446633	1	10670	1.01592	0.0676859	0.109618	1030	1.11369	0.000613966	0.0014988	352	1.05803	0.162432	0.429989	101	102	228	2982	69
boris.motif	BORIS(Zf)/K562-CTCFL-ChIP-Seq(GSE32465)/Homer	CNNBRGCGCCCCCTGSTGGC	BORIS	Zf	canonical	K562	CTCFL	ChIP-Seq	GSE32465	Homer	CTCFL	1658881	6317	133050	3543	135888	12051	4314	28521	NA	198	1.8557	4.28321e-15	9.48017e-14	995	0.410134	1	1	64	1.05173	0.362098	0.924743	907	0.363879	1	1	89	0.423511	1	1	55	0.737694	0.991804	1	101	102	228	2982	69
brachyury.motif	Brachyury(T-box)/Mesoendoderm-Brachyury-ChIP-exo(GSE54963)/Homer	ANTTMRCASBNNNGTGYKAAN	Brachyury	T-box	canonical	Mesoendoderm	Brachyury	ChIP-exo	GSE54963	Homer	T	1658881	6317	133050	3543	135888	12051	4314	18488	NA	44	0.62145	0.999723	1	1932	1.34325	4.64506e-32	1.12566e-31	29	0.731821	0.965936	1	1980	1.34936	1.19694e-33	2.98785e-33	180	1.34877	8.55307e-05	0.000229002	66	1.37986	0.00774767	0.0414875	101	102	228	2982	69
brn1.motif	Brn1(POU,Homeobox)/NPC-Brn1-ChIP-Seq(GSE35496)/Homer	TATGCWAATBAV	Brn1	POU,Homeobox	canonical	NPC	Brn1	ChIP-Seq	GSE35496	Homer	POU3F3	1658881	6317	133050	3543	135888	12051	4314	17582	NA	22	0.325418	1	1	2877	2.27117	4.0123e-290	4.44028e-289	46	1.22855	0.0986183	0.341055	2843	2.18667	9.74514e-264	8.74429e-263	365	2.95628	2.32823e-67	5.52123e-66	48	1.05053	0.387069	0.75122	101	102	228	2982	69
brn2.motif	Brn2(POU,Homeobox)/NPC-Brn2-ChIP-Seq(GSE35496)/Homer	ATGAATATTC	Brn2	POU,Homeobox	canonical	NPC	Brn2	ChIP-Seq	GSE35496	Homer	POU3F2	1658881	6317	133050	3543	135888	12051	4314	4321	NA	3	0.181367	0.99999	1	613	1.90012	2.26598e-42	6.06698e-42	4	0.432267	0.982142	1	640	1.95317	2.57173e-47	7.17491e-47	47	1.50468	0.00528221	0.0112139	15	1.33722	0.163188	0.429989	101	102	228	2982	69
bzip-irf.motif	bZIP:IRF(bZIP,IRF)/Th17-BatF-ChIP-Seq(GSE39756)/Homer	NAGTTTCABTHTGACTNW	bZIP:IRF	bZIP,IRF	canonical	Th17	BatF	ChIP-Seq	GSE39756	Homer	BATF	1658881	6317	133050	3543	135888	12051	4314	26089	NA	27	0.267913	1	1	4708	2.58117	0	0	34	0.6059	0.999356	1	4500	2.38189	0	0	494	2.70741	4.56588e-78	1.37806e-76	74	1.09256	0.240987	0.558064	101	102	228	2982	69
cdx2.motif	Cdx2(Homeobox)/mES-Cdx2-ChIP-Seq(GSE14586)/Homer	GTCATAAAAN	Cdx2	Homeobox	canonical	mES	Cdx2	ChIP-Seq	GSE14586	Homer	CDX2	1658881	6317	133050	3543	135888	12051	4314	44256	NA	69	0.401977	1	1	5365	1.60646	1.93787e-200	1.26151e-199	61	0.638648	0.999921	1	5513	1.61996	4.31e-212	2.75177e-211	365	1.14069	0.00822919	0.0169695	112	0.972367	0.627943	0.971326	101	102	228	2982	69
cdx4.motif	CDX4(Homeobox)/ZebrafishEmbryos-Cdx4.Myc-ChIP-Seq(GSE48254)/Homer	NGYCATAAAWCH	CDX4	Homeobox	canonical	ZebrafishEmbryos	Cdx4.Myc	ChIP-Seq	GSE48254	Homer	CDX4	1658881	6317	133050	3543	135888	12051	4314	60770	NA	117	0.495287	1	1	6925	1.50098	2.03628e-192	1.27556e-191	105	0.802816	0.990017	1	6995	1.48273	2.34954e-183	1.41827e-182	554	1.26965	7.20349e-08	2.68715e-07	154	0.973453	0.639532	0.971326	101	102	228	2982	69
cebp.motif	CEBP(bZIP)/ThioMac-CEBPb-ChIP-Seq(GSE21512)/Homer	ATTGCGCAAC	CEBP	bZIP	canonical	ThioMac	CEBPb	ChIP-Seq	GSE21512	Homer	CEBPB	1658881	6317	133050	3543	135888	12051	4314	41032	NA	75	0.47279	1	1	4122	1.2897	1.12777e-49	3.31345e-49	71	0.805959	0.97141	1	4280	1.31513	7.23009e-59	2.22258e-58	331	1.11449	0.0296821	0.054747	109	1.02212	0.42423	0.790211	101	102	228	2982	69
cebp-ap1.motif	CEBP:AP1(bZIP)/ThioMac-CEBPb-ChIP-Seq(GSE21512)/Homer	NATGTTGCAA	CEBP:AP1	bZIP	canonical	ThioMac	CEBPb	ChIP-Seq	GSE21512	Homer	CEBPB	1658881	6317	133050	3543	135888	12051	4314	41680	NA	98	0.610506	1	1	4815	1.51655	1.42135e-142	6.83895e-142	80	0.896143	0.847131	1	4885	1.50615	5.41663e-140	2.60626e-139	423	1.41566	1.82977e-11	9.06694e-11	122	1.12959	0.102371	0.311808	101	102	228	2982	69
cebp-cebp.motif	CEBP:CEBP(bZIP)/MEF-Chop-ChIP-Seq(GSE35681)/Homer	NTNATGCAAYMNNHTGMAAY	CEBP:CEBP	bZIP	canonical	MEF	Chop	ChIP-Seq	GSE35681	Homer	CEBPB	1658881	6317	133050	3543	135888	12051	4314	7275	NA	9	0.323077	0.99999	1	992	1.81674	2.71611e-59	8.34953e-59	11	0.706599	0.906149	1	1023	1.84017	3.07611e-63	9.91522e-63	86	1.63931	1.53755e-05	4.68318e-05	24	1.27096	0.14571	0.40313	101	102	228	2982	69
chop.motif	Chop(bZIP)/MEF-Chop-ChIP-Seq(GSE35681)/Homer	ATTGCATCAT	Chop	bZIP	canonical	MEF	Chop	ChIP-Seq	GSE35681	Homer	DDIT3	1658881	6317	133050	3543	135888	12051	4314	10406	NA	16	0.401352	0.999994	1	1264	1.59122	3.63525e-48	1.05869e-47	18	0.808601	0.843477	1	1270	1.56324	4.39389e-45	1.17643e-44	91	1.20715	0.0452811	0.0787084	27	0.997735	0.530644	0.889767	101	102	228	2982	69
chr.motif	CHR(?)/Hela-CellCycle-Expression/Homer	CGGTTTCAAA	CHR	?	canonical	Hela	CellCycle	Expression	NA	Homer		1658881	6317	133050	3543	135888	12051	4314	38027	NA	47	0.318657	1	1	4661	1.62386	1.97299e-182	1.19097e-181	61	0.746304	0.992195	1	4877	1.67302	4.93428e-212	3.09091e-211	357	1.30409	1.26428e-06	4.37231e-06	94	0.949314	0.704655	0.995513	101	102	228	2982	69
clock.motif	CLOCK(bHLH)/Liver-Clock-ChIP-Seq(GSE39860)/Homer	GHCACGTG	CLOCK	bHLH	canonical	Liver	Clock	ChIP-Seq	GSE39860	Homer	CLOCK	1658881	6317	133050	3543	135888	12051	4314	49403	NA	121	0.635323	1	1	3535	0.880653	1	1	99	0.936364	0.753628	1	3730	0.912908	1	1	440	1.23667	1.33075e-05	4.09081e-05	124	0.964048	0.668185	0.975287	101	102	228	2982	69
cMyc.lncap.motif	c-Myc(bHLH)/LNCAP-cMyc-ChIP-Seq(Unpublished)/Homer	NCCACGTG	c-Myc	bHLH	canonical	LNCAP	cMyc	ChIP-Seq	Unpublished	Homer	MYC	1658881	6317	133050	3543	135888	12051	4314	56109	NA	307	1.46166	5.30552e-10	8.38778e-09	2490	0.52365	1	1	132	1.10568	0.139405	0.432548	2646	0.545851	1	1	349	0.851004	0.998875	1	144	0.986394	0.575755	0.927917	101	102	228	2982	69
cmyc.motif	c-Myc(bHLH)/mES-cMyc-ChIP-Seq(GSE11431)/Homer	GNCCACGTGG	c-Myc	bHLH	canonical	mES	cMyc	ChIP-Seq	GSE11431	Homer	MYC	1658881	6317	133050	3543	135888	12051	4314	46789	NA	128	0.711794	0.999974	1	3506	0.927009	0.999992	1	96	0.959485	0.669066	1	3519	0.909124	1	1	412	1.22158	6.17597e-05	0.000172304	107	0.876025	0.921097	1	101	102	228	2982	69
couptf2.motif	COUP-TFII(NR)/Artia-Nr2f2-ChIP-Seq(GSE46497)/Homer	AGRGGTCA	COUP-TFII	NR	canonical	Artia	Nr2f2	ChIP-Seq	GSE46497	Homer	NR2F2	1658881	6317	133050	3543	135888	12051	4314	143890	NA	454	0.814695	0.999993	1	12760	1.12821	1.40452e-34	3.50602e-34	295	0.95619	0.77712	1	12720	1.09585	8.11528e-21	1.78429e-20	1176	1.1397	1.59854e-05	4.82468e-05	381	1.02001	0.363858	0.714797	101	102	228	2982	69
cre.motif	CRE(bZIP)/Promoter/Homer	CGGTGACGTCAC	CRE	bZIP	canonical	NA	NA	Promoter Enrichment	NA	Homer	CREB1	1658881	6317	133050	3543	135888	12051	4314	22982	NA	56	0.63578	0.999884	1	1182	0.61843	1	1	43	0.874283	0.82784	1	1197	0.612419	1	1	143	0.853894	0.974332	1	38	0.63197	0.999012	1	101	102	228	2982	69
crx.motif	CRX(Homeobox)/Retina-Crx-ChIP-Seq(GSE20012)/Homer	GCTAATCC	CRX	Homeobox	canonical	Retina	Crx	ChIP-Seq	GSE20012	Homer	CRX	1658881	6317	133050	3543	135888	12051	4314	210076	NA	561	0.671287	1	1	21067	1.33058	1.48786e-271	1.37214e-270	394	0.862666	0.997712	1	22054	1.37555	0	0	1789	1.20403	8.72072e-13	4.82546e-12	592	1.09724	0.0200136	0.0910207	101	102	228	2982	69
ctcf.motif	CTCF(Zf)/CD4+-CTCF-ChIP-Seq(Barski_et_al.)/Homer	ATAGTGCCACCTGGTGGCCA	CTCF	CTCF	canonical	CD4+	CTCF	ChIP-Seq	Barski_et_al.	Homer	CTCF	1658881	6317	133050	3543	135888	12051	4314	14452	NA	58	1.05466	0.361617	1	680	0.564034	1	1	24	0.775659	0.913179	1	638	0.515366	1	1	57	0.538933	1	1	27	0.716104	0.970699	1	101	102	228	2982	69
ctcf-mys.motif	CTCF-SatelliteElement(Zf?)/CD4+-CTCF-ChIP-Seq(Barski_et_al.)/Homer	TGCAGTTCCAANAGTGGCCA	CTCF-SatelliteElement	Zf?	canonical	CD4+	CTCF	ChIP-Seq	Barski_et_al.	Homer	CTCF	1658881	6317	133050	3543	135888	12051	4314	1316	NA	1	0.198814	0.993414	1	124	1.19317	0.036541	0.0597616	3	1.06755	0.533371	1	117	1.09372	0.189912	0.301678	9	0.940962	0.616316	0.811119	3	0.87623	0.665008	0.975287	101	102	228	2982	69
cux2.motif	Cux2(Homeobox)/Liver-Cux2-ChIP-Seq(GSE35985)/Homer	HNRAATCAAT	Cux2	Homeobox	canonical	Liver	Cux2	ChIP-Seq	GSE35985	Homer	CUX2	1658881	6317	133050	3543	135888	12051	4314	46896	NA	77	0.423215	1	1	5189	1.44412	1.18977e-121	5.48618e-121	69	0.682254	0.999646	1	5521	1.51651	3.12028e-162	1.59375e-161	354	1.04061	0.23836	0.353284	84	0.682026	0.999905	1	101	102	228	2982	69
dmc1.motif	Mouse_Recombination_Hotspot(Zf)/Testis-DMC1-ChIP-Seq(GSE24438)/Homer	ACTYKNATTCGTGNTACTTC	Mouse_Recombination_Hotspot	Zf	canonical	Testis	DMC1	ChIP-Seq	GSE24438	Homer	DMC1	1658881	6317	133050	3543	135888	12051	4314	3908	NA	5	0.334611	0.999087	1	484	1.62333	4.06265e-21	8.75844e-21	3	0.358393	0.989638	1	490	1.6089	1.16093e-20	2.53571e-20	31	1.09291	0.335859	0.480626	4	0.392405	0.990948	1	101	102	228	2982	69
dmrt1.motif	DMRT1(DM)/Testis-DMRT1-ChIP-Seq(GSE64892)/Homer	TWGHWACAWTGTWDC	DMRT1	DM	canonical	Testis	DMRT1	ChIP-Seq	GSE64892	Homer	DMRT1	1658881	6317	133050	3543	135888	12051	4314	12359	NA	22	0.46466	0.999985	1	1724	1.87023	5.78986e-110	2.52926e-109	13	0.490104	0.998619	1	1782	1.90015	2.21671e-118	9.31578e-118	111	1.24068	0.0160579	0.0313601	48	1.50092	0.0050924	0.0307396	101	102	228	2982	69
dmrt6.motif	DMRT6(DM)/Testis-DMRT6-ChIP-Seq(GSE60440)/Homer	YDGHTACAWTGTADC	DMRT6	DM	canonical	Testis	DMRT6	ChIP-Seq	GSE60440	Homer	DMRTB1	1658881	6317	133050	3543	135888	12051	4314	10666	NA	19	0.46525	0.999947	1	1461	1.82927	6.6816e-88	2.43768e-87	10	0.43687	0.999108	1	1527	1.88267	2.5612e-99	9.55415e-99	85	1.09848	0.20915	0.319989	42	1.52127	0.00667617	0.0363359	101	102	228	2982	69
dr0.motif	RAR:RXR(NR),DR5/ES-RAR-ChIP-Seq(GSE56893)/Homer	AGGTCAAGGTCA	RAR:RXR	NR	DR5	ES	RAR	ChIP-Seq	GSE56893	Homer	RARA	1658881	6317	133050	3543	135888	12051	4314	12402	NA	23	0.484197	0.999969	1	1238	1.27427	3.29383e-15	6.79224e-15	18	0.677451	0.966823	1	1250	1.25862	5.07577e-14	1.02753e-13	124	1.38405	0.000370743	0.000946821	27	0.835774	0.846233	1	101	102	228	2982	69
dr5.motif	RAR:RXR(NR),DR5/ES-RAR-ChIP-Seq(GSE56893)/Homer	RGGTCADNNAGAGGTCAV	RAR:RXR	NR	DR5	ES	RAR	ChIP-Seq	GSE56893	Homer	RARA	1658881	6317	133050	3543	135888	12051	4314	2121	NA	10	1.23963	0.292647	1	199	1.18766	0.0129487	0.0219334	3	0.661489	0.830244	1	188	1.09014	0.138261	0.221751	24	1.5651	0.0249712	0.0465755	4	0.72442	0.80063	1	101	102	228	2982	69
e2a.motif	E2A(bHLH)/proBcell-E2A-ChIP-Seq(GSE21978)/Homer	ANACAGCTGC	E2A	bHLH	canonical	proBcell	E2A	ChIP-Seq	GSE21978	Homer	TCF3	1658881	6317	133050	3543	135888	12051	4314	155391	NA	676	1.16018	0.000186892	0.00117072	11274	0.887629	1	1	486	1.53989	3.13481e-17	2.08152e-15	11764	0.910188	1	1	1274	1.14497	4.07371e-06	1.33908e-05	587	1.52586	1.04546e-19	4.95847e-18	101	102	228	2982	69
e2f.motif	E2F(E2F)/Hela-CellCycle-Expression/Homer	TTCGCGCGAAAA	E2F	E2F	canonical	Hela	CellCycle	Expression	NA	Homer		1658881	6317	133050	3543	135888	12051	4314	9917	NA	124	3.35876	5.17711e-29	2.45543e-27	266	0.314713	1	1	27	1.27762	0.124789	0.402241	310	0.360192	1	1	24	0.330199	1	1	37	1.44005	0.0214896	0.0964128	101	102	228	2982	69
e2f1.motif	E2F1(E2F)/Hela-E2F1-ChIP-Seq(GSE22478)/Homer	CWGGCGGGAA	E2F1	E2F	canonical	Hela	E2F1	ChIP-Seq	GSE22478	Homer	E2F1	1658881	6317	133050	3543	135888	12051	4314	38579	NA	309	2.16948	1.46287e-32	9.71345e-31	515	0.151879	1	1	80	0.970186	0.620675	1	568	0.163983	1	1	57	0.198384	1	1	98	0.976211	0.606858	0.964004	101	102	228	2982	69
e2f4.motif	E2F4(E2F)/K562-E2F4-ChIP-Seq(GSE31477)/Homer	GGCGGGAAAH	E2F4	E2F	canonical	K562	E2F4	ChIP-Seq	GSE31477	Homer	E2F4	1658881	6317	133050	3543	135888	12051	4314	76608	NA	499	1.77653	4.17194e-30	2.30847e-28	1504	0.220848	1	1	157	0.957592	0.713004	1	1718	0.247596	1	1	180	0.311561	1	1	183	0.914758	0.888828	1	101	102	228	2982	69
e2f6.motif	E2F6(E2F)/Hela-E2F6-ChIP-Seq(GSE31477)/Homer	GGCGGGAARN	E2F6	E2F	canonical	Hela	E2F6	ChIP-Seq	GSE31477	Homer	E2F6	1658881	6317	133050	3543	135888	12051	4314	81382	NA	642	2.20225	1.85002e-65	3.07104e-63	1658	0.22889	1	1	196	1.13544	0.0476162	0.190465	1722	0.23255	1	1	199	0.32381	1	1	200	0.942195	0.803439	1	101	102	228	2982	69
e2f7.motif	E2F7(E2F)/Hela-E2F7-ChIP-Seq(GSE32673)/Homer	VDTTTCCCGCCA	E2F7	E2F	canonical	Hela	E2F7	ChIP-Seq	GSE32673	Homer	E2F7	1658881	6317	133050	3543	135888	12051	4314	17261	NA	89	1.36095	0.00340029	0.0188149	222	0.147996	1	1	31	0.839198	0.855315	1	274	0.179125	1	1	18	0.141378	1	1	25	0.553712	0.999556	1	101	102	228	2982	69
e47.motif	E2A(bHLH),near_PU.1/Bcell-PU.1-ChIP-Seq(GSE21512)/Homer	NNCACCTGCN	E2A	bHLH	near_PU.1	Bcell	PU.1	ChIP-Seq	GSE21512	Homer	Spi1	1658881	6317	133050	3543	135888	12051	4314	157140	NA	499	0.819067	0.999995	1	12195	0.961324	0.999969	1	380	1.14849	0.00654373	0.0350406	12542	0.969286	0.99933	1	1337	1.19423	1.36566e-09	5.66748e-09	504	1.26504	8.37592e-07	1.11232e-05	101	102	228	2982	69
ebf.motif	EBF(EBF)/proBcell-EBF-ChIP-Seq(GSE21978)/Homer	GGTCCCTAGGGA	EBF	EBF	canonical	proBcell	EBF	ChIP-Seq	GSE21978	Homer	EBF1	1658881	6317	133050	3543	135888	12051	4314	19526	NA	64	0.85885	0.900027	1	1850	1.20309	1.18943e-13	2.39329e-13	166	4.15382	7.39025e-49	2.45356e-46	1501	0.932554	0.995597	1	500	3.70361	3.51545e-124	2.91782e-122	19	0.370813	1	1	101	102	228	2982	69
ebf-old.motif	EBF1(EBF)/Near-E2A-ChIP-Seq(GSE21512)/Homer	GTCCCCAGGGGA	EBF1	EBF	canonical	Near	E2A	ChIP-Seq	GSE21512	Homer	TCF3	1658881	6317	133050	3543	135888	12051	4314	103881	NA	422	1.0719	0.0896596	0.425243	7902	0.940644	1	1	431	2.07763	1.28173e-38	2.12768e-36	7321	0.841214	1	1	1240	1.72558	4.74806e-64	1.0509e-62	215	0.784701	0.99985	1	101	102	228	2982	69
ebna1.motif	EBNA1(EBV-virus)/Raji-EBNA1-ChIP-Seq(GSE30709)/Homer	GGYAGCAYDTGCTDCCCNNN	EBNA1	EBV-virus	canonical	Raji	EBNA1	ChIP-Seq	GSE30709	Homer	EBNA1	1658881	6317	133050	3543	135888	12051	4314	1444	NA	3	0.544418	0.912052	1	153	1.35952	0.000316286	0.000558548	7	2.27842	0.037686	0.162399	156	1.35786	0.000296911	0.000521559	15	1.43495	0.110594	0.179108	4	1.06541	0.517576	0.881206	101	102	228	2982	69
ebox.motif	E-box(bHLH)/Promoter/Homer	CCGGTCACGTGA	E-box	bHLH	canonical	NA	NA	Promoter Enrichment	NA	Homer		1658881	6317	133050	3543	135888	12051	4314	9035	NA	17	0.491801	0.999639	1	437	0.581523	1	1	15	0.776015	0.865854	1	449	0.584749	1	1	63	0.959358	0.645122	0.842971	15	0.636543	0.975498	1	101	102	228	2982	69
egr1.motif	Egr1(Zf)/K562-Egr1-ChIP-Seq(GSE32465)/Homer	TGCGTGGGYG	Egr1	Zf	canonical	K562	Egr1	ChIP-Seq	GSE32465	Homer	EGR1	1658881	6317	133050	3543	135888	12051	4314	89562	NA	430	1.28121	9.65895e-07	9.1622e-06	4182	0.547497	1	1	193	1.00951	0.459625	1	4054	0.516956	1	1	586	0.894904	0.996226	1	177	0.749177	0.999962	1	101	102	228	2982	69
egr2.motif	Egr2(Zf)/Thymocytes-Egr2-ChIP-Seq(GSE34254)/Homer	NGCGTGGGCGGR	Egr2	Zf	canonical	Thymocytes	Egr2	ChIP-Seq	GSE34254	Homer	EGR2	1658881	6317	133050	3543	135888	12051	4314	26377	NA	113	1.12784	0.113498	0.523351	1225	0.554448	1	1	50	0.885715	0.820195	1	1112	0.489113	1	1	196	1.02343	0.384193	0.538194	34	0.490985	0.999999	1	101	102	228	2982	69
ehf.motif	EHF(ETS)/LoVo-EHF-ChIP-Seq(GSE49402)/Homer	AVCAGGAAGT	EHF	ETS	canonical	LoVo	EHF	ChIP-Seq	GSE49402	Homer	EHF	1658881	6317	133050	3543	135888	12051	4314	127150	NA	601	1.26789	4.78753e-08	6.1133e-07	9692	0.942058	1	1	392	1.50019	4.10361e-13	1.33728e-11	9862	0.937867	1	1	1010	1.10279	0.001785	0.00411542	343	1.04067	0.247351	0.558064	101	102	228	2982	69
eklf.motif	EKLF(Zf)/Erythrocyte-Klf1-ChIP-Seq(GSE20478)/Homer	NTGGGTGTGGCC	EKLF	Zf	canonical	Erythrocyte	Klf1	ChIP-Seq	GSE20478	Homer	KLF1	1658881	6317	133050	3543	135888	12051	4314	16088	NA	42	0.682637	0.996285	1	1338	1.04071	0.0849802	0.136958	31	0.901148	0.741107	1	1554	1.20064	1.5547e-11	3.07238e-11	110	0.940252	0.751692	0.959853	81	1.9588	4.16409e-08	6.28399e-07	101	102	228	2982	69
elf1.motif	ELF1(ETS)/Jurkat-ELF1-ChIP-Seq(SRA014231)/Homer	AACCGGAAGT	ELF1	ETS	canonical	Jurkat	ELF1	ChIP-Seq	SRA014231	Homer	ELF1	1658881	6317	133050	3543	135888	12051	4314	110793	NA	555	1.3476	7.039e-11	1.22997e-09	5102	0.535798	1	1	318	1.37886	9.70695e-08	1.25146e-06	5291	0.544334	1	1	683	0.838496	0.999998	1	270	0.932737	0.872846	1	101	102	228	2982	69
elf5.motif	ELF5(ETS)/T47D-ELF5-ChIP-Seq(GSE30407)/Homer	ACVAGGAAGT	ELF5	ETS	canonical	T47D	ELF5	ChIP-Seq	GSE30407	Homer	ELF5	1658881	6317	133050	3543	135888	12051	4314	71141	NA	254	0.934754	0.860977	1	5208	0.902011	1	1	190	1.26538	0.00126912	0.00826171	5287	0.895727	1	1	536	1.03918	0.198895	0.307131	175	0.943491	0.78415	1	101	102	228	2982	69
elk1.motif	Elk1(ETS)/Hela-Elk1-ChIP-Seq(GSE31477)/Homer	HACTTCCGGY	Elk1	ETS	canonical	Hela	Elk1	ChIP-Seq	GSE31477	Homer	ELK1	1658881	6317	133050	3543	135888	12051	4314	144933	NA	466	0.831398	0.999961	1	6254	0.493364	1	1	347	1.13446	0.0149497	0.0738391	6590	0.510127	1	1	916	0.858401	0.999997	1	323	0.845047	0.99864	1	101	102	228	2982	69
elk4.motif	Elk4(ETS)/Hela-Elk4-ChIP-Seq(GSE31477)/Homer	NRYTTCCGGY	Elk4	ETS	canonical	Hela	Elk4	ChIP-Seq	GSE31477	Homer	ELK4	1658881	6317	133050	3543	135888	12051	4314	157127	NA	468	0.764064	1	1	8351	0.619862	1	1	360	1.08119	0.0858401	0.30644	8694	0.632977	1	1	982	0.846939	1	1	381	0.925683	0.929507	1	101	102	228	2982	69
eomes.motif	Eomes(T-box)/H9-Eomes-ChIP-Seq(GSE26097)/Homer	ATTAACACCT	Eomes	T-box	canonical	H9	Eomes	ChIP-Seq	GSE26097	Homer	EOMES	1658881	6317	133050	3543	135888	12051	4314	155341	NA	358	0.58052	1	1	16712	1.43744	0	0	301	0.898429	0.965918	1	17550	1.49088	0	0	1470	1.34797	4.3367e-25	4.11367e-24	521	1.33059	2.17266e-09	4.24308e-08	101	102	228	2982	69
ere.motif	ERE(NR),IR3/MCF7-ERa-ChIP-Seq(Unpublished)/Homer	AAGGTCACNGTGACC	ERE	NR	IR3	MCF7	ERa	ChIP-Seq	Unpublished	Homer	ESR1	1658881	6317	133050	3543	135888	12051	4314	20795	NA	57	0.716486	0.996418	1	1711	1.02856	0.136764	0.219351	47	1.05912	0.367929	0.932461	1794	1.05899	0.0113748	0.0190728	188	1.25063	0.00187059	0.004283	65	1.20569	0.0796198	0.259155	101	102	228	2982	69
erg.motif	ERG(ETS)/VCaP-ERG-ChIP-Seq(GSE14097)/Homer	ACAGGAAGTG	ERG	ETS	canonical	VCaP	ERG	ChIP-Seq	GSE14097	Homer	ERG	1658881	6317	133050	3543	135888	12051	4314	162358	NA	625	1.01215	0.393552	1	11434	0.856492	1	1	452	1.34884	6.00138e-09	1.04866e-07	11536	0.844007	1	1	1272	1.08838	0.00251941	0.00561371	464	1.11117	0.0180791	0.0857464	101	102	228	2982	69
erra.motif	Erra(NR)/HepG2-Erra-ChIP-Seq(GSE31477)/Homer	CAAAGGTCAG	Erra	NR	canonical	HepG2	Erra	ChIP-Seq	GSE31477	Homer	ESRRA	1658881	6317	133050	3543	135888	12051	4314	227050	NA	651	0.723769	1	1	19932	1.12193	9.58187e-46	2.69591e-45	472	0.969176	0.743347	1	19790	1.08213	1.12301e-22	2.50227e-22	1776	1.09075	0.000446071	0.0011135	624	1.06662	0.072175	0.249605	101	102	228	2982	69
es.motif	Unknown-ESC-element(?)/mES-Nanog-ChIP-Seq(GSE11724)/Homer	CACAGCAGGGGG	Unknown-ESC-element	?	canonical	mES	Nanog	ChIP-Seq	GSE11724	Homer	NANOG	1658881	6317	133050	3543	135888	12051	4314	47157	NA	236	1.32806	2.4086e-05	0.00017014	3167	0.821357	1	1	148	1.49144	4.30288e-06	4.32896e-05	3303	0.840241	1	1	353	1.0316	0.290457	0.422946	155	1.27466	0.00235637	0.0170069	101	102	228	2982	69
esrrb.motif	Esrrb(NR)/mES-Esrrb-ChIP-Seq(GSE11431)/Homer	GTGACCTTGA	Esrrb	NR	canonical	mES	Esrrb	ChIP-Seq	GSE11431	Homer	ESRRB	1658881	6317	133050	3543	135888	12051	4314	53469	NA	148	0.719552	0.999986	1	5342	1.28435	2.25169e-61	6.98656e-61	104	0.90782	0.846046	1	5257	1.23102	7.36435e-43	1.94045e-42	509	1.32721	1.33962e-09	5.62981e-09	130	0.932739	0.793896	1	101	102	228	2982	69
ets.motif	ETS(ETS)/Promoter/Homer	AACCGGAAGT	ETS	ETS	canonical	NA	NA	Promoter Enrichment	NA	Homer		1658881	6317	133050	3543	135888	12051	4314	62753	NA	323	1.37253	7.21837e-08	8.26379e-07	2899	0.545551	1	1	191	1.45066	1.27344e-06	1.50994e-05	2917	0.536424	1	1	411	0.897422	0.986196	1	159	0.97326	0.642208	0.971326	101	102	228	2982	69
ets1.motif	ETS1(ETS)/Jurkat-ETS1-ChIP-Seq(GSE17954)/Homer	ACAGGAAGTG	ETS1	ETS	canonical	Jurkat	ETS1	ChIP-Seq	GSE17954	Homer	ETS1	1658881	6317	133050	3543	135888	12051	4314	115007	NA	511	1.1823	0.000214301	0.00131755	7252	0.758659	1	1	349	1.46823	5.78828e-11	1.37265e-09	7380	0.755221	1	1	871	1.0462	0.104223	0.171298	305	1.02136	0.36962	0.721845	101	102	228	2982	69
ets-distal.motif	Ets1-distal(ETS)/CD4+-PolII-ChIP-Seq(Barski_et_al.)/Homer	AACAGGAAGT	Ets1-distal	ETS	canonical	CD4+	PolII	ChIP-Seq	Barski_et_al.	Homer	Pol2ra	1658881	6317	133050	3543	135888	12051	4314	21024	NA	91	1.13926	0.120893	0.549817	1769	1.05434	0.0182684	0.0304779	77	1.73339	7.07631e-06	6.18246e-05	1822	1.06434	0.00628553	0.0107015	215	1.41938	9.04001e-07	3.19285e-06	92	1.70064	2.12029e-06	2.42736e-05	101	102	228	2982	69
ets-ebox.motif	ETS:E-box(ETS,bHLH)/HPC7-Scl-ChIP-Seq(GSE22178)/Homer	AGGAAACAGCTG	ETS:E-box	ETS,bHLH	canonical	HPC7	Scl	ChIP-Seq	GSE22178	Homer	Tal1	1658881	6317	133050	3543	135888	12051	4314	6340	NA	33	1.37073	0.0491168	0.247073	521	1.0269	0.287576	0.450355	14	1.03413	0.486371	1	529	1.02037	0.335299	0.525091	62	1.35138	0.0139132	0.0276598	24	1.4599	0.047803	0.180348	101	102	228	2982	69
ets-runx.motif	ETS:RUNX(ETS,Runt)/Jurkat-RUNX1-ChIP-Seq(GSE17954)/Homer	ACAGGATGTGGT	ETS:RUNX	ETS,Runt	canonical	Jurkat	RUNX1	ChIP-Seq	GSE17954	Homer	RUNX1	1658881	6317	133050	3543	135888	12051	4314	8565	NA	30	0.919144	0.701106	1	528	0.752406	1	1	28	1.53659	0.0203584	0.095197	543	0.757647	1	1	41	0.656134	0.998342	1	33	1.48712	0.0193086	0.0890341	101	102	228	2982	69
etv1.motif	ETV1(ETS)/GIST48-ETV1-ChIP-Seq(GSE22441)/Homer	AACCGGAAGT	ETV1	ETS	canonical	GIST48	ETV1	ChIP-Seq	GSE22441	Homer	ETV1	1658881	6317	133050	3543	135888	12051	4314	195542	NA	869	1.19454	1.07193e-06	9.88553e-06	11543	0.69279	1	1	541	1.34959	3.35113e-10	6.95359e-09	11853	0.696757	1	1	1353	0.946077	0.973721	1	539	1.06872	0.0790179	0.259155	101	102	228	2982	69
etv2.motif	Etv2(ETS)/ES-ER71-ChIP-Seq(GSE59402)/Homer(0.967)	NNAYTTCCTGHN	Etv2	ETS	canonical	ES	ER71	ChIP-Seq	GSE59402	Homer(0.967)	ETV2	1658881	6317	133050	3543	135888	12051	4314	91899	NA	426	1.23411	2.64893e-05	0.000177985	6413	0.853214	1	1	301	1.58499	4.43074e-13	1.33728e-11	6505	0.846439	1	1	779	1.17992	7.4358e-06	2.37374e-05	303	1.28903	2.21991e-05	0.000216768	101	102	228	2982	69
ews-erg.motif	EWS:ERG-fusion(ETS)/CADO_ES1-EWS:ERG-ChIP-Seq(SRA014231)/Homer	ATTTCCTGTN	EWS:ERG-fusion	ETS	canonical	CADO_ES1	EWS:ERG	ChIP-Seq	SRA014231	Homer		1658881	6317	133050	3543	135888	12051	4314	50142	NA	192	1.00575	0.479008	1	4807	1.22409	1.40117e-37	3.55107e-37	166	1.579	4.72924e-08	6.54211e-07	4786	1.18931	2.94727e-28	6.84261e-28	513	1.43088	3.71773e-14	2.42017e-13	168	1.30107	0.00073309	0.0057949	101	102	228	2982	69
ews-fli1.motif	EWS:FLI1-fusion(ETS)/SK_N_MC-EWS:FLI1-ChIP-Seq(SRA014231)/Homer	AACAGGAAAT	EWS:FLI1-fusion	ETS	canonical	SK_N_MC	EWS:FLI1	ChIP-Seq	SRA014231	Homer		1658881	6317	133050	3543	135888	12051	4314	69344	NA	230	0.86569	0.986621	1	4260	0.742392	1	1	203	1.39433	6.7864e-06	6.08942e-05	4350	0.741866	1	1	542	1.0801	0.043506	0.0764232	182	1.00968	0.460007	0.834549	101	102	228	2982	69
fli.motif	Fli1(ETS)/CD8-FLI-ChIP-Seq(GSE20898)/Homer	NRYTTCCGGH	Fli1	ETS	canonical	CD8	FLI	ChIP-Seq	GSE20898	Homer	FLI1	1658881	6317	133050	3543	135888	12051	4314	183054	NA	620	0.876974	0.999234	1	9496	0.598833	1	1	445	1.15845	0.00235429	0.0142113	9827	0.607415	1	1	1173	0.868508	0.999998	1	473	0.992807	0.565987	0.920407	101	102	228	2982	69
fosl2.motif	Fosl2(bZIP)/3T3L1-Fosl2-ChIP-Seq(GSE56872)/Homer	NATGASTCABNN	Fosl2	bZIP	canonical	3T3L1	Fosl2	ChIP-Seq	GSE56872	Homer	FOXL2	1658881	6317	133050	3543	135888	12051	4314	19104	NA	34	0.463559	1	1	2799	1.98951	5.21236e-208	3.53164e-207	32	0.781946	0.93325	1	2655	1.82511	1.10804e-155	5.49056e-155	446	3.35368	8.09106e-98	3.83747e-96	52	1.0474	0.389186	0.75122	101	102	228	2982	69
foxa1.lncap.motif	FOXA1(Forkhead)/LNCAP-FOXA1-ChIP-Seq(GSE27824)/Homer	AAAGTAAACA	FOXA1	Forkhead	canonical	LNCAP	FOXA1	ChIP-Seq	GSE27824	Homer	FOXA1	1658881	6317	133050	3543	135888	12051	4314	73896	NA	118	0.40734	1	1	9644	1.77769	0	0	133	0.836272	0.982496	1	9893	1.78987	0	0	747	1.42165	6.60268e-19	5.34656e-18	230	1.20859	0.00356538	0.0241573	101	102	228	2982	69
foxa1.mcf7.motif	FOXA1(Forkhead)/MCF7-FOXA1-ChIP-Seq(GSE26831)/Homer	AAAGTAAACA	FOXA1	Forkhead	canonical	MCF7	FOXA1	ChIP-Seq	GSE26831	Homer	FOXA1	1658881	6317	133050	3543	135888	12051	4314	59716	NA	85	0.364349	1	1	8073	1.84385	0	0	98	0.761404	0.997534	1	8263	1.85157	0	0	608	1.4272	3.71087e-16	2.56669e-15	189	1.22771	0.00409534	0.0264237	101	102	228	2982	69
foxa2.motif	Foxa2(Forkhead)/Liver-Foxa2-ChIP-Seq(GSE25694)/Homer	CTTGTTTACATA	Foxa2	Forkhead	canonical	Liver	Foxa2	ChIP-Seq	GSE25694	Homer	FOXA2	1658881	6317	133050	3543	135888	12051	4314	49194	NA	91	0.47729	1	1	5564	1.48267	1.04463e-147	5.17638e-147	98	0.930683	0.771426	1	5859	1.53851	8.93949e-183	5.29984e-182	473	1.34004	1.52142e-09	6.15988e-09	149	1.1711	0.0345911	0.140052	101	102	228	2982	69
fox-ebox.motif	Fox:Ebox(Forkhead,bHLH)/Panc1-Foxa2-ChIP-Seq(GSE47459)/Homer	NNNVCTGWGYAAACASN	Fox:Ebox	Forkhead,bHLH	canonical	Panc1	Foxa2	ChIP-Seq	GSE47459	Homer	FOXA2	1658881	6317	133050	3543	135888	12051	4314	69940	NA	149	0.547844	1	1	7660	1.43556	1.35239e-170	7.74129e-170	161	1.08169	0.175455	0.521179	7770	1.42503	3.15541e-166	1.68967e-165	677	1.35568	1.2897e-13	7.7851e-13	206	1.13966	0.0385419	0.152332	101	102	228	2982	69
foxh1.motif	Foxh1(Forkhead)/hESC-FOXH1-ChIP-Seq(GSE29422)/Homer	NNTGTGGATTSS	Foxh1	Forkhead	canonical	hESC	FOXH1	ChIP-Seq	GSE29422	Homer	FOXH1	1658881	6317	133050	3543	135888	12051	4314	45521	NA	110	0.6272	1	1	4666	1.32101	7.34055e-66	2.38928e-65	79	0.807959	0.97593	1	4820	1.3393	3.95963e-74	1.36937e-73	338	1.02292	0.34879	0.496989	99	0.832082	0.970905	1	101	102	228	2982	69
foxk2.motif	FOXK2(Forkhead)/U2OS-FOXK2-ChIP-Seq(E-MTAB-2204)/Homer	SCHTGTTTACAT	FOXK2	Forkhead	canonical	U2OS	FOXK2	ChIP-Seq	E-MTAB-2204	Homer	FOXK2	1658881	6317	133050	3543	135888	12051	4314	41302	NA	79	0.495027	1	1	4250	1.32584	8.56861e-62	2.68375e-61	86	0.974248	0.60913	1	4521	1.3906	3.00305e-87	1.08371e-86	363	1.21827	0.000185091	0.000480079	125	1.16919	0.0497913	0.185738	101	102	228	2982	69
foxl2.motif	FoxL2(Forkhead)/Ovary-FoxL2-ChIP-Seq(GSE60858)/Homer	WWTRTAAACAVG	FoxL2	Forkhead	canonical	Ovary	FoxL2	ChIP-Seq	GSE60858	Homer	FOXL2	1658881	6317	133050	3543	135888	12051	4314	53229	NA	95	0.459607	1	1	6358	1.58351	7.73743e-223	5.7085e-222	101	0.884925	0.897569	1	6611	1.61952	4.41233e-252	3.57291e-251	469	1.22346	1.89443e-05	5.61563e-05	155	1.12457	0.0839467	0.267984	101	102	228	2982	69
foxm1.motif	FOXM1(Forkhead)/MCF7-FOXM1-ChIP-Seq(GSE72977)/Homer	TRTTTACTTW	FOXM1	Forkhead	canonical	MCF7	FOXM1	ChIP-Seq	GSE72977	Homer	FOXM1	1658881	6317	133050	3543	135888	12051	4314	62668	NA	103	0.421242	1	1	8233	1.78293	0	0	107	0.792832	0.993512	1	8356	1.77178	0	0	639	1.43058	4.77573e-17	3.60351e-16	199	1.2325	0.00287327	0.0198734	101	102	228	2982	69
foxo1.motif	Foxo1(Forkhead)/RAW-Foxo1-ChIP-Seq(Fan_et_al.)/Homer	CTGTTTAC	Foxo1	Forkhead	canonical	RAW	Foxo1	ChIP-Seq	Fan_et_al.	Homer	FOXO1	1658881	6317	133050	3543	135888	12051	4314	155055	NA	420	0.689942	1	1	13765	1.13077	3.57617e-38	9.13298e-38	324	0.976143	0.668743	1	14204	1.14541	3.11982e-47	8.63151e-47	1332	1.20698	1.64756e-10	7.81413e-10	480	1.21489	4.86957e-05	0.000461914	101	102	228	2982	69
foxo3.motif	Foxo3(Forkhead)/U2OS-Foxo3-ChIP-Seq(E-MTAB-2701)/Homer	DGTAAACA	Foxo3	Forkhead	canonical	U2OS	Foxo3	ChIP-Seq	E-MTAB-2701	Homer	FOXO3	1658881	6317	133050	3543	135888	12051	4314	44487	NA	93	0.541277	1	1	4875	1.427	7.16079e-108	3.00935e-107	98	1.0324	0.392048	0.98606	5139	1.48199	1.89036e-136	8.9657e-136	395	1.23183	4.55013e-05	0.000129115	136	1.18182	0.0332226	0.136171	101	102	228	2982	69
foxp1.motif	FOXP1(Forkhead)/H9-FOXP1-ChIP-Seq(GSE31006)/Homer	NYYTGTTTACHN	FOXP1	Forkhead	canonical	H9	FOXP1	ChIP-Seq	GSE31006	Homer	FOXP1	1658881	6317	133050	3543	135888	12051	4314	28236	NA	59	0.543514	1	1	2932	1.33622	7.91106e-46	2.24485e-45	62	1.02867	0.43031	1	3122	1.4025	2.50437e-64	8.23218e-64	230	1.12466	0.0443428	0.0774832	82	1.11933	0.170183	0.441411	101	102	228	2982	69
fra1.motif	Fra1(bZIP)/BT549-Fra1-ChIP-Seq(GSE46166)/Homer	NNATGASTCATH	Fra1	bZIP	canonical	BT549	Fra1	ChIP-Seq	GSE46166	Homer	FOSL1	1658881	6317	133050	3543	135888	12051	4314	31721	NA	63	0.515771	1	1	4725	2.04431	0	0	59	0.86843	0.873378	1	4516	1.89013	2.02849e-288	2.04079e-287	673	3.07816	1.96914e-128	2.17918e-126	89	1.08077	0.248687	0.558064	101	102	228	2982	69
fra2.motif	Fra2(bZIP)/Striatum-Fra2-ChIP-Seq(GSE43429)/Homer	GGATGACTCATC	Fra2	bZIP	canonical	Striatum	Fra2	ChIP-Seq	GSE43429	Homer	FOSL2	1658881	6317	133050	3543	135888	12051	4314	27502	NA	53	0.500935	1	1	3979	1.96887	2.77723e-285	2.97432e-284	46	0.779916	0.963493	1	3797	1.81805	6.6668e-218	4.6112e-217	573	3.00296	3.88926e-106	2.15206e-104	77	1.07821	0.271953	0.605963	101	102	228	2982	69
fxr.motif	FXR(NR),IR1/Liver-FXR-ChIP-Seq(Chong_et_al.)/Homer	AGGTCANTGACCTN	FXR	NR	IR1	Liver	FXR	ChIP-Seq	Chong_et_al.	Homer	NR1H4	1658881	6317	133050	3543	135888	12051	4314	33313	NA	115	0.90448	0.867384	1	2593	0.967357	0.947558	1	84	1.18547	0.0721118	0.269001	2606	0.950204	0.993857	1	270	1.1193	0.0383106	0.0683823	85	0.980733	0.585212	0.938601	101	102	228	2982	69
gabp.motif	GABPA(ETS)/Jurkat-GABPa-ChIP-Seq(GSE17954)/Homer	AACCGGAAGT	GABPA	ETS	canonical	Jurkat	GABPa	ChIP-Seq	GSE17954	Homer	GABPA	1658881	6317	133050	3543	135888	12051	4314	130808	NA	597	1.22024	3.72154e-06	2.94179e-05	7439	0.673244	1	1	377	1.39216	3.54694e-09	6.54213e-08	7688	0.681846	1	1	958	1.00892	0.401282	0.559772	351	1.03475	0.277806	0.607589	101	102	228	2982	69
gata.motif	Gata1(Zf)/K562-GATA1-ChIP-Seq(GSE18829)/Homer	CAGATAAGGN	Gata1	Zf	canonical	K562	GATA1	ChIP-Seq	GSE18829	Homer	GATA1	1658881	6317	133050	3543	135888	12051	4314	39010	NA	133	0.892706	0.910889	1	3993	1.31723	7.96429e-56	2.36084e-55	74	0.885575	0.862908	1	4910	1.63678	3.21174e-197	1.97462e-196	242	0.850025	0.995089	1	283	2.92922	2.60927e-51	2.1657e-49	101	102	228	2982	69
gata2.motif	Gata2(Zf)/K562-GATA2-ChIP-Seq(GSE18829)/Homer	NCCTTATCTC	Gata2	Zf	canonical	K562	GATA2	ChIP-Seq	GSE18829	Homer	GATA2	1658881	6317	133050	3543	135888	12051	4314	44506	NA	144	0.845659	0.980671	1	4758	1.3866	3.11177e-90	1.1479e-89	83	0.869895	0.90651	1	5740	1.68858	3.7006e-256	3.07149e-255	271	0.833454	0.998907	1	305	2.77174	2.25533e-50	1.49754e-48	101	102	228	2982	69
gata3.dr4.motif	GATA3(Zf),DR4/iTreg-Gata3-ChIP-Seq(GSE20898)/Homer	AGATGKDGAGATAAG	GATA3	Zf	DR4	iTreg	Gata3	ChIP-Seq	GSE20898	Homer	GATA3	1658881	6317	133050	3543	135888	12051	4314	4340	NA	5	0.301186	0.999741	1	579	1.76884	7.74388e-33	1.89042e-32	5	0.538234	0.953832	1	680	2.08775	6.58678e-59	2.04375e-58	31	0.983086	0.561782	0.755107	26	2.3194	0.000116395	0.00104441	101	102	228	2982	69
gata3.dr8.motif	GATA3(Zf),DR8/iTreg-Gata3-ChIP-Seq(GSE20898)/Homer	AGATSTNDNNDSAGATAASN	GATA3	Zf	DR8	iTreg	Gata3	ChIP-Seq	GSE20898	Homer	GATA3	1658881	6317	133050	3543	135888	12051	4314	5027	NA	7	0.364088	0.999545	1	570	1.46864	1.27257e-16	2.69104e-16	3	0.27838	0.99852	1	608	1.54446	1.27074e-21	2.81257e-21	36	0.985648	0.556807	0.751463	24	1.84461	0.00413866	0.0264237	101	102	228	2982	69
gata3.ir3.motif	GATA(Zf),IR3/iTreg-Gata3-ChIP-Seq(GSE20898)/Homer	NNNNNBAGATAWYATCTVHN	GATA	Zf	IR3	iTreg	Gata3	ChIP-Seq	GSE20898	Homer	GATA3	1658881	6317	133050	3543	135888	12051	4314	8059	NA	9	0.291474	0.999999	1	1002	1.63307	1.69775e-42	4.6201e-42	12	0.695697	0.923312	1	1109	1.79488	1.46479e-63	4.76776e-63	44	0.749281	0.979816	1	23	1.09824	0.355733	0.711466	101	102	228	2982	69
gata3.ir4.motif	GATA(Zf),IR4/iTreg-Gata3-ChIP-Seq(GSE20898)/Homer	NAGATWNBNATCTNN	GATA	Zf	IR4	iTreg	Gata3	ChIP-Seq	GSE20898	Homer	GATA3	1658881	6317	133050	3543	135888	12051	4314	4639	NA	6	0.338169	0.999598	1	498	1.38058	4.2352e-11	8.32004e-11	1	0.100482	0.999951	1	598	1.66145	1.03047e-27	2.3758e-27	31	0.919129	0.703408	0.901666	18	1.49599	0.0649254	0.231777	101	102	228	2982	69
gata3.motif	GATA3(Zf)/iTreg-Gata3-ChIP-Seq(GSE20898)/Homer	AGATAASR	GATA3	Zf	canonical	iTreg	Gata3	ChIP-Seq	GSE20898	Homer	GATA3	1658881	6317	133050	3543	135888	12051	4314	100766	NA	217	0.549079	1	1	11487	1.52046	0	0	152	0.692634	0.999999	1	13283	1.77773	0	0	744	1.01758	0.328547	0.472197	539	2.21425	3.97886e-55	4.40327e-53	101	102	228	2982	69
gata4.motif	Gata4(Zf)/Heart-Gata4-ChIP-Seq(GSE35151)/Homer	NBWGATAAGR	Gata4	Zf	canonical	Heart	Gata4	ChIP-Seq	GSE35151	Homer	GATA4	1658881	6317	133050	3543	135888	12051	4314	69047	NA	193	0.724881	0.999998	1	7522	1.42617	4.39872e-162	2.47521e-161	105	0.702763	0.999927	1	8829	1.68794	0	0	455	0.902821	0.985451	1	428	2.54545	2.83526e-59	9.41305e-57	101	102	228	2982	69
gata6.motif	Gata6(Zf)/HUG1N-GATA6-ChIP-Seq(GSE51936)/Homer	YCTTATCTBN	Gata6	Zf	canonical	HUG1N	GATA6	ChIP-Seq	GSE51936	Homer	GATA6	1658881	6317	133050	3543	135888	12051	4314	61196	NA	165	0.699409	0.999999	1	6758	1.44633	1.79124e-157	9.74902e-157	101	0.7657	0.997373	1	7997	1.72758	0	0	415	0.930664	0.928777	1	392	2.61981	1.27706e-57	2.11992e-55	101	102	228	2982	69
gata-scl.motif	GATA:SCL(Zf,bHLH)/Ter119-SCL-ChIP-Seq(GSE18720)/Homer	CGGCTGCNGNNNNCAGATAA	GATA:SCL	Zf,bHLH	canonical	Ter119	SCL	ChIP-Seq	GSE18720	Homer	TAL1	1658881	6317	133050	3543	135888	12051	4314	8037	NA	23	0.749892	0.934826	1	706	1.10495	0.00660477	0.011303	19	1.10772	0.359868	0.924743	872	1.36635	4.35072e-17	8.91629e-17	63	1.08008	0.288794	0.422946	51	2.46665	1.62364e-08	2.69524e-07	101	102	228	2982	69
gfi1b.motif	Gfi1b(Zf)/HPC7-Gfi1b-ChIP-Seq(GSE22178)/Homer	AAATCACTGC	Gfi1b	Zf	canonical	HPC7	Gfi1b	ChIP-Seq	GSE22178	Homer	GFI1B	1658881	6317	133050	3543	135888	12051	4314	44132	NA	135	0.7984	0.99662	1	4127	1.18893	1.11187e-24	2.51117e-24	98	1.04096	0.361854	0.924743	4282	1.21095	1.46973e-30	3.53588e-30	392	1.23226	4.70621e-05	0.000132412	137	1.20069	0.0219646	0.0972298	101	102	228	2982	69
gfx.motif	GFX(?)/Promoter/Homer	ATTCTCGCGAGA	GFX	?	canonical	NA	NA	Promoter Enrichment	NA	Homer		1658881	6317	133050	3543	135888	12051	4314	2053	NA	25	3.23372	7.13914e-07	7.04359e-06	28	0.158394	1	1	8	1.82967	0.0770584	0.281136	29	0.160406	1	1	4	0.266535	0.999783	1	0	0	1	1	101	102	228	2982	69
gfy.motif	GFY(?)/Promoter/Homer	ACTACAATTCCC	GFY	?	canonical	NA	NA	Promoter Enrichment	NA	Homer		1658881	6317	133050	3543	135888	12051	4314	5837	NA	6	0.268496	0.999988	1	267	0.548845	1	1	11	0.881773	0.700386	1	276	0.555371	1	1	25	0.586957	0.99853	1	10	0.657408	0.936325	1	101	102	228	2982	69
gfy-staf.motif	GFY-Staf(?,Zf)/Promoter/Homer	AACTACAATTCCCAGAATGC	GFY-Staf	?,Zf	canonical	NA	NA	Promoter Enrichment	NA	Homer		1658881	6317	133050	3543	135888	12051	4314	5759	NA	4	0.181312	0.999999	1	217	0.44814	1	1	2	0.161839	0.999941	1	201	0.404436	1	1	17	0.403757	0.999996	1	2	0.13284	0.999995	1	101	102	228	2982	69
gli.motif	GLI3(Zf)/Limb-GLI3-ChIP-Chip(GSE11077)/Homer	CGTGGGTGGTCC	GLI3	Zf	canonical	Limb	GLI3	ChIP-Chip	GSE11077	Homer	GLI3	1658881	6317	133050	3543	135888	12051	4314	10654	NA	31	0.762251	0.948973	1	839	0.980184	0.715405	1	17	0.745477	0.911197	1	846	0.966524	0.832649	1	85	1.09974	0.206249	0.317012	28	1.0107	0.503191	0.870101	101	102	228	2982	69
gre.motif	GRE(NR),IR3/A549-GR-ChIP-Seq(GSE32465)/Homer	NAGAACAGNCTGTTCT	GRE	NR	IR3	A549	GR	ChIP-Seq	GSE32465	Homer	NR3C1	1658881	6317	133050	3543	135888	12051	4314	9877	NA	23	0.609185	0.995939	1	853	1.08454	0.013165	0.0221868	16	0.756982	0.893578	1	836	1.03658	0.165369	0.263954	82	1.14501	0.124486	0.199788	35	1.36689	0.0454655	0.175518	101	102	228	2982	69
gre-raw.motif	GRE(NR),IR3/RAW264.7-GRE-ChIP-Seq(Unpublished)/Homer	VAGRACAKWCTGTYC	GRE	NR	IR3	RAW264.7	GRE	ChIP-Seq	Unpublished	Homer		1658881	6317	133050	3543	135888	12051	4314	17474	NA	69	1.03753	0.397167	1	1640	1.19015	3.78696e-11	7.48376e-11	46	1.23624	0.0919659	0.321397	1652	1.17231	1.14812e-09	2.21613e-09	124	0.976428	0.616007	0.811119	44	0.96786	0.605488	0.964004	101	102	228	2982	69
grhl2.motif	GRHL2(CP2)/HBE-GRHL2-ChIP-Seq(GSE46194)/Homer	AAACYKGTTWDACMRGTTTB	GRHL2	CP2	canonical	HBE	GRHL2	ChIP-Seq	GSE46194	Homer	GRHL2	1658881	6317	133050	3543	135888	12051	4314	32322	NA	49	0.392474	1	1	3242	1.28548	8.63128e-39	2.25637e-38	57	0.822534	0.93988	1	3387	1.31989	2.07282e-48	5.832e-48	304	1.30519	6.46914e-06	2.0852e-05	81	0.962867	0.646953	0.971326	101	102	228	2982	69
gsc.motif	GSC(Homeobox)/FrogEmbryos-GSC-ChIP-Seq(DRA000576)/Homer	RGGATTAR	GSC	Homeobox	canonical	FrogEmbryos	GSC	ChIP-Seq	DRA000576	Homer	GSC	1658881	6317	133050	3543	135888	12051	4314	112746	NA	217	0.486827	1	1	11998	1.40197	8.53282e-228	6.4384e-227	155	0.626853	1	1	12472	1.43382	3.31971e-266	3.06151e-265	964	1.19402	1.52686e-07	5.57052e-07	284	0.966321	0.719692	1	101	102	228	2982	69
heb.motif	HEB(bHLH)/mES-Heb-ChIP-Seq(GSE53233)/Homer	VCAGCTGBNN	HEB	bHLH	canonical	mES	Heb	ChIP-Seq	GSE53233	Homer	TCF12	1658881	6317	133050	3543	135888	12051	4314	47157	NA	236	1.32806	2.4086e-05	0.00017014	3167	0.821357	1	1	148	1.49144	4.30288e-06	4.32896e-05	3303	0.840241	1	1	353	1.0316	0.290457	0.422946	155	1.27466	0.00235637	0.0170069	101	102	228	2982	69
hif1a.motif	HIF-1a(bHLH)/MCF7-HIF1a-ChIP-Seq(GSE28352)/Homer	TACGTGCV	HIF-1a	bHLH	canonical	MCF7	HIF1a	ChIP-Seq	GSE28352	Homer	HIF1A	1658881	6317	133050	3543	135888	12051	4314	27081	NA	83	0.801649	0.982501	1	1176	0.516345	1	1	47	0.809751	0.93766	1	1262	0.543585	1	1	141	0.711861	0.99999	1	61	0.863938	0.885607	1	101	102	228	2982	69
hif1b.motif	HIF-1b(HLH)/T47D-HIF1b-ChIP-Seq(GSE59937)/Homer	RTACGTGC	HIF-1b	HLH	canonical	T47D	HIF1b	ChIP-Seq	GSE59937	Homer	ARNT	1658881	6317	133050	3543	135888	12051	4314	142221	NA	575	1.0682	0.070064	0.33712	7545	0.62099	1	1	323	1.06991	0.130474	0.412547	7822	0.631051	1	1	945	0.906775	0.998304	1	314	0.836759	0.999144	1	101	102	228	2982	69
hif2a.motif	HIF2a(bHLH)/785_O-HIF2a-ChIP-Seq(GSE34871)/Homer	GCACGTACCC	HIF2a	bHLH	canonical	785_O	HIF2a	ChIP-Seq	GSE34871	Homer	EPAS1	1658881	6317	133050	3543	135888	12051	4314	39421	NA	164	1.09536	0.134529	0.603564	1846	0.557267	1	1	81	0.961091	0.652945	1	1963	0.581296	1	1	212	0.734207	0.999999	1	100	0.974809	0.613114	0.969303	101	102	228	2982	69
hnf1.motif	Hnf1(Homeobox)/Liver-Foxa2-Chip-Seq(GSE25694)/Homer	GGTTAAACATTAAC	Hnf1	Homeobox	canonical	Liver	Foxa2	Chip-Seq	GSE25694	Homer	HNF1A	1658881	6317	133050	3543	135888	12051	4314	6196	NA	11	0.464339	0.998656	1	795	1.69217	1.5201e-38	3.94276e-38	8	0.603129	0.952654	1	854	1.79673	1.28008e-49	3.63237e-49	42	0.932412	0.694408	0.893579	17	1.05539	0.445282	0.812273	101	102	228	2982	69
hnf4.motif	HNF4a(NR),DR1/HepG2-HNF4a-ChIP-Seq(GSE25021)/Homer	CAGAGGNCAAAGTCCA	HNF4a	NR	DR1	HepG2	HNF4a	ChIP-Seq	GSE25021	Homer	HNF4A	1658881	6317	133050	3543	135888	12051	4314	32662	NA	122	0.980443	0.597741	1	3160	1.23392	1.79005e-27	4.18518e-27	63	0.901168	0.809103	1	3219	1.2308	2.66076e-27	6.09223e-27	298	1.26483	6.52709e-05	0.000180583	92	1.08517	0.233176	0.545171	101	102	228	2982	69
hnf6.motif	HNF6(Homeobox)/Liver-Hnf6-ChIP-Seq(ERP000394)/Homer	NTATYGATCH	HNF6	Homeobox	canonical	Liver	Hnf6	ChIP-Seq	ERP000394	Homer	ONECUT1	1658881	6317	133050	3543	135888	12051	4314	60639	NA	86	0.36287	1	1	6858	1.4875	6.71879e-183	4.13081e-182	85	0.647368	0.999991	1	7173	1.53168	2.24332e-217	1.51996e-216	473	1.07734	0.0607956	0.104042	122	0.766588	0.998845	1	101	102	228	2982	69
hoxa2.motif	HOXA2(Homeobox)/mES-Hoxa2-ChIP-Seq(Donaldson_et_al.)/Homer	GYCATCMATCAT	HOXA2	Homeobox	canonical	mES	Hoxa2	ChIP-Seq	Donaldson_et_al.	Homer	HOXA2	1658881	6317	133050	3543	135888	12051	4314	6514	NA	20	0.805068	0.859123	1	744	1.48141	6.04838e-22	1.32984e-21	14	1.00633	0.52654	1	797	1.56575	2.89681e-29	6.919e-29	50	1.05725	0.366989	0.518469	18	1.06299	0.430178	0.790211	101	102	228	2982	69
hoxa9.motif	HOXA9(Homeobox)/HSC-Hoxa9-ChIP-Seq(GSE33509)/Homer	GGCCATAAATCA	HOXA9	Homeobox	canonical	HSC	Hoxa9	ChIP-Seq	GSE33509	Homer	HOXA9	1658881	6317	133050	3543	135888	12051	4314	41780	NA	106	0.659697	0.999998	1	4406	1.36402	2.72829e-76	9.73969e-76	75	0.836756	0.946235	1	4634	1.41222	3.56043e-97	1.29897e-96	329	1.08701	0.0737696	0.123694	121	1.11728	0.125397	0.365192	101	102	228	2982	69
hoxb13.motif	HOXB13(Homeobox)/ProstateTumor-HOXB13-ChIP-Seq(GSE56288)/Homer	TTTTATKRGG	HOXB13	Homeobox	canonical	ProstateTumor	HOXB13	ChIP-Seq	GSE56288	Homer	HOXB13	1658881	6317	133050	3543	135888	12051	4314	73604	NA	120	0.416113	1	1	9159	1.67642	0	0	117	0.735108	0.999735	1	9189	1.64224	0	0	706	1.3436	2.0586e-13	1.19905e-12	178	0.926744	0.848678	1	101	102	228	2982	69
hoxb4.motif	Hoxb4(Homeobox)/ES-Hoxb4-ChIP-Seq(GSE34014)/Homer	TGATTRATGGCY	Hoxb4	Homeobox	canonical	ES	Hoxb4	ChIP-Seq	GSE34014	Homer	HOXB4	1658881	6317	133050	3543	135888	12051	4314	11513	NA	25	0.567591	0.999254	1	1277	1.43487	3.4473e-31	8.23383e-31	20	0.811979	0.849671	1	1315	1.44954	1.33833e-33	3.31586e-33	111	1.33342	0.00227598	0.00516422	24	0.800074	0.884444	1	101	102	228	2982	69
hoxc9.motif	Hoxc9(Homeobox)/Ainv15-Hoxc9-ChIP-Seq(GSE21812)/Homer	GGCCATAAATCA	Hoxc9	Homeobox	canonical	Ainv15	Hoxc9	ChIP-Seq	GSE21812	Homer	HOXC9	1658881	6317	133050	3543	135888	12051	4314	29551	NA	87	0.76928	0.994896	1	3231	1.41795	1.48661e-70	5.03626e-70	48	0.75684	0.980001	1	3374	1.45589	7.28552e-84	2.60085e-83	246	1.15021	0.0181121	0.0347584	85	1.10851	0.187754	0.465181	101	102	228	2982	69
hoxd13.motif	HOXD13(Homeobox)/Chicken-Hoxd13-ChIP-Seq(GSE38910)/Homer	NCYAATAAAA	HOXD13	Homeobox	canonical	Chicken	Hoxd13	ChIP-Seq	GSE38910	Homer	HOXD13	1658881	6317	133050	3543	135888	12051	4314	70343	NA	113	0.410376	1	1	9149	1.76734	0	0	111	0.729957	0.999731	1	9411	1.78543	0	0	630	1.24792	9.82561e-08	3.62456e-07	177	0.966109	0.68356	0.983161	101	102	228	2982	69
hsf.motif	HRE(HSF)/Striatum-HSF1-ChIP-Seq(GSE38000)/Homer	TTCTAGAABNTTCTA	HRE	HSF	canonical	Striatum	HSF1	ChIP-Seq	GSE38000	Homer	HSF1	1658881	6317	133050	3543	135888	12051	4314	16628	NA	37	0.580959	0.999875	1	1954	1.53494	3.09384e-63	9.87648e-63	25	0.701401	0.973813	1	1952	1.49783	9.61452e-57	2.87569e-56	152	1.26404	0.00320571	0.0070953	35	0.807436	0.913195	1	101	102	228	2982	69
hsf1.motif	HRE(HSF)/HepG2-HSF1-ChIP-Seq(GSE31477)/Homer	NNTTCTGGAANNTTCTAGAA	HRE	HSF	canonical	HepG2	HSF1	ChIP-Seq	GSE31477	Homer	HSF1	1658881	6317	133050	3543	135888	12051	4314	15774	NA	75	1.25279	0.0338093	0.172688	1318	1.04605	0.0621986	0.100731	37	1.09953	0.305568	0.824784	1364	1.06152	0.0192733	0.0319937	114	0.994757	0.534943	0.724902	38	0.92552	0.703743	0.995513	101	102	228	2982	69
irf1.motif	IRF1(IRF)/PBMC-IRF1-ChIP-Seq(GSE43036)/Homer	GAAAGTGAAAGT	IRF1	IRF	canonical	PBMC	IRF1	ChIP-Seq	GSE43036	Homer	IRF1	1658881	6317	133050	3543	135888	12051	4314	8414	NA	13	0.403598	0.999956	1	1148	1.81897	1.72685e-68	5.73314e-68	26	1.45148	0.0433211	0.179782	1143	1.76831	1.49929e-62	4.78621e-62	120	1.98699	1.32602e-11	6.67028e-11	28	1.28241	0.116349	0.347999	101	102	228	2982	69
irf2.motif	IRF2(IRF)/Erythroblas-IRF2-ChIP-Seq(GSE36985)/Homer	GAAASYGAAASY	IRF2	IRF	canonical	Erythroblas	IRF2	ChIP-Seq	GSE36985	Homer	IRF2	1658881	6317	133050	3543	135888	12051	4314	7334	NA	18	0.642627	0.981877	1	852	1.51063	5.12677e-27	1.19027e-26	20	1.27916	0.164291	0.500409	878	1.52762	4.85073e-29	1.14216e-28	115	2.18841	1.07179e-13	6.70486e-13	32	1.68586	0.00408979	0.0264237	101	102	228	2982	69
irf4.motif	IRF4(IRF)/GM12878-IRF4-ChIP-Seq(GSE32465)/Homer	ACTGAAACCA	IRF4	IRF	canonical	GM12878	IRF4	ChIP-Seq	GSE32465	Homer	IRF4	1658881	6317	133050	3543	135888	12051	4314	29243	NA	49	0.434691	1	1	4134	1.91667	1.32016e-275	1.32816e-274	68	1.0907	0.255732	0.707525	4138	1.87406	1.1449e-258	1.00028e-257	395	1.90068	4.48465e-30	4.80291e-29	98	1.29636	0.00819348	0.0431783	101	102	228	2982	69
isl1.motif	Isl1(Homeobox)/Neuron-Isl1-ChIP-Seq(GSE31456)/Homer	CTAATKGV	Isl1	Homeobox	canonical	Neuron	Isl1	ChIP-Seq	GSE31456	Homer	ISL1	1658881	6317	133050	3543	135888	12051	4314	132288	NA	318	0.610809	1	1	13814	1.37623	1.15161e-232	9.10317e-232	242	0.845713	0.995323	1	14522	1.42776	8.40795e-299	9.3048e-298	1122	1.1863	6.01002e-08	2.26742e-07	353	1.02851	0.314484	0.673603	101	102	228	2982	69
isre.motif	ISRE(IRF)/ThioMac-LPS-Expression(GSE23622)/Homer	AGTTTCAGTTTC	ISRE	IRF	canonical	ThioMac	LPS	Expression	GSE23622	Homer		1658881	6317	133050	3543	135888	12051	4314	3717	NA	5	0.351869	0.998426	1	506	1.81026	5.91658e-31	1.40307e-30	7	0.881301	0.679606	1	519	1.82202	3.22037e-32	7.86148e-32	64	2.40174	8.02606e-10	3.46059e-09	15	1.55593	0.0667545	0.233289	101	102	228	2982	69
jun-ap1.motif	Jun-AP1(bZIP)/K562-cJun-ChIP-Seq(GSE31477)/Homer	GATGACTCATCN	Jun-AP1	bZIP	canonical	K562	cJun	ChIP-Seq	GSE31477	Homer	JUN	1658881	6317	133050	3543	135888	12051	4314	13505	NA	18	0.347296	1	1	2063	2.08452	3.99661e-173	2.36942e-172	25	0.865546	0.789011	1	1942	1.89521	8.40422e-128	3.77054e-127	344	3.64766	5.53009e-85	2.29499e-83	37	1.05416	0.397378	0.756721	101	102	228	2982	69
jun-cre.motif	c-Jun-CRE(bZIP)/K562-cJun-ChIP-Seq(GSE31477)/Homer	ATGACGTCATCC	c-Jun-CRE	bZIP	canonical	K562	cJun	ChIP-Seq	GSE31477	Homer	JUN	1658881	6317	133050	3543	135888	12051	4314	20394	NA	41	0.5239	0.999998	1	1889	1.17313	6.87899e-11	1.34343e-10	48	1.10365	0.268432	0.730806	1901	1.15426	3.40784e-09	6.53989e-09	167	1.13007	0.0660392	0.111862	51	0.961062	0.629671	0.971326	101	102	228	2982	69
jund.motif	JunD(bZIP)/K562-JunD-ChIP-Seq/Homer	ATGACGTCATCN	JunD	bZIP	canonical	K562	JunD	ChIP-Seq	NA	Homer	JUND	1658881	6317	133050	3543	135888	12051	4314	7651	NA	12	0.409839	0.999894	1	590	0.95806	0.845891	1	15	0.917435	0.664181	1	598	0.950042	0.889628	1	46	0.825914	0.916448	1	17	0.853508	0.773122	1	101	102	228	2982	69
klf10.motif	KLF10(Zf)/HEK293-KLF10.GFP-ChIP-Seq(GSE58341)/Homer	GGGGGTGTGTCC	KLF10	Zf	canonical	HEK293	KLF10.GFP	ChIP-Seq	GSE58341	Homer	KLF10	1658881	6317	133050	3543	135888	12051	4314	65303	NA	234	0.938504	0.837293	1	4141	0.769291	1	1	135	0.966592	0.662473	1	4386	0.800538	1	1	464	0.977045	0.693926	0.893579	183	1.08123	0.160082	0.429989	101	102	228	2982	69
klf14.motif	KLF14(Zf)/HEK293-KLF14.GFP-ChIP-Seq(GSE58341)/Homer	RGKGGGCGKGGC	KLF14	Zf	canonical	HEK293	KLF14.GFP	ChIP-Seq	GSE58341	Homer	KLF14	1658881	6317	133050	3543	135888	12051	4314	248064	NA	1255	1.41211	3.22552e-26	1.33859e-24	10926	0.486205	1	1	529	0.9982	0.522442	1	11473	0.50141	1	1	1147	0.596388	1	1	564	0.855047	0.999805	1	101	102	228	2982	69
klf3.motif	KLF3(Zf)/MEF-Klf3-ChIP-Seq(GSE44748)/Homer	NRGCCCCRCCCHBNN	KLF3	Zf	canonical	MEF	Klf3	ChIP-Seq	GSE44748	Homer	KLF3	1658881	6317	133050	3543	135888	12051	4314	76835	NA	379	1.31575	3.74701e-07	4.01293e-06	2872	0.433071	1	1	137	0.827892	0.98808	1	3172	0.47025	1	1	276	0.480758	1	1	214	1.07489	0.160327	0.429989	101	102	228	2982	69
klf4.motif	Klf4(Zf)/mES-Klf4-ChIP-Seq(GSE11431)/Homer	GCCACACCCA	Klf4	Zf	canonical	mES	Klf4	ChIP-Seq	GSE11431	Homer	KLF4	1658881	6317	133050	3543	135888	12051	4314	43156	NA	141	0.854272	0.972708	1	2392	0.666962	1	1	73	0.787265	0.983829	1	2706	0.744705	1	1	225	0.710804	1	1	141	1.26589	0.00437207	0.0273873	101	102	228	2982	69
klf5.motif	KLF5(Zf)/LoVo-KLF5-ChIP-Seq(GSE49402)/Homer	DGGGYGKGGC	KLF5	Zf	canonical	LoVo	KLF5	ChIP-Seq	GSE49402	Homer	KLF5	1658881	6317	133050	3543	135888	12051	4314	190947	NA	798	1.11201	0.00300382	0.0169029	8830	0.524481	1	1	336	0.805118	0.999954	1	9471	0.553823	1	1	944	0.651663	1	1	471	0.942055	0.894103	1	101	102	228	2982	69
klf9.motif	Klf9(Zf)/GBM-Klf9-ChIP-Seq(GSE62211)/Homer	GCCACRCCCACY	Klf9	Zf	canonical	GBM	Klf9	ChIP-Seq	GSE62211	Homer	KLF9	1658881	6317	133050	3543	135888	12051	4314	56583	NA	193	0.892072	0.946595	1	2428	0.505134	1	1	93	0.762955	0.996754	1	2566	0.523407	1	1	240	0.573604	1	1	128	0.865596	0.952963	1	101	102	228	2982	69
lhx1.motif	Lhx1(Homeobox)/EmbryoCarcinoma-Lhx1-ChIP-Seq(GSE70957)/Homer	NNYTAATTAR	Lhx1	Homeobox	canonical	EmbryoCarcinoma	Lhx1	ChIP-Seq	GSE70957	Homer	LHX1	1658881	6317	133050	3543	135888	12051	4314	67712	NA	134	0.508301	1	1	8243	1.62853	7.75226053248354e-318	9.53240919245395e-317	116	0.795063	0.994589	1	8698	1.69646	0	0	644	1.32981	9.88661e-12	5.12868e-11	182	1.03516	0.334832	0.686199	101	102	228	2982	69
lhx2.motif	Lhx2(Homeobox)/HFSC-Lhx2-ChIP-Seq(GSE48068)/Homer	TAATTAGN	Lhx2	Homeobox	canonical	HFSC	Lhx2	ChIP-Seq	GSE48068	Homer	LHX2	1658881	6317	133050	3543	135888	12051	4314	63763	NA	134	0.541194	1	1	7520	1.56529	2.10811e-249	1.84183e-248	108	0.786177	0.995175	1	7889	1.61834	2.13216e-297	2.28348e-296	602	1.31839	1.43751e-10	6.91674e-10	164	0.988569	0.568323	0.920407	101	102	228	2982	69
lhx3.motif	Lhx3(Homeobox)/Neuron-Lhx3-ChIP-Seq(GSE31456)/Homer	ADBTAATTAR	Lhx3	Homeobox	canonical	Neuron	Lhx3	ChIP-Seq	GSE31456	Homer	LHX3	1658881	6317	133050	3543	135888	12051	4314	107529	NA	221	0.522033	1	1	12451	1.55361	0	0	166	0.708726	0.999998	1	13138	1.61989	0	0	956	1.24531	1.73954e-10	8.02124e-10	296	1.06304	0.162852	0.429989	101	102	228	2982	69
limb.motif	Unknown(Homeobox)/Limb-p300-ChIP-Seq/Homer	GGCAATTAAA	Unknown	Homeobox	canonical	Limb	p300	ChIP-Seq	NA	Homer	EP300	1658881	6317	133050	3543	135888	12051	4314	43973	NA	77	0.452218	1	1	5100	1.52467	3.37926e-154	1.78082e-153	57	0.599975	0.999987	1	5268	1.54662	7.92844e-169	4.31515e-168	389	1.22701	6.859e-05	0.000188197	101	0.880148	0.90769	1	101	102	228	2982	69
lrh1.motif	Nr5a2(NR)/Pancreas-LRH1-ChIP-Seq(GSE34295)/Homer	BTCAAGGTCA	Nr5a2	NR	canonical	Pancreas	LRH1	ChIP-Seq	GSE34295	Homer	NR5A2	1658881	6317	133050	3543	135888	12051	4314	58758	NA	134	0.58925	1	1	5543	1.203	2.6508e-36	6.66718e-36	107	0.847763	0.960676	1	5548	1.17576	1.64105e-28	3.83682e-28	560	1.33029	1.69464e-10	7.92422e-10	130	0.84579	0.974949	1	101	102	228	2982	69
lxre.motif	LXRE(NR),DR4/RAW-LXRb.biotin-ChIP-Seq(GSE21512)/Homer	GGGTTACTANAGGTCA	LXRE	NR	DR4	RAW	LXRb.biotin	ChIP-Seq	GSE21512	Homer	NR1H2	1658881	6317	133050	3543	135888	12051	4314	3408	NA	33	2.5661	2.12039e-06	1.75992e-05	318	1.18064	0.00314211	0.00540509	18	2.48826	0.000547352	0.00396606	313	1.13375	0.0198538	0.0327934	32	1.29609	0.0904401	0.150885	10	1.129	0.394461	0.756721	101	102	228	2982	69
mafa.motif	MafA(bZIP)/Islet-MafA-ChIP-Seq(GSE30298)/Homer	TGCTGACTCA	MafA	bZIP	canonical	Islet	MafA	ChIP-Seq	GSE30298	Homer	MAFA	1658881	6317	133050	3543	135888	12051	4314	69787	NA	220	0.821074	0.998564	1	6110	1.1052	2.95115e-13	5.90231e-13	176	1.19075	0.0150006	0.0738391	6119	1.08082	9.92603e-09	1.89393e-08	661	1.32453	1.03791e-11	5.30134e-11	182	1.00297	0.494926	0.865961	101	102	228	2982	69
mafF.motif	MafF(bZIP)/HepG2-MafF-ChIP-Seq(GSE31477)/Homer	HWWGTCAGCAWWTTT	MafF	bZIP	canonical	HepG2	MafF	ChIP-Seq	GSE31477	Homer	MAFF	1658881	6317	133050	3543	135888	12051	4314	18360	NA	20	0.283028	1	1	2342	1.68888	5.42799e-108	2.31038e-107	17	0.430291	0.999979	1	2391	1.69024	2.84524e-110	1.12455e-109	115	0.860014	0.953119	1	37	0.772528	0.95397	1	101	102	228	2982	69
mafk.motif	MafK(bZIP)/C2C12-MafK-ChIP-Seq(GSE36030)/Homer	GCTGASTCAGCA	MafK	bZIP	canonical	C2C12	MafK	ChIP-Seq	GSE36030	Homer	MAFK	1658881	6317	133050	3543	135888	12051	4314	18324	NA	44	0.627088	0.999642	1	1617	1.11128	3.72324e-05	6.79185e-05	36	0.918888	0.714894	1	1610	1.08059	0.00179991	0.00312864	201	1.52434	1.89184e-08	7.30337e-08	48	1.0074	0.499412	0.868088	101	102	228	2982	69
max.motif	Max(bHLH)/K562-Max-ChIP-Seq(GSE31477)/Homer	ACCACGTGGTCN	Max	bHLH	canonical	K562	Max	ChIP-Seq	GSE31477	Homer	MAX	1658881	6317	133050	3543	135888	12051	4314	64138	NA	142	0.570823	1	1	5069	0.983505	0.869161	1	122	0.886494	0.913518	1	5160	0.979798	0.917424	1	552	1.19527	3.83057e-05	0.000110587	139	0.82744	0.988994	1	101	102	228	2982	69
maz.motif	Maz(Zf)/HepG2-Maz-ChIP-Seq(GSE31477)/Homer	GGGGGGGG	Maz	Zf	canonical	HepG2	Maz	ChIP-Seq	GSE31477	Homer	MAZ	1658881	6317	133050	3543	135888	12051	4314	185080	NA	942	1.39759	5.52634e-20	1.66795e-18	7741	0.469746	1	1	392	0.990623	0.577623	1	8086	0.481157	1	1	816	0.576491	1	1	420	0.858537	0.998839	1	101	102	228	2982	69
mef2a.motif	Mef2a(MADS)/HL1-Mef2a.biotin-ChIP-Seq(GSE21529)/Homer	CCAAAAATAG	Mef2a	MADS	canonical	HL1	Mef2a.biotin	ChIP-Seq	GSE21529	Homer	MEF2A	1658881	6317	133050	3543	135888	12051	4314	19980	NA	31	0.403624	1	1	2995	2.04574	3.15351e-238	2.61741e-237	48	1.12686	0.224946	0.6329	2789	1.83539	4.83542e-166	2.54819e-165	342	2.42035	4.21573e-45	7.36643e-44	52	1.0008	0.516565	0.881206	101	102	228	2982	69
mef2b.motif	Mef2b(MADS)/HEK293-Mef2b.V5-ChIP-Seq(GSE67450)/Homer	GCTATTTTTGGM	Mef2b	MADS	canonical	HEK293	Mef2b.V5	ChIP-Seq	GSE67450	Homer	MEF2B	1658881	6317	133050	3543	135888	12051	4314	51118	NA	85	0.428032	1	1	7191	1.92754	0	0	97	0.885111	0.892962	1	6852	1.77388	0	0	720	2.0128	1.11121e-60	2.30576e-59	129	0.969411	0.647852	0.971326	101	102	228	2982	69
mef2c.motif	Mef2c(MADS)/GM12878-Mef2c-ChIP-Seq(GSE32465)/Homer	DCYAAAAATAGM	Mef2c	MADS	canonical	GM12878	Mef2c	ChIP-Seq	GSE32465	Homer	MEF2C	1658881	6317	133050	3543	135888	12051	4314	21908	NA	43	0.51115	1	1	3525	2.23167	0	0	48	1.02627	0.449053	1	3255	1.97926	2.33249e-237	1.72086e-236	432	2.81387	3.22589e-73	8.23843e-72	53	0.92923	0.720173	1	101	102	228	2982	69
mef2d.motif	Mef2d(MADS)/Retina-Mef2d-ChIP-Seq(GSE61391)/Homer	GCTATTTTTAGC	Mef2d	MADS	canonical	Retina	Mef2d	ChIP-Seq	GSE61391	Homer	MEF2D	1658881	6317	133050	3543	135888	12051	4314	9170	NA	20	0.570456	0.997669	1	1430	2.13094	2.46295e-127	1.15169e-126	28	1.43437	0.0420673	0.176789	1287	1.83769	1.27033e-78	4.4867e-78	202	3.11346	2.12004e-41	3.19933e-40	17	0.711206	0.94104	1	101	102	228	2982	69
meis1.motif	Meis1(Homeobox)/MastCells-Meis1-ChIP-Seq(GSE48085)/Homer	VGCTGWCAVB	Meis1	Homeobox	canonical	MastCells	Meis1	ChIP-Seq	GSE48085	Homer	MEIS1	1658881	6317	133050	3543	135888	12051	4314	155573	NA	455	0.749325	1	1	14128	1.16273	3.0398e-57	9.17468e-57	353	1.06948	0.122115	0.401409	14168	1.13723	1.38772e-42	3.62774e-42	1284	1.15362	1.17134e-06	4.09352e-06	455	1.13973	0.00505543	0.0307396	101	102	228	2982	69
mitf.motif	MITF(bHLH)/MastCells-MITF-ChIP-Seq(GSE48085)/Homer	RTCATGTGAC	MITF	bHLH	canonical	MastCells	MITF	ChIP-Seq	GSE48085	Homer	MITF	1658881	6317	133050	3543	135888	12051	4314	77007	NA	160	0.532839	1	1	6533	1.06638	7.87176e-07	1.47651e-06	159	0.965108	0.680057	1	6718	1.07493	2.36704e-08	4.49061e-08	644	1.16107	0.000172716	0.000455092	206	1.03019	0.348656	0.705816	101	102	228	2982	69
myb.motif	MYB(HTH)/ERMYB-Myb-ChIPSeq(GSE22095)/Homer	GGCVGTTR	MYB	HTH	canonical	ERMYB	Myb	ChIPSeq	GSE22095	Homer	MYB	1658881	6317	133050	3543	135888	12051	4314	163666	NA	519	0.817172	0.999997	1	11476	0.851995	1	1	358	1.02694	0.324872	0.86286	12202	0.893343	1	1	1214	1.0236	0.225364	0.338556	419	0.982725	0.639879	0.971326	101	102	228	2982	69
myba.motif	AMYB(HTH)/Testes-AMYB-ChIP-Seq(GSE44588)/Homer	TGGCAGTTGG	AMYB	HTH	canonical	Testes	AMYB	ChIP-Seq	GSE44588	Homer	MYBL1	1658881	6317	133050	3543	135888	12051	4314	127341	NA	388	0.786399	0.999999	1	9912	0.965426	0.99943	1	291	1.07643	0.121514	0.401409	10429	0.999728	0.510939	0.788985	1021	1.1142	0.000612947	0.0014988	336	1.01591	0.398874	0.756721	101	102	228	2982	69
myf5.motif	Myf5(bHLH)/GM-Myf5-ChIP-Seq(GSE24852)/Homer	BAACAGCTGT	Myf5	bHLH	canonical	GM	Myf5	ChIP-Seq	GSE24852	Homer	MYF5	1658881	6317	133050	3543	135888	12051	4314	60677	NA	282	1.23185	0.000503	0.00298207	4350	0.881776	1	1	192	1.51075	9.80058e-08	1.25146e-06	4719	0.943182	0.999935	1	496	1.1317	0.00437407	0.00942981	248	1.60901	7.1021e-12	1.57193e-10	101	102	228	2982	69
myod.motif	MyoD(bHLH)/Myotube-MyoD-ChIP-Seq(GSE21614)/Homer	AGCAGCTGCTGC	MyoD	bHLH	canonical	Myotube	MyoD	ChIP-Seq	GSE21614	Homer	MYOD1	1658881	6317	133050	3543	135888	12051	4314	77580	NA	436	1.51399	2.15897e-15	5.11985e-14	4608	0.714287	1	1	246	1.52246	1.24516e-09	2.43173e-08	4948	0.754585	1	1	569	1.01016	0.413296	0.574118	288	1.45977	2.51276e-09	4.63465e-08	101	102	228	2982	69
myog.motif	MyoG(bHLH)/C2C12-MyoG-ChIP-Seq(GSE36024)/Homer	AACAGCTG	MyoG	bHLH	canonical	C2C12	MyoG	ChIP-Seq	GSE36024	Homer	MYOG	1658881	6317	133050	3543	135888	12051	4314	98188	NA	457	1.24071	9.30126e-06	7.01823e-05	6638	0.822688	1	1	303	1.48796	2.2432e-10	4.96494e-09	7047	0.85925	1	1	754	1.06138	0.0605563	0.104042	390	1.58207	2.98997e-16	9.9267e-15	101	102	228	2982	69
nanog.motif	Nanog(Homeobox)/mES-Nanog-ChIP-Seq(GSE11724)/Homer	GGCCATTAAC	Nanog	Homeobox	canonical	mES	Nanog	ChIP-Seq	GSE11724	Homer	NANOG	1658881	6317	133050	3543	135888	12051	4314	382007	NA	1140	0.73526	1	1	38302	1.39037	0	0	720	0.852231	0.999952	1	39626	1.41946	0	0	3143	1.18087	1.8399e-15	1.24662e-14	1059	1.08774	0.0095891	0.0497013	101	102	228	2982	69
neurod1.motif	NeuroD1(bHLH)/Islet-NeuroD1-ChIP-Seq(GSE30298)/Homer	GCCATCTGTT	NeuroD1	bHLH	canonical	Islet	NeuroD1	ChIP-Seq	GSE30298	Homer	NEUROD1	1658881	6317	133050	3543	135888	12051	4314	67940	NA	262	1.0133	0.426026	1	5507	1.01206	0.203716	0.322065	203	1.42449	1.93604e-06	2.21643e-05	5768	1.04157	0.00202142	0.00349536	554	1.12943	0.00324806	0.00714143	257	1.48521	3.8034e-09	6.64594e-08	101	102	228	2982	69
nf1.motif	NF1(CTF)/LNCAP-NF1-ChIP-Seq(Unpublished)/Homer	CTTGGCACNGTGCCAA	NF1	CTF	canonical	LNCAP	NF1	ChIP-Seq	Unpublished	Homer	NFIB	1658881	6317	133050	3543	135888	12051	4314	33707	NA	172	1.35133	0.000115398	0.00073677	2010	0.723068	1	1	123	1.73672	1.92676e-08	2.78124e-07	2141	0.756366	1	1	232	0.946055	0.806103	1	130	1.49996	1.10845e-05	0.000115002	101	102	228	2982	69
nf1-fox.motif	NF1:FOXA1(CTF,Forkhead)/LNCAP-FOXA1-ChIP-Seq(GSE27824)/Homer	NNTGTTTATTTTGGCA	NF1:FOXA1	CTF,Forkhead	canonical	LNCAP	FOXA1	ChIP-Seq	GSE27824	Homer	NFIB	1658881	6317	133050	3543	135888	12051	4314	2771	NA	2	0.188697	0.999705	1	314	1.46669	6.9851e-10	1.34829e-09	6	1.01387	0.541384	1	322	1.47473	2.67809e-10	5.23015e-10	25	1.24463	0.163121	0.257886	6	0.832029	0.725405	1	101	102	228	2982	69
nf1-half.motif	NF1-halfsite(CTF)/LNCaP-NF1-ChIP-Seq(Unpublished)/Homer	TTGCCAAG	NF1-halfsite	CTF	canonical	LNCaP	NF1	ChIP-Seq	Unpublished	Homer	NFIB	1658881	6317	133050	3543	135888	12051	4314	165920	NA	571	0.893795	0.995464	1	11851	0.870611	1	1	410	1.17797	0.00121869	0.00809207	12101	0.870159	1	1	1183	0.979308	0.756059	0.961731	454	1.0585	0.131965	0.376655	101	102	228	2982	69
nfat-ap1.motif	NFAT:AP1(RHD,bZIP)/Jurkat-NFATC1-ChIP-Seq(Jolma_et_al.)/Homer	GAATGGAAAAAATGAGTCAT	NFAT:AP1	RHD,bZIP	canonical	Jurkat	NFATC1	ChIP-Seq	Jolma_et_al.	Homer	NFATC1	1658881	6317	133050	3543	135888	12051	4314	9639	NA	24	0.651671	0.989709	1	1232	1.68694	6.61075e-58	2.01355e-57	20	0.971277	0.581514	1	1237	1.65604	1.86122e-54	5.46835e-54	88	1.261	0.0205391	0.0389657	28	1.11813	0.303966	0.659586	101	102	228	2982	69
nfatc1.motif	NFAT(RHD)/Jurkat-NFATC1-ChIP-Seq(Jolma_et_al.)/Homer	ATTTTCCATT	NFAT	RHD	canonical	Jurkat	NFATC1	ChIP-Seq	Jolma_et_al.	Homer	NFATC1	1658881	6317	133050	3543	135888	12051	4314	59809	NA	125	0.538767	1	1	7259	1.61785	7.78311e-275	7.59998e-274	119	0.92907	0.79654	1	7567	1.66014	3.57018480769008e-314	4.39000502277465e-313	517	1.20016	4.47831e-05	0.000128172	180	1.16463	0.0270217	0.115015	101	102	228	2982	69
nfe2.motif	NF-E2(bZIP)/K562-NFE2-ChIP-Seq(GSE31477)/Homer	GATGACTCAGCA	NF-E2	bZIP	canonical	K562	NFE2	ChIP-Seq	GSE31477	Homer	NFE2	1658881	6317	133050	3543	135888	12051	4314	3411	NA	9	0.69164	0.900412	1	473	1.84925	7.69998e-31	1.81304e-30	13	1.7903	0.0349886	0.154883	464	1.76725	1.40896e-26	3.20393e-26	83	3.42485	1.67978e-20	1.4676e-19	12	1.35503	0.18414	0.463141	101	102	228	2982	69
nfkb.motif	NFkB-p65-Rel(RHD)/ThioMac-LPS-Expression(GSE23622)/Homer	GGAAATTCCC	NFkB-p65-Rel	RHD	canonical	ThioMac	LPS	Expression	GSE23622	Homer		1658881	6317	133050	3543	135888	12051	4314	3743	NA	5	0.349416	0.998537	1	638	2.36301	4.47163e-72	1.5305e-71	18	2.26408	0.00154066	0.00965095	573	2.03023	8.05351e-47	2.19161e-46	123	4.68076	8.81652e-42	1.46354e-40	7	0.718156	0.852799	1	101	102	228	2982	69
nfy.motif	NFY(CCAAT)/Promoter/Homer	AGCCAATCGG	NFY	CCAAT	canonical	NA	NA	Promoter Enrichment	NA	Homer	NFYA	1658881	6317	133050	3543	135888	12051	4314	82683	NA	291	0.920292	0.922173	1	6235	0.932138	1	1	128	0.714071	0.999964	1	6580	0.967461	0.994239	1	513	0.846627	0.999924	1	154	0.705148	0.999997	1	101	102	228	2982	69
nkx2.1.motif	Nkx2.1(Homeobox)/LungAC-Nkx2.1-ChIP-Seq(GSE43252)/Homer	RSCACTYRAG	Nkx2.1	Homeobox	canonical	LungAC	Nkx2.1	ChIP-Seq	GSE43252	Homer	NKX2-1	1658881	6317	133050	3543	135888	12051	4314	326475	NA	856	0.638776	1	1	29880	1.20034	3.6252e-151	1.85164e-150	654	0.923751	0.968738	1	30642	1.20773	1.0389e-164	5.38931e-164	2778	1.22455	2.85972e-20	2.43442e-19	768	0.883639	0.999214	1	101	102	228	2982	69
nkx2.2.motif	Nkx2.2(Homeobox)/NPC-Nkx2.2-ChIP-Seq(GSE61673)/Homer	BTBRAGTGSN	Nkx2.2	Homeobox	canonical	NPC	Nkx2.2	ChIP-Seq	GSE61673	Homer	NKX2-2	1658881	6317	133050	3543	135888	12051	4314	203377	NA	678	0.859981	0.999925	1	17974	1.12928	1.10551e-46	3.19156e-46	452	1.04664	0.189428	0.551669	18395	1.13241	9.65538e-50	2.76343e-49	1784	1.2457	5.02922e-17	3.71045e-16	509	0.957248	0.828254	1	101	102	228	2982	69
nkx2.5.motif	Nkx2.5(Homeobox)/HL1-Nkx2.5.biotin-ChIP-Seq(GSE21529)/Homer	AASCACTCAA	Nkx2.5	Homeobox	canonical	HL1	Nkx2.5.biotin	ChIP-Seq	GSE21529	Homer	NKX2-5	1658881	6317	133050	3543	135888	12051	4314	219307	NA	581	0.663999	1	1	20319	1.20182	2.07667e-113	9.19272e-113	401	0.837477	0.999707	1	20850	1.20966	5.93534e-124	2.62738e-123	1860	1.19974	9.95249e-13	5.3294e-12	553	0.965078	0.788155	1	101	102	228	2982	69
nkx3.1.motif	Nkx3.1(Homeobox)/LNCaP-Nkx3.1-ChIP-Seq(GSE28264)/Homer	AAGCACTTAA	Nkx3.1	Homeobox	canonical	LNCaP	Nkx3.1	ChIP-Seq	GSE28264	Homer	NKX3-1	1658881	6317	133050	3543	135888	12051	4314	200329	NA	533	0.670052	1	1	19030	1.23775	1.09425e-142	5.3425e-142	382	0.879616	0.992348	1	19554	1.248	3.85553e-157	1.93945e-156	1713	1.2082	8.89543e-13	4.84145e-12	542	1.04631	0.168221	0.43976	101	102	228	2982	69
nkx6.1.motif	Nkx6.1(Homeobox)/Islet-Nkx6.1-ChIP-Seq(GSE40975)/Homer	GKTAATGR	Nkx6.1	Homeobox	canonical	Islet	Nkx6.1	ChIP-Seq	GSE40975	Homer	NKX6-1	1658881	6317	133050	3543	135888	12051	4314	182462	NA	358	0.485114	1	1	22326	1.71962	0	0	281	0.696576	1	1	23351	1.77859	0	0	1576	1.21931	5.24434e-13	3.00193e-12	487	1.02978	0.278006	0.607589	101	102	228	2982	69
nmyc.motif	n-Myc(bHLH)/mES-nMyc-ChIP-Seq(GSE11431)/Homer	GNCCACGTGG	n-Myc	bHLH	canonical	mES	nMyc	ChIP-Seq	GSE11431	Homer	MYCN	1658881	6317	133050	3543	135888	12051	4314	70870	NA	219	0.804118	0.999513	1	4955	0.856731	1	1	140	0.921688	0.838037	1	4982	0.841619	1	1	579	1.13199	0.00231812	0.0052001	165	0.890856	0.934184	1	101	102	228	2982	69
npas.motif	NPAS(bHLH)/Liver-NPAS-ChIP-Seq(GSE39860)/Homer	NVCACGTG	NPAS	bHLH	canonical	Liver	NPAS	ChIP-Seq	GSE39860	Homer	NPAS1	1658881	6317	133050	3543	135888	12051	4314	138548	NA	329	0.601986	1	1	12115	1.10876	7.06119e-25	1.6057e-24	282	0.94883	0.808918	1	12505	1.12326	9.6861e-32	2.34729e-31	1275	1.30112	6.60596e-18	5.22185e-17	352	0.974851	0.684067	0.983161	101	102	228	2982	69
npas2.motif	NPAS2(bHLH)/Liver-NPAS2-ChIP-Seq(GSE39860)/Homer	KCCACGTGAC	NPAS2	bHLH	canonical	Liver	NPAS2	ChIP-Seq	GSE39860	Homer	NPAS2	1658881	6317	133050	3543	135888	12051	4314	103395	NA	247	0.611229	1	1	8932	1.09048	3.88474e-14	7.91248e-14	210	0.947767	0.783574	1	9045	1.07978	1.27305e-11	2.53085e-11	953	1.29457	1.09055e-13	6.70486e-13	257	0.952886	0.781532	1	101	102	228	2982	69
nr5a2.motif	Nr5a2(NR)/mES-Nr5a2-ChIP-Seq(GSE19019)/Homer	TTCAAGGTCA	Nr5a2	NR	canonical	mES	Nr5a2	ChIP-Seq	GSE19019	Homer	NR5A2	1658881	6317	133050	3543	135888	12051	4314	42531	NA	103	0.629036	1	1	3847	1.14464	5.2008e-15	1.06584e-14	81	0.888964	0.86522	1	3897	1.13436	1.80882e-13	3.63956e-13	407	1.33155	3.40917e-08	1.30097e-07	103	0.929398	0.781075	1	101	102	228	2982	69
nrf.motif	NRF(NRF)/Promoter/Homer	GTGCGCATGCGC	NRF	NRF	canonical	NA	NA	Promoter Enrichment	NA	Homer		1658881	6317	133050	3543	135888	12051	4314	30137	NA	154	1.35226	0.000238266	0.00143826	481	0.183051	1	1	64	0.994198	0.535482	1	463	0.172052	1	1	76	0.341327	1	1	39	0.492375	1	1	101	102	228	2982	69
nrf1.motif	NRF1(NRF)/MCF7-NRF1-ChIP-Seq(Unpublished)/Homer	CTGCGCATGCGC	NRF1	NRF	canonical	MCF7	NRF1	ChIP-Seq	Unpublished	Homer	NRF1	1658881	6317	133050	3543	135888	12051	4314	28950	NA	256	2.39024	2.29838e-33	1.90765e-31	189	0.0740444	1	1	82	1.33488	0.00756067	0.0398435	175	0.0669498	1	1	31	0.144299	1	1	42	0.552878	0.99999	1	101	102	228	2982	69
nrf2.motif	Nrf2(bZIP)/Lymphoblast-Nrf2-ChIP-Seq(GSE37589)/Homer	HTGCTGAGTCAT	Nrf2	bZIP	canonical	Lymphoblast	Nrf2	ChIP-Seq	GSE37589	Homer	NFE2L2	1658881	6317	133050	3543	135888	12051	4314	2804	NA	8	0.748196	0.835475	1	373	1.76174	1.40159e-21	3.04135e-21	12	2.01148	0.0196255	0.0930809	362	1.66318	1.43251e-17	2.97245e-17	61	3.04929	2.04273e-13	1.19905e-12	13	1.78876	0.0351983	0.140793	101	102	228	2982	69
nur77.motif	Nur77(NR)/K562-NR4A1-ChIP-Seq(GSE31363)/Homer	TGACCTTTNCNT	Nur77	NR	canonical	K562	NR4A1	ChIP-Seq	GSE31363	Homer	NR4A1	1658881	6317	133050	3543	135888	12051	4314	9919	NA	29	0.766021	0.940219	1	1080	1.40451	5.19391e-24	1.14958e-23	19	0.896116	0.712884	1	1101	1.40263	3.15314e-24	7.07326e-24	93	1.29568	0.00960873	0.0194518	44	1.71621	0.000647774	0.00524539	101	102	228	2982	69
oct.ir.motif	OCT:OCT(POU,Homeobox)/NPC-Brn1-ChIP-Seq(GSE35496)/Homer	ATGAATATTCATGAG	OCT:OCT	POU,Homeobox	canonical	NPC	Brn1	ChIP-Seq	GSE35496	Homer	BM1	1658881	6317	133050	3543	135888	12051	4314	421	NA	0	0	1	1	46	1.40688	0.021075	0.0349846	0	0	1	1	45	1.34145	0.0415152	0.0678967	2	0.652234	0.810516	1	0	0	1	1	101	102	228	2982	69
oct.ir1.motif	OCT:OCT(POU,Homeobox,IR1)/NPC-Brn2-ChIP-Seq(GSE35496)/Homer	ATGAATWATTCATGA	OCT:OCT	POU,Homeobox,IR1	canonical	NPC	Brn2	ChIP-Seq	GSE35496	Homer	BM2	1658881	6317	133050	3543	135888	12051	4314	784	NA	1	0.334003	0.949806	1	98	1.63876	1.03022e-05	1.88969e-05	2	1.19503	0.499054	1	105	1.73371	5.7388e-07	1.07038e-06	5	0.877067	0.673077	0.872897	3	1.47353	0.333848	0.686199	101	102	228	2982	69
oct2.motif	Oct2(POU,Homeobox)/Bcell-Oct2-ChIP-Seq(GSE21512)/Homer	ATATGCAAAT	2018-10-02	POU,Homeobox	canonical	Bcell	2018-10-02	ChIP-Seq	GSE21512	Homer	POU2F2	1658881	6317	133050	3543	135888	12051	4314	15117	NA	20	0.344505	1	1	2815	2.65927	0	0	27	0.834709	0.847784	1	2747	2.51961	0	0	352	3.32579	4.68852e-77	1.29716e-75	44	1.12082	0.246279	0.558064	101	102	228	2982	69
oct4.motif	Oct4(POU,Homeobox)/mES-Oct4-ChIP-Seq(GSE11431)/Homer	ATTTGCATAA	2018-10-04	POU,Homeobox	canonical	mES	2018-10-04	ChIP-Seq	GSE11431	Homer	POU5F1	1658881	6317	133050	3543	135888	12051	4314	24801	NA	35	0.366167	1	1	4110	2.31861	0	0	55	1.03904	0.407734	1	4087	2.2489	0	0	491	2.8348	1.03346e-83	3.81232e-82	73	1.13451	0.157243	0.429989	101	102	228	2982	69
oct4-sox17.motif	Oct4:Sox17(POU,Homeobox,HMG)/F9-Sox17-ChIP-Seq(GSE44553)/Homer	CCATTGTATGCAAAT	Oct4:Sox17	POU,Homeobox,HMG	canonical	F9	Sox17	ChIP-Seq	GSE44553	Homer	POU5F1	1658881	6317	133050	3543	135888	12051	4314	6512	NA	18	0.724331	0.935504	1	852	1.73097	2.81281e-44	7.78211e-44	23	1.66029	0.0153461	0.0738391	872	1.73755	1.02346e-45	2.76252e-45	71	1.50933	0.000726891	0.00174875	24	1.42105	0.0606158	0.223605	101	102	228	2982	69
oct4-sox2.motif	OCT4-SOX2-TCF-NANOG(POU,Homeobox,HMG)/mES-Oct4-ChIP-Seq(GSE11431)/Homer	ATTTGCATAACAATG	OCT4-SOX2-TCF-NANOG	POU,Homeobox,HMG	canonical	mES	2018-10-04	ChIP-Seq	GSE11431	Homer	POU5F1	1658881	6317	133050	3543	135888	12051	4314	8425	NA	21	0.652548	0.984936	1	1310	2.12254	7.5786e-116	3.40013e-115	10	0.553956	0.984838	1	1372	2.19224	5.85322e-130	2.69899e-129	110	1.81536	1.00259e-08	3.91599e-08	15	0.682966	0.951102	1	101	102	228	2982	69
oct6.motif	Oct6(POU,Homeobox)/NPC-Pou3f1-ChIP-Seq(GSE35496)/Homer	WATGCAAATGAG	2018-10-06	POU,Homeobox	canonical	NPC	Pou3f1	ChIP-Seq	GSE35496	Homer	POU3F1	1658881	6317	133050	3543	135888	12051	4314	23621	NA	33	0.362689	1	1	3686	2.15244	0	0	50	0.99095	0.544645	1	3683	2.10013	8.15112675496029e-310	0	414	2.489	6.49542e-57	1.26852e-55	71	1.15892	0.122813	0.360831	101	102	228	2982	69
olig2.motif	Olig2(bHLH)/Neuron-Olig2-ChIP-Seq(GSE30882)/Homer	RCCATMTGTT	Olig2	bHLH	canonical	Neuron	Olig2	ChIP-Seq	GSE30882	Homer	OLIG2	1658881	6317	133050	3543	135888	12051	4314	167875	NA	580	0.897554	0.99427	1	15654	1.20325	3.86102e-92	1.4734e-91	440	1.26008	5.81904e-06	5.36645e-05	16259	1.22932	2.35259e-117	9.76326e-117	1373	1.14318	2.55824e-06	8.57916e-06	548	1.29335	2.91401e-08	4.60691e-07	101	102	228	2982	69
otx2.motif	Otx2(Homeobox)/EpiLC-Otx2-ChIP-Seq(GSE56098)/Homer	NYTAATCCYB	Otx2	Homeobox	canonical	EpiLC	Otx2	ChIP-Seq	GSE56098	Homer	OTX2	1658881	6317	133050	3543	135888	12051	4314	86476	NA	170	0.501878	1	1	9039	1.36332	2.71118e-149	1.36381e-148	126	0.670005	0.999999	1	9349	1.38503	5.96571e-169	3.30103e-168	741	1.19296	3.33057e-06	1.10575e-05	203	0.897637	0.939417	1	101	102	228	2982	69
p50.motif	NFkB-p50,p52(RHD)/Monocyte-p50-ChIP-Chip(Schreiber_et_al.)/Homer	GGGGGAATCCCC	NFkB-p50,p52	RHD	canonical	Monocyte	p50	ChIP-Chip	Schreiber_et_al.	Homer	NFKB1	1658881	6317	133050	3543	135888	12051	4314	11225	NA	39	0.911543	0.738339	1	916	1.01913	0.296827	0.462659	23	0.959019	0.606972	1	932	1.01493	0.337861	0.52662	161	2.00188	3.17965e-15	2.11129e-14	37	1.27071	0.0905361	0.280916	101	102	228	2982	69
p53.motif	p53(p53)/Saos-p53-ChIP-Seq(GSE15780)/Homer	AACATGCCCAGACATGCCCN	p53	p53	canonical	Saos	p53	ChIP-Seq	GSE15780	Homer	TP53	1658881	6317	133050	3543	135888	12051	4314	7144	NA	15	0.54937	0.995975	1	656	1.16033	0.00020465	0.000367264	15	0.982984	0.560938	1	680	1.17993	3.30705e-05	5.96707e-05	65	1.25616	0.0429577	0.0758614	24	1.29445	0.127699	0.368662	101	102	228	2982	69
p53-myc.motif	p53(p53)/mES-cMyc-ChIP-Seq(GSE11431)/Homer	ACATGCCCGGGCAT	p53	p53	canonical	mES	cMyc	ChIP-Seq	GSE11431	Homer	TP53	1658881	6317	133050	3543	135888	12051	4314	2270	NA	5	0.577162	0.932269	1	134	0.719135	0.999955	1	3	0.617957	0.862428	1	156	0.826848	0.99142	1	21	1.27649	0.159967	0.254111	5	0.846476	0.702306	0.995513	101	102	228	2982	69
p63.motif	p63(p53)/Keratinocyte-p63-ChIP-Seq(GSE17611)/Homer	NNNGCATGTCCNGACATGCC	p63	p53	canonical	Keratinocyte	p63	ChIP-Seq	GSE17611	Homer	TP63	1658881	6317	133050	3543	135888	12051	4314	37865	NA	90	0.617838	1	1	2751	0.896315	1	1	76	0.938322	0.723574	1	2856	0.912468	0.999999	1	277	1.00723	0.46138	0.630362	107	1.08908	0.204643	0.499569	101	102	228	2982	69
p65.motif	NFkB-p65(RHD)/GM12787-p65-ChIP-Seq(GSE19485)/Homer	AGGGGATTTCCC	NFkB-p65	RHD	canonical	GM12787	p65	ChIP-Seq	GSE19485	Homer	RELA	1658881	6317	133050	3543	135888	12051	4314	37635	NA	89	0.614688	1	1	4481	1.56915	1.07733e-153	5.58865e-153	94	1.1745	0.0718055	0.269001	4306	1.46265	2.81677e-108	1.1002e-107	630	2.39963	6.1792e-79	2.05149e-77	81	0.823937	0.96541	1	101	102	228	2982	69
pax3-fkhr.motif	PAX3:FKHR-fusion(Paired,Homeobox)/Rh4-PAX3:FKHR-ChIP-Seq(GSE19063)/Homer	ACCGTGACTAATTNN	PAX3:FKHR-fusion	Paired,Homeobox	canonical	Rh4	PAX3:FKHR	ChIP-Seq	GSE19063	Homer	PAX3	1658881	6317	133050	3543	135888	12051	4314	13925	NA	12	0.224168	1	1	1600	1.4947	1.28519e-46	3.67831e-46	21	0.703904	0.961832	1	1702	1.56772	2.79689e-60	8.84351e-60	128	1.27067	0.00533673	0.0112139	32	0.88253	0.781526	1	101	102	228	2982	69
pax5.motif	PAX5(Paired,Homeobox)/GM12878-PAX5-ChIP-Seq(GSE32465)/Homer	GCAGCCAAGCGTGACC	PAX5	Paired,Homeobox	canonical	GM12878	PAX5	ChIP-Seq	GSE32465	Homer	PAX5	1658881	6317	133050	3543	135888	12051	4314	40030	NA	213	1.41337	1.47327e-06	1.28717e-05	3042	0.941837	0.999244	1	142	1.69095	8.78185e-09	1.32526e-07	2840	0.852781	1	1	515	1.81581	8.41889e-34	1.11803e-32	109	1.04845	0.326443	0.677369	101	102	228	2982	69
pax5-short.motif	PAX5(Paired,Homeobox),condensed/GM12878-PAX5-ChIP-Seq(GSE32465)/Homer	GTCACGCTCNCTGA	PAX5	Paired,Homeobox	condensed	GM12878	PAX5	ChIP-Seq	GSE32465	Homer	PAX5	1658881	6317	133050	3543	135888	12051	4314	9673	NA	66	1.80556	8.49365e-06	6.55789e-05	623	0.788454	1	1	45	2.19882	2.15806e-06	2.38825e-05	623	0.770463	1	1	99	1.41647	0.000651881	0.00157974	36	1.43634	0.0237787	0.103875	101	102	228	2982	69
pax6.motif	PAX6(Paired,Homeobox)/Forebrain-Pax6-ChIP-Seq(GSE66961)/Homer	NGTGTTCAVTSAAGCGKAAA	PAX6	Paired,Homeobox	canonical	Forebrain	Pax6	ChIP-Seq	GSE66961	Homer	PAX6	1658881	6317	133050	3543	135888	12051	4314	7372	NA	25	0.889743	0.745431	1	895	1.58862	1.56318e-34	3.87296e-34	33	2.1112	9.2087e-05	0.000710997	824	1.41287	2.62715e-19	5.62718e-19	178	3.41692	1.21359e-41	1.91863e-40	14	0.728867	0.908686	1	101	102	228	2982	69
pax7.motif	Pax7(Paired,Homeobox)/Myoblast-Pax7-ChIP-Seq(GSE25064)/Homer	TAATCAATTA	Pax7	Paired,Homeobox	canonical	Myoblast	Pax7	ChIP-Seq	GSE25064	Homer	PAX7	1658881	6317	133050	3543	135888	12051	4314	4930	NA	5	0.26501	0.999956	1	679	1.836	1.57653e-42	4.32568e-42	5	0.473589	0.97954	1	727	1.94371	8.47925e-53	2.46939e-52	31	0.86438	0.812624	1	8	0.62268	0.941208	1	101	102	228	2982	69
pax7-long.motif	Pax7(Paired,Homeobox),long/Myoblast-Pax7-ChIP-Seq(GSE25064)/Homer	TAATCHGATTAC	Pax7	Paired,Homeobox	long	Myoblast	Pax7	ChIP-Seq	GSE25064	Homer	PAX7	1658881	6317	133050	3543	135888	12051	4314	1088	NA	0	0	1	1	144	1.75018	3.22806e-09	6.15929e-09	2	0.860352	0.675001	1	165	2.00478	2.21169e-14	4.5048e-14	8	1.01227	0.534041	0.724902	1	0.352688	0.941223	1	101	102	228	2982	69
pax7-longest.motif	Pax7(Paired,Homeobox),longest/Myoblast-Pax7-ChIP-Seq(GSE25064)/Homer	NTAATTDGCYAATTANNWWD	Pax7	Paired,Homeobox	longest	Myoblast	Pax7	ChIP-Seq	GSE25064	Homer	PAX7	1658881	6317	133050	3543	135888	12051	4314	1294	NA	3	0.607728	0.869702	1	205	2.1607	1.45021e-20	3.10625e-20	0	0	1	1	220	2.29786	9.5667e-25	2.16064e-24	9	0.957085	0.59651	0.795347	3	0.891174	0.653933	0.973569	101	102	228	2982	69
pax8.motif	Pax8(Paired,Homeobox)/Thyroid-Pax8-ChIP-Seq(GSE26938)/Homer	GTCATGCHTGRCTGS	Pax8	Paired,Homeobox	canonical	Thyroid	Pax8	ChIP-Seq	GSE26938	Homer	PAX8	1658881	6317	133050	3543	135888	12051	4314	29496	NA	168	1.51215	4.2239e-07	4.3823e-06	2401	1.01654	0.22553	0.354863	101	1.62307	5.04484e-06	4.78539e-05	2337	0.963786	0.956607	1	397	1.89386	6.29528e-30	6.53135e-29	81	1.05724	0.325436	0.677369	101	102	228	2982	69
pbx1.motif	PBX1(Homeobox)/MCF7-PBX1-ChIP-Seq(GSE28007)/Homer	GSCTGTCACTCA	PBX1	Homeobox	canonical	MCF7	PBX1	ChIP-Seq	GSE28007	Homer	PBX1	1658881	6317	133050	3543	135888	12051	4314	6038	NA	20	0.868996	0.762761	1	481	0.992624	0.568609	0.865956	13	1.00813	0.525684	1	511	1.03636	0.226587	0.358224	52	1.18792	0.124567	0.199788	22	1.40458	0.0764825	0.259104	101	102	228	2982	69
pbx3.motif	Pbx3(Homeobox)/GM12878-PBX3-ChIP-Seq(GSE32465)/Homer	CCTGTCAATCAN	Pbx3	Homeobox	canonical	GM12878	PBX3	ChIP-Seq	GSE32465	Homer	PBX3	1658881	6317	133050	3543	135888	12051	4314	17699	NA	52	0.768966	0.977993	1	1401	0.985664	0.700931	1	35	0.925011	0.698939	1	1477	1.02068	0.230591	0.362826	143	1.11446	0.108937	0.178157	55	1.19808	0.106516	0.321485	101	102	228	2982	69
pdx1.motif	Pdx1(Homeobox)/Islet-Pdx1-ChIP-Seq(SRA008281)/Homer	TCATCAATCA	Pdx1	Homeobox	canonical	Islet	Pdx1	ChIP-Seq	SRA008281	Homer	PDX1	1658881	6317	133050	3543	135888	12051	4314	58368	NA	143	0.634218	1	1	7043	1.60575	1.79379e-259	1.60957e-258	108	0.861891	0.943938	1	7487	1.68703	0	0	521	1.24121	1.77533e-06	6.01437e-06	144	0.946783	0.751455	1	101	102	228	2982	69
pgr.motif	PGR(NR)/EndoStromal-PGR-ChIP-Seq(GSE69539)/Homer	AAGAACATWHTGTTC	PGR	NR	canonical	EndoStromal	PGR	ChIP-Seq	GSE69539	Homer	PGR	1658881	6317	133050	3543	135888	12051	4314	14275	NA	32	0.585656	0.999613	1	1585	1.43758	1.56247e-38	4.02123e-38	29	0.950684	0.631513	1	1607	1.42679	1.54581e-37	3.91763e-37	126	1.21923	0.0176596	0.0340872	35	0.942207	0.659381	0.975287	101	102	228	2982	69
phox2a.motif	Phox2a(Homeobox)/Neuron-Phox2a-ChIP-Seq(GSE31456)/Homer	YTAATYNRATTA	Phox2a	Homeobox	canonical	Neuron	Phox2a	ChIP-Seq	GSE31456	Homer	PHOX2A	1658881	6317	133050	3543	135888	12051	4314	19548	NA	13	0.172394	1	1	2944	2.05676	2.39863e-237	1.94231e-236	16	0.379944	0.999998	1	3115	2.15089	5.96304e-278	5.65637e-277	164	1.15833	0.0365836	0.0656527	51	1.00328	0.509773	0.876915	101	102	228	2982	69
pit1.motif	Pit1(Homeobox)/GCrat-Pit1-ChIP-Seq(GSE58009)/Homer	ATGMATATDC	Pit1	Homeobox	canonical	GCrat	Pit1	ChIP-Seq	GSE58009	Homer	POU1F1	1658881	6317	133050	3543	135888	12051	4314	67391	NA	85	0.321246	1	1	9702	2.00173	0	0	74	0.503216	1	1	9897	2.0023	0	0	630	1.30554	2.41768e-10	1.09955e-09	150	0.850378	0.978632	1	101	102	228	2982	69
pit1-long.motif	Pit1+1bp(Homeobox)/GCrat-Pit1-ChIP-Seq(GSE58009)/Homer	ATGCATAATTCA	Pit1+1bp	Homeobox	canonical	GCrat	Pit1	ChIP-Seq	GSE58009	Homer	PITX1	1658881	6317	133050	3543	135888	12051	4314	15876	NA	18	0.294944	1	1	2267	1.9262	1.30291e-155	6.97685e-155	24	0.705368	0.969458	1	2385	1.9989	1.09147e-179	6.14184e-179	129	1.12077	0.10947	0.178157	41	0.992981	0.53899	0.890272	101	102	228	2982	69
pitx1.motif	Pitx1(Homeobox)/Chicken-Pitx1-ChIP-Seq(GSE38910)/Homer	TAATCCCN	Pitx1	Homeobox	canonical	Chicken	Pitx1	ChIP-Seq	GSE38910	Homer	PITX1	1658881	6317	133050	3543	135888	12051	4314	387289	NA	941	0.573685	1	1	40265	1.47412	0	0	718	0.83418	0.999995	1	41279	1.48415	0	0	3387	1.28604	3.98775e-34	5.51639e-33	1033	1.03382	0.180468	0.460888	101	102	228	2982	69
pitx1-ebox.motif	Pitx1:Ebox(Homeobox,bHLH)/Hindlimb-Pitx1-ChIP-Seq(GSE41591)/Homer	YTAATTRAWWCCAGATGT	Pitx1:Ebox	Homeobox,bHLH	canonical	Hindlimb	Pitx1	ChIP-Seq	GSE41591	Homer	PITX1	1658881	6317	133050	3543	135888	12051	4314	10525	NA	27	0.671425	0.988387	1	1244	1.54221	5.96227e-42	1.58358e-41	23	1.02338	0.484318	1	1341	1.64282	3.40338e-57	1.0272e-56	100	1.31344	0.00532929	0.0112139	28	1.02321	0.477538	0.847822	101	102	228	2982	69
pknox1.motif	Pknox1(Homeobox)/ES-Prep1-ChIP-Seq(GSE63282)/Homer	SCTGTCAVTCAV	Pknox1	Homeobox	canonical	ES	Prep1	ChIP-Seq	GSE63282	Homer	PKNOX1	1658881	6317	133050	3543	135888	12051	4314	17891	NA	74	1.08756	0.252438	1	1330	0.920192	0.998399	1	51	1.34054	0.0266542	0.121222	1397	0.948736	0.971451	1	139	1.07082	0.223258	0.336917	60	1.29466	0.0315212	0.132469	101	102	228	2982	69
pparg.motif	PPARE(NR),DR1/3T3L1-Pparg-ChIP-Seq(GSE13511)/Homer	TGACCTTTGCCCCA	PPARE	NR	DR1	3T3L1	Pparg	ChIP-Seq	GSE13511	Homer	PPARG	1658881	6317	133050	3543	135888	12051	4314	72159	NA	312	1.14311	0.012779	0.0673435	6322	1.10625	7.39672e-14	1.49738e-13	170	1.10852	0.103573	0.350879	6524	1.11975	2.60597e-17	5.3738e-17	597	1.14733	0.000735469	0.00175666	219	1.17652	0.0119058	0.0589958	101	102	228	2982	69
pr.motif	PR(NR)/T47D-PR-ChIP-Seq(GSE31130)/Homer	VAGRACAKNCTGTBC	PR	NR	canonical	T47D	PR	ChIP-Seq	GSE31130	Homer	PGR	1658881	6317	133050	3543	135888	12051	4314	208559	NA	505	0.603269	1	1	22773	1.4895	0	0	421	0.937612	0.897758	1	22554	1.43043	0	0	1943	1.33989	2.95902e-30	3.38757e-29	618	1.16324	0.000341803	0.00290971	101	102	228	2982	69
prdm1.motif	PRDM1(Zf)/Hela-PRDM1-ChIP-Seq(GSE31477)/Homer	ACTTTCACTTTC	PRDM1	Zf	canonical	Hela	PRDM1	ChIP-Seq	GSE31477	Homer	PRDM1	1658881	6317	133050	3543	135888	12051	4314	38271	NA	66	0.446143	1	1	5083	1.78647	1.80627e-274	1.71337e-273	66	0.803461	0.968899	1	5070	1.73906	5.89851e-251	4.66263e-250	441	1.61555	3.00552e-20	2.49458e-19	115	1.16022	0.0666374	0.233289	101	102	228	2982	69
prdm14.motif	PRDM14(Zf)/H1-PRDM14-ChIP-Seq(GSE22767)/Homer	AGGTCTCTAACC	PRDM14	Zf	canonical	H1	PRDM14	ChIP-Seq	GSE22767	Homer	PRDM14	1658881	6317	133050	3543	135888	12051	4314	24927	NA	62	0.648858	0.999884	1	2198	1.11083	2.1671e-06	4.01943e-06	47	0.88102	0.823588	1	2237	1.1067	3.91817e-06	7.10837e-06	211	1.16959	0.0150982	0.0296604	55	0.846156	0.904747	1	101	102	228	2982	69
prdm9.motif	PRDM9(Zf)/Testis-DMC1-ChIP-Seq(GSE35498)/Homer	ADGGYAGYAGCATCT	PRDM9	Zf	canonical	Testis	DMC1	ChIP-Seq	GSE35498	Homer	PRDM9	1658881	6317	133050	3543	135888	12051	4314	38107	NA	155	1.07012	0.213278	0.907798	2561	0.822819	1	1	94	1.15958	0.0891356	0.314819	2606	0.81923	1	1	242	0.870785	0.985857	1	103	1.04045	0.35935	0.714397	101	102	228	2982	69
ptf1a.motif	Ptf1a(bHLH)/Panc1-Ptf1a-ChIP-Seq(GSE47459)/Homer	ACAGCTGTTN	Ptf1a	bHLH	canonical	Panc1	Ptf1a	ChIP-Seq	GSE47459	Homer	PTF1A	1658881	6317	133050	3543	135888	12051	4314	282640	NA	1094	1.01998	0.281134	1	21561	0.936874	1	1	782	1.38017	7.55174e-15	3.13397e-13	22320	0.953261	1	1	2313	1.15781	2.68303e-10	1.20374e-09	963	1.40067	2.86351e-19	1.18836e-17	101	102	228	2982	69
pu1.motif	PU.1(ETS)/ThioMac-PU.1-ChIP-Seq(GSE21512)/Homer	AGAGGAAGTG	PU.1	ETS	canonical	ThioMac	PU.1	ChIP-Seq	GSE21512	Homer	SPI1	1658881	6317	133050	3543	135888	12051	4314	34835	NA	117	0.87938	0.924409	1	3130	1.13534	2.36849e-11	4.70862e-11	128	1.75019	6.77843e-09	1.07164e-07	3087	1.09183	2.69543e-06	4.9441e-06	372	1.49018	7.25291e-13	4.0813e-12	138	1.54276	1.62334e-06	1.92482e-05	101	102	228	2982	69
pu1-irf.motif	PU.1-IRF(ETS:IRF)/Bcell-PU.1-ChIP-Seq(GSE21512)/Homer	CGGAAGTGAAAC	PU.1-IRF	ETS:IRF	canonical	Bcell	PU.1	ChIP-Seq	GSE21512	Homer	SPI1	1658881	6317	133050	3543	135888	12051	4314	107780	NA	288	0.68661	1	1	11298	1.37473	1.09451e-192	6.98805e-192	272	1.19721	0.00293275	0.017387	11418	1.35809	1.04477e-180	5.98042e-180	1018	1.331	3.4909e-17	2.6953e-16	308	1.10677	0.0476933	0.180348	101	102	228	2982	69
pu1-irf8.motif	PU.1:IRF8(ETS:IRF)/pDC-Irf8-ChIP-Seq(GSE66899)/Homer	GGAAGTGAAAST	PU.1:IRF8	ETS	canonical	pDC	Irf8	ChIP-Seq	GSE66899	Homer	IRF8	1658881	6317	133050	3543	135888	12051	4314	12827	NA	25	0.508926	0.999941	1	1845	1.93974	1.05677e-129	5.01211e-129	42	1.54123	0.00544834	0.0306584	1811	1.85382	2.77961e-112	1.11184e-111	224	2.4559	3.46585e-31	4.26171e-30	49	1.47611	0.00630022	0.0348612	101	102	228	2982	69
rarg.motif	RARg(NR)/ES-RARg-ChIP-Seq(GSE30538)/Homer	AGGTCAAGGTCA	RARg	NR	canonical	ES	RARg	ChIP-Seq	GSE30538	Homer	RARG	1658881	6317	133050	3543	135888	12051	4314	5679	NA	3	0.137861	1	1	630	1.433	2.83021e-16	5.94703e-16	2	0.164128	0.999931	1	652	1.45581	5.32274e-18	1.11142e-17	55	1.33796	0.0227339	0.0426422	16	1.08393	0.40814	0.7699	101	102	228	2982	69
rbpj1.motif	Rbpj1(?)/Panc1-Rbpj1-ChIP-Seq(GSE47459)/Homer	HTTTCCCASG	Rbpj1	?	canonical	Panc1	Rbpj1	ChIP-Seq	GSE47459	Homer	RBPJ	1658881	6317	133050	3543	135888	12051	4314	116266	NA	350	0.777564	0.999999	1	10283	1.1221	1.97789e-26	4.56014e-26	249	1.00296	0.491473	1	10544	1.12766	3.77483e-29	8.95175e-29	978	1.17332	1.61015e-06	5.51104e-06	315	1.04525	0.232918	0.545171	101	102	228	2982	69
rbpj1-ebox.motif	RBPJ:Ebox(?,bHLH)/Panc1-Rbpj1-ChIP-Seq(GSE47459)/Homer	GGGRAARRGRMCAGMTG	RBPJ:Ebox	?,bHLH	canonical	Panc1	Rbpj1	ChIP-Seq	GSE47459	Homer	RBPJ	1658881	6317	133050	3543	135888	12051	4314	28496	NA	98	0.901256	0.857935	1	2425	1.06797	0.0012083	0.00210029	73	1.20417	0.0690408	0.26653	2467	1.06343	0.00211485	0.00363799	205	0.99005	0.565838	0.757493	76	1.02611	0.42783	0.790211	101	102	228	2982	69
rest.motif	REST-NRSF(Zf)/Jurkat-NRSF-ChIP-Seq/Homer	GGAGCTGTCCATGGTGCTGA	REST-NRSF	Zf	canonical	Jurkat	NRSF	ChIP-Seq	NA	Homer	REST	1658881	6317	133050	3543	135888	12051	4314	1107	NA	17	4.08798	2.08267e-06	1.75992e-05	21	0.221636	1	1	4	1.69511	0.213665	0.606298	27	0.28005	1	1	3	0.371194	0.986936	1	4	1.39121	0.325594	0.677369	101	102	228	2982	69
reverb.motif	Reverb(NR),DR2/RAW-Reverba.biotin-ChIP-Seq(GSE45914)/Homer	GTAGGTCACTGGGTCA	Reverb	NR	DR2	RAW	Reverba.biotin	ChIP-Seq	GSE45914	Homer	NR1D1	1658881	6317	133050	3543	135888	12051	4314	9805	NA	16	0.426148	0.999973	1	851	1.09049	0.00897184	0.0152751	15	0.714645	0.927557	1	866	1.08631	0.0112838	0.0190164	105	1.48343	9.60535e-05	0.000255118	24	0.940763	0.644146	0.971326	101	102	228	2982	69
rfx1.motif	Rfx1(HTH)/NPC-H3K4me1-ChIP-Seq(GSE16256)/Homer	GGTTGCCATGGCAA	Rfx1	HTH	canonical	NPC	H3K4me1	ChIP-Seq	GSE16256	Homer	RFX1	1658881	6317	133050	3543	135888	12051	4314	16183	NA	53	0.858397	0.88086	1	1113	0.845678	1	1	34	0.98351	0.561504	1	1144	0.851295	1	1	94	0.796822	0.989416	1	62	1.48193	0.00224361	0.0169291	101	102	228	2982	69
rfx2.motif	Rfx2(HTH)/LoVo-RFX2-ChIP-Seq(GSE49402)/Homer	GTTGCCATGGCAACM	Rfx2	HTH	canonical	LoVo	RFX2	ChIP-Seq	GSE49402	Homer	RFX2	1658881	6317	133050	3543	135888	12051	4314	8584	NA	39	1.19519	0.153565	0.679782	450	0.63324	1	1	19	1.03665	0.469052	1	473	0.652404	1	1	34	0.542132	0.999969	1	16	0.715161	0.932818	1	101	102	228	2982	69
rfx3.motif	RFX(HTH)/K562-RFX3-ChIP-Seq(SRA012198)/Homer	CGGTTGCCATGGCAAC	RFX	HTH	canonical	K562	RFX3	ChIP-Seq	SRA012198	Homer	RFX3	1658881	6317	133050	3543	135888	12051	4314	8280	NA	41	1.30381	0.0587969	0.287067	407	0.591626	1	1	19	1.07496	0.408122	1	411	0.584144	1	1	31	0.512299	0.999988	1	18	0.834898	0.806405	1	101	102	228	2982	69
rfx5.motif	Rfx5(HTH)/GM12878-Rfx5-ChIP-Seq(GSE31477)/Homer	SCCTAGCAACAG	Rfx5	HTH	canonical	GM12878	Rfx5	ChIP-Seq	GSE31477	Homer	RFX5	1658881	6317	133050	3543	135888	12051	4314	27136	NA	95	0.917834	0.809052	1	2079	0.950747	0.986758	1	50	0.860495	0.870302	1	2067	0.922926	0.999788	1	158	0.797685	0.998395	1	71	1.00623	0.49558	0.865961	101	102	228	2982	69
ronin.motif	Ronin(THAP)/ES-Thap11-ChIP-Seq(GSE51522)/Homer	RACTACAACTCCCAGVAKGC	Ronin	THAP	canonical	ES	Thap11	ChIP-Seq	GSE51522	Homer	THAP11	1658881	6317	133050	3543	135888	12051	4314	3655	NA	1	0.0714476	0.999999	1	38	0.120232	1	1	1	0.127618	0.9996	1	47	0.145703	1	1	4	0.149437	1	1	2	0.209618	0.999232	1	101	102	228	2982	69
rorc.motif	RORgt(NR)/EL4-RORgt.Flag-ChIP-Seq(GSE56019)/Homer	AAYTAGGTCA	RORgt	NR	canonical	EL4	RORgt.Flag	ChIP-Seq	GSE56019	Homer	RORC	1658881	6317	133050	3543	135888	12051	4314	7994	NA	15	0.490602	0.999309	1	842	1.35235	1.10614e-15	2.29524e-15	14	0.818958	0.804837	1	876	1.38177	3.23946e-18	6.80697e-18	64	1.10344	0.233585	0.347758	23	1.10724	0.341786	0.696152	101	102	228	2982	69
runx.motif	RUNX-AML(Runt)/CD4+-PolII-ChIP-Seq(Barski_et_al.)/Homer	GCTGTGGTTT	RUNX-AML	Runt	canonical	CD4+	PolII	ChIP-Seq	Barski_et_al.	Homer	POLR2A	1658881	6317	133050	3543	135888	12051	4314	50862	NA	196	1.0124	0.442718	1	5162	1.30729	1.84116e-67	6.05214e-67	158	1.47715	3.58003e-06	3.8341e-05	5515	1.37841	3.57704e-100	1.34952e-99	487	1.33463	1.47697e-09	6.05375e-09	193	1.48245	2.74109e-07	3.9567e-06	101	102	228	2982	69
runx1.motif	RUNX1(Runt)/Jurkat-RUNX1-ChIP-Seq(GSE29180)/Homer	AAACCACAAA	RUNX1	Runt	canonical	Jurkat	RUNX1	ChIP-Seq	GSE29180	Homer	RUNX1	1658881	6317	133050	3543	135888	12051	4314	76088	NA	232	0.792478	0.999854	1	7493	1.2678	4.35714e-76	1.53891e-75	191	1.18579	0.0137291	0.0701241	7907	1.31828	2.90237e-106	1.12045e-105	731	1.34665	5.56217e-14	3.55123e-13	267	1.37371	9.16591e-07	1.17042e-05	101	102	228	2982	69
runx1m.motif	RUNX(Runt)/HPC7-Runx1-ChIP-Seq(GSE22178)/Homer	CAAACCACAG	RUNX	Runt	canonical	HPC7	Runx1	ChIP-Seq	GSE22178	Homer	RUNX1	1658881	6317	133050	3543	135888	12051	4314	54060	NA	195	0.945369	0.788933	1	4987	1.17188	5.35434e-25	1.22596e-24	150	1.31324	0.000961629	0.00665127	5260	1.21642	1.80785e-38	4.61698e-38	460	1.17964	0.000391291	0.00099167	186	1.33876	0.000110495	0.00101901	101	102	228	2982	69
runx2.motif	RUNX2(Runt)/PCa-RUNX2-ChIP-Seq(GSE33889)/Homer	NWAACCACADNN	RUNX2	Runt	canonical	PCa	RUNX2	ChIP-Seq	GSE33889	Homer	RUNX2	1658881	6317	133050	3543	135888	12051	4314	62031	NA	191	0.802012	0.999123	1	6372	1.32864	1.24192e-91	4.63276e-91	168	1.28218	0.00135597	0.00865732	6775	1.39382	1.40404e-129	6.38552e-129	585	1.31639	3.07915e-10	1.36303e-09	225	1.41801	7.38753e-07	1.02194e-05	101	102	228	2982	69
rxr.motif	RXR(NR),DR1/3T3L1-RXR-ChIP-Seq(GSE13511)/Homer	TAGGGCAAAGGTCA	RXR	NR	DR1	3T3L1	RXR	ChIP-Seq	GSE13511	Homer	RXRA	1658881	6317	133050	3543	135888	12051	4314	92000	NA	374	1.07206	0.101855	0.476278	7553	1.02727	0.0152555	0.0255799	210	1.07322	0.169291	0.510951	7758	1.03409	0.00319178	0.00546223	766	1.15736	7.11596e-05	0.000193647	250	1.04784	0.24574	0.558064	101	102	228	2982	69
scl.motif	SCL(bHLH)/HPC7-Scl-ChIP-Seq(GSE13511)/Homer	ANCAGCTG	SCL	bHLH	canonical	HPC7	Scl	ChIP-Seq	GSE13511	Homer	TAL1	1658881	6317	133050	3543	135888	12051	4314	473383	NA	2108	1.25541	2.61253e-17	7.22801e-16	34673	0.873376	1	1	1256	1.37634	2.44986e-19	2.03338e-17	36000	0.894547	1	1	3514	1.03106	0.0657306	0.111862	1479	1.30746	1.14499e-16	4.22373e-15	101	102	228	2982	69
sf1.motif	SF1(NR)/H295R-Nr5a1-ChIP-Seq(GSE44220)/Homer	CAAGGHCANV	SF1	NR	canonical	H295R	Nr5a1	ChIP-Seq	GSE44220	Homer	NR5A1	1658881	6317	133050	3543	135888	12051	4314	34866	NA	80	0.596524	1	1	3205	1.16487	8.02843e-16	1.67638e-15	61	0.815675	0.952785	1	3305	1.17797	2.36143e-18	4.99359e-18	321	1.27721	1.83354e-05	5.48409e-05	100	1.10564	0.17343	0.446347	101	102	228	2982	69
six1.motif	Six1(Homeobox)/Myoblast-Six1-ChIP-Chip(GSE20150)/Homer	GKVTCADRTTWC	Six1	Homeobox	canonical	Myoblast	Six1	ChIP-Chip	GSE20150	Homer	SIX1	1658881	6317	133050	3543	135888	12051	4314	22722	NA	29	0.331266	1	1	2748	1.58994	3.79753e-101	1.51901e-100	22	0.449416	0.999994	1	2663	1.49766	2.57509e-76	8.99925e-76	198	1.20464	0.00642687	0.0134196	50	0.844025	0.898297	1	101	102	228	2982	69
six2.motif	Six2(Homeobox)/NephronProgenitor-Six2-ChIP-Seq(GSE39837)/Homer	GWAAYHTGAKMC	Six2	Homeobox	canonical	NephronProgenitor	Six2	ChIP-Seq	GSE39837	Homer	SIX2	1658881	6317	133050	3543	135888	12051	4314	82285	NA	185	0.577096	1	1	9185	1.47366	2.60032e-230	2.00769e-229	159	0.900063	0.910742	1	9266	1.45313	1.26881e-216	8.42491e-216	719	1.21759	3.87775e-07	1.38432e-06	247	1.16414	0.01249	0.0609806	101	102	228	2982	69
smad2.motif	Smad2(MAD)/ES-SMAD2-ChIP-Seq(GSE29422)/Homer	CTGTCTGG	Smad2	MAD	canonical	ES	SMAD2	ChIP-Seq	GSE29422	Homer	SMAD2	1658881	6317	133050	3543	135888	12051	4314	170162	NA	603	0.922988	0.971543	1	14143	1.04429	1.74524e-06	3.25516e-06	364	1.00176	0.495492	1	14125	1.01625	0.0418271	0.0680716	1346	1.10081	0.000561257	0.00139058	477	1.0879	0.0449933	0.175518	101	102	228	2982	69
smad3.motif	Smad3(MAD)/NPC-Smad3-ChIP-Seq(GSE36673)/Homer	TWGTCTGV	Smad3	MAD	canonical	NPC	Smad3	ChIP-Seq	GSE36673	Homer	SMAD3	1658881	6317	133050	3543	135888	12051	4314	268805	NA	824	0.775056	1	1	22187	1.03808	6.22842e-07	1.17491e-06	592	1.03751	0.2131	0.606298	22653	1.03772	6.20534e-07	1.14454e-06	2161	1.13104	1.81353e-07	6.54447e-07	696	0.9948	0.556431	0.91453	101	102	228	2982	69
smad4.motif	Smad4(MAD)/ESC-SMAD4-ChIP-Seq(GSE29422)/Homer	VBSYGTCTGG	Smad4	MAD	canonical	ESC	SMAD4	ChIP-Seq	GSE29422	Homer	SMAD4	1658881	6317	133050	3543	135888	12051	4314	173422	NA	640	0.965517	0.804903	1	11968	0.835272	1	1	356	0.956716	0.792795	1	12618	0.86711	1	1	1198	0.945122	0.969422	1	520	1.17451	0.00040651	0.00337403	101	102	228	2982	69
sox10.motif	Sox10(HMG)/SciaticNerve-Sox3-ChIP-Seq(GSE35132)/Homer	CCWTTGTYYB	Sox10	HMG	canonical	SciaticNerve	Sox3	ChIP-Seq	GSE35132	Homer	SOX10	1658881	6317	133050	3543	135888	12051	4314	120316	NA	591	1.32144	3.11308e-10	5.16772e-09	11538	1.23696	9.87398e-92	3.72518e-91	318	1.26162	7.09416e-05	0.000560776	12053	1.27188	2.30903e-120	9.82818e-120	935	1.07624	0.0172448	0.0334811	375	1.21809	0.000208914	0.00182525	101	102	228	2982	69
sox15.motif	Sox15(HMG)/CPA-Sox15-ChIP-Seq(GSE62909)/Homer	RAACAATGGN	Sox15	HMG	canonical	CPA	Sox15	ChIP-Seq	GSE62909	Homer	SOX15	1658881	6317	133050	3543	135888	12051	4314	72410	NA	376	1.38864	2.36789e-09	3.41799e-08	7394	1.32212	6.61503e-102	2.67828e-101	177	1.15248	0.0381539	0.162399	7682	1.34992	1.12471e-120	4.84941e-120	566	1.08034	0.039823	0.0707019	228	1.22326	0.00221068	0.0169291	101	102	228	2982	69
sox2.motif	Sox2(HMG)/mES-Sox2-ChIP-Seq(GSE11431)/Homer	CCCATTGTTC	Sox2	HMG	canonical	mES	Sox2	ChIP-Seq	GSE11431	Homer	SOX2	1658881	6317	133050	3543	135888	12051	4314	62809	NA	406	1.75025	5.26471e-24	1.74788e-22	6509	1.34262	5.41023e-100	2.13833e-99	171	1.28945	0.000996056	0.00674879	6740	1.36539	1.89841e-114	7.68626e-114	459	1.00625	0.454773	0.623903	193	1.19069	0.0113245	0.0569656	101	102	228	2982	69
sox3.motif	Sox3(HMG)/NPC-Sox3-ChIP-Seq(GSE33059)/Homer	CCWTTGTY	Sox3	HMG	canonical	NPC	Sox3	ChIP-Seq	GSE33059	Homer	SOX3	1658881	6317	133050	3543	135888	12051	4314	125131	NA	579	1.23792	1.1252e-06	1.00964e-05	13023	1.36823	4.17794e-213	2.95122e-212	299	1.13005	0.0247113	0.113946	13414	1.38358	9.25161e-234	6.67725e-233	966	1.06871	0.0260583	0.0483315	367	1.14011	0.00973068	0.0497013	101	102	228	2982	69
sox4.motif	Sox4(HMG)/proB-Sox4-ChIP-Seq(GSE50066)/Homer	YCTTTGTTCC	Sox4	HMG	canonical	proB	Sox4	ChIP-Seq	GSE50066	Homer	SOX4	1658881	6317	133050	3543	135888	12051	4314	61115	NA	405	1.79622	7.14596e-26	2.63606e-24	5682	1.18333	2.68595e-31	6.46186e-31	193	1.50776	1.03767e-07	1.27595e-06	5989	1.22766	3.75677e-47	1.03078e-46	461	1.0402	0.210455	0.32051	195	1.23844	0.00258604	0.0182673	101	102	228	2982	69
sox6.motif	Sox6(HMG)/Myotubes-Sox6-ChIP-Seq(GSE32627)/Homer	CCATTGTTNY	Sox6	HMG	canonical	Myotubes	Sox6	ChIP-Seq	GSE32627	Homer	SOX6	1658881	6317	133050	3543	135888	12051	4314	114188	NA	432	0.992996	0.563055	1	11963	1.37586	5.46694e-204	3.63005e-203	242	0.991708	0.559152	1	12494	1.41513	1.06412e-248	8.21599e-248	881	1.0675	0.0336948	0.0614652	323	1.09507	0.0633512	0.229992	101	102	228	2982	69
sox9.motif	Sox9(HMG)/Limb-SOX9-ChIP-Seq(GSE73225)/Homer	AGGVNCCTTTGT	Sox9	HMG	canonical	Limb	SOX9	ChIP-Seq	GSE73225	Homer	SOX9	1658881	6317	133050	3543	135888	12051	4314	61614	NA	298	1.28486	2.6805e-05	0.000177985	6347	1.3329	3.18206e-93	1.22842e-92	157	1.20253	0.0151539	0.0738391	6502	1.33845	7.89434e-98	2.91214e-97	539	1.21565	9.73712e-06	3.07878e-05	193	1.21477	0.00560575	0.0326511	101	102	228	2982	69
sp1.motif	Sp1(Zf)/Promoter/Homer	GGCCCCGCCCCC	Sp1	Zf	canonical	NA	NA	Promoter Enrichment	NA	Homer	SP1	1658881	6317	133050	3543	135888	12051	4314	58900	NA	327	1.4856	3.01468e-11	5.56042e-10	882	0.16883	1	1	85	0.667236	0.999964	1	917	0.17166	1	1	103	0.232834	1	1	100	0.644015	0.999999	1	101	102	228	2982	69
spdef.motif	SPDEF(ETS)/VCaP-SPDEF-ChIP-Seq(SRA014231)/Homer	ACATCCTGGT	SPDEF	ETS	canonical	VCaP	SPDEF	ChIP-Seq	SRA014231	Homer	SPDEF	1658881	6317	133050	3543	135888	12051	4314	127383	NA	465	0.955166	0.834909	1	9043	0.867347	1	1	337	1.26448	3.99061e-05	0.000323142	9388	0.88365	1	1	917	0.990129	0.618112	0.811119	330	0.995852	0.5371	0.890272	101	102	228	2982	69
spib.motif	SpiB(ETS)/OCILY3-SPIB-ChIP-Seq(GSE56857)/Homer	AAAGRGGAAGTG	SpiB	ETS	canonical	OCILY3	SPIB	ChIP-Seq	GSE56857	Homer	SPIB	1658881	6317	133050	3543	135888	12051	4314	17198	NA	57	0.868749	0.869684	1	1594	1.17358	1.66424e-09	3.1938e-09	49	1.33967	0.0294754	0.132241	1542	1.10505	0.000124693	0.000221381	193	1.55992	7.27732e-09	2.87627e-08	50	1.11969	0.232462	0.545171	101	102	228	2982	69
srebp1a.motif	Srebp1a(bHLH)/HepG2-Srebp1a-ChIP-Seq(GSE31477)/Homer	ATCACCCCAT	Srebp1a	bHLH	canonical	HepG2	Srebp1a	ChIP-Seq	GSE31477	Homer	SREBF1	1658881	6317	133050	3543	135888	12051	4314	13755	NA	31	0.588902	0.99947	1	1155	1.05171	0.0537154	0.0874192	39	1.33213	0.050108	0.198046	1192	1.06399	0.0222771	0.0366138	143	1.44082	2.54622e-05	7.41532e-05	31	0.865366	0.810779	1	101	102	228	2982	69
srebp2.motif	Srebp2(bHLH)/HepG2-Srebp2-ChIP-Seq(GSE31477)/Homer	CGGTCACGCCAC	Srebp2	bHLH	canonical	HepG2	Srebp2	ChIP-Seq	GSE31477	Homer	SREBF2	1658881	6317	133050	3543	135888	12051	4314	10047	NA	21	0.54644	0.999143	1	657	0.801405	1	1	30	1.40264	0.0461907	0.189325	698	0.835917	0.999999	1	76	1.04188	0.376938	0.530268	26	0.995051	0.536399	0.890272	101	102	228	2982	69
srf.motif	CArG(MADS)/PUER-Srf-ChIP-Seq(Sullivan_et_al.)/Homer	CCATATATGGNA	CArG	MADS	canonical	PUER	Srf	ChIP-Seq	Sullivan_et_al.	Homer	SRF	1658881	6317	133050	3543	135888	12051	4314	17197	NA	39	0.59211	0.99985	1	1904	1.43399	3.05881e-45	8.53382e-45	32	0.869831	0.805684	1	1923	1.41694	6.55607e-43	1.74129e-42	175	1.41086	1.13109e-05	3.54266e-05	30	0.667932	0.992148	1	101	102	228	2982	69
staf.motif	ZNF143|STAF(Zf)/CUTLL-ZNF143-ChIP-Seq(GSE29600)/Homer	ATTTCCCAGVAKSCY	ZNF143|STAF	Zf	canonical	CUTLL	ZNF143	ChIP-Seq	GSE29600	Homer	ZNF143	1658881	6317	133050	3543	135888	12051	4314	32101	NA	80	0.649142	0.999984	1	2571	0.998429	0.533212	0.819566	61	0.887579	0.837445	1	2491	0.941801	0.998002	1	239	1.02558	0.359054	0.509427	70	0.8355	0.942303	1	101	102	228	2982	69
stat1.motif	STAT1(Stat)/HelaS3-STAT1-ChIP-Seq(GSE12782)/Homer	NATTTCCNGGAAAT	STAT1	Stat	canonical	HelaS3	STAT1	ChIP-Seq	GSE12782	Homer	STAT1	1658881	6317	133050	3543	135888	12051	4314	22005	NA	40	0.473042	1	1	2181	1.26606	4.4489e-24	9.91299e-24	52	1.10828	0.249756	0.696797	2174	1.23238	2.27837e-19	4.91181e-19	214	1.34821	2.13749e-05	6.28007e-05	50	0.871972	0.848838	1	101	102	228	2982	69
stat3.il23.motif	Stat3+il21(Stat)/CD4-Stat3-ChIP-Seq(GSE19198)/Homer	CNCTTCCNGGAAGN	Stat3+il21	Stat	canonical	CD4	Stat3	ChIP-Seq	GSE19198	Homer	STAT3	1658881	6317	133050	3543	135888	12051	4314	64329	NA	161	0.647389	1	1	5220	1.01329	0.187008	0.297066	143	1.04264	0.324344	0.86286	5255	0.996874	0.586578	0.901592	518	1.11424	0.00952602	0.0194027	159	0.948417	0.754234	1	101	102	228	2982	69
stat3.motif	Stat3(Stat)/mES-Stat3-ChIP-Seq(GSE11431)/Homer	CTTCCGGGAA	Stat3	Stat	canonical	mES	Stat3	ChIP-Seq	GSE11431	Homer	STAT3	1658881	6317	133050	3543	135888	12051	4314	57618	NA	144	0.647408	1	1	3870	0.820488	1	1	136	1.10961	0.127378	0.40663	3992	0.829279	1	1	435	1.04105	0.212337	0.321899	131	0.870042	0.948678	1	101	102	228	2982	69
stat4.motif	STAT4(Stat)/CD4-Stat4-ChIP-Seq(GSE22104)/Homer	NTTTCCAGGAAA	STAT4	Stat	canonical	CD4	Stat4	ChIP-Seq	GSE22104	Homer	STAT4	1658881	6317	133050	3543	135888	12051	4314	72099	NA	158	0.56363	1	1	7010	1.24817	5.08723e-63	1.60853e-62	150	0.972905	0.640313	1	7095	1.23559	2.40028e-58	7.31093e-58	662	1.28185	1.33395e-09	5.62981e-09	182	0.969314	0.669775	0.975287	101	102	228	2982	69
stat5.motif	STAT5(Stat)/mCD4+-Stat5-ChIP-Seq(GSE12346)/Homer	ATTTCTNAGAAA	STAT5	Stat	canonical	mCD4+	Stat5	ChIP-Seq	GSE12346	Homer	STAT5A	1658881	6317	133050	3543	135888	12051	4314	24604	NA	41	0.432963	1	1	2555	1.33534	4.06828e-40	1.07196e-39	52	0.989381	0.549282	1	2590	1.3248	1.40249e-38	3.6095e-38	212	1.19108	0.00774119	0.016063	57	0.889131	0.82693	1	101	102	228	2982	69
stat6.2.motif	STAT6(Stat)/Macrophage-Stat6-ChIP-Seq(GSE38377)/Homer	TTCCKNAGAA	STAT6	Stat	canonical	Macrophage	Stat6	ChIP-Seq	GSE38377	Homer	STAT6	1658881	6317	133050	3543	135888	12051	4314	36579	NA	83	0.589556	1	1	3922	1.38873	8.75649e-76	3.06016e-75	74	0.945969	0.697241	1	3838	1.32292	2.90811e-55	8.62048e-55	362	1.37722	7.21056e-09	2.87627e-08	94	0.987874	0.56068	0.916974	101	102	228	2982	69
stat6.motif	STAT6(Stat)/CD4-Stat6-ChIP-Seq(GSE22104)/Homer	ANTTCTTAAGAA	STAT6	Stat	canonical	CD4	Stat6	ChIP-Seq	GSE22104	Homer	STAT6	1658881	6317	133050	3543	135888	12051	4314	34667	NA	82	0.615265	0.999999	1	3797	1.42262	1.07198e-83	3.86844e-83	73	0.985614	0.564742	1	3755	1.37171	1.10581e-67	3.70839e-67	357	1.43477	1.36976e-10	6.68763e-10	94	1.04376	0.355165	0.711466	101	102	228	2982	69
t1isre.motif	T1ISRE(IRF)/ThioMac-Ifnb-Expression/Homer	ACTTTCGTTTCT	T1ISRE	IRF	canonical	ThioMac	Ifnb	Expression	NA	Homer	IFNB1	1658881	6317	133050	3543	135888	12051	4314	671	NA	0	0	1	1	82	1.59693	0.000108253	0.000196393	0	0	1	1	94	1.82642	2.9812e-07	5.59186e-07	9	1.85853	0.0594833	0.102857	1	0.57234	0.825807	1	101	102	228	2982	69
tata.motif	TATA-Box(TBP)/Promoter/Homer	CCTTTTATAGCC	TATA-Box	TBP	canonical	NA	NA	Promoter Enrichment	NA	Homer	TBP	1658881	6317	133050	3543	135888	12051	4314	95089	NA	176	0.470347	1	1	10252	1.41805	7.31074e-210	5.05659e-209	159	0.772321	0.999577	1	10550	1.43221	5.89524e-227	4.16429e-226	869	1.28062	7.77094e-12	4.09516e-11	221	0.887709	0.962285	1	101	102	228	2982	69
tbet.motif	Tbet(T-box)/CD8-Tbet-ChIP-Seq(GSE33802)/Homer	AGGTGTGAAM	Tbet	T-box	canonical	CD8	Tbet	ChIP-Seq	GSE33802	Homer	TBX21	1658881	6317	133050	3543	135888	12051	4314	67688	NA	120	0.454242	1	1	7850	1.53609	5.73609e-240	4.88303e-239	156	1.0829	0.175819	0.521179	8196	1.57895	5.65132e-280	5.51835e-279	763	1.59568	1.54964e-31	1.97878e-30	210	1.20351	0.00589384	0.0332771	101	102	228	2982	69
tbox-smad.motif	Tbox:Smad(T-box,MAD)/ESCd5-Smad2_3-ChIP-Seq(GSE29422)/Homer	AGGTGHCAGACA	Tbox:Smad	T-box,MAD	canonical	ESCd5	Smad2_3	ChIP-Seq	GSE29422	Homer	SMAD2	1658881	6317	133050	3543	135888	12051	4314	13983	NA	29	0.54158	0.9999	1	1234	1.11103	0.000274632	0.000487581	25	0.835661	0.83827	1	1316	1.166	1.23291e-07	2.32571e-07	111	1.09435	0.185242	0.291344	53	1.46492	0.00540232	0.0320281	101	102	228	2982	69
tbx20.motif	Tbx20(T-box)/Heart-Tbx20-ChIP-Seq(GSE29636)/Homer	GGTGYTGACAGS	Tbx20	T-box	canonical	Heart	Tbx20	ChIP-Seq	GSE29636	Homer	TBX20	1658881	6317	133050	3543	135888	12051	4314	17164	NA	46	0.700816	0.995272	1	1368	0.993115	0.600398	0.910193	35	0.954214	0.631158	1	1384	0.982807	0.734711	1	160	1.28971	0.00122295	0.00285928	51	1.14471	0.186908	0.465181	101	102	228	2982	69
tbx5.motif	Tbx5(T-box)/HL1-Tbx5.biotin-ChIP-Seq(GSE21529)/Homer	AGGTGTCA	Tbx5	T-box	canonical	HL1	Tbx5.biotin	ChIP-Seq	GSE21529	Homer	TBX5	1658881	6317	133050	3543	135888	12051	4314	298855	NA	824	0.681785	1	1	28240	1.24977	3.36429e-213	2.42814e-212	680	1.08107	0.0364544	0.159248	28457	1.22706	2.91865e-182	1.69999e-181	2629	1.27219	1.26735e-26	1.23753e-25	834	1.09089	0.0132901	0.0639465	101	102	228	2982	69
tcf12.motif	Tcf12(bHLH)/GM12878-Tcf12-ChIP-Seq(GSE32465)/Homer	ACAGCTGCTG	Tcf12	bHLH	canonical	GM12878	Tcf12	ChIP-Seq	GSE32465	Homer	TCF12	1658881	6317	133050	3543	135888	12051	4314	89662	NA	451	1.34732	2.9547e-09	4.08734e-08	5815	0.785998	1	1	309	1.67454	4.44024e-16	2.10594e-14	6210	0.826085	1	1	723	1.11797	0.00228657	0.00516422	357	1.58128	4.41133e-15	1.12659e-13	101	102	228	2982	69
tcf21.motif	Tcf21(bHLH)/ArterySmoothMuscle-Tcf21-ChIP-Seq(GSE61369)/Homer	NAACAGCTGG	Tcf21	bHLH	canonical	ArterySmoothMuscle	Tcf21	ChIP-Seq	GSE61369	Homer	TCF21	1658881	6317	133050	3543	135888	12051	4314	83055	NA	389	1.24619	2.60315e-05	0.000177985	5978	0.884235	1	1	282	1.64291	5.13434e-14	1.894e-12	6389	0.930737	1	1	680	1.13574	0.00084983	0.00201531	339	1.62062	9.36487e-16	2.59095e-14	101	102	228	2982	69
tcf3.motif	Tcf3(HMG)/mES-Tcf3-ChIP-Seq(GSE11724)/Homer	ACATCAAAGG	Tcf3	HMG	canonical	mES	Tcf3	ChIP-Seq	GSE11724	Homer	TCF7L1	1658881	6317	133050	3543	135888	12051	4314	17792	NA	44	0.646096	0.999195	1	2104	1.54667	4.65045e-70	1.55954e-69	61	1.61798	0.000327729	0.00247286	2158	1.55584	2.09733e-73	7.17849e-73	164	1.2751	0.00167017	0.00387761	50	1.0818	0.309718	0.667704	101	102	228	2982	69
tcf4.motif	Tcf4(HMG)/Hct116-Tcf4-ChIP-Seq(SRA012054)/Homer	ACATCAAAGGGA	Tcf4	HMG	canonical	Hct116	Tcf4	ChIP-Seq	SRA012054	Homer	TCF7L2	1658881	6317	133050	3543	135888	12051	4314	32782	NA	75	0.595077	1	1	3772	1.50545	3.12156e-109	1.34592e-108	99	1.42714	0.000549514	0.00396606	3915	1.53543	3.68265e-123	1.60874e-122	273	1.151	0.0133116	0.0266232	94	1.10521	0.182199	0.461755	101	102	228	2982	69
tcf7l2.motif	TCFL2(HMG)/K562-TCF7L2-ChIP-Seq(GSE29196)/Homer	ACWTCAAAGG	TCFL2	HMG	canonical	K562	TCF7L2	ChIP-Seq	GSE29196	Homer	TCF7L2	1658881	6317	133050	3543	135888	12051	4314	5250	NA	10	0.498454	0.995092	1	494	1.19189	0.000157178	0.000283603	21	1.8816	0.00561668	0.0306821	558	1.33425	3.32807e-10	6.46152e-10	44	1.15555	0.189545	0.29544	19	1.39478	0.0984424	0.302619	101	102	228	2982	69
tcfcp2l1.motif	Tcfcp2l1(CP2)/mES-Tcfcp2l1-ChIP-Seq(GSE11431)/Homer	NAAACCGGTTCAAACCGGTT	Tcfcp2l1	CP2	canonical	mES	Tcfcp2l1	ChIP-Seq	GSE11431	Homer	TFCP2L1	1658881	6317	133050	3543	135888	12051	4314	18043	NA	70	1.0191	0.45391	1	1312	0.898289	0.999924	1	38	0.985915	0.556529	1	1352	0.906913	0.999763	1	155	1.18652	0.0215682	0.0406855	55	1.17492	0.133634	0.376655	101	102	228	2982	69
tead.motif	TEAD(TEA)/Fibroblast-PU.1-ChIP-Seq(Unpublished)/Homer	NCTGGAATGC	TEAD	TEA	canonical	Fibroblast	PU.1	ChIP-Seq	Unpublished	Homer	SPI1	1658881	6317	133050	3543	135888	12051	4314	41522	NA	73	0.454436	1	1	5491	1.77988	2.66714e-292	3.05341e-291	56	0.625047	0.999932	1	5437	1.71739	1.50201e-257	1.27863e-256	361	1.20465	0.000399099	0.00100379	116	1.07652	0.229339	0.545171	101	102	228	2982	69
tead2.motif	TEAD2(TEA)/Py2T-Tead2-ChIP-Seq(GSE55709)/Homer	CCWGGAATGY	TEAD2	TEA	canonical	Py2T	Tead2	ChIP-Seq	GSE55709	Homer	TEAD2	1658881	6317	133050	3543	135888	12051	4314	36011	NA	77	0.55515	1	1	4406	1.61924	5.59401e-171	3.25827e-170	57	0.736461	0.992883	1	4288	1.53171	5.07838e-133	2.37468e-132	306	1.17562	0.00353398	0.00771895	96	1.02576	0.416973	0.782119	101	102	228	2982	69
tead4.motif	TEAD4(TEA)/Tropoblast-Tead4-ChIP-Seq(GSE37350)/Homer	CCWGGAATGY	TEAD4	TEA	canonical	Tropoblast	Tead4	ChIP-Seq	GSE37350	Homer	TEAD4	1658881	6317	133050	3543	135888	12051	4314	67016	NA	140	0.537395	1	1	7044	1.36638	6.20716e-120	2.82298e-119	92	0.632735	0.999999	1	7065	1.33837	1.06283e-105	4.05586e-105	532	1.09781	0.0201025	0.0383565	175	1.00433	0.488446	0.862575	101	102	228	2982	69
tgif1.motif	Tgif1(Homeobox)/mES-Tgif1-ChIP-Seq(GSE55404)/Homer	YTGWCADY	Tgif1	Homeobox	canonical	mES	Tgif1	ChIP-Seq	GSE55404	Homer	TGIF1	1658881	6317	133050	3543	135888	12051	4314	247451	NA	638	0.639868	1	1	25312	1.37882	0	0	537	1.019	0.351098	0.92457	25666	1.36617	0	0	2243	1.30721	8.54135e-29	8.59312e-28	756	1.21259	1.35923e-06	1.67135e-05	101	102	228	2982	69
tgif2.motif	Tgif2(Homeobox)/mES-Tgif2-ChIP-Seq(GSE55404)/Homer	TGTCANYT	Tgif2	Homeobox	canonical	mES	Tgif2	ChIP-Seq	GSE55404	Homer	TGIF2	1658881	6317	133050	3543	135888	12051	4314	273628	NA	756	0.687374	1	1	26831	1.30911	4.67472e-295	5.54288e-294	604	1.04051	0.193127	0.557548	27351	1.30637	8.75597e-296	9.08431e-295	2463	1.30321	3.2271e-30	3.57132e-29	822	1.19225	4.65807e-06	4.98864e-05	101	102	228	2982	69
tlx.motif	Tlx?(NR)/NPC-H3K4me1-ChIP-Seq(GSE16256)/Homer	CTGGCAGGCTGCCA	Tlx?	NR	canonical	NPC	H3K4me1	ChIP-Seq	GSE16256	Homer	NR2E1	1658881	6317	133050	3543	135888	12051	4314	32820	NA	135	1.08227	0.193306	0.833476	2421	0.911717	0.999995	1	110	1.58947	4.94579e-06	4.78539e-05	2513	0.927987	0.999847	1	224	0.937941	0.836308	1	127	1.50471	1.19998e-05	0.000120725	101	102	228	2982	69
tr4.motif	TR4(NR),DR1/Hela-TR4-ChIP-Seq(GSE24685)/Homer	GAGGTCAAAGGTCA	TR4	NR	DR1	Hela	TR4	ChIP-Seq	GSE24685	Homer	NR2C2	1658881	6317	133050	3543	135888	12051	4314	7922	NA	26	0.860845	0.801159	1	796	1.28272	7.01964e-11	1.36288e-10	10	0.589354	0.973151	1	762	1.19386	3.1604e-06	5.76512e-06	72	1.25492	0.035645	0.0646674	19	0.921729	0.668476	0.975287	101	102	228	2982	69
tra.motif	THRa(NR)/C17.2-THRa-ChIP-Seq(GSE38347)/Homer	GGTCANYTGAGGWCA	THRa	NR	canonical	C17.2	THRa	ChIP-Seq	GSE38347	Homer	THRA	1658881	6317	133050	3543	135888	12051	4314	34796	NA	107	0.80361	0.990678	1	2810	1.00765	0.353723	0.546214	84	1.13379	0.141083	0.4337	2809	0.983893	0.795483	1	311	1.23857	0.000179974	0.000470482	86	0.949261	0.697943	0.995513	101	102	228	2982	69
trb.motif	THRb(NR)/Liver-NR1A2-ChIP-Seq(GSE52613)/Homer	TRAGGTCA	THRb	NR	canonical	Liver	NR1A2	ChIP-Seq	GSE52613	Homer	THRB	1658881	6317	133050	3543	135888	12051	4314	401967	NA	1134	0.683263	1	1	38233	1.28828	0	0	824	0.947534	0.915791	1	38009	1.23666	2.90782e-240	2.19408e-239	3397	1.22938	8.04178e-24	7.41631e-23	1036	0.988216	0.635789	0.971326	101	102	228	2982	69
usf1.motif	USF1(bHLH)/GM12878-Usf1-ChIP-Seq(GSE32465)/Homer	GGTCACGTGA	USF1	bHLH	canonical	GM12878	Usf1	ChIP-Seq	GSE32465	Homer	USF1	1658881	6317	133050	3543	135888	12051	4314	43709	NA	102	0.605545	1	1	3084	0.867504	1	1	80	0.853392	0.929875	1	3199	0.88227	1	1	364	1.15219	0.00500883	0.0107286	110	0.966808	0.649501	0.971326	101	102	228	2982	69
usf2.motif	Usf2(bHLH)/C2C12-Usf2-ChIP-Seq(GSE36030)/Homer	GTCACGTGGT	Usf2	bHLH	canonical	C2C12	Usf2	ChIP-Seq	GSE36030	Homer	USF2	1658881	6317	133050	3543	135888	12051	4314	27372	NA	46	0.436261	1	1	2142	0.973198	0.886875	1	50	0.852938	0.883539	1	2245	1.00139	0.478338	0.742094	220	1.10925	0.0708359	0.119378	71	0.997379	0.524925	0.889158	101	102	228	2982	69
vdr.motif	VDR(NR),DR3/GM10855-VDR+vitD-ChIP-Seq(GSE22484)/Homer	NGAGGTCANNGAGTTCANNN	VDR	NR	DR3	GM10855	VDR+vitD	ChIP-Seq	GSE22484	Homer	VDR	1658881	6317	133050	3543	135888	12051	4314	17364	NA	63	0.952136	0.667297	1	2217	1.69003	1.19867e-102	4.91305e-102	46	1.24418	0.0855117	0.30644	2083	1.53596	2.73362e-67	9.07563e-67	179	1.42976	4.43763e-06	1.44441e-05	37	0.817432	0.905892	1	101	102	228	2982	69
xbox.motif	X-box(HTH)/NPC-H3K4me1-ChIP-Seq(GSE16256)/Homer	GGTTGCCATGGCAA	X-box	HTH	canonical	NPC	H3K4me1	ChIP-Seq	GSE16256	Homer		1658881	6317	133050	3543	135888	12051	4314	7981	NA	30	0.987006	0.552946	1	638	0.996394	0.540742	0.82731	15	0.879253	0.723642	1	634	0.967	0.796026	1	40	0.687314	0.994879	1	28	1.35259	0.0735361	0.251691	101	102	228	2982	69
yy1.motif	YY1(Zf)/Promoter/Homer	CAAGATGGCGGC	YY1	Zf	canonical	NA	NA	Promoter Enrichment	NA	Homer	YY1	1658881	6317	133050	3543	135888	12051	4314	11432	NA	17	0.387965	0.999999	1	279	0.285384	1	1	3	0.121897	1	1	309	0.309784	1	1	18	0.21434	1	1	11	0.367792	0.999975	1	101	102	228	2982	69
zbtb12.motif	ZBTB12(Zf)/HEK293-ZBTB12.GFP-ChIP-Seq(GSE58341)/Homer	NGNTCTAGAACCNGV	ZBTB12	Zf	canonical	HEK293	ZBTB12.GFP	ChIP-Seq	GSE58341	Homer	ZBTB12	1658881	6317	133050	3543	135888	12051	4314	43441	NA	90	0.536509	1	1	3998	1.16745	1.1029e-19	2.34719e-19	74	0.792912	0.981615	1	3958	1.12722	1.64703e-12	3.29405e-12	384	1.22594	8.05214e-05	0.000217342	117	1.03678	0.363093	0.714797	101	102	228	2982	69
zbtb18.motif	ZBTB18(Zf)/HEK293-ZBTB18.GFP-ChIP-Seq(GSE58341)/Homer	AACATCTGGA	ZBTB18	Zf	canonical	HEK293	ZBTB18.GFP	ChIP-Seq	GSE58341	Homer	ZBTB18	1658881	6317	133050	3543	135888	12051	4314	38340	NA	166	1.14131	0.0531062	0.263153	3248	1.06301	0.000563777	0.000990338	104	1.27898	0.00957542	0.0496725	3402	1.09364	5.8937e-07	1.09313e-06	337	1.21791	0.000304473	0.000783604	167	1.70519	2.69595e-10	5.59409e-09	101	102	228	2982	69
zbtb33.motif	ZBTB33(Zf)/GM12878-ZBTB33-ChIP-Seq(GSE32465)/Homer	GGNTCTCGCGAGAAC	ZBTB33	Zf	canonical	GM12878	ZBTB33	ChIP-Seq	GSE32465	Homer	ZBTB33	1658881	6317	133050	3543	135888	12051	4314	7848	NA	60	2.02507	7.21331e-07	7.04359e-06	195	0.291171	1	1	22	1.31536	0.124792	0.402241	210	0.307075	1	1	25	0.435554	0.999999	1	44	2.17451	3.60882e-06	3.99376e-05	101	102	228	2982	69
zfp3.motif	ZFP3(Zf)/HEK293-ZFP3.GFP-ChIP-Seq(GSE58341)/Homer	GGGTTTTGAAGGATGARTAGGAGTT	ZFP3	Zf	canonical	HEK293	ZFP3.GFP	ChIP-Seq	GSE58341	Homer	ZFP3	1658881	6317	133050	3543	135888	12051	4314	95	NA	0	0	1	1	9	1.20016	0.352163	0.546214	0	0	1	1	6	0.755545	0.799697	1	0	0	1	1	1	4.08128	0.219157	0.527247	101	102	228	2982	69
zfp809.motif	Zfp809(Zf)/ES-Zfp809-ChIP-Seq(GSE70799)/Homer	GGGGCTYGKCTGGGA	Zfp809	Zf	canonical	ES	Zfp809	ChIP-Seq	GSE70799	Homer	Zfp809	1658881	6317	133050	3543	135888	12051	4314	24721	NA	184	1.9906	7.79375e-17	1.9904e-15	1140	0.550574	1	1	64	1.21662	0.0719304	0.269001	1213	0.574523	1	1	137	0.7588	0.999638	1	62	0.963798	0.630402	0.971326	101	102	228	2982	69
zfx.motif	ZFX(Zf)/mES-Zfx-ChIP-Seq(GSE11431)/Homer	AGGCCTGG	ZFX	Zf	canonical	mES	Zfx	ChIP-Seq	GSE11431	Homer	ZFX	1658881	6317	133050	3543	135888	12051	4314	142589	NA	595	1.10619	0.0109702	0.0587439	8606	0.718406	1	1	348	1.15864	0.00563738	0.0306821	8813	0.720205	1	1	915	0.872928	0.999972	1	408	1.11107	0.0241726	0.104225	101	102	228	2982	69
zic.motif	Zic(Zf)/Cerebellum-ZIC1.2-ChIP-Seq(GSE60731)/Homer	CCTGCTGAGH	Zic	Zf	canonical	Cerebellum	ZIC1.2	ChIP-Seq	GSE60731	Homer	ZIC1	1658881	6317	133050	3543	135888	12051	4314	79408	NA	428	1.448	1.44588e-12	2.82371e-11	5083	0.775735	1	1	204	1.21579	0.00460349	0.0268133	5092	0.758902	1	1	539	0.930822	0.950946	1	227	1.10506	0.0781807	0.259155	101	102	228	2982	69
znf136.motif	ZNF136(Zf)/HEK293-ZNF136.GFP-ChIP-Seq(GSE58341)/Homer	YTKGATAHAGTATTCTWGGTNGGCA	ZNF136	Zf	canonical	HEK293	ZNF136.GFP	ChIP-Seq	GSE58341	Homer	ZNF136	1658881	6317	133050	3543	135888	12051	4314	6307	NA	5	0.206932	0.999999	1	908	1.93513	8.84011e-65	2.84943e-64	10	0.741232	0.863814	1	837	1.71939	1.56674e-42	4.06374e-42	55	1.2031	0.100976	0.167621	20	1.22111	0.216228	0.523997	101	102	228	2982	69
znf16.motif	ZNF16(Zf)/HEK293-ZNF16.GFP-ChIP-Seq(GSE58341)/Homer	MACCTTCYATGGCTCCCTAKTGCCY	ZNF16	Zf	canonical	HEK293	ZNF16.GFP	ChIP-Seq	GSE58341	Homer	ZNF16	1658881	6317	133050	3543	135888	12051	4314	621	NA	1	0.421855	0.906493	1	46	0.917417	0.733709	1	0	0	1	1	49	0.960086	0.628795	0.962027	6	1.33338	0.298675	0.433014	1	0.618515	0.801575	1	101	102	228	2982	69
znf165.motif	ZNF165(Zf)/WHIM12-ZNF165-ChIP-Seq(GSE65937)/Homer	AAGGKGRCGCAGGCA	ZNF165	Zf	canonical	WHIM12	ZNF165	ChIP-Seq	GSE65937	Homer	ZNF165	1658881	6317	133050	3543	135888	12051	4314	16364	NA	98	1.58519	1.54904e-05	0.000114285	740	0.540625	1	1	42	1.20466	0.133574	0.418365	743	0.530531	1	1	85	0.711503	0.999576	1	50	1.17753	0.14259	0.397815	101	102	228	2982	69
znf189.motif	ZNF189(Zf)/HEK293-ZNF189.GFP-ChIP-Seq(GSE58341)/Homer	TGGAACAGMA	ZNF189	Zf	canonical	HEK293	ZNF189.GFP	ChIP-Seq	GSE58341	Homer	Zfp189	1658881	6317	133050	3543	135888	12051	4314	80691	NA	238	0.765039	0.999989	1	7519	1.18913	1.82565e-42	4.92776e-42	159	0.918809	0.860853	1	7546	1.16542	6.80867e-34	1.71248e-33	541	0.918752	0.974985	1	193	0.915784	0.891534	1	101	102	228	2982	69
znf263.motif	Znf263(Zf)/K562-Znf263-ChIP-Seq(GSE31477)/Homer	CNGTCCTCCC	Znf263	Zf	canonical	K562	Znf263	ChIP-Seq	GSE31477	Homer	Zfp263	1658881	6317	133050	3543	135888	12051	4314	202677	NA	977	1.31605	1.308e-14	2.71409e-13	12030	0.69618	1	1	497	1.17273	0.000665643	0.00470199	12356	0.700385	1	1	1281	0.85368	1	1	520	0.984705	0.635827	0.971326	101	102	228	2982	69
znf264.motif	ZNF264(Zf)/HEK293-ZNF264.GFP-ChIP-Seq(GSE58341)/Homer	RGGGCACTAACY	ZNF264	Zf	canonical	HEK293	ZNF264.GFP	ChIP-Seq	GSE58341	Homer	ZNF264	1658881	6317	133050	3543	135888	12051	4314	66297	NA	476	1.96455	3.87983e-38	4.29367e-36	4254	0.779278	1	1	191	1.36984	3.05446e-05	0.00025352	4355	0.780988	1	1	401	0.825795	0.999949	1	175	1.01571	0.430808	0.790211	101	102	228	2982	69
znf317.motif	ZNF317(Zf)/HEK293-ZNF317.GFP-ChIP-Seq(GSE58341)/Homer	GTCWGCTGTYYCTCT	ZNF317	Zf	canonical	HEK293	ZNF317.GFP	ChIP-Seq	GSE58341	Homer	ZNF317	1658881	6317	133050	3543	135888	12051	4314	6076	NA	26	1.12477	0.301921	1	528	1.09175	0.0297383	0.04912	18	1.39017	0.107637	0.360963	550	1.11595	0.00827371	0.0140146	42	0.951025	0.647463	0.842971	18	1.14017	0.321843	0.677369	101	102	228	2982	69
znf322.motif	ZNF322(Zf)/HEK293-ZNF322.GFP-ChIP-Seq(GSE58341)/Homer	GAGCCTGGTACTGWGCCTGR	ZNF322	Zf	canonical	HEK293	ZNF322.GFP	ChIP-Seq	GSE58341	Homer	ZNF322	1658881	6317	133050	3543	135888	12051	4314	27020	NA	78	0.754344	0.995682	1	1760	0.79633	1	1	46	0.794087	0.951706	1	1843	0.817936	1	1	193	0.982855	0.603695	0.801707	80	1.14155	0.133871	0.376655	101	102	228	2982	69
znf382.motif	ZNF382(Zf)/HEK293-ZNF382.GFP-ChIP-Seq(GSE58341)/Homer	GNCTGTASTRNTGBCTCHTT	ZNF382	Zf	canonical	HEK293	ZNF382.GFP	ChIP-Seq	GSE58341	Homer	ZNF382	1658881	6317	133050	3543	135888	12051	4314	1660	NA	7	1.10795	0.445278	1	154	1.1729	0.0349274	0.0574054	2	0.563341	0.86924	1	162	1.2123	0.0126451	0.0210963	17	1.41451	0.103628	0.171167	9	2.09303	0.0321038	0.133231	101	102	228	2982	69
znf41.motif	ZNF41(Zf)/HEK293-ZNF41.GFP-ChIP-Seq(GSE58341)/Homer	CCTCATGGTGYCYTWYTCCCTTGTG	ZNF41	Zf	canonical	HEK293	ZNF41.GFP	ChIP-Seq	GSE58341	Homer	ZNF41	1658881	6317	133050	3543	135888	12051	4314	1831	NA	10	1.43726	0.166217	0.726105	183	1.27384	0.00145362	0.00251355	5	1.27973	0.353676	0.92457	193	1.32102	0.0002355	0.000415883	17	1.28106	0.186039	0.291344	3	0.629175	0.854276	1	101	102	228	2982	69
znf415.motif	ZNF415(Zf)/HEK293-ZNF415.GFP-ChIP-Seq(GSE58341)/Homer	GRTGMTRGAGCC	ZNF415	Zf	canonical	HEK293	ZNF415.GFP	ChIP-Seq	GSE58341	Homer	ZNF415	1658881	6317	133050	3543	135888	12051	4314	57079	NA	298	1.39142	6.90437e-08	8.18661e-07	3342	0.705841	1	1	129	1.06054	0.268549	0.730806	3390	0.700195	1	1	337	0.806196	0.999973	1	166	1.12342	0.0785802	0.259155	101	102	228	2982	69
znf416.motif	ZNF416(Zf)/HEK293-ZNF416.GFP-ChIP-Seq(GSE58341)/Homer	WDNCTGGGCA	ZNF416	Zf	canonical	HEK293	ZNF416.GFP	ChIP-Seq	GSE58341	Homer	ZNF416	1658881	6317	133050	3543	135888	12051	4314	116355	NA	571	1.31896	7.3307e-10	1.10627e-08	9024	0.961588	0.99974	1	289	1.17785	0.00491589	0.0281392	9157	0.954294	0.999985	1	913	1.08736	0.00857144	0.0175662	346	1.15645	0.0059137	0.0332771	101	102	228	2982	69
znf467.motif	ZNF467(Zf)/HEK293-ZNF467.GFP-ChIP-Seq(GSE58341)/Homer	TGGGGAAGGGCM	ZNF467	Zf	canonical	HEK293	ZNF467.GFP	ChIP-Seq	GSE58341	Homer	Zfp467	1658881	6317	133050	3543	135888	12051	4314	90921	NA	386	1.12288	0.015924	0.0826058	5458	0.720951	1	1	207	1.0702	0.180932	0.531586	5643	0.730441	1	1	556	0.833111	0.999992	1	228	0.962198	0.723321	1	101	102	228	2982	69
znf519.motif	ZNF519(Zf)/HEK293-ZNF519.GFP-ChIP-Seq(GSE58341)/Homer	GAGSCCGAGC	ZNF519	Zf	canonical	HEK293	ZNF519.GFP	ChIP-Seq	GSE58341	Homer	ZNF519	1658881	6317	133050	3543	135888	12051	4314	33339	NA	375	3.10069	1.69669e-73	5.633e-71	1158	0.407511	1	1	132	1.89041	4.26697e-11	1.08972e-09	1158	0.398169	1	1	178	0.729535	0.999995	1	95	1.09817	0.19698	0.484424	101	102	228	2982	69
znf528.motif	ZNF528(Zf)/HEK293-ZNF528.GFP-ChIP-Seq(GSE58341)/Homer	AGAAATGACTTCCCT	ZNF528	Zf	canonical	HEK293	ZNF528.GFP	ChIP-Seq	GSE58341	Homer	ZNF528	1658881	6317	133050	3543	135888	12051	4314	342	NA	0	0	1	1	33	1.2248	0.156217	0.249346	0	0	1	1	36	1.31864	0.0737537	0.118865	3	1.20939	0.452664	0.623587	0	0	1	1	101	102	228	2982	69
znf669.motif	ZNF669(Zf)/HEK293-ZNF669.GFP-ChIP-Seq(GSE58341)/Homer	GARTGGTCATCGCCC	ZNF669	Zf	canonical	HEK293	ZNF669.GFP	ChIP-Seq	GSE58341	Homer	ZNF669	1658881	6317	133050	3543	135888	12051	4314	7925	NA	28	0.92724	0.679591	1	350	0.52866	1	1	9	0.529999	0.987093	1	385	0.571082	1	1	40	0.692219	0.994078	1	12	0.58046	0.984523	1	101	102	228	2982	69
znf675.motif	ZNF675(Zf)/HEK293-ZNF675.GFP-ChIP-Seq(GSE58341)/Homer	ARGAGGMCAAAATGW	ZNF675	Zf	canonical	HEK293	ZNF675.GFP	ChIP-Seq	GSE58341	Homer	ZNF675	1658881	6317	133050	3543	135888	12051	4314	8244	NA	24	0.762912	0.926468	1	803	1.23903	1.21303e-08	2.30128e-08	19	1.0797	0.400925	1	844	1.28002	2.95373e-11	5.8026e-11	67	1.12038	0.193408	0.300054	32	1.49819	0.0191465	0.0890341	101	102	228	2982	69
znf692.motif	ZNF692(Zf)/HEK293-ZNF692.GFP-ChIP-Seq(GSE58341)/Homer	GTGGGCCCCA	ZNF692	Zf	canonical	HEK293	ZNF692.GFP	ChIP-Seq	GSE58341	Homer	ZNF692	1658881	6317	133050	3543	135888	12051	4314	13392	NA	69	1.35878	0.00901553	0.0490681	735	0.664132	1	1	37	1.29752	0.0731166	0.269719	739	0.652723	1	1	105	1.0806	0.228257	0.341357	28	0.802291	0.897378	1	101	102	228	2982	69
znf711.motif	ZNF711(Zf)/SHSY5Y-ZNF711-ChIP-Seq(GSE20673)/Homer	AGGCCTAG	ZNF711	Zf	canonical	SHSY5Y	ZNF711	ChIP-Seq	GSE20673	Homer	Zfp711	1658881	6317	133050	3543	135888	12051	4314	247175	NA	1095	1.19848	5.28443e-08	6.49789e-07	12923	0.593153	1	1	564	1.08151	0.0473398	0.190465	13470	0.607031	1	1	1363	0.726843	1	1	654	1.02061	0.32189	0.677369	101	102	228	2982	69
zscan22.motif	ZSCAN22(Zf)/HEK293-ZSCAN22.GFP-ChIP-Seq(GSE58341)/Homer	SMCAGTCWGAKGGAGGAGGC	ZSCAN22	Zf	canonical	HEK293	ZSCAN22.GFP	ChIP-Seq	GSE58341	Homer	ZSCAN22	1658881	6317	133050	3543	135888	12051	4314	6555	NA	15	0.599061	0.987622	1	388	0.720683	1	1	15	1.07188	0.429565	1	398	0.723652	1	1	49	1.02935	0.439701	0.608253	14	0.820313	0.803043	1	101	102	228	2982	69
[truncated: 33 more columns]

## Sheet: ATAC.kmeans.motifs
Filename	Name	Consensus	Factor.Name	DBD	Submotif	Cell.Type	IP	Assay	GEO.ID	Source	Symbol	include	total	diff	cluster.1	cluster.2	cluster.3	cluster.4	cluster.5	cluster.6	cluster.7	cluster.1.p	cluster.1.or	cluster.2.p	cluster.2.or	cluster.3.p	cluster.3.or	cluster.4.p	cluster.4.or	cluster.5.p	cluster.5.or	cluster.6.p	cluster.6.or	cluster.7.p	cluster.7.or	cluster.1.fdr	cluster.2.fdr	cluster.3.fdr	cluster.4.fdr	cluster.5.fdr	cluster.6.fdr	cluster.7.fdr	mean.gx	nB.neg.mean.gx	nB.pos.mean.gx	GC.neg.mean.gx	GC.pos.mean.gx	BMPC.neg.mean.gx	BMPC.pos.mean.gx
ap1.motif	AP-1(bZIP)/ThioMac-PU.1-ChIP-Seq(GSE21512)/Homer	ATGACTCATC	AP-1	bZIP	canonical	ThioMac	PU.1	ChIP-Seq	GSE21512	Homer	FOS	TRUE	14312	9963	1806	1370	1552	1241	775	2370	849	0.999706	0.915393	0.117069	1.03576	6.38332e-06	1.13057	3.81045e-05	1.13019	0.745769	0.97611	0.00538694	1.06252	1	0.730367	1	0.36667	4.70947e-05	0.000332913	1	0.0241684	1	99.6996	5.96868	3.25239	164.289	144.608	138.027	142.052
ap2gamma.motif	AP-2gamma(AP2)/MCF7-TFAP2C-ChIP-Seq(GSE21234)/Homer	SCCTSAGGSCAW	AP-2gamma	AP2	canonical	MCF7	TFAP2C	ChIP-Seq	GSE21234	Homer	TFAP2C	TRUE	28004	15072	2312	1701	2150	1658	1107	3348	2796	1	0.74848	1	0.825776	0.210725	1.0192	0.767751	0.981392	0.997542	0.917068	0.92893	0.971806	3.04849e-150	1.79248	1	1	0.55441	1	1	1	7.22927e-149	0	0	0	0	0	0	0
ap2.motif	AP-2alpha(AP2)/Hela-AP2alpha-ChIP-Seq(GSE31477)/Homer	ATGCCCTGAGGC	AP-2alpha	AP2	canonical	Hela	AP2alpha	ChIP-Seq	GSE31477	Homer	TFAP2A	TRUE	20396	10888	1644	1257	1577	1155	793	2422	2040	1	0.734847	1	0.847442	0.0910269	1.03753	0.973765	0.942123	0.995811	0.908851	0.879208	0.973605	3.61331e-114	1.8131	1	1	0.274736	1	1	1	7.49761e-113	0.00723081	0	0.0206511	0	0	0.0227338	0
ap4.motif	Ap4(bHLH)/AML-Tfap4-ChIP-Seq(GSE45738)/Homer	NAHCAGCTGD	Ap4	bHLH	canonical	AML	Tfap4	ChIP-Seq	GSE45738	Homer	TFAP4	TRUE	31790	21012	3178	2153	2818	2546	2244	5948	2125	1	0.735742	1	0.740444	0.995774	0.948406	1.11677e-05	1.09536	1.1465e-44	1.38671	3.84227e-80	1.34635	1	0.882187	1	1	1	0.000119603	3.46033e-43	1.27563e-78	1	0.964	0.338048	1.15247	0.207487	1.54207	2.08787	0.456051
are-fox.motif	FOXA1:AR(Forkhead,NR)/LNCAP-AR-ChIP-Seq(GSE27824)/Homer	AGTAAACAAAAAAGAACANA	FOXA1:AR	Forkhead,NR	canonical	LNCAP	AR	ChIP-Seq	GSE27824	Homer		TRUE	1507	1011	200	115	140	115	54	279	108	0.414237	1.01983	0.972325	0.83371	0.581701	0.984515	0.438687	1.01916	0.999514	0.65293	0.000162009	1.29733	0.747559	0.938423	1	1	1	0.921798	1	0.000977943	1	NA	NA	NA	NA	NA	NA	NA
are.motif	ARE(NR)/LNCAP-AR-ChIP-Seq(GSE27824)/Homer	AGAACAGNCTGTTCTT	ARE	NR	canonical	LNCAP	AR	ChIP-Seq	GSE27824	Homer	AR	TRUE	5545	3494	713	489	497	378	295	780	342	0.0854555	1.06031	0.132937	1.05714	0.380702	1.01576	0.761475	0.963226	0.149621	1.06732	0.712775	0.978133	0.998195	0.85121	0.251073	0.401229	0.83704	1	0.605784	1	1	0	0	0	0	0	0	0
ar-half.motif	AR-halfsite(NR)/LNCaP-AR-ChIP-Seq(GSE27824)/Homer	CCAGGAACAG	AR-halfsite	NR	canonical	LNCaP	AR	ChIP-Seq	GSE27824	Homer		TRUE	111021	70772	13321	9520	9997	8115	5871	16522	7426	0.999995	0.95806	0.191633	1.00981	0.242767	1.00768	0.00852886	1.029	0.000375444	1.04789	2.42749e-05	1.03729	1	0.91835	1	0.534691	0.610595	0.0416409	0.0036661	0.000171474	1	NA	NA	NA	NA	NA	NA	NA
arnt.motif	Arnt:Ahr(bHLH)/MCF7-Arnt-ChIP-Seq(Lo_et_al.)/Homer	TBGCACGCAA	Arnt:Ahr	bHLH	canonical	MCF7	Arnt	ChIP-Seq	Lo_et_al.	Homer	ARNT	FALSE	15418	8482	1310	1039	1370	1004	626	1805	1328	1	0.754898	0.99868	0.906572	1.9246e-08	1.18036	0.0301529	1.06629	0.976721	0.922017	0.999262	0.919896	9.24721e-34	1.458	1	1	1.99677e-07	0.115066	1	1	8.77164e-33	5.14632	8.60945	8.25564	4.87665	5.96321	1.22311	1.94988
ascl1.motif	Ascl1(bHLH)/NeuralTubes-Ascl1-ChIP-Seq(GSE55840)/Homer	NNVVCAGCTGBN	Ascl1	bHLH	canonical	NeuralTubes	Ascl1	ChIP-Seq	GSE55840	Homer	ASCL1	TRUE	46337	30193	3976	2835	3852	3868	3459	9089	3114	1	0.62507	1	0.67123	1	0.894894	5.90025e-19	1.16831	4.72006e-101	1.50337	3.34061e-195	1.47097	1	0.901559	1	1	1	3.26481e-17	5.22353e-99	3.69694e-193	1	0	0	0	0	0	0	0
atf1.motif	Atf1(bZIP)/K562-ATF1-ChIP-Seq(GSE31477)/Homer	GATGACGTCA	Atf1	bZIP	canonical	K562	ATF1	ChIP-Seq	GSE31477	Homer	ATF1	TRUE	13547	8636	1655	1151	1281	965	705	1894	985	0.769692	0.980336	0.518644	0.998899	0.0174084	1.06698	0.51784	0.998905	0.240443	1.02882	0.959506	0.956006	0.387447	1.01019	1	1	0.0688047	1	0.775195	1	1	13.3043	11.1503	10.5717	15.4591	19.3861	11.3449	11.9136
atf2.motif	Atf2(bZIP)/3T3L1-Atf2-ChIP-Seq(GSE56872)/Homer	NRRTGACGTCAT	Atf2	bZIP	canonical	3T3L1	Atf2	ChIP-Seq	GSE56872	Homer	ATF2	TRUE	6852	4369	830	566	668	487	383	924	511	0.79148	0.969828	0.779458	0.966742	0.00953264	1.10571	0.539123	0.996142	0.0263354	1.11214	0.993767	0.91277	0.212651	1.03933	1	1	0.0405748	1	0.178435	1	0.66604	7.98562	10.1193	10.1999	8.72679	9.9307	2.63668	6.30033
atf3.motif	Atf3(bZIP)/GBM-ATF3-ChIP-Seq(GSE33912)/Homer	DATGASTCATHN	Atf3	bZIP	canonical	GBM	ATF3	ChIP-Seq	GSE33912	Homer	ATF3	TRUE	12949	9003	1660	1231	1409	1110	713	2138	742	0.993955	0.934687	0.180256	1.02896	7.12699e-06	1.13681	0.000352388	1.11698	0.553063	0.995351	0.00984804	1.06013	1	0.704232	1	0.515904	5.14383e-05	0.00248921	1	0.0408694	1	0.642966	0	1.3353	1.37902	1.14347	0	0
atf4.motif	Atf4(bZIP)/MEF-Atf4-ChIP-Seq(GSE35681)/Homer	MTGATGCAAT	Atf4	bZIP	canonical	MEF	Atf4	ChIP-Seq	GSE35681	Homer	ATF4	TRUE	4348	2930	576	388	415	308	262	702	279	0.40693	1.0119	0.570373	0.991499	0.428327	1.01072	0.882773	0.9327	0.0274893	1.1366	0.0562117	1.07245	0.99917	0.825695	1	1	0.905762	1	0.182529	0.188508	1	108.477	99.6097	102.251	116.748	111.949	87.0325	133.272
atf7.motif	Atf7(bZIP)/3T3L1-Atf7-ChIP-Seq(GSE56872)/Homer	NGRTGACGTCAY	Atf7	bZIP	canonical	3T3L1	Atf7	ChIP-Seq	GSE56872	Homer	ATF7	TRUE	9732	6249	1193	822	949	707	515	1354	709	0.781511	0.975729	0.673296	0.983873	0.00493162	1.09695	0.379065	1.01301	0.206031	1.03951	0.976744	0.941364	0.464299	1.00418	1	1	0.0227402	0.838997	0.727685	1	1	3.3275	5.75522	7.06238	3.10442	3.26593	0.661692	0.115366
atoh1.motif	Atoh1(bHLH)/Cerebellum-Atoh1-ChIP-Seq(GSE22111)/Homer	VNAVCAGCTGGC	Atoh1	bHLH	canonical	Cerebellum	Atoh1	ChIP-Seq	GSE22111	Homer	ATOH1	TRUE	28530	18916	2697	1767	2399	2390	2160	5605	1898	1	0.686473	1	0.668121	1	0.88909	2.45744e-10	1.14923	1.22139e-62	1.49554	3.06858e-108	1.43609	1	0.874507	1	1	1	7.417e-09	8.11005e-61	1.69795e-106	1	0	0	0	0	0	0	0
bach1.motif	Bach1(bZIP)/K562-Bach1-ChIP-Seq(GSE31477)/Homer	AWWNTGCTGAGTCAT	Bach1	bZIP	canonical	K562	Bach1	ChIP-Seq	GSE31477	Homer	BACH1	TRUE	1125	795	104	77	97	114	104	236	63	0.999999	0.622352	0.999333	0.696588	0.940366	0.851185	0.00367875	1.32934	5.09395e-07	1.74207	3.15663e-06	1.43702	0.999331	0.675258	1	1	1	0.0196991	7.04663e-06	2.43721e-05	1	0.860111	1.462	1.4657	0.214284	0.733423	0.491227	0.794033
bach2.motif	Bach2(bZIP)/OCILy7-Bach2-ChIP-Seq(GSE44420)/Homer	TGCTGAGTCA	Bach2	bZIP	canonical	OCILy7	Bach2	ChIP-Seq	GSE44420	Homer	BACH2	TRUE	3868	2695	424	334	372	353	253	713	246	1	0.77195	0.931061	0.918876	0.643612	0.980848	0.0011146	1.19701	0.00392658	1.19918	2.76766e-06	1.22456	0.999893	0.788058	1	1	1	0.00672812	0.0352331	2.18777e-05	1	11.1225	20.789	13.9638	13.6798	16.9886	1.04174	0.272273
bapx1.motif	Bapx1(Homeobox)/VertebralCol-Bapx1-ChIP-Seq(GSE36672)/Homer	TTRAGTGSYK	Bapx1	Homeobox	canonical	VertebralCol	Bapx1	ChIP-Seq	GSE36672	Homer	NKX3-2	TRUE	51054	32135	6422	4509	4564	3635	2396	7103	3506	0.0103469	1.03314	0.000143846	1.06081	0.194362	1.01406	0.23708	1.01288	0.999597	0.931845	0.995559	0.965454	0.988004	0.960562	0.0377493	0.000901071	0.524619	0.58304	1	1	1	0	0	0	0	0	0	0
batf3-irf8.motif	IRF:BATF(IRF:bZIP)/pDC-Irf8-ChIP-Seq(GSE66899)/Homer	CTTTCANTATGACTV	IRF:BATF	IRF:bZIP	canonical	pDC	Irf8	ChIP-Seq	GSE66899	Homer		TRUE	3107	2269	394	261	330	328	147	665	144	0.995273	0.86891	0.996013	0.844271	0.250785	1.04247	1.09806e-06	1.3421	0.996607	0.801598	1.91261e-13	1.41138	1	0.531548	1	1	0.621348	1.51898e-05	1	2.76081e-12	1	NA	NA	NA	NA	NA	NA	NA
batf.motif	BATF(bZIP)/Th17-BATF-ChIP-Seq(GSE39756)/Homer	DATGASTCAT	BATF	bZIP	canonical	Th17	BATF	ChIP-Seq	GSE39756	Homer	BATF	TRUE	12697	8861	1606	1199	1382	1111	687	2156	720	0.999421	0.91525	0.303135	1.01656	1.56843e-05	1.13215	3.6489e-05	1.13868	0.762784	0.972611	0.00015353	1.09466	1	0.693413	1	0.724034	0.000108483	0.00032767	1	0.000943924	1	25.8905	20.586	25.2272	36.9944	23.2334	30.8746	18.4275
bcl6.motif	Bcl6(Zf)/Liver-Bcl6-ChIP-Seq(GSE31578)/Homer	NNNCTTTCCAGGAAA	Bcl6	Zf	canonical	Liver	Bcl6	ChIP-Seq	GSE31578	Homer	BCL6	TRUE	29219	18335	3614	2314	2236	2078	1488	4482	2123	0.209584	1.01531	0.998164	0.937934	1	0.850078	0.264446	1.01505	0.211604	1.0223	1.28314e-08	1.10173	0.121803	1.02766	0.543609	1	1	0.631625	0.7395	1.21715e-07	0.408472	25.0608	27.8666	35.3299	33.9898	52.8523	0.0266805	0.299495
bhlhe40.motif	bHLHE40(bHLH)/HepG2-BHLHE40-ChIP-Seq(GSE31477)/Homer	KCACGTGMCN	bHLHE40	bHLH	canonical	HepG2	BHLHE40	ChIP-Seq	GSE31477	Homer	BHLHE40	TRUE	7236	4098	683	513	733	492	336	797	544	0.999998	0.826912	0.94302	0.929454	3.83822e-12	1.33472	0.0512464	1.08353	0.288401	1.03368	1	0.821577	5.32701e-05	1.20129	1	1	5.54038e-11	0.179093	0.868075	1	0.000289929	5.38217	11.0283	11.9357	6.24343	1.61791	1.46768	0
bmal.motif	BMAL1(bHLH)/Liver-Bmal1-ChIP-Seq(GSE39860)/Homer	GNCACGTG	BMAL1	bHLH	canonical	Liver	Bmal1	ChIP-Seq	GSE39860	Homer	ARNTL	TRUE	43040	28073	5319	4036	4695	3145	2154	6100	2624	0.98767	0.966432	2.03827e-07	1.0915	3.02315e-37	1.23223	0.46471	1.00182	0.961003	0.961489	0.999963	0.944473	1	0.807828	1	2.18292e-06	1.11521e-35	0.960482	1	1	1	4.48004	5.0278	3.31983	5.55761	5.05073	5.86955	2.05471
bmyb.motif	BMYB(HTH)/Hela-BMYB-ChIP-Seq(GSE27030)/Homer	NHAACBGYYV	BMYB	HTH	canonical	Hela	BMYB	ChIP-Seq	GSE27030	Homer	MYBL2	TRUE	36728	22530	4092	2855	3128	2629	1883	5329	2614	1	0.917316	0.998604	0.94226	0.746487	0.987418	0.011024	1.04931	0.0130896	1.05584	0.000377536	1.05479	0.0799569	1.03005	1	1	1	0.0515487	0.0944725	0.00212444	0.281473	4.32124	0.0403621	0.247902	8.9627	10.7628	5.19437	0.719287
boris.motif	BORIS(Zf)/K562-CTCFL-ChIP-Seq(GSE32465)/Homer	CNNBRGCGCCCCCTGSTGGC	BORIS	Zf	canonical	K562	CTCFL	ChIP-Seq	GSE32465	Homer	CTCFL	TRUE	16008	6989	792	886	1861	1189	351	1004	906	1	0.527999	0.951373	0.942928	1.18489e-167	2.22733	6.43016e-48	1.62964	1	0.611509	1	0.57044	9.19452e-06	1.16901	1	1	1.96692e-165	1.06741e-45	1	1	5.26307e-05	0.00902823	0.0268392	0.0146313	0	0.0126989	0	0
brachyury.motif	Brachyury(T-box)/Mesoendoderm-Brachyury-ChIP-exo(GSE54963)/Homer	ANTTMRCASBNNNGTGYKAAN	Brachyury	T-box	canonical	Mesoendoderm	Brachyury	ChIP-exo	GSE54963	Homer	T	TRUE	5468	3590	733	442	532	463	286	834	300	0.0799331	1.06106	0.968058	0.911971	0.0925968	1.06567	0.000764398	1.17592	0.497348	1.00178	0.233118	1.02997	1	0.715273	0.236944	1	0.276956	0.00488039	1	0.614248	1	0	0	0	0	0	0	0
brn1.motif	Brn1(POU,Homeobox)/NPC-Brn1-ChIP-Seq(GSE35496)/Homer	TATGCWAATBAV	Brn1	POU,Homeobox	canonical	NPC	Brn1	ChIP-Seq	GSE35496	Homer	POU3F3	TRUE	7725	5727	930	872	1296	761	374	1166	328	1	0.801473	2.00422e-05	1.167	1.45094e-68	1.79351	4.54081e-07	1.21723	0.999981	0.808316	0.999992	0.869906	1	0.47627	1	0.000179838	9.63424e-67	7.04882e-06	1	1	1	0	0	0	0	0	0	0
brn2.motif	Brn2(POU,Homeobox)/NPC-Brn2-ChIP-Seq(GSE35496)/Homer	ATGAATATTC	Brn2	POU,Homeobox	canonical	NPC	Brn2	ChIP-Seq	GSE35496	Homer	POU3F2	TRUE	1193	786	178	112	123	86	55	171	61	0.0150222	1.21074	0.24087	1.07948	0.106539	1.13634	0.602412	0.975546	0.855318	0.870715	0.750647	0.946356	0.999598	0.660133	0.0524986	0.634673	0.310272	1	1	1	1	0	0	0	0	0	0	0
bzip-irf.motif	bZIP:IRF(bZIP,IRF)/Th17-BatF-ChIP-Seq(GSE39756)/Homer	NAGTTTCABTHTGACTNW	bZIP:IRF	bZIP,IRF	canonical	Th17	BatF	ChIP-Seq	GSE39756	Homer		FALSE	12286	8964	1611	1129	1036	1134	753	2615	686	0.999864	0.905829	0.982486	0.935882	1	0.800003	7.92531e-06	1.15042	0.0619972	1.0615	5.58788e-46	1.40309	1	0.649654	1	1	1	9.39715e-05	0.348866	1.09128e-44	1	NA	NA	NA	NA	NA	NA	NA
cdx2.motif	Cdx2(Homeobox)/mES-Cdx2-ChIP-Seq(GSE14586)/Homer	GTCATAAAAN	Cdx2	Homeobox	canonical	mES	Cdx2	ChIP-Seq	GSE14586	Homer	CDX2	TRUE	11601	7583	1707	1131	1031	835	547	1662	670	2.79646e-11	1.20179	3.74682e-05	1.13899	0.868301	0.963752	0.689574	0.982529	0.992558	0.899527	0.95211	0.955234	1	0.760085	2.44322e-10	0.000310986	1	1	1	1	1	0	0	0	0	0	0	0
cdx4.motif	CDX4(Homeobox)/ZebrafishEmbryos-Cdx4.Myc-ChIP-Seq(GSE48254)/Homer	NGYCATAAAWCH	CDX4	Homeobox	canonical	ZebrafishEmbryos	Cdx4.Myc	ChIP-Seq	GSE48254	Homer	CDX4	TRUE	15819	10251	2304	1437	1454	1176	725	2261	894	2.34491e-14	1.19954	0.0230027	1.05926	0.335829	1.01242	0.181828	1.02908	0.999629	0.880488	0.944655	0.963	1	0.749134	2.22432e-13	0.0867831	0.758471	0.494226	1	1	1	0	0	0	0	0	0	0
cebp-ap1.motif	CEBP:AP1(bZIP)/ThioMac-CEBPb-ChIP-Seq(GSE21512)/Homer	NATGTTGCAA	CEBP:AP1	bZIP	canonical	ThioMac	CEBPb	ChIP-Seq	GSE21512	Homer		TRUE	13321	8908	1840	1261	1291	952	705	2055	804	0.00262589	1.07677	0.0127078	1.07139	0.109681	1.03825	0.935187	0.95003	0.56023	0.99462	0.211865	1.02065	1	0.778027	0.0110354	0.0514513	0.316644	1	1	0.567252	1	NA	NA	NA	NA	NA	NA	NA
cebp-cebp.motif	CEBP:CEBP(bZIP)/MEF-Chop-ChIP-Seq(GSE35681)/Homer	NTNATGCAAYMNNHTGMAAY	CEBP:CEBP	bZIP	canonical	MEF	Chop	ChIP-Seq	GSE35681	Homer		TRUE	2325	1554	304	219	187	171	138	390	145	0.474584	1.00573	0.201134	1.06567	0.990594	0.837839	0.60147	0.981794	0.0976261	1.12793	0.0140424	1.14044	0.994711	0.807431	1	0.551871	1	1	0.480476	0.055501	1	NA	NA	NA	NA	NA	NA	NA
cebp.motif	CEBP(bZIP)/ThioMac-CEBPb-ChIP-Seq(GSE21512)/Homer	ATTGCGCAAC	CEBP	bZIP	canonical	ThioMac	CEBPb	ChIP-Seq	GSE21512	Homer	CEBPB	TRUE	10867	7017	1306	935	974	819	563	1709	711	0.967497	0.945565	0.520889	0.998627	0.650292	0.987212	0.10156	1.04937	0.420649	1.00956	0.00056599	1.09602	0.999226	0.884468	1	1	1	0.31512	1	0.00308047	1	0.866865	0.124008	0.203111	0.372863	0.342414	2.58217	1.57662
chop.motif	Chop(bZIP)/MEF-Chop-ChIP-Seq(GSE35681)/Homer	ATTGCATCAT	Chop	bZIP	canonical	MEF	Chop	ChIP-Seq	GSE35681	Homer	DDIT3	TRUE	3341	2278	434	300	329	250	198	557	210	0.701982	0.973274	0.604185	0.985213	0.296214	1.03398	0.634765	0.97885	0.1042	1.10171	0.0257198	1.10162	0.999448	0.796701	1	1	0.70245	1	0.480476	0.0948775	1	39.7312	45.3867	53.7725	19.4989	16.3791	53.642	49.7082
chr.motif	CHR(?)/Hela-CellCycle-Expression/Homer	CGGTTTCAAA	CHR	?	canonical	Hela	CellCycle	Expression	NA	Homer		TRUE	11901	7713	1544	1014	1077	883	641	1836	718	0.115987	1.0351	0.696856	0.983222	0.576668	0.994074	0.23627	1.02664	0.127645	1.04909	0.0114969	1.06341	1	0.805077	0.323594	1	1	0.58304	0.550366	0.0465485	1	NA	NA	NA	NA	NA	NA	NA
clock.motif	CLOCK(bHLH)/Liver-Clock-ChIP-Seq(GSE39860)/Homer	GHCACGTG	CLOCK	bHLH	canonical	Liver	Clock	ChIP-Seq	GSE39860	Homer	CLOCK	TRUE	12854	7815	1414	1038	1353	888	621	1601	900	0.999104	0.913358	0.565497	0.994934	2.89377e-16	1.28321	0.313946	1.01797	0.515526	0.999003	0.999999	0.876652	0.281431	1.02128	1	1	5.65136e-15	0.728882	1	1	0.857201	2.65997	4.81001	4.31816	0.86475	2.86627	2.3153	0.785351
cMyc.lncap.motif	c-Myc(bHLH)/LNCAP-cMyc-ChIP-Seq(Unpublished)/Homer	NCCACGTG	c-Myc	bHLH	canonical	LNCAP	cMyc	ChIP-Seq	Unpublished	Homer	MYC	FALSE	11713	6078	920	689	993	747	472	1235	1022	1	0.737265	0.999999	0.83029	2.2191e-07	1.19648	0.00364057	1.11284	0.712555	0.974353	0.999997	0.867719	1.2462e-37	1.58749	1	1	1.84186e-06	0.0196991	1	1	1.33464e-36	26.6306	19.3794	22.6658	31.984	23.9985	42.1921	19.5639
cmyc.motif	c-Myc(bHLH)/mES-cMyc-ChIP-Seq(GSE11431)/Homer	GNCCACGTGG	c-Myc	bHLH	canonical	mES	cMyc	ChIP-Seq	GSE11431	Homer	MYC	TRUE	10977	6564	1100	850	1076	801	554	1468	715	1	0.832268	0.829142	0.966252	3.9105e-08	1.20133	0.0050637	1.10383	0.076571	1.06695	0.751987	0.980402	0.858478	0.959099	1	1	3.70939e-07	0.026268	0.397212	1	1	26.6306	19.3794	22.6658	31.984	23.9985	42.1921	19.5639
couptf2.motif	COUP-TFII(NR)/Artia-Nr2f2-ChIP-Seq(GSE46497)/Homer	AGRGGTCA	COUP-TFII	NR	canonical	Artia	Nr2f2	ChIP-Seq	GSE46497	Homer	NR2F2	TRUE	40249	24371	4510	3276	3452	2765	1888	5545	2935	0.999943	0.93864	0.322657	1.00886	0.282198	1.01083	0.215301	1.01629	0.886789	0.971654	0.438323	1.00248	0.000150327	1.07488	1	0.765157	0.674027	0.554109	1	0.95739	0.000804976	0.152975	0	0	0	0	0.917849	0
cre.motif	CRE(bZIP)/Promoter/Homer	CGGTGACGTCAC	CRE	bZIP	canonical	NA	NA	Promoter Enrichment	NA	Homer	CREB1	FALSE	5619	3062	490	357	494	347	239	611	524	1	0.787701	0.997525	0.857233	0.000557196	1.17843	0.406207	1.01488	0.628648	0.979774	0.999898	0.848333	9.31006e-22	1.62077	1	1	0.00303261	0.870069	1	1	8.13406e-21	9.69555	11.6627	13.1947	10.3093	13.4357	4.82029	4.75052
crx.motif	CRX(Homeobox)/Retina-Crx-ChIP-Seq(GSE20012)/Homer	GCTAATCC	CRX	Homeobox	canonical	Retina	Crx	ChIP-Seq	GSE20012	Homer	CRX	TRUE	49261	31146	6053	4075	4372	3604	2449	7347	3246	0.570614	0.997527	0.911519	0.97764	0.497878	1.0002	0.0155805	1.03941	0.726413	0.987535	0.000108044	1.05115	1	0.912184	1	1	0.983036	0.0693955	1	0.000689822	1	0.0565691	0.100897	0.042717	0.0818462	0.0530896	0.0608646	0
ctcf.motif	CTCF(Zf)/CD4+-CTCF-ChIP-Seq(Barski_et_al.)/Homer	ATAGTGCCACCTGGTGGCCA	CTCF	CTCF	canonical	CD4+	CTCF	ChIP-Seq	Barski_et_al.	Homer	CTCF	TRUE	13748	6074	726	810	1746	1108	315	754	615	1	0.560944	0.510367	0.999557	1.05037e-193	2.47602	3.54767e-59	1.77377	1	0.63264	1	0.481922	0.99849	0.883774	1	1	3.48723e-191	1.17783e-56	1	1	1	30.4744	36.8014	35.4176	45.6086	43.1083	5.72898	16.1814
ctcf-mys.motif	CTCF-SatelliteElement(Zf?)/CD4+-CTCF-ChIP-Seq(Barski_et_al.)/Homer	TGCAGTTCCAANAGTGGCCA	CTCF-SatelliteElement	Zf?	canonical	CD4+	CTCF	ChIP-Seq	Barski_et_al.	Homer		FALSE	1084	477	41	51	191	81	27	57	29	1	0.388838	0.964722	0.777655	2.96749e-44	4.09216	9.96876e-05	1.62432	0.977941	0.694328	1	0.461884	0.999965	0.507882	1	1	1.23151e-42	0.000788007	1	1	1	NA	NA	NA	NA	NA	NA	NA
cux2.motif	Cux2(Homeobox)/Liver-Cux2-ChIP-Seq(GSE35985)/Homer	HNRAATCAAT	Cux2	Homeobox	canonical	Liver	Cux2	ChIP-Seq	GSE35985	Homer	CUX2	TRUE	5630	3528	726	477	504	417	238	803	363	0.0514774	1.07157	0.384012	1.0156	0.340982	1.02088	0.121483	1.06444	0.996941	0.837053	0.477421	1.00294	0.974465	0.899822	0.156794	0.89405	0.759771	0.363355	1	1	1	0	0	0	0	0	0	0
dmc1.motif	Mouse_Recombination_Hotspot(Zf)/Testis-DMC1-ChIP-Seq(GSE24438)/Homer	ACTYKNATTCGTGNTACTTC	Mouse_Recombination_Hotspot	Zf	canonical	Testis	DMC1	ChIP-Seq	GSE24438	Homer	DMC1	TRUE	1195	798	170	142	110	67	61	170	78	0.104506	1.11951	0.000222177	1.40624	0.596044	0.979302	0.995951	0.727748	0.645351	0.957865	0.838988	0.921312	0.924607	0.849977	0.296896	0.00131719	1	1	1	1	1	0.262254	0	0	0.770571	0.802952	0	0
dmrt1.motif	DMRT1(DM)/Testis-DMRT1-ChIP-Seq(GSE64892)/Homer	TWGHWACAWTGTWDC	DMRT1	DM	canonical	Testis	DMRT1	ChIP-Seq	GSE64892	Homer	DMRT1	TRUE	4534	3107	660	428	475	307	227	763	247	0.0072043	1.11552	0.245107	1.03783	0.0244944	1.10554	0.991119	0.870507	0.915609	0.912106	0.00775661	1.10799	1	0.677454	0.0274923	0.640752	0.0903571	1	1	0.0334441	1	0	0	0	0	0	0	0
dmrt6.motif	DMRT6(DM)/Testis-DMRT6-ChIP-Seq(GSE60440)/Homer	YDGHTACAWTGTADC	DMRT6	DM	canonical	Testis	DMRT6	ChIP-Seq	GSE60440	Homer		TRUE	3867	2659	554	366	419	276	194	648	202	0.0409237	1.08845	0.267969	1.03688	0.00626817	1.14582	0.912356	0.919614	0.902615	0.910754	0.0222537	1.09679	1	0.644914	0.128176	0.674978	0.028122	1	1	0.084922	1	NA	NA	NA	NA	NA	NA	NA
dr0.motif	RAR:RXR(NR),DR5/ES-RAR-ChIP-Seq(GSE56893)/Homer	AGGTCAAGGTCA	RAR:RXR	NR	DR5	ES	RAR	ChIP-Seq	GSE56893	Homer		TRUE	2988	1883	347	250	207	201	139	502	237	0.880316	0.93417	0.542741	0.99447	0.999962	0.756406	0.768948	0.948871	0.831208	0.92235	3.25046e-05	1.23733	0.0441897	1.12983	1	1	1	1	1	0.000224823	0.170593	NA	NA	NA	NA	NA	NA	NA
dr5.motif	RAR:RXR(NR),DR5/ES-RAR-ChIP-Seq(GSE56893)/Homer	RGGTCADNNAGAGGTCAV	RAR:RXR	NR	DR5	ES	RAR	ChIP-Seq	GSE56893	Homer		TRUE	518	345	61	45	50	43	26	70	50	0.817554	0.888225	0.588271	0.974381	0.426462	1.03817	0.248107	1.1306	0.641263	0.943248	0.873022	0.866334	0.0406085	1.32994	1	1	0.905762	0.596895	1	1	0.158612	NA	NA	NA	NA	NA	NA	NA
e2a.motif	E2A(bHLH)/proBcell-E2A-ChIP-Seq(GSE21978)/Homer	ANACAGCTGC	E2A	bHLH	canonical	proBcell	E2A	ChIP-Seq	GSE21978	Homer	TCF3	TRUE	43623	28685	3625	2564	3638	3680	3436	8806	2936	1	0.596142	1	0.63571	1	0.888896	1.89018e-18	1.17014	2.70437e-124	1.58178	3.27611e-215	1.51313	1	0.89391	1	1	1	8.96483e-17	8.97849e-122	5.43835e-213	1	5.73477	4.90986	4.82087	11.3277	10.2053	2.10563	1.03931
e2f1.motif	E2F1(E2F)/Hela-E2F1-ChIP-Seq(GSE22478)/Homer	CWGGCGGGAA	E2F1	E2F	canonical	Hela	E2F1	ChIP-Seq	GSE22478	Homer	E2F1	TRUE	6344	2442	232	124	269	307	153	511	846	1	0.433931	1	0.347328	0.999996	0.758115	0.0172315	1.14189	0.999367	0.77342	0.984027	0.900605	2.10892e-202	4.1661	1	1	1	0.073514	1	1	7.0016e-201	4.68234	0.147908	0.567924	8.35486	8.92656	7.50485	2.59193
e2f4.motif	E2F4(E2F)/K562-E2F4-ChIP-Seq(GSE31477)/Homer	GGCGGGAAAH	E2F4	E2F	canonical	K562	E2F4	ChIP-Seq	GSE31477	Homer	E2F4	TRUE	12836	4989	510	343	567	637	297	1051	1584	1	0.470502	1	0.479206	1	0.785141	0.000264878	1.1625	1	0.732268	0.997525	0.908231	0	3.66036	1	1	1	0.00199862	1	1	0	14.2801	17.1599	11.6387	19.658	15.3228	20.3721	1.52875
e2f6.motif	E2F6(E2F)/Hela-E2F6-ChIP-Seq(GSE31477)/Homer	GGCGGGAARN	E2F6	E2F	canonical	Hela	E2F6	ChIP-Seq	GSE31477	Homer	E2F6	TRUE	14910	6673	782	487	758	829	463	1446	1908	1	0.548461	1	0.510909	1	0.784609	0.000819829	1.12664	0.999177	0.862624	0.979945	0.941466	0	3.15171	1	1	1	0.00513554	1	1	0	2.18732	1.36071	4.03738	2.41412	2.54377	1.82007	0.94788
e2f7.motif	E2F7(E2F)/Hela-E2F7-ChIP-Seq(GSE32673)/Homer	VDTTTCCCGCCA	E2F7	E2F	canonical	Hela	E2F7	ChIP-Seq	GSE32673	Homer	E2F7	TRUE	3054	1137	104	60	141	151	71	231	379	1	0.41625	1	0.361809	0.950234	0.867096	0.0156767	1.21613	0.987778	0.770738	0.976199	0.867742	3.03279e-86	3.92551	1	1	1	0.0693955	1	1	4.57676e-85	1.43177	0	0.439124	4.29885	3.85262	0	0
e2f.motif	E2F(E2F)/Hela-CellCycle-Expression/Homer	TTCGCGCGAAAA	E2F	E2F	canonical	Hela	CellCycle	Expression	NA	Homer		FALSE	1267	464	47	28	54	52	27	100	156	1	0.466071	1	0.417134	0.942791	0.806703	0.515803	1.0022	0.967641	0.714988	0.740439	0.935034	4.29672e-37	3.97485	1	1	1	1	1	1	4.45785e-36	NA	NA	NA	NA	NA	NA	NA
e47.motif	E2A(bHLH),near_PU.1/Bcell-PU.1-ChIP-Seq(GSE21512)/Homer	NNCACCTGCN	E2A	bHLH	near_PU.1	Bcell	PU.1	ChIP-Seq	GSE21512	Homer		FALSE	40115	25628	3404	2516	3436	3355	2791	7427	2699	1	0.631649	1	0.70563	0.998295	0.948	1.20458e-21	1.19771	4.45894e-62	1.4184	5.64266e-121	1.39233	0.999964	0.923101	1	1	1	9.99799e-20	2.46728e-60	4.6834e-119	1	NA	NA	NA	NA	NA	NA	NA
ebf.motif	EBF(EBF)/proBcell-EBF-ChIP-Seq(GSE21978)/Homer	GGTCCCTAGGGA	EBF	EBF	canonical	proBcell	EBF	ChIP-Seq	GSE21978	Homer	EBF1	TRUE	5367	3459	672	629	735	352	168	561	342	0.53357	0.997119	6.51962e-16	1.44436	7.69558e-31	1.65363	0.973161	0.899506	1	0.590574	1	0.658634	0.996577	0.86078	1	1.13922e-14	2.55493e-29	1	1	1	1	56.6118	117.191	115.062	46.4537	57.798	0.192748	2.97273
ebf-old.motif	EBF1(EBF)/Near-E2A-ChIP-Seq(GSE21512)/Homer	GTCCCCAGGGGA	EBF1	EBF	canonical	Near	E2A	ChIP-Seq	GSE21512	Homer		FALSE	26313	15633	2742	2212	2479	1797	1092	3247	2064	1	0.879157	0.00160161	1.07097	5.43781e-11	1.15507	0.111655	1.03145	0.999998	0.868608	1	0.891805	1.11178e-13	1.1945	1	0.00818051	6.6865e-10	0.340085	1	1	7.68984e-13	NA	NA	NA	NA	NA	NA	NA
ebna1.motif	EBNA1(EBV-virus)/Raji-EBNA1-ChIP-Seq(GSE30709)/Homer	GGYAGCAYDTGCTDCCCNNN	EBNA1	EBV-virus	canonical	Raji	EBNA1	ChIP-Seq	GSE30709	Homer		TRUE	331	212	42	32	18	34	22	50	14	0.477898	1.02169	0.253272	1.15482	0.9949	0.568296	0.0201994	1.51677	0.121569	1.34005	0.406538	1.05047	0.992222	0.554784	1	0.647753	1	0.0848885	0.538146	0.923695	1	NA	NA	NA	NA	NA	NA	NA
ebox.motif	E-box(bHLH)/Promoter/Homer	CCGGTCACGTGA	E-box	bHLH	canonical	NA	NA	Promoter Enrichment	NA	Homer		TRUE	2290	1193	192	158	185	126	87	224	221	0.998851	0.793146	0.551958	0.991641	0.078829	1.12417	0.765359	0.937659	0.814531	0.910324	0.999589	0.786719	1.80424e-13	1.78443	1	1	0.246898	1	1	1	1.22246e-12	NA	NA	NA	NA	NA	NA	NA
egr1.motif	Egr1(Zf)/K562-Egr1-ChIP-Seq(GSE32465)/Homer	TGCGTGGGYG	Egr1	Zf	canonical	K562	Egr1	ChIP-Seq	GSE32465	Homer	EGR1	TRUE	21772	11699	1951	1182	1524	1366	865	2503	2308	1	0.827197	1	0.729414	0.999281	0.91715	0.0477513	1.0499	0.988653	0.923774	0.9997	0.926154	3.29931e-154	1.93371	1	1	1	0.168653	1	1	8.42594e-153	5.16784	2.63581	6.08019	8.57116	7.45755	5.33452	0.927838
egr2.motif	Egr2(Zf)/Thymocytes-Egr2-ChIP-Seq(GSE34254)/Homer	NGCGTGGGCGGR	Egr2	Zf	canonical	Thymocytes	Egr2	ChIP-Seq	GSE34254	Homer	EGR2	TRUE	5808	2850	501	291	368	309	194	552	635	0.995424	0.881921	1	0.738534	0.961384	0.908071	0.727718	0.965587	0.990418	0.845205	0.999993	0.81743	2.53403e-62	2.25142	1	1	1	1	1	1	3.11592e-61	2.72715	2.78303	5.62695	3.40231	2.27287	0.204655	2.07307
ehf.motif	EHF(ETS)/LoVo-EHF-ChIP-Seq(GSE49402)/Homer	AVCAGGAAGT	EHF	ETS	canonical	LoVo	EHF	ChIP-Seq	GSE49402	Homer	EHF	TRUE	45670	30279	8603	5782	3784	2428	1927	4740	3015	0	1.64915	1.35566e-173	1.53962	1	0.873876	1	0.690401	1	0.785138	1	0.629578	1	0.866704	3.29327e-307	2.25039e-171	1	1	1	1	1	3.1847	0	0.0104943	5.80147	13.2962	0	0
eklf.motif	EKLF(Zf)/Erythrocyte-Klf1-ChIP-Seq(GSE20478)/Homer	NTGGGTGTGGCC	EKLF	Zf	canonical	Erythrocyte	Klf1	ChIP-Seq	GSE20478	Homer	KLF1	TRUE	5965	3752	876	452	538	394	279	754	459	2.55863e-09	1.25992	0.991434	0.889614	0.302476	1.02533	0.913346	0.931606	0.88616	0.929636	0.999951	0.855852	0.0392419	1.09376	1.8877e-08	1	0.707196	1	1	1	0.155099	6.28419	0	0	0	0	22.3791	15.326
elf1.motif	ELF1(ETS)/Jurkat-ELF1-ChIP-Seq(SRA014231)/Homer	AACCGGAAGT	ELF1	ETS	canonical	Jurkat	ELF1	ChIP-Seq	SRA014231	Homer	ELF1	TRUE	22683	12178	3137	1996	1434	974	732	1859	2046	1.57921e-64	1.4368	3.45754e-22	1.27453	1	0.817007	1	0.689556	1	0.739444	1	0.612294	3.58289e-73	1.58737	3.0841e-63	6.75238e-21	1	1	1	1	5.17182e-72	64.4698	75.6253	79.6585	79.9751	93.1071	21.72	36.7331
elf5.motif	ELF5(ETS)/T47D-ELF5-ChIP-Seq(GSE30407)/Homer	ACVAGGAAGT	ELF5	ETS	canonical	T47D	ELF5	ChIP-Seq	GSE30407	Homer	ELF5	TRUE	28109	18947	5613	3859	2527	1418	1139	2650	1741	1.82862e-246	1.7467	2.05429e-158	1.66671	0.997441	0.942349	1	0.6411	1	0.739164	1	0.552015	1	0.793089	8.67286e-245	2.27341e-156	1	1	1	1	1	0	0	0	0	0	0	0
elk1.motif	Elk1(ETS)/Hela-Elk1-ChIP-Seq(GSE31477)/Homer	HACTTCCGGY	Elk1	ETS	canonical	Hela	Elk1	ChIP-Seq	GSE31477	Homer	ELK1	TRUE	23766	12287	2902	1692	1434	1039	799	2108	2313	4.53562e-30	1.27987	0.0825644	1.03752	1	0.808773	1	0.732803	1	0.80436	1	0.704095	1.91148e-131	1.82423	7.92541e-29	0.274114	1	1	1	1	4.23074e-130	0.827649	0.944883	1.06898	0.495002	1.1273	0	1.32973
elk4.motif	Elk4(ETS)/Hela-Elk4-ChIP-Seq(GSE31477)/Homer	NRYTTCCGGY	Elk4	ETS	canonical	Hela	Elk4	ChIP-Seq	GSE31477	Homer	ELK4	TRUE	23693	12108	2744	1608	1411	1034	781	2159	2371	1.65968e-18	1.21264	0.58132	0.994783	1	0.807411	1	0.740768	1	0.797403	1	0.737904	1.66036e-154	1.91601	2.11928e-17	1	1	1	1	1	4.59366e-153	15.0905	29.8943	25.5449	10.5332	8.64985	4.12367	11.797
eomes.motif	Eomes(T-box)/H9-Eomes-ChIP-Seq(GSE26097)/Homer	ATTAACACCT	Eomes	T-box	canonical	H9	Eomes	ChIP-Seq	GSE26097	Homer	EOMES	TRUE	47719	31627	6402	4305	4491	3554	2537	7406	2932	0.000282155	1.05	0.0786578	1.02374	0.200133	1.01383	0.38625	1.00531	0.32949	1.00939	0.00135047	1.04105	1	0.80033	0.00133822	0.263782	0.535457	0.843652	0.929891	0.00700554	1	0.505403	1.44949	1.58292	0	0	0	0
ere.motif	ERE(NR),IR3/MCF7-ERa-ChIP-Seq(Unpublished)/Homer	AAGGTCACNGTGACC	ERE	NR	IR3	MCF7	ERa	ChIP-Seq	Unpublished	Homer	ESR1	TRUE	5108	3244	592	421	455	354	278	797	347	0.963526	0.92309	0.735683	0.968718	0.513531	0.999257	0.696843	0.972623	0.103846	1.08478	0.00641572	1.10866	0.869198	0.939783	1	1	0.997031	1	0.480476	0.0284003	1	0.0948879	0.133178	0.297042	0	0	0	0.139107
erg.motif	ERG(ETS)/VCaP-ERG-ChIP-Seq(GSE14097)/Homer	ACAGGAAGTG	ERG	ETS	canonical	VCaP	ERG	ChIP-Seq	GSE14097	Homer	ERG	TRUE	59142	38820	10665	6895	4722	3251	2546	6613	4128	0	1.5751	4.40917e-135	1.40874	1	0.846819	1	0.723562	1	0.81061	1	0.69642	0.999989	0.932969	0	2.92769e-133	1	1	1	1	1	0	0	0	0	0	0	0
erra.motif	Erra(NR)/HepG2-Erra-ChIP-Seq(GSE31477)/Homer	CAAAGGTCAG	Erra	NR	canonical	HepG2	Erra	ChIP-Seq	GSE31477	Homer	ESRRA	TRUE	54168	32895	6017	4399	4604	3781	2637	7591	3866	1	0.925149	0.433913	1.00281	0.583042	0.996757	0.0380756	1.03153	0.338906	1.00867	0.0560837	1.02122	0.00523398	1.0454	1	0.973373	1	0.143649	0.929891	0.188508	0.0241345	0.784945	1.48123	1.51034	0.608103	0.61963	0.153987	0.336377
es.motif	Unknown-ESC-element(?)/mES-Nanog-ChIP-Seq(GSE11724)/Homer	CACAGCAGGGGG	Unknown-ESC-element	?	canonical	mES	Nanog	ChIP-Seq	GSE11724	Homer		FALSE	14491	9042	1547	1152	1509	1097	784	2042	911	1	0.853242	0.955719	0.948322	6.86698e-13	1.22764	0.00243616	1.09661	0.00663582	1.09897	0.616478	0.992829	0.999918	0.878832	1	1	1.13992e-11	0.0139449	0.0524546	1	1	NA	NA	NA	NA	NA	NA	NA
esrrb.motif	Esrrb(NR)/mES-Esrrb-ChIP-Seq(GSE11431)/Homer	GTGACCTTGA	Esrrb	NR	canonical	mES	Esrrb	ChIP-Seq	GSE11431	Homer	ESRRB	TRUE	13027	8087	1559	1144	1090	882	633	1858	921	0.675396	0.987573	0.0177315	1.07052	0.928213	0.954075	0.79159	0.97198	0.668483	0.982752	0.287822	1.01524	0.410057	1.00847	1	0.0684519	1	1	1	0.735054	1	0	0	0	0	0	0	0
ets1.motif	ETS1(ETS)/Jurkat-ETS1-ChIP-Seq(GSE17954)/Homer	ACAGGAAGTG	ETS1	ETS	canonical	Jurkat	ETS1	ChIP-Seq	GSE17954	Homer	ETS1	TRUE	42490	27575	8038	5208	3328	2193	1656	4117	3035	0	1.70942	1.5761e-147	1.51806	1	0.839659	1	0.684366	1	0.737896	1	0.595336	0.942957	0.970192	0	1.30816e-145	1	1	1	1	1	113.589	200.913	243.889	86.5743	118.561	15.0632	16.5313
ets-distal.motif	Ets1-distal(ETS)/CD4+-PolII-ChIP-Seq(Barski_et_al.)/Homer	AACAGGAAGT	Ets1-distal	ETS	canonical	CD4+	PolII	ChIP-Seq	Barski_et_al.	Homer		FALSE	13630	9779	3164	1942	1186	749	572	1397	769	5.40502e-200	1.98245	6.68545e-72	1.61211	1	0.845035	1	0.658007	1	0.718414	1	0.566534	1	0.669073	1.79447e-198	2.01779e-70	1	1	1	1	1	NA	NA	NA	NA	NA	NA	NA
ets-ebox.motif	ETS:E-box(ETS,bHLH)/HPC7-Scl-ChIP-Seq(GSE22178)/Homer	AGGAAACAGCTG	ETS:E-box	ETS,bHLH	canonical	HPC7	Scl	ChIP-Seq	GSE22178	Homer		TRUE	2603	1797	329	243	230	177	209	461	148	0.899841	0.926791	0.420626	1.01578	0.939944	0.89896	0.968429	0.867501	3.456e-08	1.52351	0.00177816	1.17454	0.999992	0.704122	1	0.949985	1	1	5.21542e-07	0.00894468	1	NA	NA	NA	NA	NA	NA	NA
ets.motif	ETS(ETS)/Promoter/Homer	AACCGGAAGT	ETS	ETS	canonical	NA	NA	Promoter Enrichment	NA	Homer		FALSE	15264	8468	2297	1459	1012	651	481	1241	1327	1.77138e-65	1.54104	1.79385e-24	1.35325	1	0.831027	1	0.660748	1	0.696431	1	0.58383	6.63826e-34	1.45956	3.67561e-64	3.72224e-23	1	1	1	1	6.48206e-33	NA	NA	NA	NA	NA	NA	NA
ets-runx.motif	ETS:RUNX(ETS,Runt)/Jurkat-RUNX1-ChIP-Seq(GSE17954)/Homer	ACAGGATGTGGT	ETS:RUNX	ETS,Runt	canonical	Jurkat	RUNX1	ChIP-Seq	GSE17954	Homer		TRUE	3706	2465	848	450	252	176	95	361	283	7.12916e-68	2.17014	4.04566e-12	1.45111	1	0.697335	1	0.610376	1	0.463722	1	0.583798	0.400102	1.01768	1.57792e-66	5.83982e-11	1	1	1	1	1	NA	NA	NA	NA	NA	NA	NA
etv1.motif	ETV1(ETS)/GIST48-ETV1-ChIP-Seq(GSE22441)/Homer	AACCGGAAGT	ETV1	ETS	canonical	GIST48	ETV1	ChIP-Seq	GSE22441	Homer	ETV1	TRUE	54690	34638	9416	6216	4290	2866	2189	5653	4008	5.71139e-267	1.55114	2.71118e-130	1.42611	1	0.864732	1	0.714272	1	0.779026	1	0.661492	0.0586874	1.02699	3.79236e-265	1.50019e-128	1	1	1	1	0.216491	0.0767754	0	0	0.0443565	0.416296	0	0
etv2.motif	Etv2(ETS)/ES-ER71-ChIP-Seq(GSE59402)/Homer(0.967)	NNAYTTCCTGHN	Etv2	ETS	canonical	ES	ER71	ChIP-Seq	GSE59402	Homer(0.967)	ETV2	TRUE	37116	24842	7168	4607	3019	1989	1569	3950	2540	4.43425e-278	1.68407	4.76249e-118	1.48352	1	0.846453	1	0.689589	1	0.779007	1	0.641795	1	0.892965	3.68043e-276	2.25878e-116	1	1	1	1	1	0	0	0	0	0	0	0
ews-erg.motif	EWS:ERG-fusion(ETS)/CADO_ES1-EWS:ERG-ChIP-Seq(SRA014231)/Homer	ATTTCCTGTN	EWS:ERG-fusion	ETS	canonical	CADO_ES1	EWS:ERG	ChIP-Seq	SRA014231	Homer		FALSE	24413	17266	5163	3182	2074	1354	1074	2896	1523	1.86419e-236	1.7697	3.961e-79	1.47069	1	0.835533	1	0.674605	1	0.766745	1	0.684817	1	0.758186	7.7364e-235	1.31505e-77	1	1	1	1	1	NA	NA	NA	NA	NA	NA	NA
ews-fli1.motif	EWS:FLI1-fusion(ETS)/SK_N_MC-EWS:FLI1-ChIP-Seq(SRA014231)/Homer	AACAGGAAAT	EWS:FLI1-fusion	ETS	canonical	SK_N_MC	EWS:FLI1	ChIP-Seq	SRA014231	Homer		FALSE	21534	13836	3816	2361	1608	1125	877	2475	1574	5.60856e-118	1.57801	7.387e-36	1.33818	1	0.80485	1	0.701964	1	0.782529	1	0.740685	0.398121	1.00723	1.43234e-116	1.63499e-34	1	1	1	1	1	NA	NA	NA	NA	NA	NA	NA
fli.motif	Fli1(ETS)/CD8-FLI-ChIP-Seq(GSE20898)/Homer	NRYTTCCGGH	Fli1	ETS	canonical	CD8	FLI	ChIP-Seq	GSE20898	Homer	FLI1	TRUE	46853	28436	7653	4848	3360	2338	1816	4674	3747	9.64175e-205	1.52848	2.66848e-71	1.33846	1	0.819538	1	0.709694	1	0.788161	1	0.667605	6.62542e-23	1.19259	3.55674e-203	7.3828e-70	1	1	1	1	5.94498e-22	123.311	160.972	152.049	76.5219	91.902	112.145	146.274
fosl2.motif	Fosl2(bZIP)/3T3L1-Fosl2-ChIP-Seq(GSE56872)/Homer	NATGASTCABNN	Fosl2	bZIP	canonical	3T3L1	Fosl2	ChIP-Seq	GSE56872	Homer	FOXL2	TRUE	6744	4686	786	601	745	612	386	1159	397	0.999999	0.833256	0.855448	0.955641	0.000161956	1.15809	3.65174e-05	1.19312	0.243434	1.03894	0.000553115	1.1186	1	0.726021	1	1	0.000960167	0.00032767	0.775195	0.00306057	1	0	0	0	0	0	0	0
foxa1.lncap.motif	FOXA1(Forkhead)/LNCAP-FOXA1-ChIP-Seq(GSE27824)/Homer	AAAGTAAACA	FOXA1	Forkhead	canonical	LNCAP	FOXA1	ChIP-Seq	GSE27824	Homer		TRUE	25796	17382	3583	2488	2605	1913	1232	4018	1543	8.11215e-05	1.07417	9.34312e-05	1.08559	0.000171468	1.08021	0.777229	0.981895	0.999992	0.88234	0.101581	1.0234	1	0.763503	0.000408066	0.000620383	0.000998726	1	1	0.324278	1	NA	NA	NA	NA	NA	NA	NA
foxa1.mcf7.motif	FOXA1(Forkhead)/MCF7-FOXA1-ChIP-Seq(GSE26831)/Homer	AAAGTAAACA	FOXA1	Forkhead	canonical	MCF7	FOXA1	ChIP-Seq	GSE26831	Homer	FOXA1	TRUE	20979	14141	2906	2005	2123	1564	993	3304	1246	0.000660354	1.06994	0.00185349	1.07352	0.000458287	1.08238	0.685506	0.987389	0.999986	0.87361	0.0321842	1.03782	1	0.757446	0.00284724	0.0093236	0.00253586	1	1	0.116143	1	0.00193948	0.0116369	0	0	0	0	0
foxa2.motif	Foxa2(Forkhead)/Liver-Foxa2-ChIP-Seq(GSE25694)/Homer	CTTGTTTACATA	Foxa2	Forkhead	canonical	Liver	Foxa2	ChIP-Seq	GSE25694	Homer	FOXA2	TRUE	16021	10737	2168	1521	1703	1168	795	2436	946	0.0310035	1.04642	0.00644057	1.07232	4.34269e-08	1.15514	0.84743	0.969139	0.983922	0.925214	0.524844	0.998781	1	0.757567	0.0999337	0.0288956	4.00493e-07	1	1	1	1	0.00884256	0	0	0	0.0530554	0	0
fox-ebox.motif	Fox:Ebox(Forkhead,bHLH)/Panc1-Foxa2-ChIP-Seq(GSE47459)/Homer	NNNVCTGWGYAAACASN	Fox:Ebox	Forkhead,bHLH	canonical	Panc1	Foxa2	ChIP-Seq	GSE47459	Homer		TRUE	22564	15349	3106	2208	2380	1701	1166	3488	1300	0.00882535	1.04935	8.32226e-05	1.09191	1.13226e-07	1.12459	0.66102	0.989615	0.951566	0.951233	0.484996	1.00089	1	0.72519	0.0332957	0.000575623	9.63876e-07	1	1	1	1	NA	NA	NA	NA	NA	NA	NA
foxh1.motif	Foxh1(Forkhead)/hESC-FOXH1-ChIP-Seq(GSE29422)/Homer	NNTGTGGATTSS	Foxh1	Forkhead	canonical	hESC	FOXH1	ChIP-Seq	GSE29422	Homer	FOXH1	TRUE	10428	6787	1453	999	959	735	502	1492	647	3.5801e-05	1.12678	0.000511845	1.1214	0.415941	1.00791	0.828649	0.964292	0.958443	0.924234	0.925972	0.958927	0.999999	0.826571	0.000185718	0.00283221	0.896704	1	1	1	1	1.00515	0	0	0	0	6.03089	0
foxk2.motif	FOXK2(Forkhead)/U2OS-FOXK2-ChIP-Seq(E-MTAB-2204)/Homer	SCHTGTTTACAT	FOXK2	Forkhead	canonical	U2OS	FOXK2	ChIP-Seq	E-MTAB-2204	Homer	FOXK2	TRUE	12232	8194	1762	1094	1155	917	604	1880	782	2.34298e-06	1.13322	0.493636	1.00092	0.441758	1.00506	0.498189	1.00062	0.976583	0.920794	0.310098	1.01342	1	0.827536	1.34116e-05	1	0.916648	1	1	0.770194	1	4.02618	2.68801	5.22314	4.27511	5.26094	5.36307	1.34679
foxl2.motif	FoxL2(Forkhead)/Ovary-FoxL2-ChIP-Seq(GSE60858)/Homer	WWTRTAAACAVG	FoxL2	Forkhead	canonical	Ovary	FoxL2	ChIP-Seq	GSE60858	Homer	FOXL2	TRUE	16981	11480	2575	1663	1681	1215	791	2532	1023	1.87758e-15	1.19647	0.000183342	1.10078	0.0316389	1.05093	0.981015	0.939685	0.999992	0.856017	0.954375	0.962952	1	0.767041	2.01083e-14	0.00112722	0.111746	1	1	1	1	0	0	0	0	0	0	0
foxm1.motif	FOXM1(Forkhead)/MCF7-FOXM1-ChIP-Seq(GSE72977)/Homer	TRTTTACTTW	FOXM1	Forkhead	canonical	MCF7	FOXM1	ChIP-Seq	GSE72977	Homer	FOXM1	TRUE	22045	14821	3013	2110	2235	1632	1063	3462	1306	0.00444695	1.05545	0.000746729	1.07867	0.000144564	1.0881	0.75276	0.982488	0.999834	0.893785	0.0302619	1.03748	1	0.757464	0.0180047	0.00393514	0.00087264	1	1	0.110406	1	6.09277	0.631648	1.702	13.6284	16.9963	2.99035	0.607955
foxo1.motif	Foxo1(Forkhead)/RAW-Foxo1-ChIP-Seq(Fan_et_al.)/Homer	CTGTTTAC	Foxo1	Forkhead	canonical	RAW	Foxo1	ChIP-Seq	Fan_et_al.	Homer	FOXO1	TRUE	46634	30984	6612	4386	4252	3252	2505	6975	3002	9.01974e-17	1.12308	1.35805e-05	1.07184	0.944892	0.974046	0.999953	0.93059	0.198236	1.01812	0.799634	0.988673	1	0.840661	9.98185e-16	0.000125243	1	1	0.715372	1	1	19.4423	34.6236	27.4504	14.705	21.4247	9.28391	9.16582
foxo3.motif	Foxo3(Forkhead)/U2OS-Foxo3-ChIP-Seq(E-MTAB-2701)/Homer	DGTAAACA	Foxo3	Forkhead	canonical	U2OS	Foxo3	ChIP-Seq	E-MTAB-2701	Homer	FOXO3	TRUE	14276	9551	2058	1309	1435	1043	665	2161	880	2.19183e-07	1.13624	0.150465	1.03177	0.00297174	1.08325	0.798649	0.973366	0.999879	0.865772	0.581123	0.995244	1	0.795899	1.32307e-06	0.45004	0.0147256	1	1	1	1	0.176412	0.413414	0.570516	0.0626856	0.0118555	0	0
foxp1.motif	FOXP1(Forkhead)/H9-FOXP1-ChIP-Seq(GSE31006)/Homer	NYYTGTTTACHN	FOXP1	Forkhead	canonical	H9	FOXP1	ChIP-Seq	GSE31006	Homer	FOXP1	TRUE	8629	5686	1215	773	879	631	397	1248	543	0.000187654	1.12404	0.291871	1.02209	0.00119012	1.1202	0.589237	0.991179	0.997292	0.8685	0.91752	0.957003	0.999991	0.828233	0.000916193	0.702184	0.00637288	1	1	1	1	33.536	77.4026	78.7764	14.0359	16.3625	10.9423	3.69659
fra1.motif	Fra1(bZIP)/BT549-Fra1-ChIP-Seq(GSE46166)/Homer	NNATGASTCATH	Fra1	bZIP	canonical	BT549	Fra1	ChIP-Seq	GSE46166	Homer	FOSL1	TRUE	10760	7487	1383	1003	1175	957	574	1796	599	0.986628	0.936815	0.448472	1.00485	2.45303e-05	1.14051	8.92266e-06	1.1641	0.826192	0.960852	0.00444718	1.07427	1	0.681886	1	0.986044	0.000166205	0.000102149	1	0.0202255	1	0.00728482	0.0217518	0	0.0219571	0	0	0
fra2.motif	Fra2(bZIP)/Striatum-Fra2-ChIP-Seq(GSE43429)/Homer	GGATGACTCATC	Fra2	bZIP	canonical	Striatum	Fra2	ChIP-Seq	GSE43429	Homer		TRUE	9352	6509	1135	884	1017	833	508	1576	556	0.999988	0.8732	0.289052	1.02091	0.000143394	1.13448	2.7174e-05	1.16567	0.678133	0.979649	0.00209226	1.08753	1	0.732483	1	0.700476	0.00087264	0.000265734	1	0.0103676	1	NA	NA	NA	NA	NA	NA	NA
fxr.motif	FXR(NR),IR1/Liver-FXR-ChIP-Seq(Chong_et_al.)/Homer	AGGTCANTGACCTN	FXR	NR	IR1	Liver	FXR	ChIP-Seq	Chong_et_al.	Homer	NR1H4	TRUE	7609	4544	834	593	686	485	368	1028	550	0.973516	0.929571	0.723944	0.974928	0.0214177	1.08927	0.868645	0.948731	0.366569	1.01987	0.560816	0.995099	0.0474715	1.08064	1	1	0.0801022	1	0.981458	1	0.179097	0	0	0	0	0	0	0
gabp.motif	GABPA(ETS)/Jurkat-GABPa-ChIP-Seq(GSE17954)/Homer	AACCGGAAGT	GABPA	ETS	canonical	Jurkat	GABPa	ChIP-Seq	GSE17954	Homer	GABPA	TRUE	37268	23138	6389	4247	2759	1852	1440	3627	2824	8.04966e-198	1.5827	1.26787e-102	1.46443	1	0.828322	1	0.689462	1	0.766873	1	0.631091	9.08083e-06	1.09145	2.42953e-196	4.67703e-101	1	1	1	1	5.26307e-05	6.26596	5.82549	6.44028	8.12346	10.9309	5.1763	1.09931
gata2.motif	Gata2(Zf)/K562-GATA2-ChIP-Seq(GSE18829)/Homer	NCCTTATCTC	Gata2	Zf	canonical	K562	GATA2	ChIP-Seq	GSE18829	Homer	GATA2	TRUE	11245	7468	1570	1106	1039	808	514	1699	732	0.00041517	1.10105	0.00012116	1.12954	0.624496	0.989869	0.846566	0.963282	0.99978	0.855146	0.470643	1.00235	0.999987	0.852384	0.00188817	0.00077356	1	1	1	1	1	0.410672	0	0	0	0	0	2.46403
gata3.dr4.motif	GATA3(Zf),DR4/iTreg-Gata3-ChIP-Seq(GSE20898)/Homer	AGATGKDGAGATAAG	GATA3	Zf	DR4	iTreg	Gata3	ChIP-Seq	GSE20898	Homer		TRUE	1271	860	163	112	180	89	77	177	62	0.662914	0.967083	0.62281	0.97264	2.38858e-08	1.62157	0.796158	0.916586	0.153711	1.13812	0.938328	0.881994	0.999977	0.609564	1	1	2.40306e-07	1	0.614844	1	1	NA	NA	NA	NA	NA	NA	NA
gata3.dr8.motif	GATA3(Zf),DR8/iTreg-Gata3-ChIP-Seq(GSE20898)/Homer	AGATSTNDNNDSAGATAASN	GATA3	Zf	DR8	iTreg	Gata3	ChIP-Seq	GSE20898	Homer		TRUE	1242	828	180	109	124	95	59	204	57	0.0559095	1.14879	0.574698	0.984771	0.231103	1.0789	0.412228	1.02914	0.827225	0.887888	0.100518	1.11273	0.999993	0.580029	0.168745	1	0.585697	0.877305	1	0.324	1	NA	NA	NA	NA	NA	NA	NA
gata3.ir3.motif	GATA(Zf),IR3/iTreg-Gata3-ChIP-Seq(GSE20898)/Homer	NNNNNBAGATAWYATCTVHN	GATA	Zf	IR3	iTreg	Gata3	ChIP-Seq	GSE20898	Homer		TRUE	2127	1484	319	178	210	175	109	375	118	0.0275244	1.13244	0.942699	0.885284	0.46006	1.00964	0.239839	1.06161	0.819252	0.91739	0.0107151	1.15096	0.999992	0.677711	0.0904761	1	0.937055	0.585489	1	0.0439189	1	NA	NA	NA	NA	NA	NA	NA
gata3.ir4.motif	GATA(Zf),IR4/iTreg-Gata3-ChIP-Seq(GSE20898)/Homer	NAGATWNBNATCTNN	GATA	Zf	IR4	iTreg	Gata3	ChIP-Seq	GSE20898	Homer		TRUE	1126	774	175	110	109	80	48	164	88	0.0166838	1.20822	0.252268	1.07617	0.500401	1.00397	0.788579	0.915311	0.972615	0.765102	0.854002	0.915021	0.493831	1.00654	0.0576982	0.647753	0.983036	1	1	1	1	NA	NA	NA	NA	NA	NA	NA
gata3.motif	GATA3(Zf)/iTreg-Gata3-ChIP-Seq(GSE20898)/Homer	AGATAASR	GATA3	Zf	canonical	iTreg	Gata3	ChIP-Seq	GSE20898	Homer	GATA3	TRUE	28353	18868	4158	2751	2565	1986	1327	4276	1805	8.70703e-19	1.16996	3.70955e-07	1.10936	0.960957	0.963498	0.998219	0.933798	0.999999	0.874935	0.563617	0.997337	1	0.829311	1.15629e-17	3.84866e-06	1	1	1	1	1	2.26612	0.795033	1.12038	0.35263	0.149601	6.62905	4.55005
gata4.motif	Gata4(Zf)/Heart-Gata4-ChIP-Seq(GSE35151)/Homer	NBWGATAAGR	Gata4	Zf	canonical	Heart	Gata4	ChIP-Seq	GSE35151	Homer	GATA4	TRUE	17952	11816	2517	1723	1615	1298	848	2681	1134	3.47971e-07	1.11979	4.5223e-05	1.10928	0.877909	0.969618	0.759058	0.979858	0.999281	0.894464	0.523975	0.998876	1	0.832546	2.06297e-06	0.000349163	1	1	1	1	1	0	0	0	0	0	0	0
gata6.motif	Gata6(Zf)/HUG1N-GATA6-ChIP-Seq(GSE51936)/Homer	YCTTATCTBN	Gata6	Zf	canonical	HUG1N	GATA6	ChIP-Seq	GSE51936	Homer	GATA6	TRUE	16038	10686	2312	1569	1443	1160	766	2425	1011	1.27228e-08	1.14225	2.90266e-05	1.11827	0.945468	0.956114	0.864137	0.96684	0.998912	0.893355	0.519544	0.999086	1	0.819505	8.62035e-08	0.000247098	1	1	1	1	1	0	0	0	0	0	0	0
gata.motif	Gata1(Zf)/K562-GATA1-ChIP-Seq(GSE18829)/Homer	CAGATAAGGN	Gata1	Zf	canonical	K562	GATA1	ChIP-Seq	GSE18829	Homer		TRUE	10001	6642	1399	982	946	714	456	1490	655	0.000616512	1.10368	0.0003359	1.12725	0.317846	1.0173	0.874425	0.956322	0.999625	0.852863	0.709067	0.984287	0.999929	0.85818	0.00269318	0.00195647	0.732811	1	1	1	1	NA	NA	NA	NA	NA	NA	NA
gata-scl.motif	GATA:SCL(Zf,bHLH)/Ter119-SCL-ChIP-Seq(GSE18720)/Homer	CGGCTGCNGNNNNCAGATAA	GATA:SCL	Zf,bHLH	canonical	Ter119	SCL	ChIP-Seq	GSE18720	Homer		TRUE	2205	1427	313	202	182	148	123	323	136	0.0110911	1.16203	0.192404	1.07121	0.92528	0.895337	0.845635	0.918805	0.188291	1.09164	0.537027	0.995767	0.986128	0.826552	0.0391728	0.534691	1	1	0.686953	1	1	NA	NA	NA	NA	NA	NA	NA
gfi1b.motif	Gfi1b(Zf)/HPC7-Gfi1b-ChIP-Seq(GSE22178)/Homer	AAATCACTGC	Gfi1b	Zf	canonical	HPC7	Gfi1b	ChIP-Seq	GSE22178	Homer	GFI1B	TRUE	11929	7568	1392	1055	1131	868	599	1707	816	0.991865	0.931965	0.0650567	1.05236	0.0122802	1.07639	0.220855	1.02878	0.555594	0.994713	0.629714	0.991239	0.927644	0.948159	1	0.222668	0.0509628	0.564029	1	1	1	24.9957	0	0	6.84504	3.91573	100.005	39.2087
gfx.motif	GFX(?)/Promoter/Homer	ATTCTCGCGAGA	GFX	?	canonical	NA	NA	Promoter Enrichment	NA	Homer		FALSE	404	95	3	6	11	7	8	12	48	1	0.134846	0.990815	0.437918	0.795727	0.802095	0.917462	0.631628	0.48688	1.06421	0.995591	0.492081	4.67332e-21	8.01389	1	1	1	1	1	1	3.87886e-20	NA	NA	NA	NA	NA	NA	NA
gfy.motif	GFY(?)/Promoter/Homer	ACTACAATTCCC	GFY	?	canonical	NA	NA	Promoter Enrichment	NA	Homer		FALSE	2017	827	133	83	80	85	46	138	262	0.994742	0.792479	0.998397	0.72463	0.999938	0.655917	0.810493	0.909602	0.99682	0.681561	0.999992	0.681643	2.41778e-55	3.64019	1	1	1	1	1	1	2.8668e-54	NA	NA	NA	NA	NA	NA	NA
gfy-staf.motif	GFY-Staf(?,Zf)/Promoter/Homer	AACTACAATTCCCAGAATGC	GFY-Staf	?,Zf	canonical	NA	NA	Promoter Enrichment	NA	Homer		FALSE	2066	763	126	77	71	72	32	123	262	0.984022	0.817957	0.997327	0.729089	0.99997	0.628394	0.946853	0.827318	0.999989	0.506587	0.999997	0.654068	3.84111e-63	4.10574	1	1	1	1	1	1	4.9048e-62	NA	NA	NA	NA	NA	NA	NA
gli.motif	GLI3(Zf)/Limb-GLI3-ChIP-Chip(GSE11077)/Homer	CGTGGGTGGTCC	GLI3	Zf	canonical	Limb	GLI3	ChIP-Chip	GSE11077	Homer	GLI3	TRUE	2212	1297	266	169	183	138	76	287	178	0.181749	1.06697	0.641017	0.973222	0.481261	1.00619	0.745577	0.945443	0.998437	0.720256	0.701438	0.967108	0.00409945	1.24824	0.475122	1	0.968356	1	1	1	0.0191693	0	0	0	0	0	0	0
gre.motif	GRE(NR),IR3/A549-GR-ChIP-Seq(GSE32465)/Homer	NAGAACAGNCTGTTCT	GRE	NR	IR3	A549	GR	ChIP-Seq	GSE32465	Homer	NR3C1	TRUE	2615	1690	350	217	238	170	143	385	187	0.105523	1.08019	0.737532	0.956942	0.487962	1.00398	0.93586	0.888026	0.231777	1.06984	0.481367	1.0041	0.63304	0.976224	0.296896	1	0.975924	1	0.772017	1	1	18.5865	23.8142	27.0149	18.899	23.4419	6.39287	11.9561
gre-raw.motif	GRE(NR),IR3/RAW264.7-GRE-ChIP-Seq(Unpublished)/Homer	VAGRACAKWCTGTYC	GRE	NR	IR3	RAW264.7	GRE	ChIP-Seq	Unpublished	Homer		TRUE	4609	3045	619	418	421	346	249	702	290	0.121334	1.05521	0.272431	1.03364	0.637822	0.982712	0.386052	1.01796	0.333315	1.03068	0.331393	1.01976	0.999319	0.825847	0.330188	0.674978	1	0.843652	0.929891	0.801678	1	NA	NA	NA	NA	NA	NA	NA
grhl2.motif	GRHL2(CP2)/HBE-GRHL2-ChIP-Seq(GSE46194)/Homer	AAACYKGTTWDACMRGTTTB	GRHL2	CP2	canonical	HBE	GRHL2	ChIP-Seq	GSE46194	Homer	GRHL2	TRUE	7127	4632	889	599	666	521	400	1080	477	0.6906	0.982171	0.799261	0.964755	0.256232	1.02862	0.452882	1.00634	0.0468668	1.09396	0.166256	1.03489	0.986471	0.900655	1	1	0.625508	0.94564	0.272978	0.456799	1	0	0	0	0	0	0	0
gsc.motif	GSC(Homeobox)/FrogEmbryos-GSC-ChIP-Seq(DRA000576)/Homer	RGGATTAR	GSC	Homeobox	canonical	FrogEmbryos	GSC	ChIP-Seq	DRA000576	Homer	GSC	TRUE	21210	13483	2625	1723	1817	1492	1084	3356	1386	0.507895	0.999745	0.973972	0.951561	0.970687	0.953829	0.673977	0.987971	0.359954	1.01183	1.0909e-09	1.12843	0.999935	0.898642	1	1	1	1	0.971583	1.24889e-08	1	0	0	0	0	0	0	0
heb.motif	HEB(bHLH)/mES-Heb-ChIP-Seq(GSE53233)/Homer	VCAGCTGBNN	HEB	bHLH	canonical	mES	Heb	ChIP-Seq	GSE53233	Homer		TRUE	14491	9042	1547	1152	1509	1097	784	2042	911	1	0.853242	0.955719	0.948322	6.86698e-13	1.22764	0.00243616	1.09661	0.00663582	1.09897	0.616478	0.992829	0.999918	0.878832	1	1	1.13992e-11	0.0139449	0.0524546	1	1	NA	NA	NA	NA	NA	NA	NA
hif1a.motif	HIF-1a(bHLH)/MCF7-HIF1a-ChIP-Seq(GSE28352)/Homer	TACGTGCV	HIF-1a	bHLH	canonical	MCF7	HIF1a	ChIP-Seq	GSE28352	Homer	HIF1A	TRUE	4970	2541	363	282	399	338	199	532	428	1	0.689076	0.999703	0.8108	0.00909219	1.14104	0.00052218	1.21847	0.600414	0.983348	0.985134	0.901211	6.16523e-17	1.58994	1	1	0.0392027	0.00346727	1	1	4.65195e-16	7.0027	8.51839	8.28828	10.7042	10.5058	3.51708	0.482489
hif1b.motif	HIF-1b(HLH)/T47D-HIF1b-ChIP-Seq(GSE59937)/Homer	RTACGTGC	HIF-1b	HLH	canonical	T47D	HIF1b	ChIP-Seq	GSE59937	Homer	ARNT	FALSE	26684	14805	2359	1818	2288	1832	1073	3203	2232	1	0.783098	0.999943	0.908978	4.63669e-07	1.12012	3.04916e-06	1.12186	0.999396	0.90394	0.999193	0.939399	3.16424e-44	1.39506	1	1	3.6652e-06	4.04929e-05	1	1	3.62251e-43	5.14632	8.60945	8.25564	4.87665	5.96321	1.22311	1.94988
hif2a.motif	HIF2a(bHLH)/785_O-HIF2a-ChIP-Seq(GSE34871)/Homer	GCACGTACCC	HIF2a	bHLH	canonical	785_O	HIF2a	ChIP-Seq	GSE34871	Homer	EPAS1	TRUE	7320	3867	573	403	558	514	285	904	630	1	0.719138	1	0.755527	0.245972	1.03293	2.72137e-05	1.21752	0.916081	0.92072	0.165248	1.03844	1.08747e-20	1.52791	1	1	0.614004	0.000265734	1	0.456799	8.80584e-20	0.342394	0.0743438	0.0155886	0.0376426	0.00705819	0.966197	0.953535
hnf1.motif	Hnf1(Homeobox)/Liver-Foxa2-Chip-Seq(GSE25694)/Homer	GGTTAAACATTAAC	Hnf1	Homeobox	canonical	Liver	Foxa2	Chip-Seq	GSE25694	Homer	HNF1A	TRUE	2088	1454	254	180	181	225	97	402	115	0.976333	0.875279	0.868442	0.917743	0.964115	0.870872	4.48356e-07	1.45396	0.970773	0.827184	6.28453e-06	1.30072	0.999993	0.6738	1	1	1	7.04882e-06	1	4.63659e-05	1	0.142481	0.452521	0.0267789	0.0117504	0.268559	0.0952777	0
hnf4.motif	HNF4a(NR),DR1/HepG2-HNF4a-ChIP-Seq(GSE25021)/Homer	CAGAGGNCAAAGTCCA	HNF4a	NR	DR1	HepG2	HNF4a	ChIP-Seq	GSE25021	Homer	HNF4A	TRUE	9258	5879	1077	802	827	672	477	1393	631	0.988257	0.927406	0.253638	1.02619	0.477367	1.00267	0.280761	1.02483	0.33165	1.02194	0.0372939	1.05696	0.920645	0.943335	1	0.647753	0.966377	0.661082	0.929891	0.133135	1	0.244125	0	0	0	0	0	1.46475
hnf6.motif	HNF6(Homeobox)/Liver-Hnf6-ChIP-Seq(ERP000394)/Homer	NTATYGATCH	HNF6	Homeobox	canonical	Liver	Hnf6	ChIP-Seq	ERP000394	Homer	ONECUT1	TRUE	7379	4601	908	620	696	534	315	1061	467	0.332256	1.01679	0.400461	1.01169	0.0180309	1.09185	0.1881	1.04266	0.997887	0.850389	0.290065	1.02011	0.994297	0.886233	0.835674	0.923285	0.0697654	0.50047	1	0.735126	1	0	0	0	0	0	0	0
hoxa2.motif	HOXA2(Homeobox)/mES-Hoxa2-ChIP-Seq(Donaldson_et_al.)/Homer	GYCATCMATCAT	HOXA2	Homeobox	canonical	mES	Hoxa2	ChIP-Seq	Donaldson_et_al.	Homer	HOXA2	TRUE	1287	865	193	163	126	77	39	199	68	0.0206926	1.1877	3.53967e-06	1.50847	0.340523	1.04436	0.987572	0.775889	0.99998	0.546391	0.430631	1.01696	0.999672	0.669403	0.0693934	3.35763e-05	0.759771	1	1	0.95313	1	0	0	0	0	0	0	0
hoxa9.motif	HOXA9(Homeobox)/HSC-Hoxa9-ChIP-Seq(GSE33509)/Homer	GGCCATAAATCA	HOXA9	Homeobox	canonical	HSC	Hoxa9	ChIP-Seq	GSE33509	Homer	HOXA9	TRUE	10433	6802	1512	1004	997	737	514	1451	587	8.63088e-09	1.18233	0.000356519	1.12508	0.0724745	1.05209	0.825172	0.964845	0.891939	0.945916	0.996982	0.922771	1	0.740719	6.09671e-08	0.00204077	0.231361	1	1	1	1	0	0	0	0	0	0	0
hoxb13.motif	HOXB13(Homeobox)/ProstateTumor-HOXB13-ChIP-Seq(GSE56288)/Homer	TTTTATKRGG	HOXB13	Homeobox	canonical	ProstateTumor	HOXB13	ChIP-Seq	GSE56288	Homer	HOXB13	TRUE	19421	12555	2690	1747	1785	1367	933	2862	1171	2.37888e-08	1.12816	0.0304488	1.05018	0.281221	1.01522	0.858167	0.970109	0.986127	0.928836	0.41185	1.00495	1	0.806585	1.5486e-07	0.113584	0.674027	1	1	0.923695	1	0.345002	0	0	0.541737	1.52827	0	0
hoxb4.motif	Hoxb4(Homeobox)/ES-Hoxb4-ChIP-Seq(GSE34014)/Homer	TGATTRATGGCY	Hoxb4	Homeobox	canonical	ES	Hoxb4	ChIP-Seq	GSE34014	Homer	HOXB4	TRUE	2778	1862	410	285	302	190	118	413	144	0.00336526	1.16784	0.0077259	1.17405	0.00420991	1.18586	0.917618	0.902277	0.996525	0.782933	0.715336	0.970053	1	0.657556	0.0139658	0.0324683	0.019967	1	1	1	1	0.0984512	0.344527	0.215017	0	0.0311632	0	0
hoxc9.motif	Hoxc9(Homeobox)/Ainv15-Hoxc9-ChIP-Seq(GSE21812)/Homer	GGCCATAAATCA	Hoxc9	Homeobox	canonical	Ainv15	Hoxc9	ChIP-Seq	GSE21812	Homer	HOXC9	TRUE	7642	4918	1076	752	754	534	342	1023	437	1.41239e-05	1.15844	4.21574e-05	1.17282	0.00505678	1.10931	0.772774	0.967166	0.996146	0.864774	0.999409	0.893778	1	0.764967	7.5631e-05	0.000333244	0.022998	1	1	1	1	0.025366	0	0	0.152196	0	0	0
hoxd13.motif	HOXD13(Homeobox)/Chicken-Hoxd13-ChIP-Seq(GSE38910)/Homer	NCYAATAAAA	HOXD13	Homeobox	canonical	Chicken	Hoxd13	ChIP-Seq	GSE38910	Homer	HOXD13	TRUE	18594	12168	2783	1766	1677	1305	854	2679	1104	8.31535e-21	1.22718	8.62689e-05	1.10325	0.792805	0.979039	0.948851	0.953767	0.999953	0.873171	0.967254	0.960754	1	0.782372	1.25486e-19	0.000584516	1	1	1	1	1	0	0	0	0	0	0	0
hsf1.motif	HRE(HSF)/HepG2-HSF1-ChIP-Seq(GSE31477)/Homer	NNTTCTGGAANNTTCTAGAA	HRE	HSF	canonical	HepG2	HSF1	ChIP-Seq	GSE31477	Homer	HSF1	TRUE	3264	2007	422	264	263	189	139	472	258	0.0428007	1.10111	0.60697	0.983879	0.891976	0.923632	0.995388	0.825451	0.96154	0.861087	0.200587	1.04658	0.0166454	1.15754	0.131573	1	1	1	1	0.541422	0.0708498	24.6274	47.0397	37.2487	24.9885	20.6103	6.63647	11.2407
hsf.motif	HRE(HSF)/Striatum-HSF1-ChIP-Seq(GSE38000)/Homer	TTCTAGAABNTTCTA	HRE	HSF	canonical	Striatum	HSF1	ChIP-Seq	GSE38000	Homer		TRUE	4378	2869	640	375	316	287	233	697	321	8.78445e-05	1.1875	0.672714	0.97671	0.999999	0.757994	0.980485	0.882526	0.379619	1.02298	0.0231265	1.09228	0.586126	0.988493	0.000435289	1	1	1	1	0.0872501	1	NA	NA	NA	NA	NA	NA	NA
irf1.motif	IRF1(IRF)/PBMC-IRF1-ChIP-Seq(GSE43036)/Homer	GAAAGTGAAAGT	IRF1	IRF	canonical	PBMC	IRF1	ChIP-Seq	GSE43036	Homer	IRF1	TRUE	7114	5197	899	618	514	655	512	1605	394	0.999973	0.864816	0.999156	0.876526	1	0.671957	0.000751587	1.14532	5.38295e-07	1.26522	3.55798e-42	1.52178	1	0.643319	1	1	1	0.00488039	7.14856e-06	6.21711e-41	1	49.3276	86.2443	90.4215	20.8006	27.0406	37.2517	34.2068
irf2.motif	IRF2(IRF)/Erythroblas-IRF2-ChIP-Seq(GSE36985)/Homer	GAAASYGAAASY	IRF2	IRF	canonical	Erythroblas	IRF2	ChIP-Seq	GSE36985	Homer	IRF2	TRUE	5893	4257	667	419	377	586	436	1428	344	1	0.768114	1	0.708917	1	0.59485	1.20338e-07	1.26793	6.22092e-08	1.32103	1.14959e-58	1.71923	1	0.689538	1	1	1	2.49701e-06	8.97977e-07	2.54442e-57	1	57.3387	84.853	89.3325	47.7509	52.9122	25.5689	43.6149
irf4.motif	IRF4(IRF)/GM12878-IRF4-ChIP-Seq(GSE32465)/Homer	ACTGAAACCA	IRF4	IRF	canonical	GM12878	IRF4	ChIP-Seq	GSE32465	Homer	IRF4	TRUE	13384	9549	1629	1053	987	1116	1056	2898	810	1	0.850231	1	0.804684	1	0.705518	0.0621692	1.05098	9.36942e-27	1.44055	7.95322e-67	1.48468	1	0.726733	1	1	1	0.212785	2.07376e-25	2.03113e-65	1	20.534	27.7372	24.2963	5.00534	6.37217	45.5514	14.2417
isl1.motif	Isl1(Homeobox)/Neuron-Isl1-ChIP-Seq(GSE31456)/Homer	CTAATKGV	Isl1	Homeobox	canonical	Neuron	Isl1	ChIP-Seq	GSE31456	Homer	ISL1	TRUE	39828	25596	5343	3625	3717	2797	1933	5640	2541	9.17386e-09	1.09167	6.13351e-05	1.07232	0.0127637	1.04089	0.907192	0.973973	0.992024	0.945017	0.995343	0.961623	1	0.863931	6.34525e-08	0.000442679	0.0523153	1	1	1	1	0.150842	0	0	0.905054	0	0	0
isre.motif	ISRE(IRF)/ThioMac-LPS-Expression(GSE23622)/Homer	AGTTTCAGTTTC	ISRE	IRF	canonical	ThioMac	LPS	Expression	GSE23622	Homer		TRUE	3538	2630	375	238	216	357	279	969	196	1	0.687542	1	0.646159	1	0.547875	8.61998e-05	1.24737	8.53023e-07	1.37375	3.2046e-60	1.98679	1	0.631666	1	1	1	0.000698008	1.08924e-05	7.59948e-59	1	NA	NA	NA	NA	NA	NA	NA
jun-ap1.motif	Jun-AP1(bZIP)/K562-cJun-ChIP-Seq(GSE31477)/Homer	GATGACTCATCN	Jun-AP1	bZIP	canonical	K562	cJun	ChIP-Seq	GSE31477	Homer	JUN	TRUE	4885	3417	566	426	551	450	282	867	275	0.999995	0.820843	0.937757	0.925116	0.000298429	1.17775	0.000175344	1.20455	0.267366	1.04107	0.000129193	1.15738	1	0.686541	1	1	0.00170825	0.00135382	0.829583	0.000809283	1	2.86098	0.873496	1.11528	1.15474	1.96898	4.36657	7.6868
jun-cre.motif	c-Jun-CRE(bZIP)/K562-cJun-ChIP-Seq(GSE31477)/Homer	ATGACGTCATCC	c-Jun-CRE	bZIP	canonical	K562	cJun	ChIP-Seq	GSE31477	Homer		TRUE	6131	3981	749	521	614	439	335	870	453	0.857742	0.958299	0.687795	0.978115	0.00669566	1.11707	0.631231	0.984143	0.147637	1.06344	0.904978	0.95172	0.44791	1.0075	1	1	0.0296394	1	0.605784	1	1	NA	NA	NA	NA	NA	NA	NA
jund.motif	JunD(bZIP)/K562-JunD-ChIP-Seq/Homer	ATGACGTCATCN	JunD	bZIP	canonical	K562	JunD	ChIP-Seq	NA	Homer	JUND	TRUE	2300	1399	248	171	234	152	122	294	178	0.95509	0.890992	0.898893	0.904507	0.00256004	1.23038	0.660305	0.967879	0.156004	1.10567	0.939815	0.905512	0.0528615	1.14392	1	1	0.0128778	1	0.616586	1	0.197191	1.77318	1.87588	1.86078	1.36669	1.33867	2.36152	1.83553
klf10.motif	KLF10(Zf)/HEK293-KLF10.GFP-ChIP-Seq(GSE58341)/Homer	GGGGGTGTGTCC	KLF10	Zf	canonical	HEK293	KLF10.GFP	ChIP-Seq	GSE58341	Homer	KLF10	TRUE	22409	13303	2645	1682	1930	1394	929	2894	1829	0.118105	1.02638	0.991709	0.939988	0.0596972	1.03959	0.995652	0.929226	0.999989	0.868436	0.996036	0.946109	2.44271e-18	1.25187	0.326758	1	0.198195	1	1	1	1.93091e-17	19.704	10.402	7.62093	26.4178	32.746	22.2356	18.8018
klf14.motif	KLF14(Zf)/HEK293-KLF14.GFP-ChIP-Seq(GSE58341)/Homer	RGKGGGCGKGGC	KLF14	Zf	canonical	HEK293	KLF14.GFP	ChIP-Seq	GSE58341	Homer	KLF14	TRUE	77693	39318	5958	3468	5046	4706	2961	9018	8161	1	0.736361	1	0.625725	1	0.900823	4.6709e-07	1.08059	0.999174	0.941939	0.141606	1.0131	0	2.07654	1	1	1	7.04882e-06	1	0.418336	0	0	0	0	0	0	0	0
klf3.motif	KLF3(Zf)/MEF-Klf3-ChIP-Seq(GSE44748)/Homer	NRGCCCCRCCCHBNN	KLF3	Zf	canonical	MEF	Klf3	ChIP-Seq	GSE44748	Homer	KLF3	TRUE	23506	11199	1587	920	1566	1461	830	2495	2340	1	0.682071	1	0.58061	0.566501	0.995725	5.11834e-10	1.19201	0.984588	0.926163	0.864497	0.97553	3.33033e-187	2.07867	1	1	1	1.41607e-08	1	1	1.00515e-185	4.9667	11.2567	12.5981	0.44389	0.0960962	1.08808	4.31734
klf4.motif	Klf4(Zf)/mES-Klf4-ChIP-Seq(GSE11431)/Homer	GCCACACCCA	Klf4	Zf	canonical	mES	Klf4	ChIP-Seq	GSE11431	Homer	KLF4	TRUE	13746	7311	1360	762	1032	865	557	1547	1188	0.971581	0.944946	1	0.755439	0.426102	1.00672	0.042027	1.06572	0.860391	0.954334	0.99932	0.913302	6.49428e-37	1.52388	1	1	0.905762	0.154264	1	1	6.53364e-36	3.03657	0.234138	0.848118	4.67504	4.30101	5.58368	2.57743
klf5.motif	KLF5(Zf)/LoVo-KLF5-ChIP-Seq(GSE49402)/Homer	DGGGYGKGGC	KLF5	Zf	canonical	LoVo	KLF5	ChIP-Seq	GSE49402	Homer	KLF5	TRUE	53918	27044	4137	2484	3619	3328	1962	6056	5458	1	0.74537	1	0.655237	0.999126	0.945899	3.70106e-09	1.11519	0.999993	0.904631	0.894981	0.981928	0	1.9972	1	1	1	9.45193e-08	1	1	0	0	0	0	0	0	0	0
klf9.motif	Klf9(Zf)/GBM-Klf9-ChIP-Seq(GSE62211)/Homer	GCCACRCCCACY	Klf9	Zf	canonical	GBM	Klf9	ChIP-Seq	GSE62211	Homer	KLF9	TRUE	16663	8238	1234	738	1184	1021	606	1862	1593	1	0.728124	1	0.638649	0.192652	1.02816	0.000313115	1.12365	0.979571	0.918754	0.595715	0.993917	4.63746e-100	1.88435	1	1	0.524619	0.00231009	1	1	8.10335e-99	0.249466	0.0855249	0.676254	0.290108	0.444907	0	0
lhx1.motif	Lhx1(Homeobox)/EmbryoCarcinoma-Lhx1-ChIP-Seq(GSE70957)/Homer	NNYTAATTAR	Lhx1	Homeobox	canonical	EmbryoCarcinoma	Lhx1	ChIP-Seq	GSE70957	Homer	LHX1	TRUE	19538	13152	2944	1910	1962	1487	908	2847	1094	5.6316e-17	1.19341	4.13931e-05	1.10409	0.00194782	1.07425	0.333214	1.01227	0.999997	0.857787	0.99835	0.940111	1	0.711126	6.44721e-16	0.000333244	0.0102647	0.756468	1	1	1	0	0	0	0	0	0	0
lhx2.motif	Lhx2(Homeobox)/HFSC-Lhx2-ChIP-Seq(GSE48068)/Homer	TAATTAGN	Lhx2	Homeobox	canonical	HFSC	Lhx2	ChIP-Seq	GSE48068	Homer	LHX2	TRUE	18371	12212	2660	1770	1823	1361	886	2692	1020	1.04476e-10	1.15221	0.00010743	1.10151	0.00246268	1.07509	0.560431	0.995938	0.998188	0.905029	0.961886	0.962278	1	0.714391	8.67153e-10	0.000699348	0.0125786	1	1	1	1	0	0	0	0	0	0	0
lhx3.motif	Lhx3(Homeobox)/Neuron-Lhx3-ChIP-Seq(GSE31456)/Homer	ADBTAATTAR	Lhx3	Homeobox	canonical	Neuron	Lhx3	ChIP-Seq	GSE31456	Homer	LHX3	TRUE	31415	20807	4564	3066	3058	2294	1479	4524	1822	4.26146e-19	1.16306	2.55596e-09	1.12337	0.00314413	1.05565	0.771421	0.983844	0.999998	0.884988	0.999612	0.945341	1	0.751931	6.15132e-18	3.14289e-08	0.0153507	1	1	1	1	0	0	0	0	0	0	0
limb.motif	Unknown(Homeobox)/Limb-p300-ChIP-Seq/Homer	GGCAATTAAA	Unknown	Homeobox	canonical	Limb	p300	ChIP-Seq	NA	Homer		TRUE	10514	6779	1542	967	933	734	464	1481	658	1.2972e-11	1.21811	0.0137221	1.08097	0.745343	0.977505	0.829832	0.964095	0.99974	0.850088	0.956921	0.951297	0.99999	0.843204	1.16397e-10	0.0542351	1	1	1	1	1	NA	NA	NA	NA	NA	NA	NA
lrh1.motif	Nr5a2(NR)/Pancreas-LRH1-ChIP-Seq(GSE34295)/Homer	BTCAAGGTCA	Nr5a2	NR	canonical	Pancreas	LRH1	ChIP-Seq	GSE34295	Homer	NR5A2	TRUE	14824	9035	1621	1247	1205	980	752	2174	1056	0.999904	0.903944	0.101462	1.04022	0.973641	0.942484	0.850502	0.965991	0.100739	1.05084	0.00117552	1.07866	0.127982	1.03856	1	0.323899	1	1	0.480476	0.0061948	0.424899	0	0	0	0	0	0	0
lxre.motif	LXRE(NR),DR4/RAW-LXRb.biotin-ChIP-Seq(GSE21512)/Homer	GGGTTACTANAGGTCA	LXRE	NR	DR4	RAW	LXRb.biotin	ChIP-Seq	GSE21512	Homer	NR1H2	TRUE	956	601	127	83	79	52	40	132	88	0.164504	1.10805	0.385088	1.04086	0.75159	0.926958	0.981898	0.752086	0.897124	0.825135	0.683786	0.957887	0.0073025	1.34605	0.436923	0.89405	1	1	1	1	0.0332114	16.9833	26.1592	26.1198	13.8317	15.2847	8.62091	11.8838
mafa.motif	MafA(bZIP)/Islet-MafA-ChIP-Seq(GSE30298)/Homer	TGCTGACTCA	MafA	bZIP	canonical	Islet	MafA	ChIP-Seq	GSE30298	Homer	MAFA	TRUE	17558	11345	2007	1485	1664	1414	970	2683	1122	0.999999	0.888496	0.788334	0.97827	0.0274183	1.05299	1.07567e-05	1.13103	0.0103459	1.08225	0.00882465	1.05439	0.999999	0.860764	1	1	0.0989444	0.00011904	0.0780643	0.0370859	1	0	0	0	0	0	0	0
mafF.motif	MafF(bZIP)/HepG2-MafF-ChIP-Seq(GSE31477)/Homer	HWWGTCAGCAWWTTT	MafF	bZIP	canonical	HepG2	MafF	ChIP-Seq	GSE31477	Homer	MAFF	TRUE	3955	2668	568	407	345	289	214	601	244	0.0100459	1.11864	0.00230554	1.16945	0.953755	0.909591	0.727179	0.964587	0.459007	1.00923	0.596722	0.989589	0.999871	0.789716	0.0370581	0.0114245	1	1	1	1	1	0.642362	0	0	0.383382	0.307256	3.16354	0
mafk.motif	MafK(bZIP)/C2C12-MafK-ChIP-Seq(GSE36030)/Homer	GCTGASTCAGCA	MafK	bZIP	canonical	C2C12	MafK	ChIP-Seq	GSE36030	Homer	MAFK	TRUE	4567	3024	532	367	400	411	263	783	268	0.996141	0.882748	0.976996	0.897152	0.904811	0.933645	2.45967e-05	1.24922	0.0711012	1.10246	2.07658e-05	1.18938	0.999995	0.762861	1	1	1	0.000255191	0.380735	0.000149875	1	6.43868	12.8254	10.0668	3.57996	6.8923	5.11145	0.156218
max.motif	Max(bHLH)/K562-Max-ChIP-Seq(GSE31477)/Homer	ACCACGTGGTCN	Max	bHLH	canonical	K562	Max	ChIP-Seq	GSE31477	Homer	MAX	TRUE	15330	9366	1690	1277	1545	1113	738	1995	1008	0.9998	0.910269	0.205172	1.02557	1.04706e-11	1.21061	0.0171594	1.07108	0.609938	0.989877	0.999505	0.920983	0.953692	0.946168	1	0.558337	1.33701e-10	0.073514	1	1	1	34.7724	33.3541	48.676	31.6632	28.1094	31.6335	35.198
maz.motif	Maz(Zf)/HepG2-Maz-ChIP-Seq(GSE31477)/Homer	GGGGGGGG	Maz	Zf	canonical	HepG2	Maz	ChIP-Seq	GSE31477	Homer	MAZ	TRUE	58693	30333	4592	2536	3249	3476	2237	7303	6940	1	0.736019	1	0.590507	1	0.733078	0.0654134	1.02796	0.999925	0.920828	7.50624e-09	1.07999	0	2.35052	1	1	1	0.217172	1	7.32962e-08	0	6.23536	7.68894	7.376	8.60754	9.30641	4.01966	0.413603
mef2a.motif	Mef2a(MADS)/HL1-Mef2a.biotin-ChIP-Seq(GSE21529)/Homer	CCAAAAATAG	Mef2a	MADS	canonical	HL1	Mef2a.biotin	ChIP-Seq	GSE21529	Homer	MEF2A	TRUE	8393	5887	1178	745	881	694	463	1427	499	0.152544	1.03457	0.942329	0.941062	0.0214732	1.07811	0.0743159	1.06131	0.606328	0.987869	0.00279123	1.08913	1	0.726352	0.408425	1	0.0801022	0.241891	1	0.0130519	1	2.25864	2.84463	2.84043	2.18318	2.36619	3.1589	0.158529
mef2b.motif	Mef2b(MADS)/HEK293-Mef2b.V5-ChIP-Seq(GSE67450)/Homer	GCTATTTTTGGM	Mef2b	MADS	canonical	HEK293	Mef2b.V5	ChIP-Seq	GSE67450	Homer	MEF2B	TRUE	16711	11489	2294	1554	1644	1316	876	2823	982	0.0923887	1.03182	0.283075	1.01612	0.201603	1.0229	0.183102	1.0273	0.907548	0.955103	1.18803e-06	1.1091	1	0.732703	0.269062	0.691036	0.535457	0.494226	1	9.62017e-06	1	80.7057	3.41639	2.18579	238.894	223.731	10.8441	5.16285
mef2c.motif	Mef2c(MADS)/GM12878-Mef2c-ChIP-Seq(GSE32465)/Homer	DCYAAAAATAGM	Mef2c	MADS	canonical	GM12878	Mef2c	ChIP-Seq	GSE32465	Homer	MEF2C	TRUE	9238	6504	1271	852	949	757	496	1682	497	0.448966	1.00442	0.72156	0.979174	0.101681	1.04649	0.126831	1.04603	0.841326	0.955351	1.20016e-09	1.18761	1	0.648766	1	1	0.298745	0.372636	1	1.32817e-08	1	88.0305	122.356	124.8	109.63	111.152	30.3586	29.8858
mef2d.motif	Mef2d(MADS)/Retina-Mef2d-ChIP-Seq(GSE61391)/Homer	GCTATTTTTAGC	Mef2d	MADS	canonical	Retina	Mef2d	ChIP-Seq	GSE61391	Homer	MEF2D	TRUE	4141	3017	577	376	423	358	234	821	228	0.692202	0.977895	0.926893	0.924753	0.516977	0.998814	0.123812	1.06917	0.665336	0.973059	4.10747e-09	1.27271	1	0.641246	1	1	0.997885	0.367013	1	4.2615e-08	1	7.68417	13.3924	10.5412	6.62287	4.41697	7.64567	3.48598
meis1.motif	Meis1(Homeobox)/MastCells-Meis1-ChIP-Seq(GSE48085)/Homer	VGCTGWCAVB	Meis1	Homeobox	canonical	MastCells	Meis1	ChIP-Seq	GSE48085	Homer	MEIS1	TRUE	43036	27338	5097	3699	4309	3108	2224	6112	2789	0.999765	0.947314	0.17911	1.0166	2.48144e-16	1.1473	0.168949	1.01868	0.135153	1.02506	0.919731	0.979878	1	0.890674	1	0.515904	5.14898e-15	0.467425	0.575267	1	1	1.34128	0.454706	0.222011	0.00738927	0.00677552	2.45395	4.90282
mitf.motif	MITF(bHLH)/MastCells-MITF-ChIP-Seq(GSE48085)/Homer	RTCATGTGAC	MITF	bHLH	canonical	MastCells	MITF	ChIP-Seq	GSE48085	Homer	MITF	TRUE	21927	14033	2703	2002	2388	1586	1029	2902	1423	0.739509	0.986527	0.000707159	1.0813	1.95646e-23	1.25725	0.333706	1.01183	0.997183	0.915464	1	0.886941	0.999996	0.885033	1	0.00378672	4.99651e-22	0.756468	1	1	1	0.118166	0.0655354	0.643462	0	0	0	0
myba.motif	AMYB(HTH)/Testes-AMYB-ChIP-Seq(GSE44588)/Homer	TGGCAGTTGG	AMYB	HTH	canonical	Testes	AMYB	ChIP-Seq	GSE44588	Homer	MYBL1	TRUE	36952	22858	4201	3067	3223	2662	1861	5247	2597	0.999988	0.930783	0.368526	1.00671	0.39072	1.00545	0.0140225	1.04695	0.148842	1.02591	0.189102	1.01412	0.394656	1.00577	1	0.867736	0.847837	0.0637736	0.605784	0.514605	1	4.95776	0.0139907	0.133449	13.3326	16.2665	0	0
myb.motif	MYB(HTH)/ERMYB-Myb-ChIPSeq(GSE22095)/Homer	GGCVGTTR	MYB	HTH	canonical	ERMYB	Myb	ChIPSeq	GSE22095	Homer	MYB	TRUE	43526	26298	4766	3517	3740	3062	2027	6045	3141	1	0.914786	0.439967	1.00288	0.193041	1.01563	0.0094775	1.04675	0.932346	0.966287	0.142385	1.01597	0.000565771	1.0648	1	0.979207	0.524619	0.0456019	1	0.418336	0.00288978	7.71958	1.4006	1.75958	1.26605	2.22713	16.5732	23.0909
myf5.motif	Myf5(bHLH)/GM-Myf5-ChIP-Seq(GSE24852)/Homer	BAACAGCTGT	Myf5	bHLH	canonical	GM	Myf5	ChIP-Seq	GSE24852	Homer	MYF5	TRUE	18567	12422	1737	1153	1661	1494	1447	3727	1203	1	0.671468	1	0.663839	0.984483	0.94525	0.00163699	1.08592	6.83173e-47	1.52846	3.91065e-79	1.46094	1	0.840871	1	1	1	0.00970503	2.26813e-45	1.18031e-77	1	0.00348644	0.0209186	0	0	0	0	0
myod.motif	MyoD(bHLH)/Myotube-MyoD-ChIP-Seq(GSE21614)/Homer	AGCAGCTGCTGC	MyoD	bHLH	canonical	Myotube	MyoD	ChIP-Seq	GSE21614	Homer	MYOD1	TRUE	20791	13152	1816	1274	1745	1662	1454	3754	1447	1	0.661619	1	0.695936	0.994858	0.936773	1.06328e-07	1.14917	4.30672e-36	1.44066	6.47219e-55	1.36115	0.866482	0.969888	1	1	1	2.3534e-06	1.02131e-34	1.34298e-53	1	0.0614136	0	0.0450002	0	0.323482	0	0
myog.motif	MyoG(bHLH)/C2C12-MyoG-ChIP-Seq(GSE36024)/Homer	AACAGCTG	MyoG	bHLH	canonical	C2C12	MyoG	ChIP-Seq	GSE36024	Homer	MYOG	TRUE	28112	18476	2578	1784	2432	2259	2098	5395	1930	1	0.669394	1	0.693142	0.999729	0.928111	4.56453e-06	1.10666	3.54057e-59	1.48599	1.39223e-93	1.40635	0.999909	0.914835	1	1	1	5.82855e-05	1.46933e-57	6.60316e-92	1	0	0	0	0	0	0	0
nanog.motif	Nanog(Homeobox)/mES-Nanog-ChIP-Seq(GSE11724)/Homer	GGCCATTAAC	Nanog	Homeobox	canonical	mES	Nanog	ChIP-Seq	GSE11724	Homer	NANOG	TRUE	103211	65105	13019	8907	9764	7459	4702	14611	6643	0.000345741	1.03428	0.00517739	1.03011	8.04477e-13	1.08227	0.0136037	1.02797	1	0.899249	0.950239	0.984564	1	0.889792	0.0016167	0.0238735	1.27184e-11	0.0627283	1	1	1	0.442031	0.571241	0.43017	0.409539	0.404687	0.836552	0
neurod1.motif	NeuroD1(bHLH)/Islet-NeuroD1-ChIP-Seq(GSE30298)/Homer	GCCATCTGTT	NeuroD1	bHLH	canonical	Islet	NeuroD1	ChIP-Seq	GSE30298	Homer	NEUROD1	TRUE	21413	14018	1985	1347	1831	1771	1614	4111	1359	1	0.6813	1	0.689693	0.999618	0.919949	4.49574e-08	1.14889	3.08499e-49	1.50869	4.42931e-74	1.41437	1	0.8418	1	1	1	1.06613e-06	1.13802e-47	1.22544e-72	1	0	0	0	0	0	0	0
nf1-fox.motif	NF1:FOXA1(CTF,Forkhead)/LNCAP-FOXA1-ChIP-Seq(GSE27824)/Homer	NNTGTTTATTTTGGCA	NF1:FOXA1	CTF,Forkhead	canonical	LNCAP	FOXA1	ChIP-Seq	GSE27824	Homer		TRUE	816	551	125	68	76	54	48	138	42	0.0338708	1.21347	0.772179	0.914509	0.583419	0.980016	0.865041	0.862716	0.276441	1.10438	0.105071	1.13729	0.998348	0.647411	0.108126	1	1	1	0.8498	0.332223	1	NA	NA	NA	NA	NA	NA	NA
nf1-half.motif	NF1-halfsite(CTF)/LNCaP-NF1-ChIP-Seq(Unpublished)/Homer	TTGCCAAG	NF1-halfsite	CTF	canonical	LNCaP	NF1	ChIP-Seq	Unpublished	Homer		FALSE	39329	24386	4240	2974	3431	2891	2280	5873	2697	1	0.86957	1	0.90162	0.440608	1.0029	0.000490526	1.06848	1.68363e-15	1.19517	1.71574e-07	1.08029	0.888889	0.975533	1	1	0.916648	0.00332357	3.10535e-14	1.46058e-06	1	NA	NA	NA	NA	NA	NA	NA
nf1.motif	NF1(CTF)/LNCAP-NF1-ChIP-Seq(Unpublished)/Homer	CTTGGCACNGTGCCAA	NF1	CTF	canonical	LNCAP	NF1	ChIP-Seq	Unpublished	Homer	NFIB	TRUE	8102	5151	874	553	615	557	577	1339	636	0.999998	0.844871	1	0.781011	0.999996	0.830254	0.807152	0.962699	1.86844e-16	1.46081	1.59987e-08	1.19585	0.0101804	1.10541	1	1	1	1	3.64895e-15	1.47543e-07	0.045065	0.120511	0.630319	0.0765465	0.0132783	0.00292497	0	0
nfat-ap1.motif	NFAT:AP1(RHD,bZIP)/Jurkat-NFATC1-ChIP-Seq(Jolma_et_al.)/Homer	GAATGGAAAAAATGAGTCAT	NFAT:AP1	RHD,bZIP	canonical	Jurkat	NFATC1	ChIP-Seq	Jolma_et_al.	Homer		TRUE	3227	2217	513	315	309	199	177	482	222	1.09135e-05	1.24516	0.121374	1.07589	0.561624	0.991957	0.9997	0.782948	0.490292	1.00413	0.86756	0.945521	0.976089	0.87305	5.93982e-05	0.369688	1	1	1	1	1	NA	NA	NA	NA	NA	NA	NA
nfatc1.motif	NFAT(RHD)/Jurkat-NFATC1-ChIP-Seq(Jolma_et_al.)/Homer	ATTTTCCATT	NFAT	RHD	canonical	Jurkat	NFATC1	ChIP-Seq	Jolma_et_al.	Homer	NFATC1	TRUE	17767	11945	2978	1692	1503	1059	1030	2491	1192	1.21727e-48	1.37496	0.00437752	1.07226	0.999998	0.881317	1	0.771883	0.00387559	1.09239	1	0.896463	0.999999	0.869401	2.24519e-47	0.0210628	1	1	0.0352331	1	1	14.5376	25.0571	22.5757	10.3711	13.6951	5.98859	9.53805
nfe2.motif	NF-E2(bZIP)/K562-NFE2-ChIP-Seq(GSE31477)/Homer	GATGACTCAGCA	NF-E2	bZIP	canonical	K562	NFE2	ChIP-Seq	GSE31477	Homer	NFE2	TRUE	1221	866	111	88	118	114	109	253	73	1	0.607928	0.998113	0.734707	0.650061	0.966252	0.0387239	1.20381	1.75011e-06	1.66663	5.31797e-06	1.40483	0.997651	0.722258	1	1	1	0.144453	2.07512e-05	4.01265e-05	1	5.14434	0	0	0	0.971558	29.1602	0.73429
nfkb.motif	NFkB-p65-Rel(RHD)/ThioMac-LPS-Expression(GSE23622)/Homer	GGAAATTCCC	NFkB-p65-Rel	RHD	canonical	ThioMac	LPS	Expression	GSE23622	Homer		TRUE	1733	1244	225	95	113	128	93	414	176	0.898876	0.913097	1	0.536995	1	0.611886	0.852861	0.910705	0.747662	0.935069	1.13057e-17	1.69799	0.00121198	1.29317	1	1	1	1	1	1.78737e-16	0.00607459	NA	NA	NA	NA	NA	NA	NA
nfy.motif	NFY(CCAAT)/Promoter/Homer	AGCCAATCGG	NFY	CCAAT	canonical	NA	NA	Promoter Enrichment	NA	Homer	NFYA	TRUE	17986	9430	1732	1160	1610	1098	611	1961	1258	0.996982	0.930293	0.998728	0.910925	7.247e-17	1.26187	0.0815432	1.04655	1	0.801372	0.999997	0.893342	5.63881e-10	1.20852	1	1	1.604e-15	0.262838	1	1	3.53223e-09	5.6765	7.12946	7.71314	7.16812	4.35278	0.743573	6.95195
nkx2.1.motif	Nkx2.1(Homeobox)/LungAC-Nkx2.1-ChIP-Seq(GSE43252)/Homer	RSCACTYRAG	Nkx2.1	Homeobox	canonical	LungAC	Nkx2.1	ChIP-Seq	GSE43252	Homer	NKX2-1	TRUE	74605	46721	8929	6439	6754	5255	3589	10574	5181	0.976974	0.976758	0.00251742	1.03888	0.00437017	1.03556	0.334942	1.00639	0.986197	0.962522	0.657143	0.995559	0.931242	0.978359	1	0.0122909	0.0204352	0.756468	1	1	1	0.00530389	0	0.0318233	0	0	0	0
nkx2.2.motif	Nkx2.2(Homeobox)/NPC-Nkx2.2-ChIP-Seq(GSE61673)/Homer	BTBRAGTGSN	Nkx2.2	Homeobox	canonical	NPC	Nkx2.2	ChIP-Seq	GSE61673	Homer	NKX2-2	TRUE	47140	28950	5566	3970	4082	3302	2240	6418	3372	0.857912	0.984203	0.0315448	1.03265	0.376536	1.00546	0.117663	1.02247	0.915862	0.970326	0.986577	0.969199	0.0329435	1.0347	1	0.116365	0.833401	0.355127	1	1	0.131774	0	0	0	0	0	0	0
nkx2.5.motif	Nkx2.5(Homeobox)/HL1-Nkx2.5.biotin-ChIP-Seq(GSE21529)/Homer	AASCACTCAA	Nkx2.5	Homeobox	canonical	HL1	Nkx2.5.biotin	ChIP-Seq	GSE21529	Homer	NKX2-5	TRUE	54096	33893	6524	4723	4931	3810	2626	7621	3658	0.853822	0.985626	0.000669049	1.05229	0.00329552	1.04327	0.373186	1.00572	0.921993	0.971718	0.839993	0.987168	0.998704	0.948848	1	0.00364138	0.0158567	0.837147	1	1	1	0	0	0	0	0	0	0
nkx3.1.motif	Nkx3.1(Homeobox)/LNCaP-Nkx3.1-ChIP-Seq(GSE28264)/Homer	AAGCACTTAA	Nkx3.1	Homeobox	canonical	LNCaP	Nkx3.1	ChIP-Seq	GSE28264	Homer	NKX3-1	TRUE	59284	37978	7796	5470	5462	4300	2861	8263	3826	1.1137e-07	1.06894	7.24176e-10	1.09413	0.0258437	1.02921	0.198766	1.014	0.998946	0.942288	0.999996	0.945914	1	0.877872	6.84717e-07	9.61705e-09	0.094287	0.51961	1	1	1	0	0	0	0	0	0	0
nkx6.1.motif	Nkx6.1(Homeobox)/Islet-Nkx6.1-ChIP-Seq(GSE40975)/Homer	GKTAATGR	Nkx6.1	Homeobox	canonical	Islet	Nkx6.1	ChIP-Seq	GSE40975	Homer	NKX6-1	TRUE	51482	33935	7349	4900	4908	3752	2497	7525	3004	4.01776e-24	1.14465	1.72788e-09	1.09727	0.0117381	1.03601	0.777191	0.986956	0.999982	0.918495	0.991181	0.969469	1	0.760296	6.35189e-23	2.20637e-08	0.0493298	1	1	1	1	0	0	0	0	0	0	0
nmyc.motif	n-Myc(bHLH)/mES-nMyc-ChIP-Seq(GSE11431)/Homer	GNCCACGTGG	n-Myc	bHLH	canonical	mES	nMyc	ChIP-Seq	GSE11431	Homer	MYCN	TRUE	16253	9457	1596	1218	1585	1133	785	2002	1138	1	0.839237	0.909735	0.960208	5.07875e-14	1.23399	0.00773366	1.08106	0.109762	1.04775	0.999852	0.913782	0.0135236	1.07358	1	1	9.36748e-13	0.038322	0.492447	1	0.0590768	0.00226747	0.0136048	0	0	0	0	0
npas2.motif	NPAS2(bHLH)/Liver-NPAS2-ChIP-Seq(GSE39860)/Homer	KCCACGTGAC	NPAS2	bHLH	canonical	Liver	NPAS2	ChIP-Seq	GSE39860	Homer	NPAS2	TRUE	25038	15892	2814	2082	2618	1795	1328	3631	1624	1	0.889375	0.816424	0.979234	2.28745e-18	1.2091	0.333273	1.01114	0.03169	1.05554	0.340796	1.00795	0.999995	0.892653	1	1	5.42451e-17	0.756468	0.200835	0.808173	1	0.00672838	0	0.0403703	0	0	0	0
npas.motif	NPAS(bHLH)/Liver-NPAS-ChIP-Seq(GSE39860)/Homer	NVCACGTG	NPAS	bHLH	canonical	Liver	NPAS	ChIP-Seq	GSE39860	Homer		TRUE	37184	23897	4521	3376	3982	2660	1813	5213	2332	0.985535	0.964675	0.000190921	1.06917	1.20758e-30	1.22647	0.607614	0.994542	0.983266	0.949779	0.999573	0.949256	1	0.847609	1	0.00115247	3.6447e-29	1	1	1	1	NA	NA	NA	NA	NA	NA	NA
nr5a2.motif	Nr5a2(NR)/mES-Nr5a2-ChIP-Seq(GSE19019)/Homer	TTCAAGGTCA	Nr5a2	NR	canonical	mES	Nr5a2	ChIP-Seq	GSE19019	Homer	NR5A2	TRUE	10957	6585	1183	881	884	712	538	1592	795	0.999145	0.905466	0.469053	1.00332	0.926444	0.949671	0.836323	0.962586	0.263994	1.02971	0.00246882	1.08537	0.0262383	1.07754	1	0.991882	1	1	0.826851	0.011879	0.107545	0	0	0	0	0	0	0
nrf1.motif	NRF1(NRF)/MCF7-NRF1-ChIP-Seq(Unpublished)/Homer	CTGCGCATGCGC	NRF1	NRF	canonical	MCF7	NRF1	ChIP-Seq	Unpublished	Homer	NRF1	TRUE	5352	1963	152	102	210	206	82	349	862	1	0.346946	1	0.3559	0.999996	0.733648	0.843154	0.93095	1	0.504397	1	0.735842	1.61528e-291	6.15489	1	1	1	1	1	1	6.70342e-290	10.1952	13.0031	12.5576	15.8975	15.8075	3.19122	0.714062
nrf2.motif	Nrf2(bZIP)/Lymphoblast-Nrf2-ChIP-Seq(GSE37589)/Homer	HTGCTGAGTCAT	Nrf2	bZIP	canonical	Lymphoblast	Nrf2	ChIP-Seq	GSE37589	Homer	NFE2L2	TRUE	1045	727	97	70	92	87	94	223	64	0.999995	0.636673	0.999101	0.692061	0.870476	0.88737	0.267724	1.07946	2.81057e-06	1.71881	4.5001e-07	1.50605	0.987863	0.757394	1	1	1	0.634889	3.21762e-05	3.73508e-06	1	29.6555	32.4258	32.5973	28.3101	26.4235	36.5169	21.6593
nrf.motif	NRF(NRF)/Promoter/Homer	GTGCGCATGCGC	NRF	NRF	canonical	NA	NA	Promoter Enrichment	NA	Homer		FALSE	5910	2473	273	192	303	267	114	471	853	1	0.512984	1	0.546605	0.995651	0.855189	0.738949	0.961044	1	0.559126	0.999996	0.800612	1.23863e-202	4.1384	1	1	1	1	1	1	4.56917e-201	NA	NA	NA	NA	NA	NA	NA
nur77.motif	Nur77(NR)/K562-NR4A1-ChIP-Seq(GSE31363)/Homer	TGACCTTTNCNT	Nur77	NR	canonical	K562	NR4A1	ChIP-Seq	GSE31363	Homer	NR4A1	TRUE	3088	2004	463	305	235	212	159	440	190	3.22813e-05	1.24265	0.00810139	1.16621	0.998948	0.813597	0.814581	0.939358	0.524677	0.997347	0.796775	0.957462	0.996216	0.821788	0.000170117	0.0336208	1	1	1	1	1	5.29532	17.2357	12.7314	0.679483	0.93987	0.18547	0
oct2.motif	Oct2(POU,Homeobox)/Bcell-Oct2-ChIP-Seq(GSE21512)/Homer	ATATGCAAAT	2017-10-02	POU,Homeobox	canonical	Bcell	2017-10-02	ChIP-Seq	GSE21512	Homer	POU2F2	TRUE	7490	5582	831	846	1296	749	376	1197	287	1	0.723002	4.70701e-05	1.16063	1.83877e-75	1.85425	1.36681e-07	1.23102	0.999737	0.83563	0.988892	0.928977	1	0.424893	1	0.000355165	1.52618e-73	2.66929e-06	1	1	1	12.732	26.8223	23.8043	9.41621	12.9983	0.491196	2.85997
oct4.motif	Oct4(POU,Homeobox)/mES-Oct4-ChIP-Seq(GSE11431)/Homer	ATTTGCATAA	2017-10-04	POU,Homeobox	canonical	mES	2017-10-04	ChIP-Seq	GSE11431	Homer	POU5F1	TRUE	11172	8172	1303	1218	1817	1031	559	1766	478	1	0.784059	2.19981e-05	1.13808	5.83263e-89	1.75395	2.85324e-05	1.14679	0.999934	0.849473	0.991769	0.938159	1	0.486876	1	0.000192194	6.45478e-87	0.00027065	1	1	1	0.0116223	0	0	0.0449692	0.0247647	0	0
oct4-sox17.motif	Oct4:Sox17(POU,Homeobox,HMG)/F9-Sox17-ChIP-Seq(GSE44553)/Homer	CCATTGTATGCAAAT	Oct4:Sox17	POU,Homeobox,HMG	canonical	F9	Sox17	ChIP-Seq	GSE44553	Homer		TRUE	2195	1466	295	214	212	162	108	351	124	0.274261	1.04181	0.0854448	1.11033	0.33009	1.03553	0.577144	0.986473	0.809353	0.920354	0.136703	1.07145	0.999851	0.724923	0.70042	0.280868	0.750615	1	1	0.408876	1	NA	NA	NA	NA	NA	NA	NA
oct4-sox2.motif	OCT4-SOX2-TCF-NANOG(POU,Homeobox,HMG)/mES-Oct4-ChIP-Seq(GSE11431)/Homer	ATTTGCATAACAATG	OCT4-SOX2-TCF-NANOG	POU,Homeobox,HMG	canonical	mES	2017-10-04	ChIP-Seq	GSE11431	Homer		TRUE	3136	2255	449	351	406	263	153	463	170	0.307294	1.02814	0.00127369	1.19764	9.1137e-08	1.34521	0.244628	1.04842	0.983425	0.842282	0.994111	0.879296	1	0.639609	0.778792	0.00660726	7.96249e-07	0.592822	1	1	1	NA	NA	NA	NA	NA	NA	NA
oct6.motif	Oct6(POU,Homeobox)/NPC-Pou3f1-ChIP-Seq(GSE35496)/Homer	WATGCAAATGAG	2017-10-06	POU,Homeobox	canonical	NPC	Pou3f1	ChIP-Seq	GSE35496	Homer	POU3F1	TRUE	9712	7134	1290	1107	1543	871	466	1453	404	0.998686	0.912694	6.33323e-08	1.19355	1.13846e-67	1.69249	0.00348347	1.10449	0.999998	0.808471	0.999999	0.870268	1	0.470501	1	7.00877e-07	6.29946e-66	0.0192752	1	1	1	0	0	0	0	0	0	0
oct.ir1.motif	OCT:OCT(POU,Homeobox,IR1)/NPC-Brn2-ChIP-Seq(GSE35496)/Homer	ATGAATWATTCATGA	OCT:OCT	POU,Homeobox,IR1	canonical	NPC	Brn2	ChIP-Seq	GSE35496	Homer		TRUE	198	116	31	13	13	12	8	29	10	0.0354333	1.50822	0.788492	0.819871	0.84442	0.773068	0.656316	0.916205	0.712199	0.857248	0.310862	1.13453	0.856982	0.740226	0.112037	1	1	1	1	0.770194	1	NA	NA	NA	NA	NA	NA	NA
oct.ir.motif	OCT:OCT(POU,Homeobox)/NPC-Brn1-ChIP-Seq(GSE35496)/Homer	ATGAATATTCATGAG	OCT:OCT	POU,Homeobox	canonical	NPC	Brn1	ChIP-Seq	GSE35496	Homer		TRUE	157	101	18	16	20	11	4	21	11	0.700564	0.896828	0.268956	1.22276	0.068308	1.51239	0.584039	0.970509	0.964118	0.47723	0.713537	0.893415	0.598664	0.959005	1	0.674978	0.224537	1	1	1	1	NA	NA	NA	NA	NA	NA	NA
olig2.motif	Olig2(bHLH)/Neuron-Olig2-ChIP-Seq(GSE30882)/Homer	RCCATMTGTT	Olig2	bHLH	canonical	Neuron	Olig2	ChIP-Seq	GSE30882	Homer	OLIG2	TRUE	48856	32244	5388	3619	4277	3893	3218	8784	3065	1	0.828364	1	0.819925	0.999973	0.936172	2.55707e-07	1.09125	3.97778e-39	1.28623	1.33824e-81	1.27729	1	0.822907	1	1	1	4.46814e-06	1.01586e-37	4.93663e-80	1	0	0	0	0	0	0	0
otx2.motif	Otx2(Homeobox)/EpiLC-Otx2-ChIP-Seq(GSE56098)/Homer	NYTAATCCYB	Otx2	Homeobox	canonical	EpiLC	Otx2	ChIP-Seq	GSE56098	Homer	OTX2	TRUE	14283	9040	1696	1098	1222	1045	741	2272	966	0.95815	0.954891	0.999664	0.897821	0.924554	0.957286	0.132615	1.03799	0.200902	1.03342	2.79804e-08	1.14296	0.970362	0.938624	1	1	1	0.386213	0.717198	2.51068e-07	1	0	0	0	0	0	0	0
p50.motif	NFkB-p50,p52(RHD)/Monocyte-p50-ChIP-Chip(Schreiber_et_al.)/Homer	GGGGGAATCCCC	NFkB-p50,p52	RHD	canonical	Monocyte	p50	ChIP-Chip	Schreiber_et_al.	Homer	NFKB1	TRUE	3149	2018	390	179	201	181	166	558	343	0.574967	0.990658	1	0.632147	1	0.677447	0.999494	0.782304	0.336949	1.03735	1.25365e-07	1.30099	1.90875e-14	1.60726	1	1	1	1	0.929891	1.09529e-06	1.34831e-13	23.7415	37.8301	34.0619	29.1853	27.6935	7.16597	6.51207
p53.motif	p53(p53)/Saos-p53-ChIP-Seq(GSE15780)/Homer	AACATGCCCAGACATGCCCN	p53	p53	canonical	Saos	p53	ChIP-Seq	GSE15780	Homer	TP53	TRUE	1616	1083	207	169	163	101	100	245	98	0.629278	0.977187	0.0174002	1.20116	0.178612	1.08526	0.978823	0.816677	0.0690379	1.17738	0.539034	0.995053	0.992994	0.780623	1	0.067963	0.498314	1	0.380735	1	1	NA	NA	NA	NA	NA	NA	NA
p53-myc.motif	p53(p53)/mES-cMyc-ChIP-Seq(GSE11431)/Homer	ACATGCCCGGGCAT	p53	p53	canonical	mES	cMyc	ChIP-Seq	GSE11431	Homer		TRUE	318	180	30	22	28	18	19	40	23	0.852522	0.827071	0.702575	0.904469	0.308638	1.12829	0.726919	0.882261	0.126396	1.36577	0.590754	0.972417	0.298343	1.14947	1	1	0.716559	1	0.550366	1	0.900454	NA	NA	NA	NA	NA	NA	NA
p63.motif	p63(p53)/Keratinocyte-p63-ChIP-Seq(GSE17611)/Homer	NNNGCATGTCCNGACATGCC	p63	p53	canonical	Keratinocyte	p63	ChIP-Seq	GSE17611	Homer	TP63	TRUE	7025	4547	822	589	696	481	398	1089	472	0.992116	0.91247	0.784614	0.966628	0.00765489	1.10719	0.907725	0.939274	0.0258672	1.1103	0.0243493	1.07194	0.977787	0.908723	1	1	0.0334398	1	0.178435	0.090831	1	NA	NA	NA	NA	NA	NA	NA
p65.motif	NFkB-p65(RHD)/GM12787-p65-ChIP-Seq(GSE19485)/Homer	AGGGGATTTCCC	NFkB-p65	RHD	canonical	GM12787	p65	ChIP-Seq	GSE19485	Homer	RELA	TRUE	11672	7732	1499	834	837	860	571	2064	1067	0.580139	0.994524	1	0.785016	1	0.743124	0.5745	0.99371	0.970371	0.922648	1.16815e-16	1.23998	8.93127e-12	1.2568	1	1	1	1	1	1.76284e-15	5.81408e-11	48.122	64.4704	84.6558	50.2081	46.4391	17.9194	25.0391
pax3-fkhr.motif	PAX3:FKHR-fusion(Paired,Homeobox)/Rh4-PAX3:FKHR-ChIP-Seq(GSE19063)/Homer	ACCGTGACTAATTNN	PAX3:FKHR-fusion	Paired,Homeobox	canonical	Rh4	PAX3:FKHR	ChIP-Seq	GSE19063	Homer		TRUE	3281	2251	522	341	338	212	144	509	185	7.25945e-06	1.24869	0.00702846	1.15983	0.0960018	1.0823	0.997045	0.825537	0.997808	0.790823	0.551965	0.994473	0.999999	0.702476	4.01689e-05	0.0303045	0.284577	1	1	1	1	NA	NA	NA	NA	NA	NA	NA
pax5.motif	PAX5(Paired,Homeobox)/GM12878-PAX5-ChIP-Seq(GSE32465)/Homer	GCAGCCAAGCGTGACC	PAX5	Paired,Homeobox	canonical	GM12878	PAX5	ChIP-Seq	GSE32465	Homer	PAX5	TRUE	9020	5598	1040	988	1190	520	322	954	584	0.956861	0.943467	4.69937e-20	1.39297	7.52313e-49	1.65508	0.999998	0.812919	1	0.705963	1	0.698829	0.982193	0.913773	1	8.66772e-19	3.56811e-47	1	1	1	1	24.3044	52.586	58.2332	15.6168	19.3902	0	0
pax5-short.motif	PAX5(Paired,Homeobox),condensed/GM12878-PAX5-ChIP-Seq(GSE32465)/Homer	GTCACGCTCNCTGA	PAX5	Paired,Homeobox	condensed	GM12878	PAX5	ChIP-Seq	GSE32465	Homer		TRUE	2319	1398	241	188	249	175	87	283	175	0.984985	0.861343	0.464915	1.00928	4.77265e-05	1.32753	0.0636282	1.13626	0.994098	0.767916	0.988021	0.863801	0.0834996	1.12278	1	0.991882	0.00031069	0.213379	1	1	0.285793	NA	NA	NA	NA	NA	NA	NA
pax6.motif	PAX6(Paired,Homeobox)/Forebrain-Pax6-ChIP-Seq(GSE66961)/Homer	NGTGTTCAVTSAAGCGKAAA	PAX6	Paired,Homeobox	canonical	Forebrain	Pax6	ChIP-Seq	GSE66961	Homer	PAX6	TRUE	2458	1863	521	499	369	127	85	169	93	6.0301e-19	1.60591	2.15805e-53	2.37782	5.16643e-12	1.5132	1	0.580774	1	0.553161	1	0.339403	1	0.412137	8.34164e-18	5.51133e-52	7.14689e-11	1	1	1	1	0	0	0	0	0	0	0
pax7-longest.motif	Pax7(Paired,Homeobox),longest/Myoblast-Pax7-ChIP-Seq(GSE25064)/Homer	NTAATTDGCYAATTANNWWD	Pax7	Paired,Homeobox	longest	Myoblast	Pax7	ChIP-Seq	GSE25064	Homer		TRUE	358	235	59	27	41	28	15	47	18	0.0202362	1.38632	0.823289	0.843226	0.081869	1.29451	0.391083	1.07411	0.844449	0.789043	0.858071	0.850866	0.974302	0.650841	0.0685553	1	0.254023	0.848623	1	1	1	NA	NA	NA	NA	NA	NA	NA
pax7-long.motif	Pax7(Paired,Homeobox),long/Myoblast-Pax7-ChIP-Seq(GSE25064)/Homer	TAATCHGATTAC	Pax7	Paired,Homeobox	long	Myoblast	Pax7	ChIP-Seq	GSE25064	Homer		TRUE	271	187	41	26	24	20	17	33	26	0.222825	1.16136	0.442413	1.04904	0.71252	0.901831	0.618368	0.950957	0.319153	1.15731	0.962207	0.729316	0.156675	1.26714	0.573473	0.979207	1	1	0.921382	1	0.509962	NA	NA	NA	NA	NA	NA	NA
pax7.motif	Pax7(Paired,Homeobox)/Myoblast-Pax7-ChIP-Seq(GSE25064)/Homer	TAATCAATTA	Pax7	Paired,Homeobox	canonical	Myoblast	Pax7	ChIP-Seq	GSE25064	Homer	PAX7	TRUE	1070	717	167	97	117	74	50	165	47	0.00642514	1.25571	0.457629	1.0163	0.0461076	1.19443	0.784628	0.913817	0.851113	0.867512	0.43754	1.01735	0.999994	0.550371	0.0250959	0.991882	0.157812	1	1	0.95739	1	0	0	0	0	0	0	0
pax8.motif	Pax8(Paired,Homeobox)/Thyroid-Pax8-ChIP-Seq(GSE26938)/Homer	GTCATGCHTGRCTGS	Pax8	Paired,Homeobox	canonical	Thyroid	Pax8	ChIP-Seq	GSE26938	Homer	PAX8	TRUE	7353	4757	883	799	917	462	365	873	458	0.946458	0.942483	6.47657e-12	1.31183	1.47345e-23	1.46352	0.999532	0.853951	0.770137	0.961734	1	0.764754	0.999913	0.835719	1	8.95925e-11	4.07654e-22	1	1	1	1	0.0181816	0	0	0.10909	0	0	0
pbx1.motif	PBX1(Homeobox)/MCF7-PBX1-ChIP-Seq(GSE28007)/Homer	GSCTGTCACTCA	PBX1	Homeobox	canonical	MCF7	PBX1	ChIP-Seq	GSE28007	Homer	PBX1	TRUE	1975	1214	207	150	219	148	109	256	125	0.985975	0.850031	0.853788	0.915734	5.99491e-05	1.34829	0.143322	1.10244	0.104015	1.14164	0.917639	0.909465	0.876644	0.900604	1	1	0.00037553	0.410198	0.480476	1	1	0.440971	0.465247	0.717657	0.373685	0.117412	0.701673	0.270153
pbx3.motif	Pbx3(Homeobox)/GM12878-PBX3-ChIP-Seq(GSE32465)/Homer	CCTGTCAATCAN	Pbx3	Homeobox	canonical	GM12878	PBX3	ChIP-Seq	GSE32465	Homer	PBX3	TRUE	5497	3440	651	457	593	417	285	709	328	0.797501	0.965229	0.545878	0.995177	8.12713e-08	1.27612	0.0441413	1.0954	0.244558	1.04548	0.998606	0.883488	0.999637	0.826893	1	1	7.29245e-07	0.15758	0.775195	1	1	0.399112	0.951228	0.725994	0.177159	0.540294	0	0
pdx1.motif	Pdx1(Homeobox)/Islet-Pdx1-ChIP-Seq(SRA008281)/Homer	TCATCAATCA	Pdx1	Homeobox	canonical	Islet	Pdx1	ChIP-Seq	SRA008281	Homer	PDX1	TRUE	14852	9988	2197	1529	1538	1092	681	2120	831	1.80559e-10	1.1667	7.21793e-09	1.1747	5.50315e-05	1.11515	0.792271	0.974647	0.999992	0.846436	0.99983	0.916845	1	0.711485	1.46209e-09	8.55841e-08	0.000351355	1	1	1	1	0	0	0	0	0	0	0
pgr.motif	PGR(NR)/EndoStromal-PGR-ChIP-Seq(GSE69539)/Homer	AAGAACATWHTGTTC	PGR	NR	canonical	EndoStromal	PGR	ChIP-Seq	GSE69539	Homer	PGR	TRUE	4438	3025	663	431	421	332	248	661	269	0.000437097	1.16097	0.0756782	1.07941	0.581721	0.990267	0.651287	0.978913	0.318618	1.03356	0.874901	0.951589	0.999993	0.76571	0.00193488	0.256379	1	1	0.921382	1	1	0.235753	0	0	0	0	1.22517	0.189347
phox2a.motif	Phox2a(Homeobox)/Neuron-Phox2a-ChIP-Seq(GSE31456)/Homer	YTAATYNRATTA	Phox2a	Homeobox	canonical	Neuron	Phox2a	ChIP-Seq	GSE31456	Homer	PHOX2A	TRUE	5014	3318	768	468	482	364	222	728	286	9.30933e-08	1.24575	0.102734	1.06678	0.213748	1.04106	0.660541	0.978435	0.997314	0.829707	0.85953	0.956599	1	0.739953	5.8315e-07	0.324834	0.55441	1	1	1	1	0	0	0	0	0	0	0
pit1-long.motif	Pit1+1bp(Homeobox)/GCrat-Pit1-ChIP-Seq(GSE58009)/Homer	ATGCATAATTCA	Pit1+1bp	Homeobox	canonical	GCrat	Pit1	ChIP-Seq	GSE58009	Homer		TRUE	4644	3133	719	483	475	341	186	679	250	8.06789e-07	1.23194	0.000434844	1.18414	0.0377784	1.09471	0.711535	0.969789	0.999994	0.730237	0.920868	0.941693	1	0.680212	4.69919e-06	0.00244692	0.13065	1	1	1	1	NA	NA	NA	NA	NA	NA	NA
pit1.motif	Pit1(Homeobox)/GCrat-Pit1-ChIP-Seq(GSE58009)/Homer	ATGMATATDC	Pit1	Homeobox	canonical	GCrat	Pit1	ChIP-Seq	GSE58009	Homer	POU1F1	TRUE	17822	12030	2541	1896	1952	1278	810	2637	916	3.08839e-06	1.1078	1.22208e-14	1.21617	5.99374e-12	1.18707	0.976315	0.943645	1	0.835014	0.981542	0.955336	1	0.645906	1.73787e-05	1.93205e-13	7.95969e-11	1	1	1	1	0.0523959	0	0.29957	0	0.0148055	0	0
pitx1-ebox.motif	Pitx1:Ebox(Homeobox,bHLH)/Hindlimb-Pitx1-ChIP-Seq(GSE41591)/Homer	YTAATTRAWWCCAGATGT	Pitx1:Ebox	Homeobox,bHLH	canonical	Hindlimb	Pitx1	ChIP-Seq	GSE41591	Homer		TRUE	3178	2265	393	261	327	255	190	632	207	0.995468	0.868093	0.995618	0.845958	0.299338	1.03352	0.465776	1.00739	0.232191	1.05976	4.74727e-09	1.31745	0.999638	0.78913	1	1	0.704825	0.960482	0.772017	4.77604e-08	1	NA	NA	NA	NA	NA	NA	NA
pitx1.motif	Pitx1(Homeobox)/Chicken-Pitx1-ChIP-Seq(GSE38910)/Homer	TAATCCCN	Pitx1	Homeobox	canonical	Chicken	Pitx1	ChIP-Seq	GSE38910	Homer	PITX1	TRUE	106977	67578	13082	9069	9241	7723	5118	16041	7304	0.777071	0.99258	0.271584	1.00701	0.996887	0.969714	0.0219807	1.02503	0.9999	0.947368	7.74501e-11	1.06052	0.999983	0.949939	1	0.674978	1	0.0895319	1	1.02854e-09	1	0	0	0	0	0	0	0
pknox1.motif	Pknox1(Homeobox)/ES-Prep1-ChIP-Seq(GSE63282)/Homer	SCTGTCAVTCAV	Pknox1	Homeobox	canonical	ES	Prep1	ChIP-Seq	GSE63282	Homer	PKNOX1	TRUE	5163	3124	569	409	561	374	234	641	336	0.964926	0.920909	0.66628	0.978553	6.1001e-10	1.34106	0.0866893	1.08002	0.838952	0.937001	0.998543	0.878537	0.840618	0.945576	1	1	7.23298e-09	0.276739	1	1	1	10.3149	10.1812	16.1368	14.3918	13.5424	6.07832	1.55901
pparg.motif	PPARE(NR),DR1/3T3L1-Pparg-ChIP-Seq(GSE13511)/Homer	TGACCTTTGCCCCA	PPARE	NR	DR1	3T3L1	Pparg	ChIP-Seq	GSE13511	Homer	PPARG	TRUE	19759	12368	2267	1636	1673	1368	1011	2915	1498	0.999422	0.927913	0.648231	0.99021	0.950279	0.958	0.673776	0.987472	0.185848	1.03034	0.0116916	1.04971	0.00252785	1.08165	1	1	1	1	0.686953	0.0467662	0.012163	0.0108654	0	0	0.0651927	0	0	0
prdm14.motif	PRDM14(Zf)/H1-PRDM14-ChIP-Seq(GSE22767)/Homer	AGGTCTCTAACC	PRDM14	Zf	canonical	H1	PRDM14	ChIP-Seq	GSE22767	Homer	PRDM14	TRUE	6300	3958	728	516	588	459	306	926	435	0.959483	0.932022	0.719699	0.973789	0.0722648	1.06881	0.211998	1.0417	0.705721	0.969667	0.155704	1.0395	0.740461	0.968798	1	1	0.231361	0.549869	1	0.445635	1	0	0	0	0	0	0	0
prdm1.motif	PRDM1(Zf)/Hela-PRDM1-ChIP-Seq(GSE31477)/Homer	ACTTTCACTTTC	PRDM1	Zf	canonical	Hela	PRDM1	ChIP-Seq	GSE31477	Homer	PRDM1	TRUE	14252	9668	1979	1421	1182	1105	860	2184	937	0.00708818	1.06456	5.54173e-05	1.11959	1	0.852831	0.226838	1.02475	0.000396512	1.13035	0.614243	0.993198	1	0.841681	0.0273637	0.000408857	1	0.568834	0.0037612	1	1	5.59387	0.248625	0.131379	0.473343	0.159378	7.16448	25.386
prdm9.motif	PRDM9(Zf)/Testis-DMC1-ChIP-Seq(GSE35498)/Homer	ADGGYAGYAGCATCT	PRDM9	Zf	canonical	Testis	DMC1	ChIP-Seq	GSE35498	Homer	PRDM9	TRUE	9015	5552	1009	701	807	676	461	1312	586	0.993456	0.91837	0.944574	0.938601	0.145813	1.0418	0.0107353	1.101	0.173609	1.04805	0.0525996	1.05325	0.963914	0.925785	1	1	0.417326	0.050916	0.662506	0.180032	1	4.30189	9.41089	11.0102	1.46092	1.95356	1.1445	0.831285
pr.motif	PR(NR)/T47D-PR-ChIP-Seq(GSE31130)/Homer	VAGRACAKNCTGTBC	PR	NR	canonical	T47D	PR	ChIP-Seq	GSE31130	Homer		TRUE	55351	36148	7122	5182	5126	4048	2921	8243	3506	0.135468	1.01483	1.6129e-08	1.08802	0.213368	1.01222	0.470121	1.00136	0.187125	1.01757	0.335642	1.00543	1	0.841448	0.365655	1.84649e-07	0.55441	0.963458	0.686953	0.801678	1	NA	NA	NA	NA	NA	NA	NA
ptf1a.motif	Ptf1a(bHLH)/Panc1-Ptf1a-ChIP-Seq(GSE47459)/Homer	ACAGCTGTTN	Ptf1a	bHLH	canonical	Panc1	Ptf1a	ChIP-Seq	GSE47459	Homer	PTF1A	TRUE	81552	53244	7594	5391	7269	6677	5706	15219	5388	1	0.684566	1	0.728809	0.994988	0.967971	4.36085e-23	1.14084	6.80375e-114	1.39691	3.75809e-221	1.36898	1	0.881849	1	1	1	4.82601e-21	1.12942e-111	1.24769e-218	1	0	0	0	0	0	0	0
pu1-irf8.motif	PU.1:IRF8(ETS:IRF)/pDC-Irf8-ChIP-Seq(GSE66899)/Homer	GGAAGTGAAAST	PU.1:IRF8	ETS	canonical	pDC	Irf8	ChIP-Seq	GSE66899	Homer	IRF8	TRUE	9134	6615	1475	1103	840	622	704	1330	541	6.12475e-09	1.18706	6.03926e-15	1.30057	0.999287	0.89072	0.999999	0.823891	6.26862e-15	1.37926	1	0.856279	1	0.698472	4.42047e-08	1.00252e-13	1	1	1.09536e-13	1	1	45.3754	66.8744	85.7214	51.5083	58.0218	5.28724	4.83906
pu1-irf.motif	PU.1-IRF(ETS:IRF)/Bcell-PU.1-ChIP-Seq(GSE21512)/Homer	CGGAAGTGAAAC	PU.1-IRF	ETS:IRF	canonical	Bcell	PU.1	ChIP-Seq	GSE21512	Homer		TRUE	42776	28467	6296	4239	3572	2933	2581	6043	2803	4.83286e-29	1.17586	1.51335e-14	1.13771	1	0.878022	0.999999	0.911455	4.50621e-12	1.15528	1	0.916593	1	0.855976	8.02254e-28	2.28378e-13	1	1	7.48031e-11	1	1	NA	NA	NA	NA	NA	NA	NA
pu1.motif	PU.1(ETS)/ThioMac-PU.1-ChIP-Seq(GSE21512)/Homer	AGAGGAAGTG	PU.1	ETS	canonical	ThioMac	PU.1	ChIP-Seq	GSE21512	Homer	SPI1	TRUE	21660	15428	4759	3349	2002	1084	1001	1952	1281	6.12239e-249	1.85029	8.28162e-179	1.80659	0.999939	0.91298	1	0.599015	1	0.802283	1	0.491818	1	0.709587	3.38772e-247	2.7495e-176	1	1	1	1	1	2.54192	2.34121	3.75737	2.23694	2.35965	4.29286	0.263495
rarg.motif	RARg(NR)/ES-RARg-ChIP-Seq(GSE30538)/Homer	AGGTCAAGGTCA	RARg	NR	canonical	ES	RARg	ChIP-Seq	GSE30538	Homer	RARG	TRUE	1274	854	147	123	96	95	58	229	106	0.958108	0.859804	0.193262	1.09307	0.9931	0.775699	0.538569	0.993874	0.908743	0.843219	0.00275123	1.24711	0.166038	1.11193	1	0.534691	1	1	1	0.0130487	0.53519	0.305413	0.207963	0.0135833	0	0	1.61093	0
rbpj1-ebox.motif	RBPJ:Ebox(?,bHLH)/Panc1-Rbpj1-ChIP-Seq(GSE47459)/Homer	GGGRAARRGRMCAGMTG	RBPJ:Ebox	?,bHLH	canonical	Panc1	Rbpj1	ChIP-Seq	GSE47459	Homer		TRUE	6859	4461	795	520	573	536	425	1121	491	0.997701	0.896674	0.99965	0.856979	0.990227	0.902568	0.0422831	1.08451	8.50467e-05	1.21898	7.24593e-05	1.14253	0.741522	0.970391	1	1	1	0.154264	0.000910823	0.000481129	1	NA	NA	NA	NA	NA	NA	NA
rbpj1.motif	Rbpj1(?)/Panc1-Rbpj1-ChIP-Seq(GSE47459)/Homer	HTTTCCCASG	Rbpj1	?	canonical	Panc1	Rbpj1	ChIP-Seq	GSE47459	Homer	RBPJ	TRUE	31433	19243	3559	2369	2601	2291	1568	4534	2321	0.999734	0.938061	0.99999	0.911534	0.98187	0.95708	0.000836765	1.07357	0.161458	1.02683	0.00246794	1.04939	0.000504802	1.07666	1	1	1	0.00514456	0.630636	0.011879	0.00261866	4.27398	4.69787	6.30866	3.65881	3.75057	4.16565	3.06232
rest.motif	REST-NRSF(Zf)/Jurkat-NRSF-ChIP-Seq/Homer	GGAGCTGTCCATGGTGCTGA	REST-NRSF	Zf	canonical	Jurkat	NRSF	ChIP-Seq	NA	Homer	REST	TRUE	185	115	14	7	28	28	7	24	7	0.986011	0.57322	0.99607	0.421021	0.00220583	1.97144	5.46884e-05	2.55568	0.817469	0.750078	0.715104	0.897622	0.979916	0.508557	1	1	0.0114428	0.000465552	1	1	1	4.24953	6.68139	6.74315	5.42533	5.71675	0	0.930583
reverb.motif	Reverb(NR),DR2/RAW-Reverba.biotin-ChIP-Seq(GSE45914)/Homer	GTAGGTCACTGGGTCA	Reverb	NR	DR2	RAW	Reverba.biotin	ChIP-Seq	GSE45914	Homer	NR1D1	TRUE	2549	1659	344	247	213	178	120	381	176	0.103048	1.08186	0.0359824	1.13637	0.926114	0.902185	0.732963	0.954343	0.871568	0.902335	0.410959	1.01466	0.824343	0.931166	0.296896	0.128453	1	1	1	0.923695	1	1.08391	0.0423527	0.0542533	0	0	0.751087	5.65576
rfx1.motif	Rfx1(HTH)/NPC-H3K4me1-ChIP-Seq(GSE16256)/Homer	GGTTGCCATGGCAA	Rfx1	HTH	canonical	NPC	H3K4me1	ChIP-Seq	GSE16256	Homer	RFX1	TRUE	4511	2784	512	358	416	309	225	639	325	0.929477	0.931898	0.780107	0.958552	0.0890119	1.07612	0.566051	0.991358	0.411111	1.01757	0.386777	1.01392	0.277041	1.03708	1	1	0.271119	1	1	0.910709	0.851645	2.06449	3.67774	4.20218	1.58398	2.1299	0.322345	0.470823
rfx2.motif	Rfx2(HTH)/LoVo-RFX2-ChIP-Seq(GSE49402)/Homer	GTTGCCATGGCAACM	Rfx2	HTH	canonical	LoVo	RFX2	ChIP-Seq	GSE49402	Homer	RFX2	TRUE	2605	1535	254	171	238	183	137	372	180	0.998564	0.819912	0.995729	0.814305	0.0538978	1.12399	0.189937	1.07485	0.0885781	1.13418	0.0820823	1.0887	0.311935	1.04236	1	1	0.180748	0.50047	0.45243	0.26717	0.932993	0.503089	0.235744	0.0309691	0.129801	0.275092	0.0345887	2.31234
rfx3.motif	RFX(HTH)/K562-RFX3-ChIP-Seq(SRA012198)/Homer	CGGTTGCCATGGCAAC	RFX	HTH	canonical	K562	RFX3	ChIP-Seq	SRA012198	Homer	RFX3	TRUE	2438	1396	223	157	205	167	125	344	175	0.999678	0.786116	0.991527	0.823078	0.252725	1.05432	0.188819	1.07904	0.0929721	1.13824	0.0463226	1.113	0.080542	1.12462	1	1	0.621517	0.50047	0.467678	0.160616	0.281473	1.4214	1.61057	1.74011	0.816087	1.21913	3.14251	0
rfx5.motif	Rfx5(HTH)/GM12878-Rfx5-ChIP-Seq(GSE31477)/Homer	SCCTAGCAACAG	Rfx5	HTH	canonical	GM12878	Rfx5	ChIP-Seq	GSE31477	Homer	RFX5	TRUE	7995	4919	958	639	726	549	379	1124	544	0.503773	1.00019	0.770811	0.96979	0.0752606	1.06064	0.528187	0.997561	0.747766	0.966072	0.412159	1.00805	0.712684	0.975615	1	1	0.237967	1	1	0.923695	1	5.24858	13.4849	5.12365	4.76194	4.54084	3.48655	0.093555
ronin.motif	Ronin(THAP)/ES-Thap11-ChIP-Seq(GSE51522)/Homer	RACTACAACTCCCAGVAKGC	Ronin	THAP	canonical	ES	Thap11	ChIP-Seq	GSE51522	Homer	THAP11	FALSE	1416	420	55	32	25	25	15	54	214	0.999782	0.623116	0.99992	0.535715	1	0.387635	0.999918	0.502536	0.999922	0.428601	1	0.50214	4.89324e-89	8.15448	1	1	1	1	1	1	7.73599e-88	2.16754	2.37318	2.16858	1.40513	3.13114	3.81676	0.110461
rorc.motif	RORgt(NR)/EL4-RORgt.Flag-ChIP-Seq(GSE56019)/Homer	AAYTAGGTCA	RORgt	NR	canonical	EL4	RORgt.Flag	ChIP-Seq	GSE56019	Homer	RORC	TRUE	2097	1371	293	215	181	134	115	312	121	0.041988	1.12408	0.00689	1.20823	0.822668	0.931601	0.957602	0.860104	0.28959	1.05968	0.493642	1.00273	0.998799	0.759472	0.130281	0.0300984	1	1	0.868075	1	1	1.40149	0	0	0	0	2.63046	5.77845
runx1m.motif	RUNX(Runt)/HPC7-Runx1-ChIP-Seq(GSE22178)/Homer	CAAACCACAG	RUNX	Runt	canonical	HPC7	Runx1	ChIP-Seq	GSE22178	Homer		TRUE	20587	13917	3044	1931	1752	1540	813	3464	1373	8.97151e-13	1.15846	0.0330043	1.04671	1	0.881762	0.676709	0.987951	1	0.717198	6.03423e-10	1.12844	1	0.858334	8.27372e-12	0.120411	1	1	1	7.15487e-09	1	NA	NA	NA	NA	NA	NA	NA
runx1.motif	RUNX1(Runt)/Jurkat-RUNX1-ChIP-Seq(GSE29180)/Homer	AAACCACAAA	RUNX1	Runt	canonical	Jurkat	RUNX1	ChIP-Seq	GSE29180	Homer	RUNX1	TRUE	29093	19843	4344	2757	2477	2181	1220	4930	1934	9.91954e-18	1.16007	0.0113592	1.04846	1	0.873066	0.810253	0.980436	1	0.757111	5.46449e-13	1.12591	1	0.846592	1.21974e-16	0.0465585	1	1	1	7.55921e-12	1	1.65589	2.37226	2.63827	1.36213	1.17691	1.99218	0.393581
runx2.motif	RUNX2(Runt)/PCa-RUNX2-ChIP-Seq(GSE33889)/Homer	NWAACCACADNN	RUNX2	Runt	canonical	PCa	RUNX2	ChIP-Seq	GSE33889	Homer	RUNX2	TRUE	23429	16018	3508	2242	2104	1769	967	3949	1479	9.81326e-15	1.16046	0.007709	1.05747	0.999556	0.92589	0.718566	0.985749	1	0.742666	2.90417e-09	1.11419	1	0.797481	9.58236e-14	0.0324683	1	1	1	3.11027e-08	1	1.49437	0.407733	1.64247	0	0	2.19946	4.71654
runx.motif	RUNX-AML(Runt)/CD4+-PolII-ChIP-Seq(Barski_et_al.)/Homer	GCTGTGGTTT	RUNX-AML	Runt	canonical	CD4+	PolII	ChIP-Seq	Barski_et_al.	Homer		TRUE	19742	13604	2937	1866	1766	1560	826	3393	1256	3.73213e-10	1.13922	0.100727	1.03279	0.999836	0.913432	0.150929	1.02861	1	0.747367	3.90503e-10	1.1315	1	0.797516	2.88155e-09	0.323899	1	0.428277	1	4.98642e-09	1	NA	NA	NA	NA	NA	NA	NA
rxr.motif	RXR(NR),DR1/3T3L1-RXR-ChIP-Seq(GSE13511)/Homer	TAGGGCAAAGGTCA	RXR	NR	DR1	3T3L1	RXR	ChIP-Seq	GSE13511	Homer	RXRA	TRUE	24239	14994	2740	2009	1952	1660	1250	3528	1855	0.999912	0.924404	0.420623	1.00505	0.999862	0.916413	0.675015	0.988501	0.0432412	1.0528	0.00855886	1.04744	2.31616e-05	1.10824	1	0.949985	1	1	0.256358	0.03643	0.000128161	0.112628	0.0354106	0.327802	0.120833	0.0704574	0.121267	0
scl.motif	SCL(bHLH)/HPC7-Scl-ChIP-Seq(GSE13511)/Homer	ANCAGCTG	SCL	bHLH	canonical	HPC7	Scl	ChIP-Seq	GSE13511	Homer	TAL1	TRUE	143111	91398	15660	11138	13352	11066	8346	22329	9507	1	0.851789	1	0.899127	2.49696e-07	1.04917	4.14201e-19	1.09649	3.19097e-39	1.16781	5.3847e-36	1.10309	1	0.908802	1	1	2.02193e-06	2.7503e-17	8.82836e-38	8.9386e-35	1	0.230737	0	0	0	0	0.200524	1.18389
sf1.motif	SF1(NR)/H295R-Nr5a1-ChIP-Seq(GSE44220)/Homer	CAAGGHCANV	SF1	NR	canonical	H295R	Nr5a1	ChIP-Seq	GSE44220	Homer	NR5A1	TRUE	9304	5836	1108	822	876	611	466	1312	641	0.830663	0.969066	0.0498217	1.06507	0.0173089	1.08194	0.961469	0.928436	0.471625	1.00429	0.666244	0.987021	0.785953	0.968104	1	0.174114	0.0688047	1	1	1	1	0	0	0	0	0	0	0
six1.motif	Six1(Homeobox)/Myoblast-Six1-ChIP-Chip(GSE20150)/Homer	GKVTCADRTTWC	Six1	Homeobox	canonical	Myoblast	Six1	ChIP-Chip	GSE20150	Homer	SIX1	TRUE	4401	2919	527	392	395	330	271	724	280	0.975793	0.911042	0.45216	1.00768	0.790129	0.958531	0.426947	1.01213	0.00506819	1.18457	0.00396023	1.12274	0.998709	0.832369	1	0.987612	1	0.902843	0.04428	0.0182611	1	0	0	0	0	0	0	0
six2.motif	Six2(Homeobox)/NephronProgenitor-Six2-ChIP-Seq(GSE39837)/Homer	GWAAYHTGAKMC	Six2	Homeobox	canonical	NephronProgenitor	Six2	ChIP-Seq	GSE39837	Homer	SIX2	TRUE	20838	13635	2813	1908	1736	1469	1166	3204	1339	0.000352501	1.07524	0.0131607	1.05713	0.999996	0.893233	0.938829	0.95864	0.00545228	1.08251	0.0143954	1.0456	1	0.853955	0.00162542	0.0526428	1	1	0.045254	0.0562269	1	0.00326006	0	0	0	0.0195604	0	0
smad2.motif	Smad2(MAD)/ES-SMAD2-ChIP-Seq(GSE29422)/Homer	CTGTCTGG	Smad2	MAD	canonical	ES	SMAD2	ChIP-Seq	GSE29422	Homer	SMAD2	TRUE	39374	23928	4203	3035	3605	2842	1949	5425	2869	1	0.880461	0.998762	0.943259	2.61961e-06	1.08715	0.00037365	1.07075	0.138488	1.02643	0.557116	0.997876	0.000439265	1.06947	1	1	1.97661e-05	0.00258441	0.582001	1	0.00231486	35.364	45.8337	40.4987	55.0683	48.6748	7.99911	14.1094
smad3.motif	Smad3(MAD)/NPC-Smad3-ChIP-Seq(GSE36673)/Homer	TWGTCTGV	Smad3	MAD	canonical	NPC	Smad3	ChIP-Seq	GSE36673	Homer	SMAD3	TRUE	77194	48309	8986	6381	7038	5710	3976	11041	5177	1	0.944281	0.80641	0.988456	0.000364725	1.04515	5.04721e-06	1.06529	0.0123566	1.03846	0.222288	1.00843	0.999983	0.941037	1	1	0.00205235	6.2062e-05	0.0911645	0.590396	1	2.33722	6.50778	2.95766	0.122225	0.0554317	2.7337	1.64655
smad4.motif	Smad4(MAD)/ESC-SMAD4-ChIP-Seq(GSE29422)/Homer	VBSYGTCTGG	Smad4	MAD	canonical	ESC	SMAD4	ChIP-Seq	GSE29422	Homer	SMAD4	TRUE	42087	25635	4596	3272	3864	2994	2109	5752	3048	1	0.902752	0.997018	0.950094	1.02458e-06	1.0878	0.00626345	1.05042	0.0539768	1.03775	0.852586	0.984494	0.0016172	1.05929	1	1	7.91073e-06	0.0319918	0.308971	1	0.00789574	7.41063	9.20837	8.35368	3.41898	6.28928	4.50211	12.6914
sox10.motif	Sox10(HMG)/SciaticNerve-Sox3-ChIP-Seq(GSE35132)/Homer	CCWTTGTYYB	Sox10	HMG	canonical	SciaticNerve	Sox3	ChIP-Seq	GSE35132	Homer	SOX10	TRUE	34285	22379	4859	3088	2944	2394	1725	4998	2371	3.03567e-17	1.14795	0.0225147	1.04009	0.999939	0.927398	0.990456	0.950905	0.915682	0.966365	0.91233	0.978558	0.999664	0.92941	3.59943e-16	0.085918	1	1	1	1	1	0	0	0	0	0	0	0
sox15.motif	Sox15(HMG)/CPA-Sox15-ChIP-Seq(GSE62909)/Homer	RAACAATGGN	Sox15	HMG	canonical	CPA	Sox15	ChIP-Seq	GSE62909	Homer	SOX15	TRUE	20098	13072	2791	1778	1675	1460	996	2963	1409	4.13869e-08	1.12315	0.192975	1.02273	0.999978	0.899848	0.527441	0.998374	0.92447	0.954357	0.549626	0.997573	0.972786	0.94774	2.6424e-07	0.534691	1	1	1	1	1	0.121967	0	0.119871	0	0.61193	0	0
sox2.motif	Sox2(HMG)/mES-Sox2-ChIP-Seq(GSE11431)/Homer	CCCATTGTTC	Sox2	HMG	canonical	mES	Sox2	ChIP-Seq	GSE11431	Homer	SOX2	TRUE	16588	10851	2382	1494	1329	1179	849	2474	1144	6.67739e-11	1.16371	0.0975227	1.0373	1	0.854529	0.858566	0.967844	0.696016	0.9823	0.41455	1.00518	0.99453	0.924509	5.68434e-10	0.317427	1	1	1	0.923695	1	0	0	0	0	0	0	0
sox3.motif	Sox3(HMG)/NPC-Sox3-ChIP-Seq(GSE33059)/Homer	CCWTTGTY	Sox3	HMG	canonical	NPC	Sox3	ChIP-Seq	GSE33059	Homer	SOX3	TRUE	35908	23464	5043	3183	3058	2559	1811	5359	2451	5.19229e-15	1.13309	0.157085	1.01963	0.999996	0.917387	0.915091	0.971831	0.911737	0.967734	0.319132	1.00747	0.999988	0.914707	5.22376e-14	0.465644	1	1	1	0.779057	1	0	0	0	0	0	0	0
sox4.motif	Sox4(HMG)/proB-Sox4-ChIP-Seq(GSE50066)/Homer	YCTTTGTTCC	Sox4	HMG	canonical	proB	Sox4	ChIP-Seq	GSE50066	Homer	SOX4	TRUE	16005	10297	2098	1400	1350	1116	815	2330	1188	0.0109542	1.05836	0.22638	1.02224	0.996932	0.923996	0.871872	0.965118	0.562897	0.994712	0.581961	0.99536	0.231129	1.02341	0.0391053	0.603705	1	1	1	1	0.717148	0.316227	0.0502361	0.0885927	0	0	1.55115	0.207382
sox6.motif	Sox6(HMG)/Myotubes-Sox6-ChIP-Seq(GSE32627)/Homer	CCATTGTTNY	Sox6	HMG	canonical	Myotubes	Sox6	ChIP-Seq	GSE32627	Homer	SOX6	TRUE	31949	21016	4542	2933	2645	2261	1615	4875	2145	4.78554e-15	1.14109	0.00456501	1.05395	1	0.88129	0.976531	0.957027	0.928112	0.963168	0.0464432	1.02811	1	0.891296	4.96499e-14	0.0214426	1	1	1	0.160616	1	0.00177883	0	0	0	0.010673	0	0
sox9.motif	Sox9(HMG)/Limb-SOX9-ChIP-Seq(GSE73225)/Homer	AGGVNCCTTTGT	Sox9	HMG	canonical	Limb	SOX9	ChIP-Seq	GSE73225	Homer	SOX9	TRUE	17384	11263	2293	1511	1641	1291	869	2554	1104	0.009253	1.05732	0.411489	1.00651	0.0527957	1.04477	0.178575	1.0281	0.82946	0.967474	0.53726	0.998102	1	0.852268	0.0345168	0.942168	0.178859	0.489975	1	1	1	0.00350715	0.0120132	0	0.00902964	0	0	0
sp1.motif	Sp1(Zf)/Promoter/Homer	GGCCCCGCCCCC	Sp1	Zf	canonical	NA	NA	Promoter Enrichment	NA	Homer	SP1	TRUE	16839	6392	481	322	897	941	409	1441	1901	1	0.336059	1	0.344159	0.507015	0.99988	3.95158e-18	1.37162	0.999999	0.790825	0.628737	0.990577	0	3.33175	1	1	0.99017	1.63991e-16	1	1	0	12.4006	13.1998	18.6382	8.31235	10.2665	8.31327	15.6732
spdef.motif	SPDEF(ETS)/VCaP-SPDEF-ChIP-Seq(SRA014231)/Homer	ACATCCTGGT	SPDEF	ETS	canonical	VCaP	SPDEF	ChIP-Seq	SRA014231	Homer	SPDEF	TRUE	30982	19541	4873	3223	2507	1764	1371	3579	2224	1.34007e-78	1.37644	1.06874e-36	1.2849	1	0.900963	1	0.787029	1	0.872622	1	0.762109	0.369566	1.00775	3.17788e-77	2.53444e-35	1	1	1	1	1	0	0	0	0	0	0	0
spib.motif	SpiB(ETS)/OCILY3-SPIB-ChIP-Seq(GSE56857)/Homer	AAAGRGGAAGTG	SpiB	ETS	canonical	OCILY3	SPIB	ChIP-Seq	GSE56857	Homer	SPIB	TRUE	11686	8378	2604	1875	1196	568	588	890	657	3.18671e-141	1.86814	7.72585e-113	1.87627	0.267164	1.02005	1	0.576905	0.999407	0.873284	1	0.403876	1	0.667143	8.81655e-140	3.20623e-111	0.647433	1	1	1	1	88.1083	146.508	118.459	104.116	159.567	0	0
srebp1a.motif	Srebp1a(bHLH)/HepG2-Srebp1a-ChIP-Seq(GSE31477)/Homer	ATCACCCCAT	Srebp1a	bHLH	canonical	HepG2	Srebp1a	ChIP-Seq	GSE31477	Homer	SREBF1	TRUE	3602	2258	435	274	325	283	185	518	238	0.606854	0.986766	0.958401	0.897036	0.32065	1.02985	0.024109	1.13789	0.347827	1.03283	0.404496	1.01323	0.881647	0.92443	1	1	0.734178	0.095288	0.946545	0.923695	1	6.7513	10.9448	10.0956	7.05433	7.71163	1.56813	3.13337
srebp2.motif	Srebp2(bHLH)/HepG2-Srebp2-ChIP-Seq(GSE31477)/Homer	CGGTCACGCCAC	Srebp2	bHLH	canonical	HepG2	Srebp2	ChIP-Seq	GSE31477	Homer	SREBF2	TRUE	2674	1656	342	191	246	183	146	370	178	0.119213	1.07638	0.987307	0.846864	0.176946	1.06869	0.580332	0.986497	0.106381	1.11903	0.648248	0.979218	0.772822	0.944942	0.327097	1	0.497849	1	0.483817	1	1	13.83	20.8173	19.349	16.3661	22.1911	2.36203	1.89458
srf.motif	CArG(MADS)/PUER-Srf-ChIP-Seq(Sullivan_et_al.)/Homer	CCATATATGGNA	CArG	MADS	canonical	PUER	Srf	ChIP-Seq	Sullivan_et_al.	Homer	SRF	TRUE	5116	3258	624	458	487	361	255	679	394	0.684373	0.97966	0.119755	1.06262	0.0709337	1.07658	0.583337	0.989474	0.614634	0.982708	0.995196	0.895988	0.0823638	1.07954	1	0.368136	0.230882	1	1	1	0.284841	4.23702	5.48465	3.63747	5.68481	4.75963	2.94923	2.90631
staf.motif	ZNF143|STAF(Zf)/CUTLL-ZNF143-ChIP-Seq(GSE29600)/Homer	ATTTCCCAGVAKSCY	ZNF143|STAF	Zf	canonical	CUTLL	ZNF143	ChIP-Seq	GSE29600	Homer	ZNF143	TRUE	8018	4552	821	541	683	555	333	925	694	0.993581	0.909888	0.998433	0.875993	0.0320927	1.08141	0.0172714	1.10268	0.948715	0.913339	0.999955	0.867852	5.38307e-16	1.41215	1	1	0.112156	0.073514	1	1	3.97151e-15	NA	NA	NA	NA	NA	NA	NA
stat1.motif	STAT1(Stat)/HelaS3-STAT1-ChIP-Seq(GSE12782)/Homer	NATTTCCNGGAAAT	STAT1	Stat	canonical	HelaS3	STAT1	ChIP-Seq	GSE12782	Homer	STAT1	TRUE	5778	3753	793	486	424	388	330	891	441	0.00583084	1.10804	0.76611	0.966296	1	0.779948	0.953993	0.915492	0.032061	1.11583	0.0686664	1.05965	0.200254	1.04483	0.0233234	1	1	1	0.200835	0.227973	0.633185	63.9573	129.347	112.366	52.9216	62.683	11.5267	14.8994
stat3.il23.motif	Stat3+il21(Stat)/CD4-Stat3-ChIP-Seq(GSE19198)/Homer	CNCTTCCNGGAAGN	Stat3+il21	Stat	canonical	CD4	Stat3	ChIP-Seq	GSE19198	Homer		TRUE	15396	9577	1914	1263	1212	1048	796	2215	1129	0.104889	1.03299	0.674531	0.986773	0.999962	0.887169	0.778546	0.97563	0.101237	1.04925	0.166484	1.02407	0.0695855	1.04875	0.296896	1	1	1	0.480476	0.456799	0.251113	NA	NA	NA	NA	NA	NA	NA
stat3.motif	Stat3(Stat)/mES-Stat3-ChIP-Seq(GSE11431)/Homer	CTTCCGGGAA	Stat3	Stat	canonical	mES	Stat3	ChIP-Seq	GSE11431	Homer	STAT3	TRUE	10684	6184	1180	734	728	689	504	1427	922	0.785956	0.975125	0.999746	0.874702	1	0.817022	0.549071	0.995631	0.29023	1.02695	0.249931	1.02101	4.64498e-18	1.37568	1	1	1	1	0.868075	0.648259	3.58636e-17	26.2249	47.1662	47.7944	21.327	30.9486	3.92513	6.18792
stat4.motif	STAT4(Stat)/CD4-Stat4-ChIP-Seq(GSE22104)/Homer	NTTTCCAGGAAA	STAT4	Stat	canonical	CD4	Stat4	ChIP-Seq	GSE22104	Homer	STAT4	TRUE	19561	12634	2610	1663	1512	1388	1079	3023	1359	0.000422324	1.07705	0.72563	0.984604	1	0.832196	0.765016	0.979966	0.00810348	1.08095	0.000586315	1.07079	0.975625	0.945564	0.00189475	1	1	1	0.0625664	0.00313962	1	19.3883	55.9716	45.9977	2.92659	2.56892	7.38648	1.47839
stat5.motif	STAT5(Stat)/mCD4+-Stat5-ChIP-Seq(GSE12346)/Homer	ATTTCTNAGAAA	STAT5	Stat	canonical	mCD4+	Stat5	ChIP-Seq	GSE12346	Homer	STAT5A	TRUE	6677	4365	911	542	484	441	411	1060	516	0.0107773	1.09085	0.966461	0.920845	1	0.763642	0.989857	0.89227	0.000269186	1.20325	0.00712673	1.09172	0.145603	1.05198	0.038892	1	1	1	0.00270818	0.0311325	0.478614	4.11814	5.63701	6.065	2.34763	2.86893	5.35165	2.43863
stat6.2.motif	STAT6(Stat)/Macrophage-Stat6-ChIP-Seq(GSE38377)/Homer	TTCCKNAGAA	STAT6	Stat	canonical	Macrophage	Stat6	ChIP-Seq	GSE38377	Homer		TRUE	9982	6442	1367	857	822	655	569	1451	721	0.000237876	1.11415	0.540647	0.996769	0.998656	0.895688	0.995902	0.898573	0.00535254	1.12147	0.643425	0.989455	0.617441	0.988842	0.00114456	1	1	1	0.045254	1	1	NA	NA	NA	NA	NA	NA	NA
stat6.motif	STAT6(Stat)/CD4-Stat6-ChIP-Seq(GSE22104)/Homer	ANTTCTTAAGAA	STAT6	Stat	canonical	CD4	Stat6	ChIP-Seq	GSE22104	Homer	STAT6	TRUE	9779	6373	1339	828	827	682	511	1481	705	0.00110428	1.10019	0.798317	0.969938	0.993334	0.913198	0.894133	0.951497	0.430913	1.00885	0.159925	1.03043	0.734546	0.975917	0.00470026	1	1	1	1	0.449959	1	80.6711	172.769	194.204	50.7016	50.5395	10.4177	5.39519
t1isre.motif	T1ISRE(IRF)/ThioMac-Ifnb-Expression/Homer	ACTTTCGTTTCT	T1ISRE	IRF	canonical	ThioMac	Ifnb	Expression	NA	Homer		TRUE	493	338	82	46	41	37	28	79	25	0.0174735	1.32465	0.466187	1.02333	0.862291	0.845554	0.580765	0.976077	0.439678	1.04532	0.406165	1.03814	0.993385	0.62669	0.0598064	0.991882	1	1	1	0.923695	1	NA	NA	NA	NA	NA	NA	NA
tata.motif	TATA-Box(TBP)/Promoter/Homer	CCTTTTATAGCC	TATA-Box	TBP	canonical	NA	NA	Promoter Enrichment	NA	Homer	TBP	TRUE	28308	17967	3794	2605	2436	1895	1322	4051	1864	1.75929e-08	1.10761	3.16244e-06	1.10212	0.968633	0.960519	0.997035	0.935942	0.998663	0.918793	0.701417	0.990723	0.999969	0.907835	1.16817e-07	3.08803e-05	1	1	1	1	1	32.9468	41.6559	25.8991	44.6056	43.8303	7.73303	33.9567
tbet.motif	Tbet(T-box)/CD8-Tbet-ChIP-Seq(GSE33802)/Homer	AGGTGTGAAM	Tbet	T-box	canonical	CD8	Tbet	ChIP-Seq	GSE33802	Homer	TBX21	TRUE	22900	15477	3108	2115	2427	1761	1215	3465	1386	0.0286626	1.03929	0.119394	1.02833	3.13243e-09	1.13977	0.225806	1.01957	0.686936	0.985862	0.832795	0.981697	1	0.77102	0.0932938	0.368136	3.46656e-08	0.568834	1	1	1	0.513551	1.55675	0.170856	0.990423	0.363283	0	0
tbox-smad.motif	Tbox:Smad(T-box,MAD)/ESCd5-Smad2_3-ChIP-Seq(GSE29422)/Homer	AGGTGHCAGACA	Tbox:Smad	T-box,MAD	canonical	ESCd5	Smad2_3	ChIP-Seq	GSE29422	Homer		TRUE	3978	2581	409	376	396	310	260	571	259	0.999999	0.778591	0.0366989	1.10774	0.0308146	1.11021	0.0976415	1.08401	6.87726e-05	1.29668	0.768044	0.966828	0.981955	0.875108	1	0.129617	0.110005	0.308392	0.000761084	1	1	NA	NA	NA	NA	NA	NA	NA
tbx20.motif	Tbx20(T-box)/Heart-Tbx20-ChIP-Seq(GSE29636)/Homer	GGTGYTGACAGS	Tbx20	T-box	canonical	Heart	Tbx20	ChIP-Seq	GSE29636	Homer	TBX20	TRUE	4581	2881	553	399	446	296	227	628	332	0.654127	0.982315	0.218089	1.04431	0.014457	1.12196	0.944452	0.90917	0.568524	0.989846	0.883355	0.94862	0.36319	1.022	1	0.588662	0.0585333	1	1	1	1	0	0	0	0	0	0	0
tbx5.motif	Tbx5(T-box)/HL1-Tbx5.biotin-ChIP-Seq(GSE21529)/Homer	AGGTGTCA	Tbx5	T-box	canonical	HL1	Tbx5.biotin	ChIP-Seq	GSE21529	Homer	TBX5	TRUE	89749	57361	10323	7228	8401	6924	4864	13638	5983	1	0.906193	1	0.935589	1.23834e-05	1.05187	9.99641e-12	1.09167	1.7172e-06	1.07354	5.02758e-10	1.06265	1	0.91244	1	1	8.74744e-05	3.31881e-10	2.07512e-05	6.18206e-09	1	0.00781961	0.0363327	0.0105849	0	0	0	0
tcf12.motif	Tcf12(bHLH)/GM12878-Tcf12-ChIP-Seq(GSE32465)/Homer	ACAGCTGCTG	Tcf12	bHLH	canonical	GM12878	Tcf12	ChIP-Seq	GSE32465	Homer	TCF12	TRUE	27002	17441	2301	1620	2323	2238	2031	5106	1822	1	0.627301	1	0.664034	0.997072	0.940896	6.46252e-12	1.16984	5.40791e-65	1.52898	2.08664e-90	1.41139	0.999861	0.914923	1	1	1	2.38395e-10	4.48857e-63	8.65955e-89	1	8.42802	10.7792	7.51709	2.467	3.86442	10.6668	15.2736
tcf21.motif	Tcf21(bHLH)/ArterySmoothMuscle-Tcf21-ChIP-Seq(GSE61369)/Homer	NAACAGCTGG	Tcf21	bHLH	canonical	ArterySmoothMuscle	Tcf21	ChIP-Seq	GSE61369	Homer	TCF21	TRUE	25588	17149	2354	1577	2168	2132	1982	5194	1742	1	0.65684	1	0.656738	1	0.885954	1.65097e-07	1.12799	3.45013e-61	1.51585	9.01489e-117	1.48171	0.999999	0.886666	1	1	1	3.04513e-06	1.63635e-59	5.98589e-115	1	0	0	0	0	0	0	0
tcf3.motif	Tcf3(HMG)/mES-Tcf3-ChIP-Seq(GSE11724)/Homer	ACATCAAAGG	Tcf3	HMG	canonical	mES	Tcf3	ChIP-Seq	GSE11724	Homer	TCF7L1	TRUE	4398	2899	623	398	372	301	219	706	280	0.00355459	1.13211	0.276902	1.03377	0.971889	0.901586	0.920428	0.919911	0.795628	0.945663	0.018837	1.09579	0.998045	0.838732	0.0145694	0.680974	1	1	1	0.0727196	1	0.0212184	0	0	0.12731	0	0	0
tcf4.motif	Tcf4(HMG)/Hct116-Tcf4-ChIP-Seq(SRA012054)/Homer	ACATCAAAGGGA	Tcf4	HMG	canonical	Hct116	Tcf4	ChIP-Seq	SRA012054	Homer	TCF7L2	TRUE	8338	5506	1190	726	732	604	433	1286	535	3.95683e-05	1.14047	0.63839	0.986595	0.946245	0.939072	0.699973	0.978361	0.604032	0.987783	0.129221	1.03724	0.999933	0.844237	0.000202103	1	1	1	1	0.390014	1	0.631286	0.400462	0.210825	0.0387817	0.0559108	0.547434	2.5343
tcf7l2.motif	TCFL2(HMG)/K562-TCF7L2-ChIP-Seq(GSE29196)/Homer	ACWTCAAAGG	TCFL2	HMG	canonical	K562	TCF7L2	ChIP-Seq	GSE29196	Homer		TRUE	1447	949	209	128	118	93	82	229	90	0.0273202	1.16806	0.461261	1.01276	0.930625	0.869746	0.922161	0.862647	0.232535	1.09457	0.157074	1.08253	0.968283	0.822083	0.0904761	0.991882	1	1	0.772017	0.445715	1	NA	NA	NA	NA	NA	NA	NA
tcfcp2l1.motif	Tcfcp2l1(CP2)/mES-Tcfcp2l1-ChIP-Seq(GSE11431)/Homer	NAAACCGGTTCAAACCGGTT	Tcfcp2l1	CP2	canonical	mES	Tcfcp2l1	ChIP-Seq	GSE11431	Homer	TFCP2L1	TRUE	3342	1973	335	238	260	243	175	468	254	0.997944	0.845687	0.957199	0.891003	0.870941	0.929626	0.0609902	1.11539	0.0734642	1.12648	0.14804	1.0584	0.0163635	1.15948	1	1	1	0.210924	0.387145	0.431134	0.0705545	0.038987	0.067884	0.05588	0.0118998	0.0514985	0	0.0467596
tead2.motif	TEAD2(TEA)/Py2T-Tead2-ChIP-Seq(GSE55709)/Homer	CCWGGAATGY	TEAD2	TEA	canonical	Py2T	Tead2	ChIP-Seq	GSE55709	Homer	TEAD2	TRUE	7800	4878	935	570	592	570	406	1209	596	0.710187	0.980592	0.999752	0.859344	0.999955	0.845859	0.138905	1.05071	0.17641	1.05077	0.000321217	1.12171	0.0239429	1.09229	1	1	1	0.401013	0.665547	0.00187095	0.0993632	2.28886	4.88627	4.83569	1.21293	1.77948	0.523174	0.495627
tead4.motif	TEAD4(TEA)/Tropoblast-Tead4-ChIP-Seq(GSE37350)/Homer	CCWGGAATGY	TEAD4	TEA	canonical	Tropoblast	Tead4	ChIP-Seq	GSE37350	Homer	TEAD4	TRUE	13447	8258	1517	970	1045	968	681	2021	1056	0.994814	0.93051	0.999993	0.86433	0.999883	0.887131	0.0634372	1.05453	0.167206	1.04026	7.64456e-05	1.10312	1.50056e-05	1.15087	1	1	1	0.213379	0.645494	0.000497646	8.44381e-05	0	0	0	0	0	0	0
tead.motif	TEAD(TEA)/Fibroblast-PU.1-ChIP-Seq(Unpublished)/Homer	NCTGGAATGC	TEAD	TEA	canonical	Fibroblast	PU.1	ChIP-Seq	Unpublished	Homer		TRUE	9345	5899	1153	698	714	702	467	1452	713	0.448904	1.00466	0.999751	0.871627	0.999994	0.843249	0.0432927	1.07274	0.548717	0.994947	0.000280517	1.1115	0.0309654	1.07894	1	1	1	0.15623	1	0.00166306	0.125372	NA	NA	NA	NA	NA	NA	NA
tgif1.motif	Tgif1(Homeobox)/mES-Tgif1-ChIP-Seq(GSE55404)/Homer	YTGWCADY	Tgif1	Homeobox	canonical	mES	Tgif1	ChIP-Seq	GSE55404	Homer	TGIF1	TRUE	77696	51181	10509	7176	7612	5690	4079	11372	4743	6.99678e-10	1.06956	3.07234e-06	1.0602	2.56138e-08	1.0712	0.689481	0.993104	0.448095	1.00225	0.996277	0.97186	1	0.799106	5.27939e-09	3.08803e-05	2.50112e-07	1	1	1	1	16.3223	20.95	27.4153	12.2727	16.7039	16.4696	4.12235
tgif2.motif	Tgif2(Homeobox)/mES-Tgif2-ChIP-Seq(GSE55404)/Homer	TGTCANYT	Tgif2	Homeobox	canonical	mES	Tgif2	ChIP-Seq	GSE55404	Homer	TGIF2	TRUE	86083	56015	11142	7682	8361	6417	4577	12573	5263	0.00605512	1.02725	0.00458562	1.03298	6.59006e-10	1.07593	0.0207947	1.02779	0.0284763	1.03026	0.933988	0.984807	1	0.811285	0.0239321	0.0214426	7.54449e-09	0.0862979	0.185375	1	1	1.81032	5.37427	2.66525	0.488063	0.869573	1.09905	0.365698
tlx.motif	Tlx?(NR)/NPC-H3K4me1-ChIP-Seq(GSE16256)/Homer	CTGGCAGGCTGCCA	Tlx?	NR	canonical	NPC	H3K4me1	ChIP-Seq	GSE16256	Homer	NR2E1	TRUE	9011	5786	1041	734	796	638	603	1328	646	0.998068	0.907126	0.932064	0.943691	0.733807	0.977037	0.655021	0.984059	1.59083e-11	1.34714	0.334456	1.01389	0.637035	0.986125	1	1	1	1	2.51503e-10	0.801678	1	0.00213997	0	0	0.0128398	0	0	0
tr4.motif	TR4(NR),DR1/Hela-TR4-ChIP-Seq(GSE24685)/Homer	GAGGTCAAAGGTCA	TR4	NR	DR1	Hela	TR4	ChIP-Seq	GSE24685	Homer	NR2C2	TRUE	2198	1377	251	196	188	135	99	335	173	0.885686	0.921824	0.174462	1.07812	0.669837	0.968466	0.954518	0.863036	0.864578	0.896461	0.0812488	1.09427	0.0773688	1.12747	1	0.509792	1	1	1	0.267075	0.276198	4.10919	10.9724	3.75218	2.76542	3.25812	2.39703	1.50999
tra.motif	THRa(NR)/C17.2-THRa-ChIP-Seq(GSE38347)/Homer	GGTCANYTGAGGWCA	THRa	NR	canonical	C17.2	THRa	ChIP-Seq	GSE38347	Homer	THRA	TRUE	8726	5121	892	662	716	573	413	1216	649	0.999922	0.872094	0.813367	0.964354	0.549768	0.995587	0.502746	1.00045	0.39151	1.01524	0.0402131	1.05993	0.0012259	1.13892	1	1	1	1	1	0.142029	0.00607459	0.0711535	0.290804	0.136117	0	0	0	0
trb.motif	THRb(NR)/Liver-NR1A2-ChIP-Seq(GSE52613)/Homer	TRAGGTCA	THRb	NR	canonical	Liver	NR1A2	ChIP-Seq	GSE52613	Homer	THRB	TRUE	112679	69958	13056	9496	9943	7909	5493	16260	7801	1	0.947873	0.0341321	1.02063	0.0866338	1.01507	0.15537	1.01237	0.843952	0.985857	0.000353825	1.03121	0.902798	0.98447	1	0.123172	0.266319	0.437142	1	0.00202534	1	0.00104839	0	0	0	0.00629035	0	0
usf1.motif	USF1(bHLH)/GM12878-Usf1-ChIP-Seq(GSE32465)/Homer	GGTCACGTGA	USF1	bHLH	canonical	GM12878	Usf1	ChIP-Seq	GSE32465	Homer	USF1	TRUE	10948	6581	1201	899	1128	762	527	1285	779	0.994478	0.923051	0.227299	1.02783	9.43407e-13	1.26762	0.159876	1.0399	0.44174	1.00744	1	0.825542	0.0895342	1.05361	1	0.603705	1.42369e-11	0.446041	1	1	0.30332	32.9319	50.6733	55.906	32.6465	29.9179	4.02783	24.4201
usf2.motif	Usf2(bHLH)/C2C12-Usf2-ChIP-Seq(GSE36030)/Homer	GTCACGTGGT	Usf2	bHLH	canonical	C2C12	Usf2	ChIP-Seq	GSE36030	Homer	USF2	TRUE	7760	4873	901	689	822	551	391	974	545	0.960808	0.937957	0.0535536	1.06983	1.54351e-08	1.24325	0.39991	1.01234	0.435605	1.00962	0.999998	0.850044	0.610961	0.98804	1	0.185206	1.65305e-07	0.862143	1	1	1	7.10951	11.3861	9.63343	7.53521	8.83837	3.15432	2.10968
vdr.motif	VDR(NR),DR3/GM10855-VDR+vitD-ChIP-Seq(GSE22484)/Homer	NGAGGTCANNGAGTTCANNN	VDR	NR	DR3	GM10855	VDR+vitD	ChIP-Seq	GSE22484	Homer	VDR	TRUE	3856	2435	475	341	302	293	201	543	280	0.491006	1.0022	0.175049	1.05789	0.991402	0.867167	0.0984625	1.08627	0.301698	1.0413	0.692634	0.976774	0.389905	1.01951	1	0.509792	1	0.308392	0.894318	1	1	0.389262	0	0	0	0	2.33557	0
xbox.motif	X-box(HTH)/NPC-H3K4me1-ChIP-Seq(GSE16256)/Homer	GGTTGCCATGGCAA	X-box	HTH	canonical	NPC	H3K4me1	ChIP-Seq	GSE16256	Homer		TRUE	2573	1654	302	205	245	195	134	397	176	0.900136	0.923723	0.879389	0.918972	0.190123	1.0651	0.227876	1.06133	0.424887	1.02026	0.110531	1.07498	0.812931	0.934318	1	1	0.524619	0.568834	1	0.342957	1	NA	NA	NA	NA	NA	NA	NA
yy1.motif	YY1(Zf)/Promoter/Homer	CAAGATGGCGGC	YY1	Zf	canonical	NA	NA	Promoter Enrichment	NA	Homer	YY1	TRUE	1877	714	95	57	60	66	23	111	302	0.999995	0.634628	0.999997	0.563521	0.999999	0.561888	0.958884	0.808753	1	0.38516	0.999999	0.626476	2.43772e-98	5.75499	1	1	1	1	1	1	4.04661e-97	14.8346	12.0348	16.4047	16.9778	17.4237	12.8178	13.349
zbtb12.motif	ZBTB12(Zf)/HEK293-ZBTB12.GFP-ChIP-Seq(GSE58341)/Homer	NGNTCTAGAACCNGV	ZBTB12	Zf	canonical	HEK293	ZBTB12.GFP	ChIP-Seq	GSE58341	Homer	ZBTB12	TRUE	9608	5778	1121	694	691	660	453	1438	721	0.559934	0.995433	0.998791	0.886546	0.999998	0.83179	0.288968	1.02403	0.632062	0.984497	4.80707e-05	1.12795	0.00283973	1.11889	1	1	1	0.675615	1	0.000325703	0.0134684	0.574936	0	0.0712845	0.156255	0.0660479	2.59981	0.55622
zbtb18.motif	ZBTB18(Zf)/HEK293-ZBTB18.GFP-ChIP-Seq(GSE58341)/Homer	AACATCTGGA	ZBTB18	Zf	canonical	HEK293	ZBTB18.GFP	ChIP-Seq	GSE58341	Homer	ZBTB18	TRUE	12054	8279	1190	786	1141	1065	906	2428	763	1	0.69368	1	0.680891	0.750881	0.979045	1.06686e-06	1.17271	6.20397e-22	1.42341	1.58593e-44	1.41356	1	0.796186	1	1	1	1.51898e-05	1.28732e-20	2.92516e-43	1	4.66053	9.58007	9.91656	1.4521	1.40919	3.22564	2.37963
zbtb33.motif	ZBTB33(Zf)/GM12878-ZBTB33-ChIP-Seq(GSE32465)/Homer	GGNTCTCGCGAGAAC	ZBTB33	Zf	canonical	GM12878	ZBTB33	ChIP-Seq	GSE32465	Homer	ZBTB33	TRUE	1149	360	25	12	56	41	16	74	136	1	0.308584	1	0.223977	0.22281	1.12829	0.475772	1.02058	0.997057	0.53828	0.850705	0.880614	9.0099e-39	4.76529	1	1	0.569022	0.969056	1	1	9.97095e-38	3.78616	4.97062	4.0476	1.9503	2.65519	2.91111	6.18215
zfp3.motif	ZFP3(Zf)/HEK293-ZFP3.GFP-ChIP-Seq(GSE58341)/Homer	GGGTTTTGAAGGATGARTAGGAGTT	ZFP3	Zf	canonical	HEK293	ZFP3.GFP	ChIP-Seq	GSE58341	Homer	ZFP3	TRUE	33	24	4	1	3	2	1	7	6	0.714924	0.827077	0.967821	0.282429	0.674346	0.875043	0.766568	0.721866	0.863175	0.503198	0.2934	1.40144	0.0467089	2.6155	1	1	1	1	1	0.737945	0.178246	6.33978	13.3099	4.27843	1.29291	2.03191	0	17.1255
zfp809.motif	Zfp809(Zf)/ES-Zfp809-ChIP-Seq(GSE70799)/Homer	GGGGCTYGKCTGGGA	Zfp809	Zf	canonical	ES	Zfp809	ChIP-Seq	GSE70799	Homer	Zfp809	TRUE	4700	2451	356	245	292	306	194	582	476	1	0.702574	1	0.721299	0.999084	0.828312	0.0234982	1.13286	0.53875	0.994752	0.115288	1.05988	1.13033e-31	1.89203	1	1	1	0.0939929	1	0.354404	1.04241e-30	19.8644	26.9256	25.055	13.4263	18.0058	11.8111	23.9626
zfx.motif	ZFX(Zf)/mES-Zfx-ChIP-Seq(GSE11431)/Homer	AGGCCTGG	ZFX	Zf	canonical	mES	Zfx	ChIP-Seq	GSE11431	Homer	ZFX	TRUE	29714	16818	2859	1956	2175	1941	1410	3811	2666	1	0.846368	1	0.854365	0.999985	0.909391	0.0730727	1.03618	0.0206443	1.05937	0.563411	0.997197	1.18982e-70	1.48124	1	1	1	0.240199	0.145828	1	1.64591e-69	6.12345	7.53274	8.84231	6.28275	6.90586	1.39715	5.77991
zic.motif	Zic(Zf)/Cerebellum-ZIC1.2-ChIP-Seq(GSE60731)/Homer	CCTGCTGAGH	Zic	Zf	canonical	Cerebellum	ZIC1.2	ChIP-Seq	GSE60731	Homer	ZIC1	TRUE	19849	11929	2116	1547	1829	1401	962	2652	1422	0.999999	0.8914	0.88738	0.967835	2.8319e-05	1.10962	0.0275872	1.05689	0.331772	1.01521	0.89608	0.972855	0.0177295	1.06216	1	1	0.000188038	0.1065	0.929891	1	0.0745089	0	0	0	0	0	0	0
znf136.motif	ZNF136(Zf)/HEK293-ZNF136.GFP-ChIP-Seq(GSE58341)/Homer	YTKGATAHAGTATTCTWGGTNGGCA	ZNF136	Zf	canonical	HEK293	ZNF136.GFP	ChIP-Seq	GSE58341	Homer	ZNF136	TRUE	1376	948	168	154	129	98	80	229	90	0.92094	0.890673	0.00582954	1.25999	0.661398	0.964751	0.809649	0.915469	0.3068	1.06668	0.152813	1.08404	0.967477	0.823042	1	0.0265124	1	1	0.901394	0.441165	1	NA	NA	NA	NA	NA	NA	NA
znf165.motif	ZNF165(Zf)/WHIM12-ZNF165-ChIP-Seq(GSE65937)/Homer	AAGGKGRCGCAGGCA	ZNF165	Zf	canonical	WHIM12	ZNF165	ChIP-Seq	GSE65937	Homer	ZNF165	TRUE	2852	1588	218	175	225	172	135	353	310	1	0.657939	0.997615	0.804447	0.449838	1.01112	0.684139	0.964512	0.221841	1.07533	0.685259	0.9728	1.31086e-21	1.90386	1	1	0.927617	1	0.7672	1	1.11591e-20	NA	NA	NA	NA	NA	NA	NA
znf16.motif	ZNF16(Zf)/HEK293-ZNF16.GFP-ChIP-Seq(GSE58341)/Homer	MACCTTCYATGGCTCCCTAKTGCCY	ZNF16	Zf	canonical	HEK293	ZNF16.GFP	ChIP-Seq	GSE58341	Homer	ZNF16	TRUE	133	75	16	5	8	8	8	14	16	0.386455	1.12149	0.978158	0.463986	0.843461	0.731354	0.610836	0.94812	0.245167	1.38185	0.834675	0.78113	0.00887268	2.12789	0.964684	1	1	1	0.775195	1	0.0398071	NA	NA	NA	NA	NA	NA	NA
znf189.motif	ZNF189(Zf)/HEK293-ZNF189.GFP-ChIP-Seq(GSE58341)/Homer	TGGAACAGMA	ZNF189	Zf	canonical	HEK293	ZNF189.GFP	ChIP-Seq	GSE58341	Homer	ZNF189	TRUE	18359	11189	2097	1452	1543	1294	991	2495	1317	0.975867	0.953643	0.874498	0.968585	0.775782	0.979729	0.103876	1.03854	0.000263432	1.12504	0.853069	0.976656	0.0617033	1.04694	1	1	1	0.319323	0.00270818	1	0.225115	NA	NA	NA	NA	NA	NA	NA
znf263.motif	Znf263(Zf)/K562-Znf263-ChIP-Seq(GSE31477)/Homer	CNGTCCTCCC	Znf263	Zf	canonical	K562	Znf263	ChIP-Seq	GSE31477	Homer	Zfp263	TRUE	51517	28396	4900	3129	4002	3315	2240	6348	4462	1	0.861464	1	0.80317	0.390075	1.00491	0.00462939	1.04993	0.661142	0.991044	0.924759	0.979765	1.46924e-111	1.46786	1	1	0.847837	0.0243962	1	1	2.86934e-110	36.3627	70.4825	90.3856	13.5101	24.1363	10.3592	9.3024
znf264.motif	ZNF264(Zf)/HEK293-ZNF264.GFP-ChIP-Seq(GSE58341)/Homer	RGGGCACTAACY	ZNF264	Zf	canonical	HEK293	ZNF264.GFP	ChIP-Seq	GSE58341	Homer	ZNF264	TRUE	13960	8189	1497	1012	1216	895	638	1878	1053	0.997113	0.92495	0.996078	0.91577	0.0180718	1.06832	0.773553	0.974275	0.7126	0.977779	0.318125	1.01283	6.7466e-06	1.15823	1	1	0.0697654	1	1	0.779057	3.99977e-05	NA	NA	NA	NA	NA	NA	NA
znf317.motif	ZNF317(Zf)/HEK293-ZNF317.GFP-ChIP-Seq(GSE58341)/Homer	GTCWGCTGTYYCTCT	ZNF317	Zf	canonical	HEK293	ZNF317.GFP	ChIP-Seq	GSE58341	Homer	ZNF317	TRUE	1709	1119	238	132	138	155	103	254	99	0.070614	1.11723	0.942979	0.868745	0.955725	0.86162	0.00337916	1.27685	0.0701833	1.17331	0.51496	0.999407	0.996782	0.761517	0.211206	1	1	0.019015	0.380735	1	1	NA	NA	NA	NA	NA	NA	NA
znf322.motif	ZNF322(Zf)/HEK293-ZNF322.GFP-ChIP-Seq(GSE58341)/Homer	GAGCCTGGTACTGWGCCTGR	ZNF322	Zf	canonical	HEK293	ZNF322.GFP	ChIP-Seq	GSE58341	Homer	ZNF322	TRUE	6047	3713	637	495	566	453	326	798	438	0.999864	0.856257	0.513787	0.999213	0.0187753	1.10177	0.0274128	1.10348	0.0349338	1.11402	0.963986	0.931673	0.17796	1.04945	1	1	0.0716484	0.1065	0.214778	1	0.568104	NA	NA	NA	NA	NA	NA	NA
znf382.motif	ZNF382(Zf)/HEK293-ZNF382.GFP-ChIP-Seq(GSE58341)/Homer	GNCTGTASTRNTGBCTCHTT	ZNF382	Zf	canonical	HEK293	ZNF382.GFP	ChIP-Seq	GSE58341	Homer	ZNF382	TRUE	645	478	151	94	60	45	39	67	22	2.17458e-10	1.90972	7.37114e-05	1.59025	0.841201	0.879218	0.905871	0.82524	0.45817	1.02814	0.999999	0.554807	1	0.378523	1.71895e-09	0.000520685	1	1	1	1	1	NA	NA	NA	NA	NA	NA	NA
znf415.motif	ZNF415(Zf)/HEK293-ZNF415.GFP-ChIP-Seq(GSE58341)/Homer	GRTGMTRGAGCC	ZNF415	Zf	canonical	HEK293	ZNF415.GFP	ChIP-Seq	GSE58341	Homer	ZNF415	TRUE	11868	6742	1131	813	969	807	553	1540	929	1	0.833298	0.999201	0.890528	0.216749	1.02816	0.0221133	1.07989	0.230859	1.03415	0.402016	1.00758	2.41492e-10	1.25454	1	1	0.557835	0.0895319	0.772017	0.923695	1.54183e-09	NA	NA	NA	NA	NA	NA	NA
znf416.motif	ZNF416(Zf)/HEK293-ZNF416.GFP-ChIP-Seq(GSE58341)/Homer	WDNCTGGGCA	ZNF416	Zf	canonical	HEK293	ZNF416.GFP	ChIP-Seq	GSE58341	Homer	ZNF416	TRUE	29865	18173	3190	2135	2596	2197	1509	4296	2250	1	0.879918	1	0.864171	0.1679	1.0209	6.53218e-05	1.09251	0.042097	1.04825	0.00144427	1.05393	2.98604e-06	1.10931	1	1	0.476434	0.000542171	0.254113	0.00737687	1.80248e-05	NA	NA	NA	NA	NA	NA	NA
znf41.motif	ZNF41(Zf)/HEK293-ZNF41.GFP-ChIP-Seq(GSE58341)/Homer	CCTCATGGTGYCYTWYTCCCTTGTG	ZNF41	Zf	canonical	HEK293	ZNF41.GFP	ChIP-Seq	GSE58341	Homer	ZNF41	TRUE	472	303	66	40	43	36	19	78	21	0.172443	1.15168	0.553887	0.987968	0.493753	1.013	0.376456	1.07066	0.885754	0.77422	0.117587	1.17993	0.995949	0.584288	0.454372	1	0.981593	0.838815	1	0.358155	1	NA	NA	NA	NA	NA	NA	NA
znf467.motif	ZNF467(Zf)/HEK293-ZNF467.GFP-ChIP-Seq(GSE58341)/Homer	TGGGGAAGGGCM	ZNF467	Zf	canonical	HEK293	ZNF467.GFP	ChIP-Seq	GSE58341	Homer	Zfp467	TRUE	24995	14452	2610	1544	1747	1593	1134	3317	2507	0.999993	0.911129	1	0.776302	1	0.841701	0.736144	0.983627	0.687211	0.985361	0.245568	1.01392	4.67051e-103	1.65074	1	1	1	1	1	0.641957	8.61449e-102	1.00538	0.419197	0.707667	0	0.0498875	1.67312	3.18239
znf519.motif	ZNF519(Zf)/HEK293-ZNF519.GFP-ChIP-Seq(GSE58341)/Homer	GAGSCCGAGC	ZNF519	Zf	canonical	HEK293	ZNF519.GFP	ChIP-Seq	GSE58341	Homer	ZNF519	FALSE	5769	2836	393	254	365	376	173	621	654	1	0.665069	1	0.638836	0.966284	0.904674	0.000342405	1.21387	0.999934	0.751666	0.854454	0.95415	4.67511e-70	2.35391	1	1	1	0.00247127	1	1	6.20854e-69	NA	NA	NA	NA	NA	NA	NA
znf528.motif	ZNF528(Zf)/HEK293-ZNF528.GFP-ChIP-Seq(GSE58341)/Homer	AGAAATGACTTCCCT	ZNF528	Zf	canonical	HEK293	ZNF528.GFP	ChIP-Seq	GSE58341	Homer	ZNF528	TRUE	137	86	17	12	13	10	8	18	8	0.515635	1.01886	0.480957	1.0534	0.432448	1.09081	0.49834	1.04482	0.376373	1.18698	0.693146	0.900923	0.769551	0.804781	1	1	0.908688	1	0.999648	1	1	NA	NA	NA	NA	NA	NA	NA
znf669.motif	ZNF669(Zf)/HEK293-ZNF669.GFP-ChIP-Seq(GSE58341)/Homer	GARTGGTCATCGCCC	ZNF669	Zf	canonical	HEK293	ZNF669.GFP	ChIP-Seq	GSE58341	Homer	ZNF669	TRUE	1347	686	100	56	90	75	56	170	139	0.999659	0.705659	0.999992	0.577365	0.770153	0.924908	0.6008	0.974693	0.439643	1.02872	0.106451	1.12135	8.60326e-12	1.99426	1	1	1	1	1	0.333413	5.71257e-11	NA	NA	NA	NA	NA	NA	NA
znf675.motif	ZNF675(Zf)/HEK293-ZNF675.GFP-ChIP-Seq(GSE58341)/Homer	ARGAGGMCAAAATGW	ZNF675	Zf	canonical	HEK293	ZNF675.GFP	ChIP-Seq	GSE58341	Homer	ZNF675	TRUE	2396	1487	290	232	190	152	126	334	163	0.498899	1.00189	0.00656065	1.20092	0.925578	0.897218	0.88977	0.904045	0.241916	1.07148	0.600219	0.985913	0.673479	0.965973	1	0.0290418	1	1	0.775195	1	1	NA	NA	NA	NA	NA	NA	NA
znf692.motif	ZNF692(Zf)/HEK293-ZNF692.GFP-ChIP-Seq(GSE58341)/Homer	GTGGGCCCCA	ZNF692	Zf	canonical	HEK293	ZNF692.GFP	ChIP-Seq	GSE58341	Homer	ZNF692	TRUE	2880	1532	258	172	217	157	107	345	276	0.996278	0.837406	0.994164	0.821483	0.45302	1.01077	0.886757	0.906619	0.928591	0.868936	0.580199	0.989215	6.95544e-15	1.7247	1	1	0.928412	1	1	1	5.02001e-14	NA	NA	NA	NA	NA	NA	NA
znf711.motif	ZNF711(Zf)/SHSY5Y-ZNF711-ChIP-Seq(GSE20673)/Homer	AGGCCTAG	ZNF711	Zf	canonical	SHSY5Y	ZNF711	ChIP-Seq	GSE20673	Homer	Zfp711	TRUE	48580	25463	4011	2743	3081	2973	1979	5720	4956	1	0.771931	1	0.783032	1	0.84221	0.00674658	1.05005	0.861321	0.975089	0.827631	0.985971	2.85159211702883e-315	1.90728	1	1	1	0.0339374	1	1	1.35246940405536e-313	0	0	0	0	0	0	0
zscan22.motif	ZSCAN22(Zf)/HEK293-ZSCAN22.GFP-ChIP-Seq(GSE58341)/Homer	SMCAGTCWGAKGGAGGAGGC	ZSCAN22	Zf	canonical	HEK293	ZSCAN22.GFP	ChIP-Seq	GSE58341	Homer	ZSCAN22	TRUE	1692	1003	158	116	136	104	79	237	173	0.998993	0.773195	0.957599	0.849504	0.681046	0.960789	0.807089	0.918565	0.552759	0.989464	0.254103	1.05306	1.50702e-08	1.63572	1	1	1	1	1	0.65397	9.26539e-08	5.31496	9.4202	11.1441	4.07565	7.173	0	0.0768283

## Sheet: ATAC.Dnmt3.motifs
Filename	Name	Consensus	Factor.Name	DBD	Submotif	Cell.Type	IP	Assay	GEO.ID	Source	Symbol	BMPC.neg.v.BMPC.pos.sig.up	BMPC.neg.v.BMPC.pos.sig.down	total	BMPC.neg.v.BMPC.pos.sig.up.p	BMPC.neg.v.BMPC.pos.sig.up.or	BMPC.neg.v.BMPC.pos.sig.down.p	BMPC.neg.v.BMPC.pos.sig.down.or	BMPC.neg.v.BMPC.pos.sig.up.fdr	BMPC.neg.v.BMPC.pos.sig.down.fdr	mean.gx	nB.neg.mean.gx	nB.pos.mean.gx	GC.neg.mean.gx	GC.pos.mean.gx	BMPC.neg.mean.gx	BMPC.pos.mean.gx
ap1.motif	AP-1(bZIP)/ThioMac-PU.1-ChIP-Seq(GSE21512)/Homer	ATGACTCATC	AP-1	bZIP	canonical	ThioMac	PU.1	ChIP-Seq	GSE21512	Homer	FOS	310	120	14312	0.000463576	1.21848	4.22319e-05	1.47239	0.00549669	0.000867399	140.04	5.96868	3.25239	164.289	144.608	138.027	142.052
ap2gamma.motif	AP-2gamma(AP2)/MCF7-TFAP2C-ChIP-Seq(GSE21234)/Homer	SCCTSAGGSCAW	AP-2GAMMA	AP2	canonical	MCF7	TFAP2C	ChIP-Seq	GSE21234	Homer	TFAP2C	416	132	28004	0.999957	0.828761	0.990093	0.823054	1	1	0	0	0	0	0	0	0
ap2.motif	AP-2alpha(AP2)/Hela-AP2alpha-ChIP-Seq(GSE31477)/Homer	ATGCCCTGAGGC	AP-2ALPHA	AP2	canonical	Hela	AP2alpha	ChIP-Seq	GSE31477	Homer	TFAP2A	303	100	20396	0.999603	0.828995	0.9469	0.856572	1	1	0.0113669	0	0.0206511	0	0	0.0227338	0
ap4.motif	Ap4(bHLH)/AML-Tfap4-ChIP-Seq(GSE45738)/Homer	NAHCAGCTGD	AP4	bHLH	canonical	AML	Tfap4	ChIP-Seq	GSE45738	Homer	TFAP4	789	208	31790	3.55004e-19	1.403	0.0292198	1.14647	1.47327e-17	0.144791	1.27196	0.338048	1.15247	0.207487	1.54207	2.08787	0.456051
are-fox.motif	FOXA1:AR(Forkhead,NR)/LNCAP-AR-ChIP-Seq(GSE27824)/Homer	AGTAAACAAAAAAGAACANA	FOXA1:AR	Forkhead,NR	canonical	LNCAP	AR	ChIP-Seq	GSE27824	Homer		10	17	1507	0.999945	0.367414	0.00730718	1.98502	1	0.0516167	NA	NA	NA	NA	NA	NA	NA
are.motif	ARE(NR)/LNCAP-AR-ChIP-Seq(GSE27824)/Homer	AGAACAGNCTGTTCTT	ARE	NR	canonical	LNCAP	AR	ChIP-Seq	GSE27824	Homer	AR	94	23	5545	0.707942	0.948518	0.955252	0.724286	1	1	0	0	0	0	0	0	0
ar-half.motif	AR-halfsite(NR)/LNCaP-AR-ChIP-Seq(GSE27824)/Homer	CCAGGAACAG	AR-HALFSITE	NR	canonical	LNCaP	AR	ChIP-Seq	GSE27824	Homer		2128	594	111021	0.000503456	1.07649	0.95202	0.93446	0.00576371	1	NA	NA	NA	NA	NA	NA	NA
arnt.motif	Arnt:Ahr(bHLH)/MCF7-Arnt-ChIP-Seq(Lo_et_al.)/Homer	TBGCACGCAA	ARNT:AHR	bHLH	canonical	MCF7	Arnt	ChIP-Seq	Lo_et_al.	Homer	ARNT	241	69	15418	0.984408	0.873173	0.984901	0.781466	1	1	1.58649	8.60945	8.25564	4.87665	5.96321	1.22311	1.94988
ascl1.motif	Ascl1(bHLH)/NeuralTubes-Ascl1-ChIP-Seq(GSE55840)/Homer	NNVVCAGCTGBN	ASCL1	bHLH	canonical	NeuralTubes	Ascl1	ChIP-Seq	GSE55840	Homer	ASCL1	1226	331	46337	1.46782e-39	1.50081	4.4415e-05	1.25395	1.62439e-37	0.000867399	0	0	0	0	0	0	0
atf1.motif	Atf1(bZIP)/K562-ATF1-ChIP-Seq(GSE31477)/Homer	GATGACGTCA	ATF1	bZIP	canonical	K562	ATF1	ChIP-Seq	GSE31477	Homer	ATF1	284	85	13547	0.00411489	1.17834	0.20829	1.0985	0.0359512	0.591045	11.6292	11.1503	10.5717	15.4591	19.3861	11.3449	11.9136
atf2.motif	Atf2(bZIP)/3T3L1-Atf2-ChIP-Seq(GSE56872)/Homer	NRRTGACGTCAT	ATF2	bZIP	canonical	3T3L1	Atf2	ChIP-Seq	GSE56872	Homer	ATF2	155	52	6852	0.00228819	1.27352	0.0280068	1.33062	0.0223435	0.140883	4.46851	10.1193	10.1999	8.72679	9.9307	2.63668	6.30033
atf3.motif	Atf3(bZIP)/GBM-ATF3-ChIP-Seq(GSE33912)/Homer	DATGASTCATHN	ATF3	bZIP	canonical	GBM	ATF3	ChIP-Seq	GSE33912	Homer	ATF3	272	112	12949	0.00444497	1.1807	2.19271e-05	1.51927	0.0359934	0.000519986	0	0	1.3353	1.37902	1.14347	0	0
atf4.motif	Atf4(bZIP)/MEF-Atf4-ChIP-Seq(GSE35681)/Homer	MTGATGCAAT	ATF4	bZIP	canonical	MEF	Atf4	ChIP-Seq	GSE35681	Homer	ATF4	93	22	4348	0.0473075	1.20244	0.744401	0.884487	0.266122	1	110.152	99.6097	102.251	116.748	111.949	87.0325	133.272
atf7.motif	Atf7(bZIP)/3T3L1-Atf7-ChIP-Seq(GSE56872)/Homer	NGRTGACGTCAY	ATF7	bZIP	canonical	3T3L1	Atf7	ChIP-Seq	GSE56872	Homer	ATF7	215	70	9732	0.00124944	1.24316	0.0345567	1.2607	0.0133811	0.162891	0.388529	5.75522	7.06238	3.10442	3.26593	0.661692	0.115366
atoh1.motif	Atoh1(bHLH)/Cerebellum-Atoh1-ChIP-Seq(GSE22111)/Homer	VNAVCAGCTGGC	ATOH1	bHLH	canonical	Cerebellum	Atoh1	ChIP-Seq	GSE22111	Homer	ATOH1	718	195	28530	6.85948e-19	1.42296	0.00792036	1.19819	2.53038e-17	0.0536645	0	0	0	0	0	0	0
bach1.motif	Bach1(bZIP)/K562-Bach1-ChIP-Seq(GSE31477)/Homer	AWWNTGCTGAGTCAT	BACH1	bZIP	canonical	K562	Bach1	ChIP-Seq	GSE31477	Homer	BACH1	27	9	1125	0.0790156	1.35271	0.199736	1.4028	0.409894	0.586834	0.64263	1.462	1.4657	0.214284	0.733423	0.491227	0.794033
bach2.motif	Bach2(bZIP)/OCILy7-Bach2-ChIP-Seq(GSE44420)/Homer	TGCTGAGTCA	BACH2	bZIP	canonical	OCILy7	Bach2	ChIP-Seq	GSE44420	Homer	BACH2	90	35	3868	0.00834235	1.31064	0.00666908	1.58886	0.0629469	0.0481334	0.657005	20.789	13.9638	13.6798	16.9886	1.04174	0.272273
bapx1.motif	Bapx1(Homeobox)/VertebralCol-Bapx1-ChIP-Seq(GSE36672)/Homer	TTRAGTGSYK	BAPX1	Homeobox	canonical	VertebralCol	Bapx1	ChIP-Seq	GSE36672	Homer	NKX3-2	859	329	51054	0.963542	0.940855	0.0166497	1.12943	1	0.0936897	0	0	0	0	0	0	0
batf3-irf8.motif	IRF:BATF(IRF:bZIP)/pDC-Irf8-ChIP-Seq(GSE66899)/Homer	CTTTCANTATGACTV	IRF:BATF	IRF:bZIP	canonical	pDC	Irf8	ChIP-Seq	GSE66899	Homer		38	40	3107	0.994814	0.680969	3.60461e-06	2.27001	1	0.00013297	NA	NA	NA	NA	NA	NA	NA
batf.motif	BATF(bZIP)/Th17-BATF-ChIP-Seq(GSE39756)/Homer	DATGASTCAT	BATF	bZIP	canonical	Th17	BATF	ChIP-Seq	GSE39756	Homer	BATF	254	122	12697	0.0379401	1.12316	6.70184e-08	1.69002	0.220985	3.70835e-06	24.6511	20.586	25.2272	36.9944	23.2334	30.8746	18.4275
bcl6.motif	Bcl6(Zf)/Liver-Bcl6-ChIP-Seq(GSE31578)/Homer	NNNCTTTCCAGGAAA	BCL6	Zf	canonical	Liver	Bcl6	ChIP-Seq	GSE31578	Homer	BCL6	516	155	29219	0.605772	0.988811	0.834968	0.927279	1	1	0.163088	27.8666	35.3299	33.9898	52.8523	0.0266805	0.299495
bhlhe40.motif	bHLHE40(bHLH)/HepG2-BHLHE40-ChIP-Seq(GSE31477)/Homer	KCACGTGMCN	BHLHE40	bHLH	canonical	HepG2	BHLHE40	ChIP-Seq	GSE31477	Homer	BHLHE40	125	28	7236	0.657471	0.966889	0.988588	0.675399	1	1	0.73384	11.0283	11.9357	6.24343	1.61791	1.46768	0
bmal.motif	BMAL1(bHLH)/Liver-Bmal1-ChIP-Seq(GSE39860)/Homer	GNCACGTG	BMAL1	bHLH	canonical	Liver	Bmal1	ChIP-Seq	GSE39860	Homer	ARNTL	750	238	43040	0.755038	0.975348	0.705454	0.96694	1	1	3.96213	5.0278	3.31983	5.55761	5.05073	5.86955	2.05471
bmyb.motif	BMYB(HTH)/Hela-BMYB-ChIP-Seq(GSE27030)/Homer	NHAACBGYYV	BMYB	HTH	canonical	Hela	BMYB	ChIP-Seq	GSE27030	Homer	MYBL2	689	212	36728	0.0986399	1.052	0.452711	1.00989	0.474615	1	2.95683	0.0403621	0.247902	8.9627	10.7628	5.19437	0.719287
boris.motif	BORIS(Zf)/K562-CTCFL-ChIP-Seq(GSE32465)/Homer	CNNBRGCGCCCCCTGSTGGC	BORIS	Zf	canonical	K562	CTCFL	ChIP-Seq	GSE32465	Homer	CTCFL	77	27	16008	1	0.265345	1	0.293299	1	1	0	0.0268392	0.0146313	0	0.0126989	0	0
brachyury.motif	Brachyury(T-box)/Mesoendoderm-Brachyury-ChIP-exo(GSE54963)/Homer	ANTTMRCASBNNNGTGYKAAN	BRACHYURY	T-box	canonical	Mesoendoderm	Brachyury	ChIP-exo	GSE54963	Homer	T	98	23	5468	0.498802	1.00385	0.947736	0.734538	1	1	0	0	0	0	0	0	0
brn1.motif	Brn1(POU,Homeobox)/NPC-Brn1-ChIP-Seq(GSE35496)/Homer	TATGCWAATBAV	BRN1	POU,Homeobox	canonical	NPC	Brn1	ChIP-Seq	GSE35496	Homer	POU3F3	115	50	7725	0.980323	0.831057	0.207353	1.13334	1	0.591045	0	0	0	0	0	0	0
brn2.motif	Brn2(POU,Homeobox)/NPC-Brn2-ChIP-Seq(GSE35496)/Homer	ATGAATATTC	BRN2	POU,Homeobox	canonical	NPC	Brn2	ChIP-Seq	GSE35496	Homer	POU3F2	17	7	1193	0.854455	0.795131	0.523447	1.02663	1	1	0	0	0	0	0	0	0
cdx2.motif	Cdx2(Homeobox)/mES-Cdx2-ChIP-Seq(GSE14586)/Homer	GTCATAAAAN	CDX2	Homeobox	canonical	mES	Cdx2	ChIP-Seq	GSE14586	Homer	CDX2	174	78	11601	0.99216	0.837319	0.086514	1.17781	1	0.333984	0	0	0	0	0	0	0
cdx4.motif	CDX4(Homeobox)/ZebrafishEmbryos-Cdx4.Myc-ChIP-Seq(GSE48254)/Homer	NGYCATAAAWCH	CDX4	Homeobox	canonical	ZebrafishEmbryos	Cdx4.Myc	ChIP-Seq	GSE48254	Homer	CDX4	251	109	15819	0.974307	0.886588	0.0309417	1.2075	1	0.148879	0	0	0	0	0	0	0
cebp-ap1.motif	CEBP:AP1(bZIP)/ThioMac-CEBPb-ChIP-Seq(GSE21512)/Homer	NATGTTGCAA	CEBP:AP1	bZIP	canonical	ThioMac	CEBPb	ChIP-Seq	GSE21512	Homer		258	90	13321	0.100115	1.08661	0.065122	1.18365	0.474831	0.263665	NA	NA	NA	NA	NA	NA	NA
cebp-cebp.motif	CEBP:CEBP(bZIP)/MEF-Chop-ChIP-Seq(GSE35681)/Homer	NTNATGCAAYMNNHTGMAAY	CEBP:CEBP	bZIP	canonical	MEF	Chop	ChIP-Seq	GSE35681	Homer		38	11	2325	0.730154	0.91394	0.773232	0.826784	1	1	NA	NA	NA	NA	NA	NA	NA
cebp.motif	CEBP(bZIP)/ThioMac-CEBPb-ChIP-Seq(GSE21512)/Homer	ATTGCGCAAC	CEBP	bZIP	canonical	ThioMac	CEBPb	ChIP-Seq	GSE21512	Homer	CEBPB	202	62	10867	0.291233	1.04195	0.52314	0.998078	0.963275	1	2.0794	0.124008	0.203111	0.372863	0.342414	2.58217	1.57662
chop.motif	Chop(bZIP)/MEF-Chop-ChIP-Seq(GSE35681)/Homer	ATTGCATCAT	CHOP	bZIP	canonical	MEF	Chop	ChIP-Seq	GSE35681	Homer	DDIT3	66	20	3341	0.219783	1.1086	0.448374	1.04755	0.785445	1	51.6751	45.3867	53.7725	19.4989	16.3791	53.642	49.7082
chr.motif	CHR(?)/Hela-CellCycle-Expression/Homer	CGGTTTCAAA	CHR	?	canonical	Hela	CellCycle	Expression	NA	Homer		176	91	11901	0.995738	0.825391	0.00437077	1.34118	1	0.0353926	NA	NA	NA	NA	NA	NA	NA
clock.motif	CLOCK(bHLH)/Liver-Clock-ChIP-Seq(GSE39860)/Homer	GHCACGTG	CLOCK	bHLH	canonical	Liver	Clock	ChIP-Seq	GSE39860	Homer	CLOCK	233	49	12854	0.416948	1.01553	0.999027	0.665101	1	1	1.55033	4.81001	4.31816	0.86475	2.86627	2.3153	0.785351
cMyc.lncap.motif	c-Myc(bHLH)/LNCAP-cMyc-ChIP-Seq(Unpublished)/Homer	NCCACGTG	C-MYC	bHLH	canonical	LNCAP	cMyc	ChIP-Seq	Unpublished	Homer	MYC	170	32	11713	0.997814	0.809802	0.999999	0.476003	1	1	30.878	19.3794	22.6658	31.984	23.9985	42.1921	19.5639
cmyc.motif	c-Myc(bHLH)/mES-cMyc-ChIP-Seq(GSE11431)/Homer	GNCCACGTGG	C-MYC	bHLH	canonical	mES	cMyc	ChIP-Seq	GSE11431	Homer	MYC	187	59	10977	0.751383	0.953229	0.699672	0.939837	1	1	30.878	19.3794	22.6658	31.984	23.9985	42.1921	19.5639
couptf2.motif	COUP-TFII(NR)/Artia-Nr2f2-ChIP-Seq(GSE46497)/Homer	AGRGGTCA	COUP-TFII	NR	canonical	Artia	Nr2f2	ChIP-Seq	GSE46497	Homer	NR2F2	634	217	40249	0.999472	0.879594	0.815628	0.942481	1	1	0.458924	0	0	0	0	0.917849	0
cre.motif	CRE(bZIP)/Promoter/Homer	CGGTGACGTCAC	CRE	bZIP	canonical	NA	NA	Promoter Enrichment	NA	Homer	CREB1	89	17	5619	0.884874	0.885181	0.99873	0.527594	1	1	4.7854	11.6627	13.1947	10.3093	13.4357	4.82029	4.75052
crx.motif	CRX(Homeobox)/Retina-Crx-ChIP-Seq(GSE20012)/Homer	GCTAATCC	CRX	Homeobox	canonical	Retina	Crx	ChIP-Seq	GSE20012	Homer	CRX	845	248	49261	0.884979	0.959699	0.981196	0.879202	1	1	0.0304323	0.100897	0.042717	0.0818462	0.0530896	0.0608646	0
ctcf.motif	CTCF(Zf)/CD4+-CTCF-ChIP-Seq(Barski_et_al.)/Homer	ATAGTGCCACCTGGTGGCCA	CTCF	CTCF	canonical	CD4+	CTCF	ChIP-Seq	Barski_et_al.	Homer	CTCF	60	19	13748	1	0.240697	1	0.240287	1	1	10.9552	36.8014	35.4176	45.6086	43.1083	5.72898	16.1814
cux2.motif	Cux2(Homeobox)/Liver-Cux2-ChIP-Seq(GSE35985)/Homer	HNRAATCAAT	CUX2	Homeobox	canonical	Liver	Cux2	ChIP-Seq	GSE35985	Homer	CUX2	86	33	5630	0.937683	0.853156	0.466081	1.02557	1	1	0	0	0	0	0	0	0
dmc1.motif	Mouse_Recombination_Hotspot(Zf)/Testis-DMC1-ChIP-Seq(GSE24438)/Homer	ACTYKNATTCGTGNTACTTC	MOUSE_RECOMBINATION_HOTSPOT	Zf	canonical	Testis	DMC1	ChIP-Seq	GSE24438	Homer	DMC1	18	10	1195	0.796279	0.841196	0.152169	1.46793	1	0.490486	0	0	0	0.770571	0.802952	0	0
dmrt1.motif	DMRT1(DM)/Testis-DMRT1-ChIP-Seq(GSE64892)/Homer	TWGHWACAWTGTWDC	DMRT1	DM	canonical	Testis	DMRT1	ChIP-Seq	GSE64892	Homer	DMRT1	77	45	4534	0.686577	0.950269	0.000402659	1.74464	1	0.00534731	0	0	0	0	0	0	0
dmrt6.motif	DMRT6(DM)/Testis-DMRT6-ChIP-Seq(GSE60440)/Homer	YDGHTACAWTGTADC	DMRT6	DM	canonical	Testis	DMRT6	ChIP-Seq	GSE60440	Homer		61	36	3867	0.850888	0.88154	0.00392432	1.63516	1	0.0325719	NA	NA	NA	NA	NA	NA	NA
dr0.motif	RAR:RXR(NR),DR5/ES-RAR-ChIP-Seq(GSE56893)/Homer	AGGTCAAGGTCA	RAR:RXR	NR	DR5	ES	RAR	ChIP-Seq	GSE56893	Homer		42	20	2988	0.95354	0.784122	0.269757	1.17219	1	0.72776	NA	NA	NA	NA	NA	NA	NA
dr5.motif	RAR:RXR(NR),DR5/ES-RAR-ChIP-Seq(GSE56893)/Homer	RGGTCADNNAGAGGTCAV	RAR:RXR	NR	DR5	ES	RAR	ChIP-Seq	GSE56893	Homer		8	1	518	0.706689	0.862839	0.948681	0.336418	1	1	NA	NA	NA	NA	NA	NA	NA
e2a.motif	E2A(bHLH)/proBcell-E2A-ChIP-Seq(GSE21978)/Homer	ANACAGCTGC	E2A	bHLH	canonical	proBcell	E2A	ChIP-Seq	GSE21978	Homer	TCF3	1205	309	43623	7.78327e-47	1.56919	0.000133369	1.24311	1.29202e-44	0.00221393	1.57247	4.90986	4.82087	11.3277	10.2053	2.10563	1.03931
e2f1.motif	E2F1(E2F)/Hela-E2F1-ChIP-Seq(GSE22478)/Homer	CWGGCGGGAA	E2F1	E2F	canonical	Hela	E2F1	ChIP-Seq	GSE22478	Homer	E2F1	56	14	6344	1	0.48959	0.999992	0.384441	1	1	5.04839	0.147908	0.567924	8.35486	8.92656	7.50485	2.59193
e2f4.motif	E2F4(E2F)/K562-E2F4-ChIP-Seq(GSE31477)/Homer	GGCGGGAAAH	E2F4	E2F	canonical	K562	E2F4	ChIP-Seq	GSE31477	Homer	E2F4	109	21	12836	1	0.470535	1	0.284584	1	1	10.9504	17.1599	11.6387	19.658	15.3228	20.3721	1.52875
e2f6.motif	E2F6(E2F)/Hela-E2F6-ChIP-Seq(GSE31477)/Homer	GGCGGGAARN	E2F6	E2F	canonical	Hela	E2F6	ChIP-Seq	GSE31477	Homer	E2F6	151	48	14910	1	0.562139	0.999996	0.561135	1	1	1.38397	1.36071	4.03738	2.41412	2.54377	1.82007	0.94788
e2f7.motif	E2F7(E2F)/Hela-E2F7-ChIP-Seq(GSE32673)/Homer	VDTTTCCCGCCA	E2F7	E2F	canonical	Hela	E2F7	ChIP-Seq	GSE32673	Homer	E2F7	30	3	3054	0.999901	0.54557	0.999996	0.170956	1	1	0	0	0.439124	4.29885	3.85262	0	0
ebf.motif	EBF(EBF)/proBcell-EBF-ChIP-Seq(GSE21978)/Homer	GGTCCCTAGGGA	EBF	EBF	canonical	proBcell	EBF	ChIP-Seq	GSE21978	Homer	EBF1	73	30	5367	0.993709	0.758328	0.573363	0.977705	1	1	1.58274	117.191	115.062	46.4537	57.798	0.192748	2.97273
ebna1.motif	EBNA1(EBV-virus)/Raji-EBNA1-ChIP-Seq(GSE30709)/Homer	GGYAGCAYDTGCTDCCCNNN	EBNA1	EBV-virus	canonical	Raji	EBNA1	ChIP-Seq	GSE30709	Homer		6	1	331	0.541101	1.01551	0.85007	0.527069	1	1	NA	NA	NA	NA	NA	NA	NA
ebox.motif	E-box(bHLH)/Promoter/Homer	CCGGTCACGTGA	E-BOX	bHLH	canonical	NA	NA	Promoter Enrichment	NA	Homer		35	6	2290	0.843675	0.853713	0.990044	0.456835	1	1	NA	NA	NA	NA	NA	NA	NA
egr1.motif	Egr1(Zf)/K562-Egr1-ChIP-Seq(GSE32465)/Homer	TGCGTGGGYG	EGR1	Zf	canonical	K562	Egr1	ChIP-Seq	GSE32465	Homer	EGR1	310	77	21772	0.999987	0.793909	0.999998	0.616452	1	1	3.13118	2.63581	6.08019	8.57116	7.45755	5.33452	0.927838
egr2.motif	Egr2(Zf)/Thymocytes-Egr2-ChIP-Seq(GSE34254)/Homer	NGCGTGGGCGGR	EGR2	Zf	canonical	Thymocytes	Egr2	ChIP-Seq	GSE34254	Homer	EGR2	62	16	5808	0.999997	0.593285	0.999675	0.480245	1	1	1.13886	2.78303	5.62695	3.40231	2.27287	0.204655	2.07307
ehf.motif	EHF(ETS)/LoVo-EHF-ChIP-Seq(GSE49402)/Homer	AVCAGGAAGT	EHF	ETS	canonical	LoVo	EHF	ChIP-Seq	GSE49402	Homer	EHF	838	181	45670	0.216279	1.02842	1	0.69041	0.785445	1	0	0	0.0104943	5.80147	13.2962	0	0
eklf.motif	EKLF(Zf)/Erythrocyte-Klf1-ChIP-Seq(GSE20478)/Homer	NTGGGTGTGGCC	EKLF	Zf	canonical	Erythrocyte	Klf1	ChIP-Seq	GSE20478	Homer	KLF1	99	27	5965	0.781457	0.928275	0.908121	0.790721	1	1	18.8526	0	0	0	0	22.3791	15.326
elf1.motif	ELF1(ETS)/Jurkat-ELF1-ChIP-Seq(SRA014231)/Homer	AACCGGAAGT	ELF1	ETS	canonical	Jurkat	ELF1	ChIP-Seq	SRA014231	Homer	ELF1	304	77	22683	1	0.746478	1	0.591516	1	1	29.2266	75.6253	79.6585	79.9751	93.1071	21.72	36.7331
elf5.motif	ELF5(ETS)/T47D-ELF5-ChIP-Seq(GSE30407)/Homer	ACVAGGAAGT	ELF5	ETS	canonical	T47D	ELF5	ChIP-Seq	GSE30407	Homer	ELF5	536	111	28109	0.0656939	1.06963	0.999987	0.688548	0.346197	1	0	0	0	0	0	0	0
elk1.motif	Elk1(ETS)/Hela-Elk1-ChIP-Seq(GSE31477)/Homer	HACTTCCGGY	ELK1	ETS	canonical	Hela	Elk1	ChIP-Seq	GSE31477	Homer	ELK1	332	92	23766	0.999999	0.778597	0.999974	0.675043	1	1	0.664865	0.944883	1.06898	0.495002	1.1273	0	1.32973
elk4.motif	Elk4(ETS)/Hela-Elk4-ChIP-Seq(GSE31477)/Homer	NRYTTCCGGY	ELK4	ETS	canonical	Hela	Elk4	ChIP-Seq	GSE31477	Homer	ELK4	319	99	23693	1	0.749944	0.999577	0.729032	1	1	7.96035	29.8943	25.5449	10.5332	8.64985	4.12367	11.797
eomes.motif	Eomes(T-box)/H9-Eomes-ChIP-Seq(GSE26097)/Homer	ATTAACACCT	EOMES	T-box	canonical	H9	Eomes	ChIP-Seq	GSE26097	Homer	EOMES	864	296	47719	0.343484	1.01444	0.0842825	1.08643	1	0.329197	0	1.44949	1.58292	0	0	0	0
ere.motif	ERE(NR),IR3/MCF7-ERa-ChIP-Seq(Unpublished)/Homer	AAGGTCACNGTGACC	ERE	NR	IR3	MCF7	ERa	ChIP-Seq	Unpublished	Homer	ESR1	73	21	5108	0.978929	0.797372	0.952961	0.717865	1	1	0.0695535	0.133178	0.297042	0	0	0	0.139107
erg.motif	ERG(ETS)/VCaP-ERG-ChIP-Seq(GSE14097)/Homer	ACAGGAAGTG	ERG	ETS	canonical	VCaP	ERG	ChIP-Seq	GSE14097	Homer	ERG	1055	316	59142	0.516484	0.999071	0.892995	0.933723	1	1	0	0	0	0	0	0	0
erra.motif	Erra(NR)/HepG2-Erra-ChIP-Seq(GSE31477)/Homer	CAAAGGTCAG	ERRA	NR	canonical	HepG2	Erra	ChIP-Seq	GSE31477	Homer	ESRRA	885	281	54168	0.996818	0.912887	0.954111	0.906225	1	1	0.245182	1.48123	1.51034	0.608103	0.61963	0.153987	0.336377
esrrb.motif	Esrrb(NR)/mES-Esrrb-ChIP-Seq(GSE11431)/Homer	GTGACCTTGA	ESRRB	NR	canonical	mES	Esrrb	ChIP-Seq	GSE11431	Homer	ESRRB	202	70	13027	0.981985	0.866122	0.713986	0.939567	1	1	0	0	0	0	0	0	0
ets1.motif	ETS1(ETS)/Jurkat-ETS1-ChIP-Seq(GSE17954)/Homer	ACAGGAAGTG	ETS1	ETS	canonical	Jurkat	ETS1	ChIP-Seq	GSE17954	Homer	ETS1	730	220	42490	0.858388	0.961291	0.936336	0.90465	1	1	15.7973	200.913	243.889	86.5743	118.561	15.0632	16.5313
ets-ebox.motif	ETS:E-box(ETS,bHLH)/HPC7-Scl-ChIP-Seq(GSE22178)/Homer	AGGAAACAGCTG	ETS:E-BOX	ETS,bHLH	canonical	HPC7	Scl	ChIP-Seq	GSE22178	Homer		77	26	2603	2.1441e-05	1.67726	0.00546663	1.75548	0.000284737	0.0412482	NA	NA	NA	NA	NA	NA	NA
ets-runx.motif	ETS:RUNX(ETS,Runt)/Jurkat-RUNX1-ChIP-Seq(GSE17954)/Homer	ACAGGATGTGGT	ETS:RUNX	ETS,Runt	canonical	Jurkat	RUNX1	ChIP-Seq	GSE17954	Homer		39	33	3706	0.999893	0.584862	0.0101905	1.56327	1	0.0615134	NA	NA	NA	NA	NA	NA	NA
etv1.motif	ETV1(ETS)/GIST48-ETV1-ChIP-Seq(GSE22441)/Homer	AACCGGAAGT	ETV1	ETS	canonical	GIST48	ETV1	ChIP-Seq	GSE22441	Homer	ETV1	959	281	54690	0.719147	0.981599	0.968109	0.897449	1	1	0	0	0	0.0443565	0.416296	0	0
etv2.motif	Etv2(ETS)/ES-ER71-ChIP-Seq(GSE59402)/Homer(0.967)	NNAYTTCCTGHN	ETV2	ETS	canonical	ES	ER71	ChIP-Seq	GSE59402	Homer(0.967)	ETV2	674	207	37116	0.333773	1.01747	0.648732	0.975355	1	1	0	0	0	0	0	0	0
fli.motif	Fli1(ETS)/CD8-FLI-ChIP-Seq(GSE20898)/Homer	NRYTTCCGGH	FLI1	ETS	canonical	CD8	FLI	ChIP-Seq	GSE20898	Homer	FLI1	776	219	46853	0.98459	0.925834	0.999109	0.815622	1	1	129.21	160.972	152.049	76.5219	91.902	112.145	146.274
fosl2.motif	Fosl2(bZIP)/3T3L1-Fosl2-ChIP-Seq(GSE56872)/Homer	NATGASTCABNN	FOSL2	bZIP	canonical	3T3L1	Fosl2	ChIP-Seq	GSE56872	Homer	FOXL2	141	59	6744	0.0347425	1.17484	0.00126673	1.53604	0.209719	0.0123692	0	0	0	0	0	0	0
foxa1.lncap.motif	FOXA1(Forkhead)/LNCAP-FOXA1-ChIP-Seq(GSE27824)/Homer	AAAGTAAACA	FOXA1	Forkhead	canonical	LNCAP	FOXA1	ChIP-Seq	GSE27824	Homer		391	204	25796	0.999641	0.84601	5.4421e-06	1.38885	1	0.000164253	NA	NA	NA	NA	NA	NA	NA
foxa1.mcf7.motif	FOXA1(Forkhead)/MCF7-FOXA1-ChIP-Seq(GSE26831)/Homer	AAAGTAAACA	FOXA1	Forkhead	canonical	MCF7	FOXA1	ChIP-Seq	GSE26831	Homer	FOXA1	310	165	20979	0.999763	0.824483	5.10966e-05	1.38072	1	0.000942449	0	0.0116369	0	0	0	0	0
foxa2.motif	Foxa2(Forkhead)/Liver-Foxa2-ChIP-Seq(GSE25694)/Homer	CTTGTTTACATA	FOXA2	Forkhead	canonical	Liver	Foxa2	ChIP-Seq	GSE25694	Homer	FOXA2	248	124	16021	0.990547	0.864551	0.000695385	1.35808	1	0.00793428	0	0	0	0	0.0530554	0	0
fox-ebox.motif	Fox:Ebox(Forkhead,bHLH)/Panc1-Foxa2-ChIP-Seq(GSE47459)/Homer	NNNVCTGWGYAAACASN	FOX:EBOX	Forkhead,bHLH	canonical	Panc1	Foxa2	ChIP-Seq	GSE47459	Homer		402	168	22564	0.524535	0.997753	0.000534622	1.30631	1	0.00679774	NA	NA	NA	NA	NA	NA	NA
foxh1.motif	Foxh1(Forkhead)/hESC-FOXH1-ChIP-Seq(GSE29422)/Homer	NNTGTGGATTSS	FOXH1	Forkhead	canonical	hESC	FOXH1	ChIP-Seq	GSE29422	Homer	FOXH1	185	62	10428	0.545203	0.99347	0.395224	1.04043	1	0.933991	3.01545	0	0	0	0	6.03089	0
foxk2.motif	FOXK2(Forkhead)/U2OS-FOXK2-ChIP-Seq(E-MTAB-2204)/Homer	SCHTGTTTACAT	FOXK2	Forkhead	canonical	U2OS	FOXK2	ChIP-Seq	E-MTAB-2204	Homer	FOXK2	208	102	12232	0.770458	0.951449	0.000178844	1.46401	1	0.00269892	3.35493	2.68801	5.22314	4.27511	5.26094	5.36307	1.34679
foxl2.motif	FoxL2(Forkhead)/Ovary-FoxL2-ChIP-Seq(GSE60858)/Homer	WWTRTAAACAVG	FOXL2	Forkhead	canonical	Ovary	FoxL2	ChIP-Seq	GSE60858	Homer	FOXL2	266	145	16981	0.986961	0.875048	3.04319e-06	1.50017	1	0.000126292	0	0	0	0	0	0	0
foxm1.motif	FOXM1(Forkhead)/MCF7-FOXM1-ChIP-Seq(GSE72977)/Homer	TRTTTACTTW	FOXM1	Forkhead	canonical	MCF7	FOXM1	ChIP-Seq	GSE72977	Homer	FOXM1	353	166	22045	0.983168	0.894782	0.000355063	1.32129	1	0.00512525	1.79915	0.631648	1.702	13.6284	16.9963	2.99035	0.607955
foxo1.motif	Foxo1(Forkhead)/RAW-Foxo1-ChIP-Seq(Fan_et_al.)/Homer	CTGTTTAC	FOXO1	Forkhead	canonical	RAW	Foxo1	ChIP-Seq	Fan_et_al.	Homer	FOXO1	914	295	46634	0.00254692	1.10054	0.0442336	1.10827	0.0241594	0.203966	9.22486	34.6236	27.4504	14.705	21.4247	9.28391	9.16582
foxo3.motif	Foxo3(Forkhead)/U2OS-Foxo3-ChIP-Seq(E-MTAB-2701)/Homer	DGTAAACA	FOXO3	Forkhead	canonical	U2OS	Foxo3	ChIP-Seq	E-MTAB-2701	Homer	FOXO3	251	125	14276	0.606016	0.984395	4.47044e-06	1.53843	1	0.000148419	0	0.413414	0.570516	0.0626856	0.0118555	0	0
foxp1.motif	FOXP1(Forkhead)/H9-FOXP1-ChIP-Seq(GSE31006)/Homer	NYYTGTTTACHN	FOXP1	Forkhead	canonical	H9	FOXP1	ChIP-Seq	GSE31006	Homer	FOXP1	141	82	8629	0.865915	0.913636	1.20434e-05	1.6704	1	0.000333202	7.31945	77.4026	78.7764	14.0359	16.3625	10.9423	3.69659
fra1.motif	Fra1(bZIP)/BT549-Fra1-ChIP-Seq(GSE46166)/Homer	NNATGASTCATH	FRA1	bZIP	canonical	BT549	Fra1	ChIP-Seq	GSE46166	Homer	FOSL1	212	95	10760	0.080563	1.10577	4.19877e-05	1.55091	0.411491	0.000867399	0	0.0217518	0	0.0219571	0	0	0
fra2.motif	Fra2(bZIP)/Striatum-Fra2-ChIP-Seq(GSE43429)/Homer	GGATGACTCATC	FRA2	bZIP	canonical	Striatum	Fra2	ChIP-Seq	GSE43429	Homer		195	80	9352	0.0174884	1.1717	0.00039814	1.50192	0.120962	0.00534731	NA	NA	NA	NA	NA	NA	NA
fxr.motif	FXR(NR),IR1/Liver-FXR-ChIP-Seq(Chong_et_al.)/Homer	AGGTCANTGACCTN	FXR	NR	IR1	Liver	FXR	ChIP-Seq	Chong_et_al.	Homer	NR1H4	137	28	7609	0.472341	1.00857	0.995115	0.642127	1	1	0	0	0	0	0	0	0
gabp.motif	GABPA(ETS)/Jurkat-GABPa-ChIP-Seq(GSE17954)/Homer	AACCGGAAGT	GABPA	ETS	canonical	Jurkat	GABPa	ChIP-Seq	GSE17954	Homer	GABPA	604	178	37268	0.993089	0.905627	0.993971	0.833861	1	1	3.13781	5.82549	6.44028	8.12346	10.9309	5.1763	1.09931
gata2.motif	Gata2(Zf)/K562-GATA2-ChIP-Seq(GSE18829)/Homer	NCCTTATCTC	GATA2	Zf	canonical	K562	GATA2	ChIP-Seq	GSE18829	Homer	GATA2	201	67	11245	0.503398	1.00112	0.383294	1.04267	1	0.91781	1.23201	0	0	0	0	0	2.46403
gata3.dr4.motif	GATA3(Zf),DR4/iTreg-Gata3-ChIP-Seq(GSE20898)/Homer	AGATGKDGAGATAAG	GATA3	Zf	DR4	iTreg	Gata3	ChIP-Seq	GSE20898	Homer		23	6	1271	0.502726	1.01375	0.732699	0.824968	1	1	NA	NA	NA	NA	NA	NA	NA
gata3.dr8.motif	GATA3(Zf),DR8/iTreg-Gata3-ChIP-Seq(GSE20898)/Homer	AGATSTNDNNDSAGATAASN	GATA3	Zf	DR8	iTreg	Gata3	ChIP-Seq	GSE20898	Homer		23	6	1242	0.458663	1.03789	0.712616	0.844328	1	1	NA	NA	NA	NA	NA	NA	NA
gata3.ir3.motif	GATA(Zf),IR3/iTreg-Gata3-ChIP-Seq(GSE20898)/Homer	NNNNNBAGATAWYATCTVHN	GATA	Zf	IR3	iTreg	Gata3	ChIP-Seq	GSE20898	Homer		43	10	2127	0.225808	1.13503	0.772001	0.821568	0.797535	1	NA	NA	NA	NA	NA	NA	NA
gata3.ir4.motif	GATA(Zf),IR4/iTreg-Gata3-ChIP-Seq(GSE20898)/Homer	NAGATWNBNATCTNN	GATA	Zf	IR4	iTreg	Gata3	ChIP-Seq	GSE20898	Homer		19	11	1126	0.628975	0.944097	0.0627938	1.7162	1	0.260594	NA	NA	NA	NA	NA	NA	NA
gata3.motif	GATA3(Zf)/iTreg-Gata3-ChIP-Seq(GSE20898)/Homer	AGATAASR	GATA3	Zf	canonical	iTreg	Gata3	ChIP-Seq	GSE20898	Homer	GATA3	465	168	28353	0.970986	0.9168	0.330377	1.03698	1	0.80651	5.58955	0.795033	1.12038	0.35263	0.149601	6.62905	4.55005
gata4.motif	Gata4(Zf)/Heart-Gata4-ChIP-Seq(GSE35151)/Homer	NBWGATAAGR	GATA4	Zf	canonical	Heart	Gata4	ChIP-Seq	GSE35151	Homer	GATA4	303	113	17952	0.845755	0.944198	0.163378	1.10214	1	0.511713	0	0	0	0	0	0	0
gata6.motif	Gata6(Zf)/HUG1N-GATA6-ChIP-Seq(GSE51936)/Homer	YCTTATCTBN	GATA6	Zf	canonical	HUG1N	GATA6	ChIP-Seq	GSE51936	Homer	GATA6	279	102	16038	0.677884	0.973777	0.151609	1.11365	1	0.490486	0	0	0	0	0	0	0
gata.motif	Gata1(Zf)/K562-GATA1-ChIP-Seq(GSE18829)/Homer	CAGATAAGGN	GATA1	Zf	canonical	K562	GATA1	ChIP-Seq	GSE18829	Homer		178	55	10001	0.527374	0.996756	0.631221	0.961786	1	1	NA	NA	NA	NA	NA	NA	NA
gata-scl.motif	GATA:SCL(Zf,bHLH)/Ter119-SCL-ChIP-Seq(GSE18720)/Homer	CGGCTGCNGNNNNCAGATAA	GATA:SCL	Zf,bHLH	canonical	Ter119	SCL	ChIP-Seq	GSE18720	Homer		43	10	2205	0.30062	1.09407	0.807267	0.792363	0.963275	1	NA	NA	NA	NA	NA	NA	NA
gfi1b.motif	Gfi1b(Zf)/HPC7-Gfi1b-ChIP-Seq(GSE22178)/Homer	AAATCACTGC	GFI1B	Zf	canonical	HPC7	Gfi1b	ChIP-Seq	GSE22178	Homer	GFI1B	214	66	11929	0.481579	1.00483	0.621374	0.967639	1	1	69.6068	0	0	6.84504	3.91573	100.005	39.2087
gli.motif	GLI3(Zf)/Limb-GLI3-ChIP-Chip(GSE11077)/Homer	CGTGGGTGGTCC	GLI3	Zf	canonical	Limb	GLI3	ChIP-Chip	GSE11077	Homer	GLI3	33	13	2212	0.871154	0.832999	0.497557	1.0283	1	1	0	0	0	0	0	0	0
gre.motif	GRE(NR),IR3/A549-GR-ChIP-Seq(GSE32465)/Homer	NAGAACAGNCTGTTCT	GRE	NR	IR3	A549	GR	ChIP-Seq	GSE32465	Homer	NR3C1	47	14	2615	0.501762	1.00675	0.632394	0.936199	1	1	9.17449	23.8142	27.0149	18.899	23.4419	6.39287	11.9561
gre-raw.motif	GRE(NR),IR3/RAW264.7-GRE-ChIP-Seq(Unpublished)/Homer	VAGRACAKWCTGTYC	GRE	NR	IR3	RAW264.7	GRE	ChIP-Seq	Unpublished	Homer		75	24	4609	0.805948	0.909838	0.703289	0.910403	1	1	NA	NA	NA	NA	NA	NA	NA
grhl2.motif	GRHL2(CP2)/HBE-GRHL2-ChIP-Seq(GSE46194)/Homer	AAACYKGTTWDACMRGTTTB	GRHL2	CP2	canonical	HBE	GRHL2	ChIP-Seq	GSE46194	Homer	GRHL2	143	39	7127	0.0879782	1.12645	0.629046	0.956998	0.435952	1	0	0	0	0	0	0	0
gsc.motif	GSC(Homeobox)/FrogEmbryos-GSC-ChIP-Seq(DRA000576)/Homer	RGGATTAR	GSC	Homeobox	canonical	FrogEmbryos	GSC	ChIP-Seq	DRA000576	Homer	GSC	358	112	21210	0.865082	0.944196	0.812217	0.923098	1	1	0	0	0	0	0	0	0
heb.motif	HEB(bHLH)/mES-Heb-ChIP-Seq(GSE53233)/Homer	VCAGCTGBNN	HEB	bHLH	canonical	mES	Heb	ChIP-Seq	GSE53233	Homer		286	76	14491	0.0480943	1.10779	0.789068	0.916857	0.266122	1	NA	NA	NA	NA	NA	NA	NA
hif1a.motif	HIF-1a(bHLH)/MCF7-HIF1a-ChIP-Seq(GSE28352)/Homer	TACGTGCV	HIF-1A	bHLH	canonical	MCF7	HIF1a	ChIP-Seq	GSE28352	Homer	HIF1A	75	17	4970	0.93957	0.842685	0.991791	0.596793	1	1	1.99979	8.51839	8.28828	10.7042	10.5058	3.51708	0.482489
hif1b.motif	HIF-1b(HLH)/T47D-HIF1b-ChIP-Seq(GSE59937)/Homer	RTACGTGC	HIF-1B	HLH	canonical	T47D	HIF1b	ChIP-Seq	GSE59937	Homer	Hif1b	400	100	26684	0.999873	0.836483	0.999998	0.653252	1	1	NA	NA	NA	NA	NA	NA	NA
hif2a.motif	HIF2a(bHLH)/785_O-HIF2a-ChIP-Seq(GSE34871)/Homer	GCACGTACCC	HIF2A	bHLH	canonical	785_O	HIF2a	ChIP-Seq	GSE34871	Homer	EPAS1	118	29	7320	0.879272	0.901136	0.98499	0.691568	1	1	0.959866	0.0743438	0.0155886	0.0376426	0.00705819	0.966197	0.953535
hnf1.motif	Hnf1(Homeobox)/Liver-Foxa2-Chip-Seq(GSE25694)/Homer	GGTTAAACATTAAC	HNF1	Homeobox	canonical	Liver	Foxa2	Chip-Seq	GSE25694	Homer	HNF1A	28	13	2088	0.952247	0.747595	0.416659	1.08976	1	0.97416	0.0476389	0.452521	0.0267789	0.0117504	0.268559	0.0952777	0
hnf4.motif	HNF4a(NR),DR1/HepG2-HNF4a-ChIP-Seq(GSE25021)/Homer	CAGAGGNCAAAGTCCA	HNF4A	NR	DR1	HepG2	HNF4a	ChIP-Seq	GSE25021	Homer	HNF4A	165	57	9258	0.520106	0.998113	0.304762	1.07766	1	0.78435	0.732374	0	0	0	0	0	1.46475
hnf6.motif	HNF6(Homeobox)/Liver-Hnf6-ChIP-Seq(ERP000394)/Homer	NTATYGATCH	HNF6	Homeobox	canonical	Liver	Hnf6	ChIP-Seq	ERP000394	Homer	ONECUT1	110	41	7379	0.977309	0.832225	0.593209	0.971815	1	1	0	0	0	0	0	0	0
hoxa2.motif	HOXA2(Homeobox)/mES-Hoxa2-ChIP-Seq(Donaldson_et_al.)/Homer	GYCATCMATCAT	HOXA2	Homeobox	canonical	mES	Hoxa2	ChIP-Seq	Donaldson_et_al.	Homer	HOXA2	22	9	1287	0.610421	0.956628	0.318226	1.22497	1	0.794369	0	0	0	0	0	0	0
hoxa9.motif	HOXA9(Homeobox)/HSC-Hoxa9-ChIP-Seq(GSE33509)/Homer	GGCCATAAATCA	HOXA9	Homeobox	canonical	HSC	Hoxa9	ChIP-Seq	GSE33509	Homer	HOXA9	166	62	10433	0.940037	0.889188	0.396665	1.03993	1	0.933991	0	0	0	0	0	0	0
hoxb13.motif	HOXB13(Homeobox)/ProstateTumor-HOXB13-ChIP-Seq(GSE56288)/Homer	TTTTATKRGG	HOXB13	Homeobox	canonical	ProstateTumor	HOXB13	ChIP-Seq	GSE56288	Homer	HOXB13	295	124	19421	0.998148	0.847993	0.118137	1.11814	1	0.432533	0	0	0	0.541737	1.52827	0	0
hoxb4.motif	Hoxb4(Homeobox)/ES-Hoxb4-ChIP-Seq(GSE34014)/Homer	TGATTRATGGCY	HOXB4	Homeobox	canonical	ES	Hoxb4	ChIP-Seq	GSE34014	Homer	HOXB4	43	20	2778	0.845983	0.864765	0.178794	1.26148	1	0.549627	0	0.344527	0.215017	0	0.0311632	0	0
hoxc9.motif	Hoxc9(Homeobox)/Ainv15-Hoxc9-ChIP-Seq(GSE21812)/Homer	GGCCATAAATCA	HOXC9	Homeobox	canonical	Ainv15	Hoxc9	ChIP-Seq	GSE21812	Homer	HOXC9	124	49	7642	0.869324	0.907155	0.22874	1.12265	1	0.632847	0	0	0	0.152196	0	0	0
hoxd13.motif	HOXD13(Homeobox)/Chicken-Hoxd13-ChIP-Seq(GSE38910)/Homer	NCYAATAAAA	HOXD13	Homeobox	canonical	Chicken	Hoxd13	ChIP-Seq	GSE38910	Homer	HOXD13	287	134	18594	0.994979	0.861962	0.00516058	1.26366	1	0.0407931	0	0	0	0	0	0	0
hsf1.motif	HRE(HSF)/HepG2-HSF1-ChIP-Seq(GSE31477)/Homer	NNTTCTGGAANNTTCTAGAA	HRE	HSF	canonical	HepG2	HSF1	ChIP-Seq	GSE31477	Homer	HSF1	56	8	3264	0.636406	0.960195	0.998152	0.427231	1	1	8.93858	47.0397	37.2487	24.9885	20.6103	6.63647	11.2407
hsf.motif	HRE(HSF)/Striatum-HSF1-ChIP-Seq(GSE38000)/Homer	TTCTAGAABNTTCTA	HRE	HSF	canonical	Striatum	HSF1	ChIP-Seq	GSE38000	Homer		89	19	4378	0.120348	1.14155	0.909493	0.75802	0.53274	1	NA	NA	NA	NA	NA	NA	NA
irf1.motif	IRF1(IRF)/PBMC-IRF1-ChIP-Seq(GSE43036)/Homer	GAAAGTGAAAGT	IRF1	IRF	canonical	PBMC	IRF1	ChIP-Seq	GSE43036	Homer	IRF1	121	40	7114	0.717238	0.951725	0.562887	0.98351	1	1	35.7293	86.2443	90.4215	20.8006	27.0406	37.2517	34.2068
irf2.motif	IRF2(IRF)/Erythroblas-IRF2-ChIP-Seq(GSE36985)/Homer	GAAASYGAAASY	IRF2	IRF	canonical	Erythroblas	IRF2	ChIP-Seq	GSE36985	Homer	IRF2	111	34	5893	0.297644	1.05608	0.501473	1.00938	0.963275	1	34.5919	84.853	89.3325	47.7509	52.9122	25.5689	43.6149
irf4.motif	IRF4(IRF)/GM12878-IRF4-ChIP-Seq(GSE32465)/Homer	ACTGAAACCA	IRF4	IRF	canonical	GM12878	IRF4	ChIP-Seq	GSE32465	Homer	IRF4	296	87	13384	0.000175787	1.24473	0.126733	1.1384	0.00216152	0.457342	29.8966	27.7372	24.2963	5.00534	6.37217	45.5514	14.2417
isl1.motif	Isl1(Homeobox)/Neuron-Isl1-ChIP-Seq(GSE31456)/Homer	CTAATKGV	ISL1	Homeobox	canonical	Neuron	Isl1	ChIP-Seq	GSE31456	Homer	ISL1	713	204	39828	0.476861	1.0027	0.948494	0.894854	1	1	0	0	0	0.905054	0	0	0
isre.motif	ISRE(IRF)/ThioMac-LPS-Expression(GSE23622)/Homer	AGTTTCAGTTTC	ISRE	IRF	canonical	ThioMac	LPS	Expression	GSE23622	Homer		47	18	3538	0.986057	0.740448	0.720475	0.889392	1	1	NA	NA	NA	NA	NA	NA	NA
jun-ap1.motif	Jun-AP1(bZIP)/K562-cJun-ChIP-Seq(GSE31477)/Homer	GATGACTCATCN	JUN-AP1	bZIP	canonical	K562	cJun	ChIP-Seq	GSE31477	Homer	JUN	105	44	4885	0.0337419	1.20851	0.00287224	1.58167	0.20745	0.0244509	6.02669	0.873496	1.11528	1.15474	1.96898	4.36657	7.6868
jun-cre.motif	c-Jun-CRE(bZIP)/K562-cJun-ChIP-Seq(GSE31477)/Homer	ATGACGTCATCC	C-JUN-CRE	bZIP	canonical	K562	cJun	ChIP-Seq	GSE31477	Homer		138	44	6131	0.00443423	1.26698	0.079634	1.25765	0.0359934	0.314744	NA	NA	NA	NA	NA	NA	NA
jund.motif	JunD(bZIP)/K562-JunD-ChIP-Seq/Homer	ATGACGTCATCN	JUND	bZIP	canonical	K562	JunD	ChIP-Seq	NA	Homer	JUND	55	21	2300	0.0206908	1.34778	0.0273231	1.60312	0.14019	0.139558	2.09852	1.87588	1.86078	1.36669	1.33867	2.36152	1.83553
klf10.motif	KLF10(Zf)/HEK293-KLF10.GFP-ChIP-Seq(GSE58341)/Homer	GGGGGTGTGTCC	KLF10	Zf	canonical	HEK293	KLF10.GFP	ChIP-Seq	GSE58341	Homer	KLF10	358	96	22409	0.985545	0.892669	0.998717	0.747624	1	1	20.5187	10.402	7.62093	26.4178	32.746	22.2356	18.8018
klf14.motif	KLF14(Zf)/HEK293-KLF14.GFP-ChIP-Seq(GSE58341)/Homer	RGKGGGCGKGGC	KLF14	Zf	canonical	HEK293	KLF14.GFP	ChIP-Seq	GSE58341	Homer	KLF14	997	269	77693	1	0.712292	1	0.601099	1	1	0	0	0	0	0	0	0
klf3.motif	KLF3(Zf)/MEF-Klf3-ChIP-Seq(GSE44748)/Homer	NRGCCCCRCCCHBNN	KLF3	Zf	canonical	MEF	Klf3	ChIP-Seq	GSE44748	Homer	KLF3	284	73	23506	1	0.671823	1	0.540854	1	1	2.70271	11.2567	12.5981	0.44389	0.0960962	1.08808	4.31734
klf4.motif	Klf4(Zf)/mES-Klf4-ChIP-Seq(GSE11431)/Homer	GCCACACCCA	KLF4	Zf	canonical	mES	Klf4	ChIP-Seq	GSE11431	Homer	KLF4	199	50	13746	0.999092	0.807658	0.99978	0.634444	1	1	4.08056	0.234138	0.848118	4.67504	4.30101	5.58368	2.57743
klf5.motif	KLF5(Zf)/LoVo-KLF5-ChIP-Seq(GSE49402)/Homer	DGGGYGKGGC	KLF5	Zf	canonical	LoVo	KLF5	ChIP-Seq	GSE49402	Homer	KLF5	681	166	53918	1	0.701683	1	0.534843	1	1	0	0	0	0	0	0	0
klf9.motif	Klf9(Zf)/GBM-Klf9-ChIP-Seq(GSE62211)/Homer	GCCACRCCCACY	KLF9	Zf	canonical	GBM	Klf9	ChIP-Seq	GSE62211	Homer	KLF9	209	50	16663	1	0.698092	1	0.522781	1	1	0	0.0855249	0.676254	0.290108	0.444907	0	0
lhx1.motif	Lhx1(Homeobox)/EmbryoCarcinoma-Lhx1-ChIP-Seq(GSE70957)/Homer	NNYTAATTAR	LHX1	Homeobox	canonical	EmbryoCarcinoma	Lhx1	ChIP-Seq	GSE70957	Homer	LHX1	326	121	19538	0.897801	0.933174	0.199715	1.08422	1	0.586834	0	0	0	0	0	0	0
lhx2.motif	Lhx2(Homeobox)/HFSC-Lhx2-ChIP-Seq(GSE48068)/Homer	TAATTAGN	LHX2	Homeobox	canonical	HFSC	Lhx2	ChIP-Seq	GSE48068	Homer	LHX2	303	116	18371	0.924129	0.922234	0.152148	1.10564	1	0.490486	0	0	0	0	0	0	0
lhx3.motif	Lhx3(Homeobox)/Neuron-Lhx3-ChIP-Seq(GSE31456)/Homer	ADBTAATTAR	LHX3	Homeobox	canonical	Neuron	Lhx3	ChIP-Seq	GSE31456	Homer	LHX3	523	197	31415	0.950844	0.930912	0.103322	1.09821	1	0.385426	0	0	0	0	0	0	0
limb.motif	Unknown(Homeobox)/Limb-p300-ChIP-Seq/Homer	GGCAATTAAA	UNKNOWN	Homeobox	canonical	Limb	p300	ChIP-Seq	NA	Homer		166	62	10514	0.951518	0.882215	0.420117	1.03185	1	0.975376	NA	NA	NA	NA	NA	NA	NA
lrh1.motif	Nr5a2(NR)/Pancreas-LRH1-ChIP-Seq(GSE34295)/Homer	BTCAAGGTCA	NR5A2	NR	canonical	Pancreas	LRH1	ChIP-Seq	GSE34295	Homer	NR5A2	243	76	14824	0.917285	0.91652	0.843415	0.896104	1	1	0	0	0	0	0	0	0
lxre.motif	LXRE(NR),DR4/RAW-LXRb.biotin-ChIP-Seq(GSE21512)/Homer	GGGTTACTANAGGTCA	LXRE	NR	DR4	RAW	LXRb.biotin	ChIP-Seq	GSE21512	Homer	NR1H2	16	5	956	0.636503	0.936274	0.637653	0.914484	1	1	10.2523	26.1592	26.1198	13.8317	15.2847	8.62091	11.8838
mafa.motif	MafA(bZIP)/Islet-MafA-ChIP-Seq(GSE30298)/Homer	TGCTGACTCA	MAFA	bZIP	canonical	Islet	MafA	ChIP-Seq	GSE30298	Homer	MAFA	361	117	17558	0.00427262	1.15524	0.0555704	1.16742	0.0359934	0.236531	0	0	0	0	0	0	0
mafF.motif	MafF(bZIP)/HepG2-MafF-ChIP-Seq(GSE31477)/Homer	HWWGTCAGCAWWTTT	MAFF	bZIP	canonical	HepG2	MafF	ChIP-Seq	GSE31477	Homer	MAFF	84	19	3955	0.063842	1.19379	0.804813	0.839545	0.341863	1	1.58177	0	0	0.383382	0.307256	3.16354	0
mafk.motif	MafK(bZIP)/C2C12-MafK-ChIP-Seq(GSE36030)/Homer	GCTGASTCAGCA	MAFK	bZIP	canonical	C2C12	MafK	ChIP-Seq	GSE36030	Homer	MAFK	110	32	4567	0.00140337	1.35796	0.145256	1.22756	0.01456	0.490486	2.63383	12.8254	10.0668	3.57996	6.8923	5.11145	0.156218
max.motif	Max(bHLH)/K562-Max-ChIP-Seq(GSE31477)/Homer	ACCACGTGGTCN	MAX	bHLH	canonical	K562	Max	ChIP-Seq	GSE31477	Homer	MAX	263	71	15330	0.75171	0.96006	0.970237	0.808921	1	1	33.4157	33.3541	48.676	31.6632	28.1094	31.6335	35.198
maz.motif	Maz(Zf)/HepG2-Maz-ChIP-Seq(GSE31477)/Homer	GGGGGGGG	MAZ	Zf	canonical	HepG2	Maz	ChIP-Seq	GSE31477	Homer	MAZ	748	209	58693	1	0.707968	1	0.619196	1	1	2.21663	7.68894	7.376	8.60754	9.30641	4.01966	0.413603
mef2a.motif	Mef2a(MADS)/HL1-Mef2a.biotin-ChIP-Seq(GSE21529)/Homer	CCAAAAATAG	MEF2A	MADS	canonical	HL1	Mef2a.biotin	ChIP-Seq	GSE21529	Homer	MEF2A	149	71	8393	0.539377	0.994168	0.00106389	1.48496	1	0.0110379	1.65871	2.84463	2.84043	2.18318	2.36619	3.1589	0.158529
mef2b.motif	Mef2b(MADS)/HEK293-Mef2b.V5-ChIP-Seq(GSE67450)/Homer	GCTATTTTTGGM	MEF2B	MADS	canonical	HEK293	Mef2b.V5	ChIP-Seq	GSE67450	Homer	MEF2B	279	129	16711	0.87824	0.933784	0.000609217	1.35452	1	0.00722357	8.00349	3.41639	2.18579	238.894	223.731	10.8441	5.16285
mef2c.motif	Mef2c(MADS)/GM12878-Mef2c-ChIP-Seq(GSE32465)/Homer	DCYAAAAATAGM	MEF2C	MADS	canonical	GM12878	Mef2c	ChIP-Seq	GSE32465	Homer	MEF2C	151	81	9238	0.872826	0.913929	0.000178005	1.53988	1	0.00269892	30.1222	122.356	124.8	109.63	111.152	30.3586	29.8858
mef2d.motif	Mef2d(MADS)/Retina-Mef2d-ChIP-Seq(GSE61391)/Homer	GCTATTTTTAGC	MEF2D	MADS	canonical	Retina	Mef2d	ChIP-Seq	GSE61391	Homer	MEF2D	76	41	4141	0.420122	1.02845	0.000735181	1.74028	1	0.00793428	5.56583	13.3924	10.5412	6.62287	4.41697	7.64567	3.48598
meis1.motif	Meis1(Homeobox)/MastCells-Meis1-ChIP-Seq(GSE48085)/Homer	VGCTGWCAVB	MEIS1	Homeobox	canonical	MastCells	Meis1	ChIP-Seq	GSE48085	Homer	MEIS1	845	285	43036	0.00304541	1.1025	0.0077449	1.16093	0.0280855	0.0535689	3.67839	0.454706	0.222011	0.00738927	0.00677552	2.45395	4.90282
mitf.motif	MITF(bHLH)/MastCells-MITF-ChIP-Seq(GSE48085)/Homer	RTCATGTGAC	MITF	bHLH	canonical	MastCells	MITF	ChIP-Seq	GSE48085	Homer	MITF	368	144	21927	0.890826	0.938716	0.0540089	1.15049	1	0.236531	0	0.0655354	0.643462	0	0	0	0
myba.motif	AMYB(HTH)/Testes-AMYB-ChIP-Seq(GSE44588)/Homer	TGGCAGTTGG	AMYB	HTH	canonical	Testes	AMYB	ChIP-Seq	GSE44588	Homer	MYBL1	681	226	36952	0.206475	1.033	0.161511	1.07082	0.770221	0.510683	0	0.0139907	0.133449	13.3326	16.2665	0	0
myb.motif	MYB(HTH)/ERMYB-Myb-ChIPSeq(GSE22095)/Homer	GGCVGTTR	MYB	HTH	canonical	ERMYB	Myb	ChIPSeq	GSE22095	Homer	MYB	758	240	43526	0.761575	0.974728	0.721522	0.96414	1	1	19.832	1.4006	1.75958	1.26605	2.22713	16.5732	23.0909
myf5.motif	Myf5(bHLH)/GM-Myf5-ChIP-Seq(GSE24852)/Homer	BAACAGCTGT	MYF5	bHLH	canonical	GM	Myf5	ChIP-Seq	GSE24852	Homer	MYF5	490	132	18567	1.15901e-16	1.49332	0.00820925	1.24642	3.84793e-15	0.0545094	0	0.0209186	0	0	0	0	0
myod.motif	MyoD(bHLH)/Myotube-MyoD-ChIP-Seq(GSE21614)/Homer	AGCAGCTGCTGC	MYOD	bHLH	canonical	Myotube	MyoD	ChIP-Seq	GSE21614	Homer	MYOD1	489	127	20791	2.05445e-09	1.32644	0.23799	1.06925	3.78932e-08	0.652998	0	0	0.0450002	0	0.323482	0	0
myog.motif	MyoG(bHLH)/C2C12-MyoG-ChIP-Seq(GSE36024)/Homer	AACAGCTG	MYOG	bHLH	canonical	C2C12	MyoG	ChIP-Seq	GSE36024	Homer	MYOG	736	187	28112	2.61844e-23	1.48223	0.0223219	1.1657	1.73864e-21	0.117633	0	0	0	0	0	0	0
nanog.motif	Nanog(Homeobox)/mES-Nanog-ChIP-Seq(GSE11724)/Homer	GGCCATTAAC	NANOG	Homeobox	canonical	mES	Nanog	ChIP-Seq	GSE11724	Homer	NANOG	1619	629	103211	1	0.87465	0.0554341	1.06778	1	0.236531	0.418276	0.571241	0.43017	0.409539	0.404687	0.836552	0
neurod1.motif	NeuroD1(bHLH)/Islet-NeuroD1-ChIP-Seq(GSE30298)/Homer	GCCATCTGTT	NEUROD1	bHLH	canonical	Islet	NeuroD1	ChIP-Seq	GSE30298	Homer	NEUROD1	524	134	21413	2.201e-12	1.38174	0.15678	1.09572	5.2195e-11	0.500488	0	0	0	0	0	0	0
nf1-fox.motif	NF1:FOXA1(CTF,Forkhead)/LNCAP-FOXA1-ChIP-Seq(GSE27824)/Homer	NNTGTTTATTTTGGCA	NF1:FOXA1	CTF,Forkhead	canonical	LNCAP	FOXA1	ChIP-Seq	GSE27824	Homer		24	7	816	0.0135867	1.66701	0.190059	1.50508	0.0980608	0.573632	NA	NA	NA	NA	NA	NA	NA
nf1.motif	NF1(CTF)/LNCAP-NF1-ChIP-Seq(Unpublished)/Homer	CTTGGCACNGTGCCAA	NF1	CTF	canonical	LNCAP	NF1	ChIP-Seq	Unpublished	Homer	NFIB	217	26	8102	8.7765e-09	1.51486	0.999564	0.559633	1.53358e-07	1	0	0.630319	0.0765465	0.0132783	0.00292497	0	0
nfat-ap1.motif	NFAT:AP1(RHD,bZIP)/Jurkat-NFATC1-ChIP-Seq(Jolma_et_al.)/Homer	GAATGGAAAAAATGAGTCAT	NFAT:AP1	RHD,bZIP	canonical	Jurkat	NFATC1	ChIP-Seq	Jolma_et_al.	Homer		64	17	3227	0.214587	1.11307	0.664048	0.921123	0.785445	1	NA	NA	NA	NA	NA	NA	NA
nfatc1.motif	NFAT(RHD)/Jurkat-NFATC1-ChIP-Seq(Jolma_et_al.)/Homer	ATTTTCCATT	NFAT	RHD	canonical	Jurkat	NFATC1	ChIP-Seq	Jolma_et_al.	Homer	NFATC1	351	92	17767	0.0310429	1.10896	0.842152	0.905097	0.198665	1	7.76332	25.0571	22.5757	10.3711	13.6951	5.98859	9.53805
nfe2.motif	NF-E2(bZIP)/K562-NFE2-ChIP-Seq(GSE31477)/Homer	GATGACTCAGCA	NF-E2	bZIP	canonical	K562	NFE2	ChIP-Seq	GSE31477	Homer	NFE2	33	13	1221	0.014287	1.5281	0.0260812	1.87221	0.100921	0.135296	14.9473	0	0	0	0.971558	29.1602	0.73429
nfkb.motif	NFkB-p65-Rel(RHD)/ThioMac-LPS-Expression(GSE23622)/Homer	GGAAATTCCC	NFKB-P65-REL	RHD	canonical	ThioMac	LPS	Expression	GSE23622	Homer	RELA	29	24	1733	0.662545	0.936128	9.86637e-05	2.44369	1	0.00172402	21.4793	64.4704	84.6558	50.2081	46.4391	17.9194	25.0391
nfy.motif	NFY(CCAAT)/Promoter/Homer	AGCCAATCGG	NFY	CCAAT	canonical	NA	NA	Promoter Enrichment	NA	Homer	NFYA	224	92	17986	1	0.693038	0.869822	0.893986	1	1	3.84776	7.12946	7.71314	7.16812	4.35278	0.743573	6.95195
nkx2.1.motif	Nkx2.1(Homeobox)/LungAC-Nkx2.1-ChIP-Seq(GSE43252)/Homer	RSCACTYRAG	NKX2.1	Homeobox	canonical	LungAC	Nkx2.1	ChIP-Seq	GSE43252	Homer	NKX2-1	1282	382	74605	0.920971	0.961275	0.98711	0.893978	1	1	0	0	0.0318233	0	0	0	0
nkx2.2.motif	Nkx2.2(Homeobox)/NPC-Nkx2.2-ChIP-Seq(GSE61673)/Homer	BTBRAGTGSN	NKX2.2	Homeobox	canonical	NPC	Nkx2.2	ChIP-Seq	GSE61673	Homer	NKX2-2	819	247	47140	0.790398	0.972353	0.92209	0.915555	1	1	0	0	0	0	0	0	0
nkx2.5.motif	Nkx2.5(Homeobox)/HL1-Nkx2.5.biotin-ChIP-Seq(GSE21529)/Homer	AASCACTCAA	NKX2.5	Homeobox	canonical	HL1	Nkx2.5.biotin	ChIP-Seq	GSE21529	Homer	NKX2-5	942	270	54096	0.78627	0.974603	0.989769	0.871455	1	1	0	0	0	0	0	0	0
nkx3.1.motif	Nkx3.1(Homeobox)/LNCaP-Nkx3.1-ChIP-Seq(GSE28264)/Homer	AAGCACTTAA	NKX3.1	Homeobox	canonical	LNCaP	Nkx3.1	ChIP-Seq	GSE28264	Homer	NKX3-1	1001	355	59284	0.965626	0.944192	0.195626	1.04837	1	0.585114	0	0	0	0	0	0	0
nkx6.1.motif	Nkx6.1(Homeobox)/Islet-Nkx6.1-ChIP-Seq(GSE40975)/Homer	GKTAATGR	NKX6.1	Homeobox	canonical	Islet	Nkx6.1	ChIP-Seq	GSE40975	Homer	NKX6-1	862	303	51482	0.974061	0.936171	0.312253	1.03006	1	0.79136	0	0	0	0	0	0	0
nmyc.motif	n-Myc(bHLH)/mES-nMyc-ChIP-Seq(GSE11431)/Homer	GNCCACGTGG	N-MYC	bHLH	canonical	mES	nMyc	ChIP-Seq	GSE11431	Homer	MYCN	258	70	16253	0.975424	0.886979	0.994376	0.751849	1	1	0	0.0136048	0	0	0	0	0
npas2.motif	NPAS2(bHLH)/Liver-NPAS2-ChIP-Seq(GSE39860)/Homer	KCCACGTGAC	NPAS2	bHLH	canonical	Liver	NPAS2	ChIP-Seq	GSE39860	Homer	NPAS2	480	121	25038	0.0615982	1.07547	0.973796	0.844094	0.335256	1	0	0	0.0403703	0	0	0	0
npas.motif	NPAS(bHLH)/Liver-NPAS-ChIP-Seq(GSE39860)/Homer	NVCACGTG	NPAS	bHLH	canonical	Liver	NPAS	ChIP-Seq	GSE39860	Homer	Npas2	640	192	37184	0.831213	0.963112	0.928723	0.902225	1	1	0	0	0.0403703	0	0	0	0
nr5a2.motif	Nr5a2(NR)/mES-Nr5a2-ChIP-Seq(GSE19019)/Homer	TTCAAGGTCA	NR5A2	NR	canonical	mES	Nr5a2	ChIP-Seq	GSE19019	Homer	NR5A2	177	58	10957	0.918215	0.903005	0.738637	0.925493	1	1	0	0	0	0	0	0	0
nrf1.motif	NRF1(NRF)/MCF7-NRF1-ChIP-Seq(Unpublished)/Homer	CTGCGCATGCGC	NRF1	NRF	canonical	MCF7	NRF1	ChIP-Seq	Unpublished	Homer	NRF1	30	7	5352	1	0.309896	1	0.227634	1	1	1.95264	13.0031	12.5576	15.8975	15.8075	3.19122	0.714062
nrf2.motif	Nrf2(bZIP)/Lymphoblast-Nrf2-ChIP-Seq(GSE37589)/Homer	HTGCTGAGTCAT	NRF2	bZIP	canonical	Lymphoblast	Nrf2	ChIP-Seq	GSE37589	Homer	NFE2L2	23	9	1045	0.182451	1.23797	0.149431	1.51114	0.712634	0.490486	29.0881	32.4258	32.5973	28.3101	26.4235	36.5169	21.6593
nur77.motif	Nur77(NR)/K562-NR4A1-ChIP-Seq(GSE31363)/Homer	TGACCTTTNCNT	NUR77	NR	canonical	K562	NR4A1	ChIP-Seq	GSE31363	Homer	NR4A1	54	15	3088	0.579856	0.979013	0.769062	0.848959	1	1	0.0927349	17.2357	12.7314	0.679483	0.93987	0.18547	0
oct2.motif	Oct2(POU,Homeobox)/Bcell-Oct2-ChIP-Seq(GSE21512)/Homer	ATATGCAAAT	2017-10-02	POU,Homeobox	canonical	Bcell	2017-10-02	ChIP-Seq	GSE21512	Homer	POU2F2	110	54	7490	0.984973	0.819692	0.0546361	1.26355	1	0.236531	1.67558	26.8223	23.8043	9.41621	12.9983	0.491196	2.85997
oct4.motif	Oct4(POU,Homeobox)/mES-Oct4-ChIP-Seq(GSE11431)/Homer	ATTTGCATAA	2017-10-04	POU,Homeobox	canonical	mES	2017-10-04	ChIP-Seq	GSE11431	Homer	POU5F1	173	84	11172	0.975155	0.864959	0.0087805	1.31851	1	0.0571593	0	0	0	0.0449692	0.0247647	0	0
oct4-sox17.motif	Oct4:Sox17(POU,Homeobox,HMG)/F9-Sox17-ChIP-Seq(GSE44553)/Homer	CCATTGTATGCAAAT	OCT4:SOX17	POU,Homeobox,HMG	canonical	F9	Sox17	ChIP-Seq	GSE44553	Homer		37	15	2195	0.660076	0.943097	0.279149	1.1969	1	0.735535	NA	NA	NA	NA	NA	NA	NA
oct4-sox2.motif	OCT4-SOX2-TCF-NANOG(POU,Homeobox,HMG)/mES-Oct4-ChIP-Seq(GSE11431)/Homer	ATTTGCATAACAATG	OCT4-SOX2-TCF-NANOG	POU,Homeobox,HMG	canonical	mES	2017-10-04	ChIP-Seq	GSE11431	Homer		53	16	3136	0.675153	0.945594	0.70826	0.891934	1	1	NA	NA	NA	NA	NA	NA	NA
oct6.motif	Oct6(POU,Homeobox)/NPC-Pou3f1-ChIP-Seq(GSE35496)/Homer	WATGCAAATGAG	2017-10-06	POU,Homeobox	canonical	NPC	Pou3f1	ChIP-Seq	GSE35496	Homer	POU3F1	145	62	9712	0.988375	0.833463	0.20783	1.11774	1	0.591045	0	0	0	0	0	0	0
oct.ir1.motif	OCT:OCT(POU,Homeobox,IR1)/NPC-Brn2-ChIP-Seq(GSE35496)/Homer	ATGAATWATTCATGA	OCT:OCT	POU,Homeobox,IR1	canonical	NPC	Brn2	ChIP-Seq	GSE35496	Homer		2	0	198	0.870141	0.561284	1	0	1	1	NA	NA	NA	NA	NA	NA	NA
oct.ir.motif	OCT:OCT(POU,Homeobox)/NPC-Brn1-ChIP-Seq(GSE35496)/Homer	ATGAATATTCATGAG	OCT:OCT	POU,Homeobox	canonical	NPC	Brn1	ChIP-Seq	GSE35496	Homer		3	0	157	0.533044	1.07154	1	0	1	1	NA	NA	NA	NA	NA	NA	NA
olig2.motif	Olig2(bHLH)/Neuron-Olig2-ChIP-Seq(GSE30882)/Homer	RCCATMTGTT	OLIG2	bHLH	canonical	Neuron	Olig2	ChIP-Seq	GSE30882	Homer	OLIG2	1056	319	48856	5.55759e-10	1.21742	0.0101248	1.14455	1.08536e-08	0.0615134	0	0	0	0	0	0	0
otx2.motif	Otx2(Homeobox)/EpiLC-Otx2-ChIP-Seq(GSE56098)/Homer	NYTAATCCYB	OTX2	Homeobox	canonical	EpiLC	Otx2	ChIP-Seq	GSE56098	Homer	OTX2	254	76	14283	0.534396	0.995905	0.749623	0.930314	1	1	0	0	0	0	0	0	0
p50.motif	NFkB-p50,p52(RHD)/Monocyte-p50-ChIP-Chip(Schreiber_et_al.)/Homer	GGGGGAATCCCC	NFKB-P50,P52	RHD	canonical	Monocyte	p50	ChIP-Chip	Schreiber_et_al.	Homer	NFKB1	48	20	3149	0.88182	0.851373	0.34887	1.11184	1	0.845437	6.83902	37.8301	34.0619	29.1853	27.6935	7.16597	6.51207
p53.motif	p53(p53)/Saos-p53-ChIP-Seq(GSE15780)/Homer	AACATGCCCAGACATGCCCN	P53	p53	canonical	Saos	p53	ChIP-Seq	GSE15780	Homer	TP53	44	11	1616	0.00480697	1.53982	0.322249	1.19216	0.037998	0.798408	NA	NA	NA	NA	NA	NA	NA
p53-myc.motif	p53(p53)/mES-cMyc-ChIP-Seq(GSE11431)/Homer	ACATGCCCGGGCAT	P53	p53	canonical	mES	cMyc	ChIP-Seq	GSE11431	Homer		9	3	318	0.119419	1.60217	0.274006	1.65659	0.53274	0.72776	NA	NA	NA	NA	NA	NA	NA
p63.motif	p63(p53)/Keratinocyte-p63-ChIP-Seq(GSE17611)/Homer	NNNGCATGTCCNGACATGCC	P63	p53	canonical	Keratinocyte	p63	ChIP-Seq	GSE17611	Homer	TP63	147	44	7025	0.0311162	1.17588	0.291836	1.09642	0.198665	0.762911	NA	NA	NA	NA	NA	NA	NA
p65.motif	NFkB-p65(RHD)/GM12787-p65-ChIP-Seq(GSE19485)/Homer	AGGGGATTTCCC	NFKB-P65	RHD	canonical	GM12787	p65	ChIP-Seq	GSE19485	Homer	RELA	193	87	11672	0.867728	0.924704	0.00954809	1.30702	1	0.0598107	21.4793	64.4704	84.6558	50.2081	46.4391	17.9194	25.0391
pax3-fkhr.motif	PAX3:FKHR-fusion(Paired,Homeobox)/Rh4-PAX3:FKHR-ChIP-Seq(GSE19063)/Homer	ACCGTGACTAATTNN	PAX3:FKHR-FUSION	Paired,Homeobox	canonical	Rh4	PAX3:FKHR	ChIP-Seq	GSE19063	Homer		54	23	3281	0.744903	0.92043	0.189969	1.22807	1	0.573632	NA	NA	NA	NA	NA	NA	NA
pax5.motif	PAX5(Paired,Homeobox)/GM12878-PAX5-ChIP-Seq(GSE32465)/Homer	GCAGCCAAGCGTGACC	PAX5	Paired,Homeobox	canonical	GM12878	PAX5	ChIP-Seq	GSE32465	Homer	PAX5	142	38	9020	0.94241	0.879645	0.979412	0.735572	1	1	0	52.586	58.2332	15.6168	19.3902	0	0
pax5-short.motif	PAX5(Paired,Homeobox),condensed/GM12878-PAX5-ChIP-Seq(GSE32465)/Homer	GTCACGCTCNCTGA	PAX5	Paired,Homeobox	condensed	GM12878	PAX5	ChIP-Seq	GSE32465	Homer		32	7	2319	0.944649	0.769589	0.97803	0.526527	1	1	NA	NA	NA	NA	NA	NA	NA
pax6.motif	PAX6(Paired,Homeobox)/Forebrain-Pax6-ChIP-Seq(GSE66961)/Homer	NGTGTTCAVTSAAGCGKAAA	PAX6	Paired,Homeobox	canonical	Forebrain	Pax6	ChIP-Seq	GSE66961	Homer	PAX6	38	10	2458	0.834632	0.863691	0.893703	0.710441	1	1	0	0	0	0	0	0	0
pax7-longest.motif	Pax7(Paired,Homeobox),longest/Myoblast-Pax7-ChIP-Seq(GSE25064)/Homer	NTAATTDGCYAATTANNWWD	PAX7	Paired,Homeobox	longest	Myoblast	Pax7	ChIP-Seq	GSE25064	Homer		3	0	358	0.95475	0.464806	1	0	1	1	NA	NA	NA	NA	NA	NA	NA
pax7-long.motif	Pax7(Paired,Homeobox),long/Myoblast-Pax7-ChIP-Seq(GSE25064)/Homer	TAATCHGATTAC	PAX7	Paired,Homeobox	long	Myoblast	Pax7	ChIP-Seq	GSE25064	Homer		8	3	271	0.115168	1.67325	0.203249	1.94715	0.523777	0.591045	NA	NA	NA	NA	NA	NA	NA
pax7.motif	Pax7(Paired,Homeobox)/Myoblast-Pax7-ChIP-Seq(GSE25064)/Homer	TAATCAATTA	PAX7	Paired,Homeobox	canonical	Myoblast	Pax7	ChIP-Seq	GSE25064	Homer	PAX7	16	8	1070	0.794327	0.83499	0.271838	1.31033	1	0.72776	0	0	0	0	0	0	0
pax8.motif	Pax8(Paired,Homeobox)/Thyroid-Pax8-ChIP-Seq(GSE26938)/Homer	GTCATGCHTGRCTGS	PAX8	Paired,Homeobox	canonical	Thyroid	Pax8	ChIP-Seq	GSE26938	Homer	PAX8	137	28	7353	0.319035	1.04441	0.991199	0.664598	0.999243	1	0	0	0	0.10909	0	0	0
pbx1.motif	PBX1(Homeobox)/MCF7-PBX1-ChIP-Seq(GSE28007)/Homer	GSCTGTCACTCA	PBX1	Homeobox	canonical	MCF7	PBX1	ChIP-Seq	GSE28007	Homer	PBX1	48	19	1975	0.0226483	1.37034	0.02194	1.68996	0.150385	0.117485	0.485913	0.465247	0.717657	0.373685	0.117412	0.701673	0.270153
pbx3.motif	Pbx3(Homeobox)/GM12878-PBX3-ChIP-Seq(GSE32465)/Homer	CCTGTCAATCAN	PBX3	Homeobox	canonical	GM12878	PBX3	ChIP-Seq	GSE32465	Homer	PBX3	130	47	5497	0.0010978	1.33279	0.00544869	1.50068	0.0121489	0.0412482	0	0.951228	0.725994	0.177159	0.540294	0	0
pdx1.motif	Pdx1(Homeobox)/Islet-Pdx1-ChIP-Seq(SRA008281)/Homer	TCATCAATCA	PDX1	Homeobox	canonical	Islet	Pdx1	ChIP-Seq	SRA008281	Homer	PDX1	261	100	14852	0.610805	0.983904	0.0586321	1.17961	1	0.246403	0	0	0	0	0	0	0
pgr.motif	PGR(NR)/EndoStromal-PGR-ChIP-Seq(GSE69539)/Homer	AAGAACATWHTGTTC	PGR	NR	canonical	EndoStromal	PGR	ChIP-Seq	GSE69539	Homer	PGR	75	28	4438	0.70005	0.945526	0.325923	1.10445	1	0.801529	0.707258	0	0	0	0	1.22517	0.189347
phox2a.motif	Phox2a(Homeobox)/Neuron-Phox2a-ChIP-Seq(GSE31456)/Homer	YTAATYNRATTA	PHOX2A	Homeobox	canonical	Neuron	Phox2a	ChIP-Seq	GSE31456	Homer	PHOX2A	81	29	5014	0.831979	0.903136	0.49974	1.01188	1	1	0	0	0	0	0	0	0
pit1-long.motif	Pit1+1bp(Homeobox)/GCrat-Pit1-ChIP-Seq(GSE58009)/Homer	ATGCATAATTCA	PIT1+1BP	Homeobox	canonical	GCrat	Pit1	ChIP-Seq	GSE58009	Homer		66	24	4644	0.976448	0.792887	0.716422	0.903501	1	1	NA	NA	NA	NA	NA	NA	NA
pit1.motif	Pit1(Homeobox)/GCrat-Pit1-ChIP-Seq(GSE58009)/Homer	ATGMATATDC	PIT1	Homeobox	canonical	GCrat	Pit1	ChIP-Seq	GSE58009	Homer	POU1F1	257	102	17822	0.999845	0.804339	0.508442	1.00122	1	1	0	0	0.29957	0	0.0148055	0	0
pitx1-ebox.motif	Pitx1:Ebox(Homeobox,bHLH)/Hindlimb-Pitx1-ChIP-Seq(GSE41591)/Homer	YTAATTRAWWCCAGATGT	PITX1:EBOX	Homeobox,bHLH	canonical	Hindlimb	Pitx1	ChIP-Seq	GSE41591	Homer		61	34	3178	0.301749	1.07651	0.000552828	1.88192	0.963275	0.00679774	NA	NA	NA	NA	NA	NA	NA
pitx1.motif	Pitx1(Homeobox)/Chicken-Pitx1-ChIP-Seq(GSE38910)/Homer	TAATCCCN	PITX1	Homeobox	canonical	Chicken	Pitx1	ChIP-Seq	GSE38910	Homer	PITX1	1791	592	106977	0.997535	0.935486	0.793092	0.967327	1	1	0	0	0	0	0	0	0
pknox1.motif	Pknox1(Homeobox)/ES-Prep1-ChIP-Seq(GSE63282)/Homer	SCTGTCAVTCAV	PKNOX1	Homeobox	canonical	ES	Prep1	ChIP-Seq	GSE63282	Homer	PKNOX1	122	36	5163	0.00155735	1.33163	0.135485	1.22156	0.0156678	0.473483	3.81866	10.1812	16.1368	14.3918	13.5424	6.07832	1.55901
pparg.motif	PPARE(NR),DR1/3T3L1-Pparg-ChIP-Seq(GSE13511)/Homer	TGACCTTTGCCCCA	PPARE	NR	DR1	3T3L1	Pparg	ChIP-Seq	GSE13511	Homer	PPARG	363	127	19759	0.298622	1.02957	0.101706	1.12568	0.963275	0.38371	0	0	0	0.0651927	0	0	0
prdm14.motif	PRDM14(Zf)/H1-PRDM14-ChIP-Seq(GSE22767)/Homer	AGGTCTCTAACC	PRDM14	Zf	canonical	H1	PRDM14	ChIP-Seq	GSE22767	Homer	PRDM14	118	50	6300	0.312427	1.05003	0.015404	1.39206	0.987865	0.0896754	0	0	0	0	0	0	0
prdm1.motif	PRDM1(Zf)/Hela-PRDM1-ChIP-Seq(GSE31477)/Homer	ACTTTCACTTTC	PRDM1	Zf	canonical	Hela	PRDM1	ChIP-Seq	GSE31477	Homer	PRDM1	252	78	14252	0.57075	0.990096	0.665223	0.957082	1	1	16.2752	0.248625	0.131379	0.473343	0.159378	7.16448	25.386
prdm9.motif	PRDM9(Zf)/Testis-DMC1-ChIP-Seq(GSE35498)/Homer	ADGGYAGYAGCATCT	PRDM9	Zf	canonical	Testis	DMC1	ChIP-Seq	GSE35498	Homer	PRDM9	166	75	9015	0.354879	1.03194	0.00121728	1.4602	1	0.0122466	0.987891	9.41089	11.0102	1.46092	1.95356	1.1445	0.831285
pr.motif	PR(NR)/T47D-PR-ChIP-Seq(GSE31130)/Homer	VAGRACAKNCTGTBC	PR	NR	canonical	T47D	PR	ChIP-Seq	GSE31130	Homer		1029	344	55351	0.0979439	1.04241	0.0638628	1.08867	0.474615	0.261759	NA	NA	NA	NA	NA	NA	NA
ptf1a.motif	Ptf1a(bHLH)/Panc1-Ptf1a-ChIP-Seq(GSE47459)/Homer	ACAGCTGTTN	PTF1A	bHLH	canonical	Panc1	Ptf1a	ChIP-Seq	GSE47459	Homer	PTF1A	2032	527	81552	7.7006e-48	1.41366	0.00278252	1.13343	2.5566e-45	0.0243105	0	0	0	0	0	0	0
pu1-irf8.motif	PU.1:IRF8(ETS:IRF)/pDC-Irf8-ChIP-Seq(GSE66899)/Homer	GGAAGTGAAAST	PU.1:IRF8	ETS:IRF	canonical	pDC	Irf8	ChIP-Seq	GSE66899	Homer	IRF8	264	29	9134	1.35494e-13	1.63878	0.999828	0.553612	3.46031e-12	1	5.06315	66.8744	85.7214	51.5083	58.0218	5.28724	4.83906
pu1-irf.motif	PU.1-IRF(ETS:IRF)/Bcell-PU.1-ChIP-Seq(GSE21512)/Homer	CGGAAGTGAAAC	PU.1-IRF	ETS:IRF	canonical	Bcell	PU.1	ChIP-Seq	GSE21512	Homer		997	204	42776	1.69537e-16	1.31569	0.996619	0.83246	5.11692e-15	1	NA	NA	NA	NA	NA	NA	NA
pu1.motif	PU.1(ETS)/ThioMac-PU.1-ChIP-Seq(GSE21512)/Homer	AGAGGAAGTG	PU.1	ETS	canonical	ThioMac	PU.1	ChIP-Seq	GSE21512	Homer	SPI1	492	101	21660	1.11635e-07	1.27982	0.984661	0.814301	1.7649e-06	1	2.27818	2.34121	3.75737	2.23694	2.35965	4.29286	0.263495
rarg.motif	RARg(NR)/ES-RARg-ChIP-Seq(GSE30538)/Homer	AGGTCAAGGTCA	RARG	NR	canonical	ES	RARg	ChIP-Seq	GSE30538	Homer	RARG	18	6	1274	0.868872	0.788275	0.734719	0.823015	1	1	0.805465	0.207963	0.0135833	0	0	1.61093	0
rbpj1-ebox.motif	RBPJ:Ebox(?,bHLH)/Panc1-Rbpj1-ChIP-Seq(GSE47459)/Homer	GGGRAARRGRMCAGMTG	RBPJ:EBOX	?,bHLH	canonical	Panc1	Rbpj1	ChIP-Seq	GSE47459	Homer		151	35	6859	0.00649406	1.23857	0.771361	0.892003	0.0501402	1	NA	NA	NA	NA	NA	NA	NA
rbpj1.motif	Rbpj1(?)/Panc1-Rbpj1-ChIP-Seq(GSE47459)/Homer	HTTTCCCASG	RBPJ1	?	canonical	Panc1	Rbpj1	ChIP-Seq	GSE47459	Homer	RBPJ	549	178	31433	0.705118	0.977691	0.560296	0.990538	1	1	3.61399	4.69787	6.30866	3.65881	3.75057	4.16565	3.06232
rest.motif	REST-NRSF(Zf)/Jurkat-NRSF-ChIP-Seq/Homer	GGAGCTGTCCATGGTGCTGA	REST-NRSF	Zf	canonical	Jurkat	NRSF	ChIP-Seq	NA	Homer	REST	2	0	185	0.844302	0.601158	1	0	1	1	0.465291	6.68139	6.74315	5.42533	5.71675	0	0.930583
reverb.motif	Reverb(NR),DR2/RAW-Reverba.biotin-ChIP-Seq(GSE45914)/Homer	GTAGGTCACTGGGTCA	REVERB	NR	DR2	RAW	Reverba.biotin	ChIP-Seq	GSE45914	Homer	NR1D1	37	12	2549	0.914817	0.810142	0.785978	0.822659	1	1	3.20342	0.0423527	0.0542533	0	0	0.751087	5.65576
rfx1.motif	Rfx1(HTH)/NPC-H3K4me1-ChIP-Seq(GSE16256)/Homer	GGTTGCCATGGCAA	RFX1	HTH	canonical	NPC	H3K4me1	ChIP-Seq	GSE16256	Homer	RFX1	68	35	4511	0.931923	0.841772	0.0476897	1.36048	1	0.214507	0.396584	3.67774	4.20218	1.58398	2.1299	0.322345	0.470823
rfx2.motif	Rfx2(HTH)/LoVo-RFX2-ChIP-Seq(GSE49402)/Homer	GTTGCCATGGCAACM	RFX2	HTH	canonical	LoVo	RFX2	ChIP-Seq	GSE49402	Homer	RFX2	46	29	2605	0.550306	0.988782	0.000740851	1.95898	1	0.00793428	1.17346	0.235744	0.0309691	0.129801	0.275092	0.0345887	2.31234
rfx3.motif	RFX(HTH)/K562-RFX3-ChIP-Seq(SRA012198)/Homer	CGGTTGCCATGGCAAC	RFX	HTH	canonical	K562	RFX3	ChIP-Seq	SRA012198	Homer	RFX3	43	23	2438	0.55311	0.987588	0.0156662	1.65699	1	0.0896754	1.57126	1.61057	1.74011	0.816087	1.21913	3.14251	0
rfx5.motif	Rfx5(HTH)/GM12878-Rfx5-ChIP-Seq(GSE31477)/Homer	SCCTAGCAACAG	RFX5	HTH	canonical	GM12878	Rfx5	ChIP-Seq	GSE31477	Homer	RFX5	142	55	7995	0.536766	0.994638	0.0983234	1.20519	1	0.375211	1.79005	13.4849	5.12365	4.76194	4.54084	3.48655	0.093555
rorc.motif	RORgt(NR)/EL4-RORgt.Flag-ChIP-Seq(GSE56019)/Homer	AAYTAGGTCA	RORGT	NR	canonical	EL4	RORgt.Flag	ChIP-Seq	GSE56019	Homer	RORC	40	11	2097	0.358386	1.06965	0.652058	0.917188	1	1	4.20446	0	0	0	0	2.63046	5.77845
runx1m.motif	RUNX(Runt)/HPC7-Runx1-ChIP-Seq(GSE22178)/Homer	CAAACCACAG	RUNX	Runt	canonical	HPC7	Runx1	ChIP-Seq	GSE22178	Homer		250	229	20587	1	0.675409	4.48568e-20	1.96319	1	4.96415e-18	NA	NA	NA	NA	NA	NA	NA
runx1.motif	RUNX1(Runt)/Jurkat-RUNX1-ChIP-Seq(GSE29180)/Homer	AAACCACAAA	RUNX1	Runt	canonical	Jurkat	RUNX1	ChIP-Seq	GSE29180	Homer	RUNX1	385	301	29093	1	0.736713	2.46415e-21	1.82594	1	4.09049e-19	1.19288	2.37226	2.63827	1.36213	1.17691	1.99218	0.393581
runx2.motif	RUNX2(Runt)/PCa-RUNX2-ChIP-Seq(GSE33889)/Homer	NWAACCACADNN	RUNX2	Runt	canonical	PCa	RUNX2	ChIP-Seq	GSE33889	Homer	RUNX2	306	267	23429	1	0.727131	1.56019e-24	2.01319	1	5.17983e-22	3.458	0.407733	1.64247	0	0	2.19946	4.71654
runx.motif	RUNX-AML(Runt)/CD4+-PolII-ChIP-Seq(Barski_et_al.)/Homer	GCTGTGGTTT	RUNX-AML	Runt	canonical	CD4+	PolII	ChIP-Seq	Barski_et_al.	Homer		277	221	19742	0.999989	0.782201	9.77288e-20	1.97565	1	8.11149e-18	NA	NA	NA	NA	NA	NA	NA
rxr.motif	RXR(NR),DR1/3T3L1-RXR-ChIP-Seq(GSE13511)/Homer	TAGGGCAAAGGTCA	RXR	NR	DR1	3T3L1	RXR	ChIP-Seq	GSE13511	Homer	RXRA	462	133	24239	0.082487	1.06909	0.693907	0.959502	0.414935	1	0.0606335	0.0354106	0.327802	0.120833	0.0704574	0.121267	0
scl.motif	SCL(bHLH)/HPC7-Scl-ChIP-Seq(GSE13511)/Homer	ANCAGCTG	SCL	bHLH	canonical	HPC7	Scl	ChIP-Seq	GSE13511	Homer	TAL1	2953	818	143111	2.16577e-15	1.16358	0.505856	0.999914	5.99197e-14	1	0.69221	0	0	0	0	0.200524	1.18389
sf1.motif	SF1(NR)/H295R-Nr5a1-ChIP-Seq(GSE44220)/Homer	CAAGGHCANV	SF1	NR	canonical	H295R	Nr5a1	ChIP-Seq	GSE44220	Homer	NR5A1	181	57	9304	0.130624	1.09149	0.317717	1.07228	0.560584	0.794369	0	0	0	0	0	0	0
six1.motif	Six1(Homeobox)/Myoblast-Six1-ChIP-Chip(GSE20150)/Homer	GKVTCADRTTWC	SIX1	Homeobox	canonical	Myoblast	Six1	ChIP-Chip	GSE20150	Homer	SIX1	81	28	4401	0.406715	1.03141	0.31061	1.1138	1	0.79136	0	0	0	0	0	0	0
six2.motif	Six2(Homeobox)/NephronProgenitor-Six2-ChIP-Seq(GSE39837)/Homer	GWAAYHTGAKMC	SIX2	Homeobox	canonical	NephronProgenitor	Six2	ChIP-Seq	GSE39837	Homer	SIX2	384	119	20838	0.272679	1.03282	0.516652	0.999018	0.931997	1	0	0	0	0	0.0195604	0	0
smad2.motif	Smad2(MAD)/ES-SMAD2-ChIP-Seq(GSE29422)/Homer	CTGTCTGG	SMAD2	MAD	canonical	ES	SMAD2	ChIP-Seq	GSE29422	Homer	SMAD2	714	202	39374	0.342691	1.01601	0.945054	0.896321	1	1	11.0542	45.8337	40.4987	55.0683	48.6748	7.99911	14.1094
smad3.motif	Smad3(MAD)/NPC-Smad3-ChIP-Seq(GSE36673)/Homer	TWGTCTGV	SMAD3	MAD	canonical	NPC	Smad3	ChIP-Seq	GSE36673	Homer	SMAD3	1415	430	77194	0.160944	1.02751	0.712349	0.973989	0.651629	1	2.19012	6.50778	2.95766	0.122225	0.0554317	2.7337	1.64655
smad4.motif	Smad4(MAD)/ESC-SMAD4-ChIP-Seq(GSE29422)/Homer	VBSYGTCTGG	SMAD4	MAD	canonical	ESC	SMAD4	ChIP-Seq	GSE29422	Homer	SMAD4	759	206	42087	0.39536	1.01029	0.989938	0.854646	1	1	8.59673	9.20837	8.35368	3.41898	6.28928	4.50211	12.6914
sox10.motif	Sox10(HMG)/SciaticNerve-Sox3-ChIP-Seq(GSE35132)/Homer	CCWTTGTYYB	SOX10	HMG	canonical	SciaticNerve	Sox3	ChIP-Seq	GSE35132	Homer	SOX10	593	213	34285	0.788683	0.967969	0.118556	1.08792	1	0.432533	0	0	0	0	0	0	0
sox15.motif	Sox15(HMG)/CPA-Sox15-ChIP-Seq(GSE62909)/Homer	RAACAATGGN	SOX15	HMG	canonical	CPA	Sox15	ChIP-Seq	GSE62909	Homer	SOX15	343	140	20098	0.807971	0.954915	0.0123311	1.22105	1	0.0731057	0	0	0.119871	0	0.61193	0	0
sox2.motif	Sox2(HMG)/mES-Sox2-ChIP-Seq(GSE11431)/Homer	CCCATTGTTC	SOX2	HMG	canonical	mES	Sox2	ChIP-Seq	GSE11431	Homer	SOX2	281	102	16588	0.821021	0.947726	0.242708	1.07638	1	0.660484	0	0	0	0	0	0	0
sox3.motif	Sox3(HMG)/NPC-Sox3-ChIP-Seq(GSE33059)/Homer	CCWTTGTY	SOX3	HMG	canonical	NPC	Sox3	ChIP-Seq	GSE33059	Homer	SOX3	607	219	35908	0.917837	0.94552	0.175874	1.06776	1	0.545703	0	0	0	0	0	0	0
sox4.motif	Sox4(HMG)/proB-Sox4-ChIP-Seq(GSE50066)/Homer	YCTTTGTTCC	SOX4	HMG	canonical	proB	Sox4	ChIP-Seq	GSE50066	Homer	SOX4	288	102	16005	0.455063	1.00797	0.146925	1.11597	1	0.490486	0.879268	0.0502361	0.0885927	0	0	1.55115	0.207382
sox6.motif	Sox6(HMG)/Myotubes-Sox6-ChIP-Seq(GSE32627)/Homer	CCATTGTTNY	SOX6	HMG	canonical	Myotubes	Sox6	ChIP-Seq	GSE32627	Homer	SOX6	533	203	31949	0.947256	0.932892	0.071452	1.11293	1	0.285808	0	0	0	0	0.010673	0	0
sox9.motif	Sox9(HMG)/Limb-SOX9-ChIP-Seq(GSE73225)/Homer	AGGVNCCTTTGT	SOX9	HMG	canonical	Limb	SOX9	ChIP-Seq	GSE73225	Homer	SOX9	285	111	17384	0.932775	0.916603	0.131889	1.11815	1	0.465822	0	0.0120132	0	0.00902964	0	0	0
sp1.motif	Sp1(Zf)/Promoter/Homer	GGCCCCGCCCCC	SP1	Zf	canonical	NA	NA	Promoter Enrichment	NA	Homer	SP1	123	35	16839	1	0.404028	1	0.361618	1	1	11.9933	13.1998	18.6382	8.31235	10.2665	8.31327	15.6732
spdef.motif	SPDEF(ETS)/VCaP-SPDEF-ChIP-Seq(SRA014231)/Homer	ACATCCTGGT	SPDEF	ETS	canonical	VCaP	SPDEF	ChIP-Seq	SRA014231	Homer	SPDEF	580	172	30982	0.129194	1.0497	0.660284	0.970873	0.560584	1	0	0	0	0	0	0	0
spib.motif	SpiB(ETS)/OCILY3-SPIB-ChIP-Seq(GSE56857)/Homer	AAAGRGGAAGTG	SPIB	ETS	canonical	OCILY3	SPIB	ChIP-Seq	GSE56857	Homer	SPIB	312	42	11686	9.23853e-12	1.51038	0.99955	0.626923	2.0448e-10	1	0	146.508	118.459	104.116	159.567	0	0
srebp1a.motif	Srebp1a(bHLH)/HepG2-Srebp1a-ChIP-Seq(GSE31477)/Homer	ATCACCCCAT	SREBP1A	bHLH	canonical	HepG2	Srebp1a	ChIP-Seq	GSE31477	Homer	SREBF1	70	18	3602	0.253223	1.09022	0.74656	0.873501	0.875728	1	2.35075	10.9448	10.0956	7.05433	7.71163	1.56813	3.13337
srebp2.motif	Srebp2(bHLH)/HepG2-Srebp2-ChIP-Seq(GSE31477)/Homer	CGGTCACGCCAC	SREBP2	bHLH	canonical	HepG2	Srebp2	ChIP-Seq	GSE31477	Homer	SREBF2	46	12	2674	0.620457	0.96281	0.83427	0.784012	1	1	2.12831	20.8173	19.349	16.3661	22.1911	2.36203	1.89458
srf.motif	CArG(MADS)/PUER-Srf-ChIP-Seq(Sullivan_et_al.)/Homer	CCATATATGGNA	CARG	MADS	canonical	PUER	Srf	ChIP-Seq	Sullivan_et_al.	Homer	SRF	91	39	5116	0.528908	0.996137	0.0478118	1.33653	1	0.214507	2.92777	5.48465	3.63747	5.68481	4.75963	2.94923	2.90631
staf.motif	ZNF143|STAF(Zf)/CUTLL-ZNF143-ChIP-Seq(GSE29600)/Homer	ATTTCCCAGVAKSCY	ZNF143|STAF	Zf	canonical	CUTLL	ZNF143	ChIP-Seq	GSE29600	Homer	ZNF143	105	38	8018	0.999677	0.729627	0.894421	0.828077	1	1	NA	NA	NA	NA	NA	NA	NA
stat1.motif	STAT1(Stat)/HelaS3-STAT1-ChIP-Seq(GSE12782)/Homer	NATTTCCNGGAAAT	STAT1	Stat	canonical	HelaS3	STAT1	ChIP-Seq	GSE12782	Homer	STAT1	105	27	5778	0.441089	1.01813	0.875081	0.816458	1	1	13.213	129.347	112.366	52.9216	62.683	11.5267	14.8994
stat3.il23.motif	Stat3+il21(Stat)/CD4-Stat3-ChIP-Seq(GSE19198)/Homer	CNCTTCCNGGAAGN	STAT3+IL21	Stat	canonical	CD4	Stat3	ChIP-Seq	GSE19198	Homer		288	88	15396	0.220019	1.04874	0.514724	0.999902	0.785445	1	NA	NA	NA	NA	NA	NA	NA
stat3.motif	Stat3(Stat)/mES-Stat3-ChIP-Seq(GSE11431)/Homer	CTTCCGGGAA	STAT3	Stat	canonical	mES	Stat3	ChIP-Seq	GSE11431	Homer	STAT3	187	53	10684	0.618337	0.979886	0.865794	0.866939	1	1	5.05653	47.1662	47.7944	21.327	30.9486	3.92513	6.18792
stat4.motif	STAT4(Stat)/CD4-Stat4-ChIP-Seq(GSE22104)/Homer	NTTTCCAGGAAA	STAT4	Stat	canonical	CD4	Stat4	ChIP-Seq	GSE22104	Homer	STAT4	365	110	19561	0.204135	1.0461	0.58132	0.983602	0.770221	1	4.43244	55.9716	45.9977	2.92659	2.56892	7.38648	1.47839
stat5.motif	STAT5(Stat)/mCD4+-Stat5-ChIP-Seq(GSE12346)/Homer	ATTTCTNAGAAA	STAT5	Stat	canonical	mCD4+	Stat5	ChIP-Seq	GSE12346	Homer	STAT5A	140	45	6677	0.0328024	1.17829	0.151955	1.18046	0.205479	0.490486	3.89514	5.63701	6.065	2.34763	2.86893	5.35165	2.43863
stat6.2.motif	STAT6(Stat)/Macrophage-Stat6-ChIP-Seq(GSE38377)/Homer	TTCCKNAGAA	STAT6	Stat	canonical	Macrophage	Stat6	ChIP-Seq	GSE38377	Homer		193	44	9982	0.140544	1.08466	0.968413	0.769795	0.583258	1	NA	NA	NA	NA	NA	NA	NA
stat6.motif	STAT6(Stat)/CD4-Stat6-ChIP-Seq(GSE22104)/Homer	ANTTCTTAAGAA	STAT6	Stat	canonical	CD4	Stat6	ChIP-Seq	GSE22104	Homer	STAT6	181	46	9779	0.32264	1.0374	0.922197	0.821815	1	1	7.90643	172.769	194.204	50.7016	50.5395	10.4177	5.39519
t1isre.motif	T1ISRE(IRF)/ThioMac-Ifnb-Expression/Homer	ACTTTCGTTTCT	T1ISRE	IRF	canonical	ThioMac	Ifnb	Expression	NA	Homer		12	3	493	0.176414	1.37235	0.535426	1.0649	0.697255	1	NA	NA	NA	NA	NA	NA	NA
tata.motif	TATA-Box(TBP)/Promoter/Homer	CCTTTTATAGCC	TATA-BOX	TBP	canonical	NA	NA	Promoter Enrichment	NA	Homer	TBP	444	169	28308	0.997731	0.875976	0.29551	1.0449	1	0.766479	20.8449	41.6559	25.8991	44.6056	43.8303	7.73303	33.9567
tbet.motif	Tbet(T-box)/CD8-Tbet-ChIP-Seq(GSE33802)/Homer	AGGTGTGAAM	TBET	T-box	canonical	CD8	Tbet	ChIP-Seq	GSE33802	Homer	TBX21	416	159	22900	0.367648	1.01781	0.00914065	1.21717	1	0.0583595	0	1.55675	0.170856	0.990423	0.363283	0	0
tbox-smad.motif	Tbox:Smad(T-box,MAD)/ESCd5-Smad2_3-ChIP-Seq(GSE29422)/Homer	AGGTGHCAGACA	TBOX:SMAD	T-box,MAD	canonical	ESCd5	Smad2_3	ChIP-Seq	GSE29422	Homer		95	27	3978	0.00351409	1.34609	0.210502	1.18879	0.0315318	0.592259	NA	NA	NA	NA	NA	NA	NA
tbx20.motif	Tbx20(T-box)/Heart-Tbx20-ChIP-Seq(GSE29636)/Homer	GGTGYTGACAGS	TBX20	T-box	canonical	Heart	Tbx20	ChIP-Seq	GSE29636	Homer	TBX20	92	26	4581	0.139872	1.12745	0.540876	0.992816	0.583258	1	0	0	0	0	0	0	0
tbx5.motif	Tbx5(T-box)/HL1-Tbx5.biotin-ChIP-Seq(GSE21529)/Homer	AGGTGTCA	TBX5	T-box	canonical	HL1	Tbx5.biotin	ChIP-Seq	GSE21529	Homer	TBX5	1770	578	89749	1.46583e-05	1.10849	0.00234607	1.1297	0.000202773	0.021636	0	0.0363327	0.0105849	0	0	0	0
tcf12.motif	Tcf12(bHLH)/GM12878-Tcf12-ChIP-Seq(GSE32465)/Homer	ACAGCTGCTG	TCF12	bHLH	canonical	GM12878	Tcf12	ChIP-Seq	GSE32465	Homer	TCF12	699	181	27002	4.16087e-21	1.46489	0.0190789	1.17475	2.29462e-19	0.10557	12.9702	10.7792	7.51709	2.467	3.86442	10.6668	15.2736
tcf21.motif	Tcf21(bHLH)/ArterySmoothMuscle-Tcf21-ChIP-Seq(GSE61369)/Homer	NAACAGCTGG	TCF21	bHLH	canonical	ArterySmoothMuscle	Tcf21	ChIP-Seq	GSE61369	Homer	TCF21	668	178	25588	4.83806e-21	1.47753	0.00579481	1.21962	2.29462e-19	0.0427528	0	0	0	0	0	0	0
tcf3.motif	Tcf3(HMG)/mES-Tcf3-ChIP-Seq(GSE11724)/Homer	ACATCAAAGG	TCF3	HMG	canonical	mES	Tcf3	ChIP-Seq	GSE11724	Homer	TCF7L1	95	31	4398	0.0374229	1.21461	0.142422	1.23494	0.220985	0.490486	0	0	0	0.12731	0	0	0
tcf4.motif	Tcf4(HMG)/Hct116-Tcf4-ChIP-Seq(SRA012054)/Homer	ACATCAAAGGGA	TCF4	HMG	canonical	Hct116	Tcf4	ChIP-Seq	SRA012054	Homer	TCF7L2	145	61	8338	0.637017	0.973473	0.0348351	1.2824	1	0.162891	1.54087	0.400462	0.210825	0.0387817	0.0559108	0.547434	2.5343
tcf7l2.motif	TCFL2(HMG)/K562-TCF7L2-ChIP-Seq(GSE29196)/Homer	ACWTCAAAGG	TCFL2	HMG	canonical	K562	TCF7L2	ChIP-Seq	GSE29196	Homer		32	7	1447	0.131703	1.24404	0.719427	0.845496	0.560584	1	NA	NA	NA	NA	NA	NA	NA
tcfcp2l1.motif	Tcfcp2l1(CP2)/mES-Tcfcp2l1-ChIP-Seq(GSE11431)/Homer	NAAACCGGTTCAAACCGGTT	TCFCP2L1	CP2	canonical	mES	Tcfcp2l1	ChIP-Seq	GSE11431	Homer	TFCP2L1	70	13	3342	0.101638	1.17691	0.942636	0.679113	0.475265	1	0.0233798	0.067884	0.05588	0.0118998	0.0514985	0	0.0467596
tead2.motif	TEAD2(TEA)/Py2T-Tead2-ChIP-Seq(GSE55709)/Homer	CCWGGAATGY	TEAD2	TEA	canonical	Py2T	Tead2	ChIP-Seq	GSE55709	Homer	TEAD2	151	41	7800	0.167972	1.08601	0.725354	0.919017	0.671889	1	0.509401	4.88627	4.83569	1.21293	1.77948	0.523174	0.495627
tead4.motif	TEAD4(TEA)/Tropoblast-Tead4-ChIP-Seq(GSE37350)/Homer	CCWGGAATGY	TEAD4	TEA	canonical	Tropoblast	Tead4	ChIP-Seq	GSE37350	Homer	TEAD4	235	64	13447	0.639001	0.978347	0.940497	0.831477	1	1	0	0	0	0	0	0	0
tead.motif	TEAD(TEA)/Fibroblast-PU.1-ChIP-Seq(Unpublished)/Homer	NCTGGAATGC	TEAD	TEA	canonical	Fibroblast	PU.1	ChIP-Seq	Unpublished	Homer		168	50	9345	0.47492	1.007	0.699176	0.935553	1	1	NA	NA	NA	NA	NA	NA	NA
tgif1.motif	Tgif1(Homeobox)/mES-Tgif1-ChIP-Seq(GSE55404)/Homer	YTGWCADY	TGIF1	Homeobox	canonical	mES	Tgif1	ChIP-Seq	GSE55404	Homer	TGIF1	1533	587	77696	4.78551e-05	1.10877	3.7306e-11	1.32993	0.000611072	2.47712e-09	10.296	20.95	27.4153	12.2727	16.7039	16.4696	4.12235
tgif2.motif	Tgif2(Homeobox)/mES-Tgif2-ChIP-Seq(GSE55404)/Homer	TGTCANYT	TGIF2	Homeobox	canonical	mES	Tgif2	ChIP-Seq	GSE55404	Homer	TGIF2	1744	596	86083	7.67292e-08	1.1398	2.45341e-06	1.21653	1.2737e-06	0.000116362	0.732376	5.37427	2.66525	0.488063	0.869573	1.09905	0.365698
tlx.motif	Tlx?(NR)/NPC-H3K4me1-ChIP-Seq(GSE16256)/Homer	CTGGCAGGCTGCCA	TLX?	NR	canonical	NPC	H3K4me1	ChIP-Seq	GSE16256	Homer	NR2E1	222	34	9011	2.33405e-06	1.39021	0.996163	0.658431	3.36915e-05	1	0	0	0	0.0128398	0	0	0
tr4.motif	TR4(NR),DR1/Hela-TR4-ChIP-Seq(GSE24685)/Homer	GAGGTCAAAGGTCA	TR4	NR	DR1	Hela	TR4	ChIP-Seq	GSE24685	Homer	NR2C2	37	11	2198	0.663199	0.941787	0.709794	0.874815	1	1	1.95351	10.9724	3.75218	2.76542	3.25812	2.39703	1.50999
tra.motif	THRa(NR)/C17.2-THRa-ChIP-Seq(GSE38347)/Homer	GGTCANYTGAGGWCA	THRA	NR	canonical	C17.2	THRa	ChIP-Seq	GSE38347	Homer	THRA	141	42	8726	0.893532	0.903298	0.885409	0.841044	1	1	0	0.290804	0.136117	0	0	0	0
trb.motif	THRb(NR)/Liver-NR1A2-ChIP-Seq(GSE52613)/Homer	TRAGGTCA	THRB	NR	canonical	Liver	NR1A2	ChIP-Seq	GSE52613	Homer	THRB	1914	637	112679	0.987756	0.949577	0.617126	0.988681	1	1	0	0	0	0	0.00629035	0	0
usf1.motif	USF1(bHLH)/GM12878-Usf1-ChIP-Seq(GSE32465)/Homer	GGTCACGTGA	USF1	bHLH	canonical	GM12878	Usf1	ChIP-Seq	GSE32465	Homer	USF1	190	41	10948	0.663598	0.971436	0.998527	0.653413	1	1	14.224	50.6733	55.906	32.6465	29.9179	4.02783	24.4201
usf2.motif	Usf2(bHLH)/C2C12-Usf2-ChIP-Seq(GSE36030)/Homer	GTCACGTGGT	USF2	bHLH	canonical	C2C12	Usf2	ChIP-Seq	GSE36030	Homer	USF2	143	34	7760	0.362963	1.03274	0.953937	0.765211	1	1	2.632	11.3861	9.63343	7.53521	8.83837	3.15432	2.10968
vdr.motif	VDR(NR),DR3/GM10855-VDR+vitD-ChIP-Seq(GSE22484)/Homer	NGAGGTCANNGAGTTCANNN	VDR	NR	DR3	GM10855	VDR+vitD	ChIP-Seq	GSE22484	Homer	VDR	70	22	3856	0.460726	1.01704	0.53221	0.998086	1	1	1.16779	0	0	0	0	2.33557	0
xbox.motif	X-box(HTH)/NPC-H3K4me1-ChIP-Seq(GSE16256)/Homer	GGTTGCCATGGCAA	X-BOX	HTH	canonical	NPC	H3K4me1	ChIP-Seq	GSE16256	Homer		36	18	2573	0.944505	0.780468	0.226334	1.22551	1	0.631454	NA	NA	NA	NA	NA	NA	NA
yy1.motif	YY1(Zf)/Promoter/Homer	CAAGATGGCGGC	YY1	Zf	canonical	NA	NA	Promoter Enrichment	NA	Homer	YY1	12	0	1877	0.999995	0.353883	1	0	1	1	13.0834	12.0348	16.4047	16.9778	17.4237	12.8178	13.349
zbtb12.motif	ZBTB12(Zf)/HEK293-ZBTB12.GFP-ChIP-Seq(GSE58341)/Homer	NGNTCTAGAACCNGV	ZBTB12	Zf	canonical	HEK293	ZBTB12.GFP	ChIP-Seq	GSE58341	Homer	ZBTB12	146	49	9608	0.979779	0.848548	0.806419	0.891453	1	1	1.57802	0	0.0712845	0.156255	0.0660479	2.59981	0.55622
zbtb18.motif	ZBTB18(Zf)/HEK293-ZBTB18.GFP-ChIP-Seq(GSE58341)/Homer	AACATCTGGA	ZBTB18	Zf	canonical	HEK293	ZBTB18.GFP	ChIP-Seq	GSE58341	Homer	ZBTB18	312	95	12054	2.36275e-10	1.46295	0.00159555	1.38279	4.90271e-09	0.0151349	2.80264	9.58007	9.91656	1.4521	1.40919	3.22564	2.37963
zbtb33.motif	ZBTB33(Zf)/GM12878-ZBTB33-ChIP-Seq(GSE32465)/Homer	GGNTCTCGCGAGAAC	ZBTB33	Zf	canonical	GM12878	ZBTB33	ChIP-Seq	GSE32465	Homer	ZBTB33	4	1	1149	0.999998	0.192142	0.998623	0.151489	1	1	4.54663	4.97062	4.0476	1.9503	2.65519	2.91111	6.18215
zfp3.motif	ZFP3(Zf)/HEK293-ZFP3.GFP-ChIP-Seq(GSE58341)/Homer	GGGTTTTGAAGGATGARTAGGAGTT	ZFP3	Zf	canonical	HEK293	ZFP3.GFP	ChIP-Seq	GSE58341	Homer	ZFP3	1	0	33	0.448184	1.71896	1	0	1	1	8.56277	13.3099	4.27843	1.29291	2.03191	0	17.1255
zfp809.motif	Zfp809(Zf)/ES-Zfp809-ChIP-Seq(GSE70799)/Homer	GGGGCTYGKCTGGGA	ZFP809	Zf	canonical	ES	Zfp809	ChIP-Seq	GSE70799	Homer	Zfp809	74	18	4700	0.875865	0.879831	0.97144	0.668525	1	1	17.8868	26.9256	25.055	13.4263	18.0058	11.8111	23.9626
zfx.motif	ZFX(Zf)/mES-Zfx-ChIP-Seq(GSE11431)/Homer	AGGCCTGG	ZFX	Zf	canonical	mES	Zfx	ChIP-Seq	GSE11431	Homer	ZFX	583	141	29714	0.0121038	1.10142	0.989866	0.828583	0.0892993	1	3.58853	7.53274	8.84231	6.28275	6.90586	1.39715	5.77991
zic.motif	Zic(Zf)/Cerebellum-ZIC1.2-ChIP-Seq(GSE60731)/Homer	CCTGCTGAGH	ZIC	Zf	canonical	Cerebellum	ZIC1.2	ChIP-Seq	GSE60731	Homer	ZIC1	362	99	19849	0.348901	1.02191	0.923347	0.871506	1	1	0	0	0	0	0	0	0
znf136.motif	ZNF136(Zf)/HEK293-ZNF136.GFP-ChIP-Seq(GSE58341)/Homer	YTKGATAHAGTATTCTWGGTNGGCA	ZNF136	Zf	canonical	HEK293	ZNF136.GFP	ChIP-Seq	GSE58341	Homer	ZNF136	25	14	1376	0.492449	1.0179	0.0299519	1.78819	1	0.146236	NA	NA	NA	NA	NA	NA	NA
znf165.motif	ZNF165(Zf)/WHIM12-ZNF165-ChIP-Seq(GSE65937)/Homer	AAGGKGRCGCAGGCA	ZNF165	Zf	canonical	WHIM12	ZNF165	ChIP-Seq	GSE65937	Homer	ZNF165	50	12	2852	0.57113	0.981552	0.888078	0.734851	1	1	NA	NA	NA	NA	NA	NA	NA
znf16.motif	ZNF16(Zf)/HEK293-ZNF16.GFP-ChIP-Seq(GSE58341)/Homer	MACCTTCYATGGCTCCCTAKTGCCY	ZNF16	Zf	canonical	HEK293	ZNF16.GFP	ChIP-Seq	GSE58341	Homer	ZNF16	0	0	133	1	0	1	0	1	1	NA	NA	NA	NA	NA	NA	NA
znf189.motif	ZNF189(Zf)/HEK293-ZNF189.GFP-ChIP-Seq(GSE58341)/Homer	TGGAACAGMA	ZNF189	Zf	canonical	HEK293	ZNF189.GFP	ChIP-Seq	GSE58341	Homer	ZNF189	343	93	18359	0.205111	1.04743	0.890484	0.885269	0.770221	1	NA	NA	NA	NA	NA	NA	NA
znf263.motif	Znf263(Zf)/K562-Znf263-ChIP-Seq(GSE31477)/Homer	CNGTCCTCCC	ZNF263	Zf	canonical	K562	Znf263	ChIP-Seq	GSE31477	Homer	Zfp263	815	220	51517	0.999831	0.883279	0.999998	0.744283	1	1	9.8308	70.4825	90.3856	13.5101	24.1363	10.3592	9.3024
znf264.motif	ZNF264(Zf)/HEK293-ZNF264.GFP-ChIP-Seq(GSE58341)/Homer	RGGGCACTAACY	ZNF264	Zf	canonical	HEK293	ZNF264.GFP	ChIP-Seq	GSE58341	Homer	ZNF264	229	55	13960	0.909306	0.917196	0.998638	0.687477	1	1	NA	NA	NA	NA	NA	NA	NA
znf317.motif	ZNF317(Zf)/HEK293-ZNF317.GFP-ChIP-Seq(GSE58341)/Homer	GTCWGCTGTYYCTCT	ZNF317	Zf	canonical	HEK293	ZNF317.GFP	ChIP-Seq	GSE58341	Homer	ZNF317	24	10	1709	0.903912	0.783428	0.51318	1.02378	1	1	NA	NA	NA	NA	NA	NA	NA
znf322.motif	ZNF322(Zf)/HEK293-ZNF322.GFP-ChIP-Seq(GSE58341)/Homer	GAGCCTGGTACTGWGCCTGR	ZNF322	Zf	canonical	HEK293	ZNF322.GFP	ChIP-Seq	GSE58341	Homer	ZNF322	119	27	6047	0.153194	1.10433	0.920198	0.779939	0.627908	1	NA	NA	NA	NA	NA	NA	NA
znf382.motif	ZNF382(Zf)/HEK293-ZNF382.GFP-ChIP-Seq(GSE58341)/Homer	GNCTGTASTRNTGBCTCHTT	ZNF382	Zf	canonical	HEK293	ZNF382.GFP	ChIP-Seq	GSE58341	Homer	ZNF382	12	3	645	0.482699	1.04281	0.713205	0.812774	1	1	NA	NA	NA	NA	NA	NA	NA
znf415.motif	ZNF415(Zf)/HEK293-ZNF415.GFP-ChIP-Seq(GSE58341)/Homer	GRTGMTRGAGCC	ZNF415	Zf	canonical	HEK293	ZNF415.GFP	ChIP-Seq	GSE58341	Homer	ZNF415	180	44	11868	0.989192	0.84686	0.999196	0.646797	1	1	NA	NA	NA	NA	NA	NA	NA
znf416.motif	ZNF416(Zf)/HEK293-ZNF416.GFP-ChIP-Seq(GSE58341)/Homer	WDNCTGGGCA	ZNF416	Zf	canonical	HEK293	ZNF416.GFP	ChIP-Seq	GSE58341	Homer	ZNF416	554	137	29865	0.186976	1.0399	0.99669	0.800761	0.721815	1	NA	NA	NA	NA	NA	NA	NA
znf41.motif	ZNF41(Zf)/HEK293-ZNF41.GFP-ChIP-Seq(GSE58341)/Homer	CCTCATGGTGYCYTWYTCCCTTGTG	ZNF41	Zf	canonical	HEK293	ZNF41.GFP	ChIP-Seq	GSE58341	Homer	ZNF41	5	2	472	0.924197	0.588916	0.751892	0.740143	1	1	NA	NA	NA	NA	NA	NA	NA
znf467.motif	ZNF467(Zf)/HEK293-ZNF467.GFP-ChIP-Seq(GSE58341)/Homer	TGGGGAAGGGCM	ZNF467	Zf	canonical	HEK293	ZNF467.GFP	ChIP-Seq	GSE58341	Homer	Zfp467	417	119	24995	0.924217	0.932996	0.982044	0.831466	1	1	2.42776	0.419197	0.707667	0	0.0498875	1.67312	3.18239
znf528.motif	ZNF528(Zf)/HEK293-ZNF528.GFP-ChIP-Seq(GSE58341)/Homer	AGAAATGACTTCCCT	ZNF528	Zf	canonical	HEK293	ZNF528.GFP	ChIP-Seq	GSE58341	Homer	ZNF528	2	1	137	0.704231	0.81491	0.54406	1.27896	1	1	NA	NA	NA	NA	NA	NA	NA
znf669.motif	ZNF669(Zf)/HEK293-ZNF669.GFP-ChIP-Seq(GSE58341)/Homer	GARTGGTCATCGCCC	ZNF669	Zf	canonical	HEK293	ZNF669.GFP	ChIP-Seq	GSE58341	Homer	ZNF669	13	5	1347	0.995043	0.535989	0.882579	0.648	1	1	NA	NA	NA	NA	NA	NA	NA
znf675.motif	ZNF675(Zf)/HEK293-ZNF675.GFP-ChIP-Seq(GSE58341)/Homer	ARGAGGMCAAAATGW	ZNF675	Zf	canonical	HEK293	ZNF675.GFP	ChIP-Seq	GSE58341	Homer	ZNF675	47	14	2396	0.277421	1.10065	0.50328	1.02232	0.931997	1	NA	NA	NA	NA	NA	NA	NA
znf692.motif	ZNF692(Zf)/HEK293-ZNF692.GFP-ChIP-Seq(GSE58341)/Homer	GTGGGCCCCA	ZNF692	Zf	canonical	HEK293	ZNF692.GFP	ChIP-Seq	GSE58341	Homer	ZNF692	56	18	2880	0.277915	1.09083	0.384264	1.094	0.931997	0.91781	NA	NA	NA	NA	NA	NA	NA
znf711.motif	ZNF711(Zf)/SHSY5Y-ZNF711-ChIP-Seq(GSE20673)/Homer	AGGCCTAG	ZNF711	Zf	canonical	SHSY5Y	ZNF711	ChIP-Seq	GSE20673	Homer	ZFP711	783	203	48580	0.99848	0.900357	0.999999	0.72822	1	1	0	0	0	0	0	0	0
zscan22.motif	ZSCAN22(Zf)/HEK293-ZSCAN22.GFP-ChIP-Seq(GSE58341)/Homer	SMCAGTCWGAKGGAGGAGGC	ZSCAN22	Zf	canonical	HEK293	ZSCAN22.GFP	ChIP-Seq	GSE58341	Homer	ZSCAN22	29	9	1692	0.613007	0.959215	0.629673	0.930127	1	1	0.0384141	9.4202	11.1441	4.07565	7.173	0	0.0768283
