# Supplementary material for: B cell activation and plasma cell differentiation are inhibited by de novo DNA methylation
Source: Nat Commun. 2018 May 15;9:1900. doi: 10.1038/s41467-018-04234-4 (PMC5953949; doi:10.1038/s41467-018-04234-4)
Supplement: Supplementary file 7 — Supplementary Data 5 [file 41467_2018_4234_MOESM7_ESM.xlsx]

## Sheet: kmeans.7.norm.diff.group.MACS2_
chr	start	end	mm9.tsSymbol	mm9.tsKg	mm9.tsDist	mm9.tsStart	mm9.tsEnd	mm9.tsStrand	mm9.tsRelPos	DNMT_1008nB	DNMT_1009nB	DNMT_1012nB	DNMT_1026nB	DNMT_1028nB	F2neg	M1neg	F1pos	F2pos	F3pos	M1pos	DNMT_1016BMPC	DNMT_1020BMPC	DNMT_1021BMPC	DNMT_1018BMPC	DNMT_1019BMPC	nB.neg.v.nB.pos.logFC	nB.neg.v.nB.pos.logCPM	nB.neg.v.nB.pos.LR	nB.neg.v.nB.pos.PValue	nB.neg.v.nB.pos.fdr	nB.neg.v.nB.pos.sig	nB.neg.v.GC.neg.logFC	nB.neg.v.GC.neg.logCPM	nB.neg.v.GC.neg.LR	nB.neg.v.GC.neg.PValue	nB.neg.v.GC.neg.fdr	nB.neg.v.GC.neg.sig	nB.neg.v.BMPC.neg.logFC	nB.neg.v.BMPC.neg.logCPM	nB.neg.v.BMPC.neg.LR	nB.neg.v.BMPC.neg.PValue	nB.neg.v.BMPC.neg.fdr	nB.neg.v.BMPC.neg.sig	nB.pos.v.GC.pos.logFC	nB.pos.v.GC.pos.logCPM	nB.pos.v.GC.pos.LR	nB.pos.v.GC.pos.PValue	nB.pos.v.GC.pos.fdr	nB.pos.v.GC.pos.sig
chr1	4486292	4486497	Sox17	20671	0	4481009	4486494	-	0.0368277	0	0	0.18611	0.1645	0.196805	0.879662	0.936843	2.20274	1.90944	1.75365	0.699119	1.56064	0.912296	0.155708	0.364418	0.933239	1.12817	0.133593	0.66262	0.415636	0.990912	FALSE	3.25463	0.133593	6.62975	0.010029	0.024099	FALSE	3.29004	0.133593	11.6363	0.000646755	0.00126951	TRUE	2.888	0.133593	9.03218	0.00265268	0.00636199	FALSE
chr1	4661617	4662036	Mrpl15	27395	101242	4763279	4775807	-	101242	0	0	1.30277	0.1645	0.393609	3.07882	0.936843	1.10137	1.27296	2.19207	0	2.21091	1.09475	2.02421	4.25154	4.66619	-0.726179	1.10958	0.602002	0.437815	0.990912	FALSE	2.0138	1.10958	6.92998	0.00847628	0.0208774	FALSE	1.90523	1.10958	10.8427	0.000991875	0.0018978	FALSE	2.03364	1.10958	5.03549	0.024833	0.0458633	FALSE
chr1	4765132	4765443	Mrpl15	27395	0	4763279	4775807	-	0.852091	0.243613	1.13035	0.55833	0.987002	1.57444	1.75932	0.936843	5.50686	1.27296	9.20667	5.59295	0.910375	0	0.155708	0.48589	0.933239	0.902643	0.83902	1.706	0.191505	0.985822	FALSE	0.952293	0.83902	1.2958	0.254982	0.357197	FALSE	-0.706311	0.83902	0.933429	0.333973	0.399641	FALSE	2.02184	0.83902	12.129	0.000496438	0.00142423	TRUE
chr1	6214186	6214419	Rb1cc1	12421	0	6204743	6266185	+	0.15369	2.19251	1.88392	2.97776	3.29001	2.55846	6.59747	7.96317	2.20274	7.00126	4.38413	4.19472	0.520214	0.912296	0.467125	1.70062	1.11989	0.328791	1.60384	0.692339	0.40537	0.990912	FALSE	1.57517	1.60384	15.1575	9.89064e-05	0.000409339	TRUE	-1.88093	1.60384	16.094	6.0274e-05	0.00013427	TRUE	0.559963	1.60384	1.86984	0.171494	0.241184	FALSE
chr1	6252560	6253475	Rb1cc1	12421	0	6204743	6266185	+	0.778246	16.0784	22.4187	18.9832	14.147	17.9092	44.8628	28.1053	26.4329	52.8277	38.5803	48.9384	6.76279	4.19656	4.82696	10.0822	8.95909	-0.261399	4.41143	1.79557	0.180249	0.985822	FALSE	0.883767	4.41143	19.7464	8.843e-06	4.64668e-05	FALSE	-1.82589	4.41143	83.8908	5.22881e-20	3.53702e-19	TRUE	1.31637	4.41143	46.1112	1.11729e-11	1.24036e-10	TRUE
chr1	6262101	6262669	Rb1cc1	12421	0	6204743	6266185	+	0.933531	4.14142	5.46338	5.76941	6.41551	6.10095	9.23645	11.7105	7.7096	9.54718	10.5219	12.5841	4.03166	3.1018	4.35983	4.37301	2.79972	0.283871	2.71113	1.0853	0.297515	0.988835	FALSE	0.970731	2.71113	10.0616	0.00151392	0.00464514	FALSE	-0.404996	2.71113	2.40432	0.121001	0.162518	FALSE	0.618243	2.71113	4.83314	0.0279177	0.050752	FALSE
chr1	6372714	6373371	Fam150a	620393	0	6349412	6384812	+	0.658249	0.974451	1.69553	0.74444	2.4675	1.18083	6.59747	6.5579	5.50686	6.36478	6.13778	8.38943	9.62397	8.9405	8.87537	12.2687	13.0653	0.706808	2.75801	2.21243	0.136903	0.972792	FALSE	2.45273	2.75801	30.4958	3.34585e-08	2.77536e-07	FALSE	2.98255	2.75801	95.7298	1.31682e-22	1.02763e-21	TRUE	1.70701	2.75801	19.3276	1.10104e-05	4.53979e-05	FALSE
chr1	6396163	6397092	Fam150a	620393	11350	6349412	6384812	+	11350	6.57754	9.04284	9.30549	4.27701	7.87219	10.1161	7.49475	22.0274	12.7296	12.714	7.69031	39.1461	40.8708	38.3042	32.9191	39.5693	-0.4857	4.3317	3.86446	0.0493191	0.902278	FALSE	0.0341993	4.3317	0.0138978	0.906156	0.934642	FALSE	2.24277	4.3317	182.811	1.17961e-41	2.24449e-40	TRUE	1.02489	4.3317	14.9416	0.00011089	0.000368835	TRUE
chr1	6407912	6408433	Fam150a	620393	23099	6349412	6384812	+	23099	1.46168	1.69553	1.30277	0.493501	1.96805	2.19916	5.15264	7.7096	2.54591	6.13778	4.19472	5.07209	6.56853	5.91692	7.5313	7.09261	-0.324492	2.20558	0.392174	0.531159	0.995619	FALSE	1.24031	2.20558	5.8693	0.0154071	0.0349297	FALSE	1.96207	2.20558	34.2883	4.75228e-09	1.55743e-08	TRUE	1.97083	2.20558	17.2503	3.27642e-05	0.000122492	FALSE
chr1	6965433	6965878	Pcmtd1	319263	-113122	7079001	7163709	+	-113122	4.38503	5.27499	7.07218	3.61901	5.11692	3.51865	1.40526	3.30411	1.90944	3.94572	2.79648	0.650268	0.182459	0	0	0.373295	-0.364657	1.61577	1.1437	0.284871	0.988835	FALSE	-1.2064	1.61577	6.37138	0.0115975	0.0273342	FALSE	-4.07661	1.61577	75.5898	3.49166e-18	2.12946e-17	TRUE	-0.597138	1.61577	1.88513	0.169752	0.239142	FALSE
chr1	6966205	6966651	Pcmtd1	319263	-112349	7079001	7163709	+	-112349	6.09032	5.46338	6.88607	4.93501	6.10095	5.7178	4.21579	2.20274	4.45535	3.06889	8.38943	0.130054	0.182459	0	0.242945	0.186648	-0.151004	1.90742	0.259735	0.610302	0.995619	FALSE	-0.337152	1.90742	0.79115	0.373753	0.48231	FALSE	-5.55335	1.90742	110.381	8.08715e-26	7.47254e-25	TRUE	-0.368205	1.90742	1.01549	0.313592	0.400475	FALSE
chr1	7067068	7068364	Pcmtd1	319263	-10636	7079001	7163709	+	-10636	41.6578	33.1571	37.7803	21.8785	29.1271	76.5306	58.0843	51.7645	50.9183	59.6242	62.9207	0.910375	0.364918	0.778542	0.850308	0.746591	-0.546577	4.95383	13.5845	0.000228066	0.188659	FALSE	0.814528	4.95383	30.4218	3.47597e-08	2.87536e-07	FALSE	-5.64047	4.95383	554.999	1.02906e-122	3.56544e-120	TRUE	1.06454	4.95383	48.1843	3.8798e-12	4.60545e-11	TRUE
chr1	7072502	7072665	Pcmtd1	319263	-6335	7079001	7163709	+	-6335	5.11587	4.33303	1.8611	3.78351	3.73929	0.879662	5.15264	0	2.54591	2.63048	2.09736	0.260107	0.182459	0.155708	0.121473	0	0.0304029	1.27385	0.00489013	0.94425	0.998724	FALSE	-0.345267	1.27385	0.406865	0.523565	0.623419	FALSE	-3.99924	1.27385	44.8188	2.16141e-11	8.50289e-11	FALSE	-0.954555	1.27385	3.21437	0.0729943	0.116838	FALSE
chr1	7101494	7102056	Pcmtd1	319263	0	7079001	7163709	+	0.265536	13.6423	13.7526	13.7721	8.22501	14.1699	15.8339	14.5211	17.6219	16.5484	15.3445	13.9824	4.29177	2.91935	2.80275	3.27976	3.17301	-0.299855	3.38266	1.93847	0.163835	0.985822	FALSE	0.110843	3.38266	0.20199	0.653119	0.736901	FALSE	-1.98876	3.38266	76.7619	1.92867e-18	1.1953e-17	TRUE	0.407543	3.38266	2.93234	0.0868218	0.13542	FALSE
chr1	7137060	7137548	Pcmtd1	319263	0	7079001	7163709	+	0.685402	8.03922	4.52142	5.02497	5.59301	7.28177	2.19916	4.21579	4.40549	3.18239	7.01461	4.19472	1.43059	0	0.467125	0.728835	0.746591	0.165084	1.975	0.258284	0.611301	0.995619	FALSE	-0.88245	1.975	3.77586	0.0519972	0.0974296	FALSE	-2.97134	1.975	54.1384	1.86856e-13	8.46726e-13	TRUE	-0.470637	1.975	1.57842	0.208988	0.285294	FALSE
chr1	7143373	7143616	Pcmtd1	319263	0	7079001	7163709	+	0.759928	0.974451	0.565177	0.74444	0.1645	0.984023	6.59747	6.08948	4.40549	6.36478	2.63048	9.08855	0.130054	0.912296	0.155708	0.364418	0	-0.425475	0.980156	0.312451	0.57618	0.995619	FALSE	3.00513	0.980156	27.7032	1.41431e-07	1.0495e-06	FALSE	-0.969047	0.980156	1.87156	0.171296	0.22162	FALSE	3.16686	0.980156	25.7621	3.86203e-07	2.0901e-06	TRUE
chr1	7153702	7154298	Pcmtd1	319263	0	7079001	7163709	+	0.881865	14.3732	11.1152	8.74716	9.54101	11.6115	8.35679	5.62106	2.20274	5.09183	5.69937	6.99119	0.780322	0.364918	0.311417	0.364418	0.559943	-0.0857035	2.61543	0.124095	0.724635	0.995619	FALSE	-0.718413	2.61543	5.04187	0.0247418	0.0522226	FALSE	-4.38187	2.61543	151.643	7.58484e-35	1.07944e-33	TRUE	-1.08354	2.61543	11.8657	0.000571764	0.00161914	TRUE
chr1	7155413	7155904	Pcmtd1	319263	0	7079001	7163709	+	0.902064	13.8859	20.158	20.0999	18.5885	22.2389	20.6721	20.6106	18.7233	14.639	18.8518	16.7789	1.04043	0.547377	1.08996	0.607363	1.11989	0.170399	3.67032	0.847298	0.357318	0.990912	FALSE	0.143817	3.67032	0.429073	0.512444	0.613337	FALSE	-4.25701	3.67032	240.505	3.05202e-54	9.50465e-53	TRUE	-0.335984	3.67032	2.56331	0.109369	0.164986	FALSE
chr1	7164040	7164347	Pcmtd1	319263	330	7079001	7163709	+	330	1.46168	2.07232	2.41943	2.7965	1.77124	4.39831	3.27895	2.20274	1.90944	2.19207	2.79648	0.520214	0.729836	0.622833	0.607363	0	0.208738	1.04265	0.216642	0.64161	0.995619	FALSE	0.886765	1.04265	3.10687	0.0779625	0.136313	FALSE	-1.65619	1.04265	10.9476	0.000937239	0.00179987	FALSE	-0.129457	1.04265	0.0616378	0.803926	0.849495	FALSE
chr1	7194803	7195244	Pcmtd1	319263	31093	7079001	7163709	+	31093	6.57754	7.72409	7.25829	5.42851	8.65941	4.83814	3.27895	4.40549	7.00126	6.13778	3.4956	2.60107	2.73689	0.93425	2.91534	2.79972	-0.03942	2.37894	0.0204222	0.886364	0.998213	FALSE	-0.855373	2.37894	4.87712	0.027215	0.0565927	FALSE	-1.75954	2.37894	35.7765	2.21299e-09	7.4506e-09	TRUE	-0.445547	2.37894	1.76428	0.184092	0.255959	FALSE
chr1	7196375	7196862	Pcmtd1	319263	32665	7079001	7163709	+	32665	7.30838	4.8982	5.02497	4.11251	5.31373	4.39831	5.15264	8.81097	7.00126	7.01461	11.1859	3.38139	2.00705	1.71279	2.91534	2.05312	-0.258707	2.3239	0.730289	0.39279	0.990912	FALSE	-0.278956	2.3239	0.529814	0.466685	0.57084	FALSE	-1.19332	2.3239	16.3585	5.242e-05	0.000117637	TRUE	0.723953	2.3239	4.91969	0.0265522	0.0486138	FALSE
chr1	7470392	7470824	NA	NA	-82441	7339487	7387950	-	-82441	1.9489	0.75357	2.04721	2.1385	2.36166	3.95848	2.34211	14.3178	4.45535	10.0835	6.99119	4.03166	2.00705	4.04842	4.73743	6.71932	0.529896	2.12504	1.32087	0.250436	0.988835	FALSE	0.974765	2.12504	3.26259	0.0708773	0.125975	FALSE	1.13969	2.12504	9.01916	0.00267164	0.00481654	TRUE	1.82639	2.12504	21.5444	3.45738e-06	1.5725e-05	TRUE
chr1	7699333	7699532	NA	NA	-311382	7339487	7387950	-	-311382	0.974451	0.188392	0.74444	0	1.18083	0.439831	1.87369	2.20274	0.636478	0.438413	2.09736	2.08086	1.27721	1.40137	1.94356	3.17301	-0.143145	0.821857	0.0330841	0.855669	0.997486	FALSE	0.833668	0.821857	0.933273	0.334014	0.44178	FALSE	1.37128	0.821857	5.65153	0.0174401	0.0276698	FALSE	0.941099	0.821857	1.27478	0.258872	0.341848	FALSE
chr1	9578455	9579105	2610203C22Rik	72481	0	9550914	9621173	-	0.608008	6.09032	9.41962	9.67771	8.38951	8.2658	9.67628	11.7105	9.91234	11.4566	8.32985	8.38943	22.1091	24.8144	24.1348	23.3227	21.8378	-0.0232683	3.88516	0.0105268	0.91828	0.998724	FALSE	0.284624	3.88516	1.08185	0.298283	0.4041	FALSE	1.48312	3.88516	75.4975	3.65871e-18	2.22867e-17	TRUE	0.0733423	3.88516	0.0767319	0.781776	0.831849	FALSE
chr1	9581659	9582634	2610203C22Rik	72481	0	9550914	9621173	-	0.562405	37.2728	44.2722	38.7109	38.3286	44.6747	64.6552	58.0843	64.9809	55.3736	64.0083	67.1155	22.7594	27.7338	29.5846	22.2295	20.7179	0.0544532	5.42327	0.173709	0.676837	0.995619	FALSE	0.575592	5.42327	16.1879	5.73594e-05	0.000251665	FALSE	-0.578661	5.42327	22.6507	1.94291e-06	5.05229e-06	FALSE	0.499857	5.42327	13.5757	0.000229137	0.000712542	FALSE
chr1	9583742	9584242	2610203C22Rik	72481	0	9550914	9621173	-	0.532757	19.0018	18.8392	22.7054	22.2075	22.0421	25.5102	22.4842	29.737	15.912	16.2213	13.9824	8.19338	8.39312	9.18679	8.01719	9.51903	0.141688	4.07941	0.732988	0.391916	0.990912	FALSE	0.211772	4.07941	1.1508	0.283382	0.387619	FALSE	-1.21812	4.07941	52.5607	4.17146e-13	1.84553e-12	TRUE	-0.415868	4.07941	4.57766	0.0323914	0.0577889	FALSE
chr1	9598000	9598435	2610203C22Rik	72481	0	9550914	9621173	-	0.329823	3.8978	5.46338	4.28053	4.44151	4.92012	9.23645	5.15264	11.0137	5.09183	5.26096	9.08855	1.04043	0.729836	1.40137	1.21473	1.11989	0.0376502	2.08347	0.0143395	0.904683	0.998213	FALSE	0.61826	2.08347	2.9942	0.0835634	0.144209	FALSE	-2.05481	2.08347	32.4841	1.2017e-08	3.80811e-08	TRUE	0.491294	2.08347	2.09127	0.148143	0.213797	FALSE
chr1	9611531	9612087	2610203C22Rik	72481	0	9550914	9621173	-	0.137235	1.46168	1.13035	2.23332	0.658001	1.18083	5.27797	4.68422	3.30411	5.09183	5.69937	3.4956	4.29177	2.91935	5.6055	7.04541	4.2929	-0.81743	2.01175	2.18267	0.139572	0.972792	FALSE	1.57037	2.01175	10.8435	0.000991415	0.00319529	FALSE	1.41517	2.01175	15.3735	8.82155e-05	0.000192751	TRUE	2.23538	2.01175	18.4227	1.76939e-05	6.98602e-05	FALSE
chr1	9619816	9620635	2610203C22Rik	72481	0	9550914	9621173	-	0.0193143	1.21806	3.39106	2.60554	0.822501	2.75527	4.83814	4.21579	7.7096	10.1837	3.5073	4.19472	12.225	8.57558	11.5224	21.2577	21.8378	-0.518821	3.08044	1.49131	0.222013	0.988241	FALSE	0.82268	3.08044	3.53993	0.0599081	0.109615	FALSE	2.13094	3.08044	63.6376	1.49551e-15	7.77443e-15	TRUE	1.70057	3.08044	16.5791	4.6663e-05	0.00016879	FALSE
chr1	9663795	9664311	Mybl1	17864	0	9658916	9690290	-	0.844489	4.62864	6.59374	3.90831	5.09951	3.93609	0.879662	0.468422	1.10137	0	1.31524	0	1.17048	0.912296	0.778542	0.48589	1.67983	-0.142273	1.50335	0.15997	0.689184	0.995619	FALSE	-2.88052	1.50335	18.3479	1.84017e-05	9.0212e-05	TRUE	-2.34131	1.50335	34.8686	3.52717e-09	1.1682e-08	TRUE	-2.8625	1.50335	21.4666	3.6004e-06	1.6306e-05	TRUE
chr1	9664396	9664776	Mybl1	17864	0	9658916	9690290	-	0.825333	1.21806	3.20267	4.09442	3.29001	2.75527	1.75932	0.468422	1.10137	1.27296	0.438413	1.39824	1.04043	0.547377	1.24567	0.48589	0.746591	0.0681509	1.09996	0.024559	0.875471	0.998179	FALSE	-1.38341	1.09996	4.28739	0.0383961	0.0756304	FALSE	-1.5554	1.09996	11.7867	0.000596541	0.00117656	TRUE	-1.7042	1.09996	7.42929	0.00641705	0.0139283	FALSE
chr1	9735027	9735219	Vcpip1	70675	0	9713278	9738463	-	0.13643	9.74451	7.5357	8.93327	5.75751	9.05302	4.39831	1.40526	0	4.45535	2.63048	3.4956	4.03166	4.37902	4.04842	5.10185	1.86648	-0.231826	2.51559	0.680568	0.409391	0.990912	FALSE	-1.59139	2.51559	14.3978	0.000147976	0.000589312	FALSE	-1.04673	2.51559	15.4982	8.25839e-05	0.000181049	FALSE	-1.42841	2.51559	13.3115	0.000263778	0.000808487	TRUE
chr1	9762812	9763649	NA	NA	0	9737729	9782003	+	0.56654	10.9626	12.6223	8.56105	8.38951	7.67538	10.1161	4.68422	12.1151	8.9107	6.13778	6.29207	13.7857	13.1371	19.1521	20.2859	14.5585	-0.396773	3.59467	2.53437	0.111391	0.961839	FALSE	-0.556633	3.59467	3.16809	0.0750903	0.132224	FALSE	0.541161	3.59467	7.17463	0.00739418	0.012478	FALSE	-0.138187	3.59467	0.213081	0.644363	0.716829	FALSE
chr1	9787137	9788961	Sgk3	170755	0	9788211	9892649	+	-0.0102836	86.7261	85.907	80.7717	75.9991	75.9666	43.1034	37.0053	44.0549	36.9158	39.0188	46.1419	50.4608	50.5412	51.5394	59.2786	42.929	-0.13841	5.86179	1.62395	0.202542	0.985822	FALSE	-1.10828	5.86179	61.9995	3.43548e-15	7.70939e-14	TRUE	-0.711969	5.86179	51.175	8.44867e-13	3.66172e-12	FALSE	-0.988416	5.86179	58.1187	2.46769e-14	3.9541e-13	FALSE
chr1	9812765	9814012	Sgk3	170755	0	9788211	9892649	+	0.235106	6.33393	7.72409	8.37494	5.59301	8.2658	12.3153	10.7737	15.4192	11.4566	10.5219	11.1859	16.2567	15.3266	11.5224	18.7068	16.6116	-0.128429	3.59988	0.268239	0.604515	0.995619	FALSE	0.577554	3.59988	4.29792	0.038159	0.0752412	FALSE	0.945383	3.59988	23.9153	1.00668e-06	2.6868e-06	FALSE	0.671862	3.59988	6.32229	0.0119229	0.0240982	FALSE
chr1	9831772	9832238	Sgk3	170755	0	9788211	9892649	+	0.417099	9.01367	9.60802	11.1666	15.6275	11.0211	9.67628	9.36843	11.0137	6.36478	10.9603	6.29207	0.650268	1.27721	0.622833	0.728835	0.373295	0.440332	2.8374	3.82254	0.0505675	0.903378	FALSE	-0.101457	2.8374	0.119942	0.729097	0.800967	FALSE	-3.54639	2.8374	120.976	3.86779e-28	3.98876e-27	TRUE	-0.724977	2.8374	7.46113	0.00630455	0.0137094	FALSE
chr1	9845434	9846108	Sgk3	170755	0	9788211	9892649	+	0.547914	2.43613	1.50714	0.930549	1.4805	0.984023	4.83814	3.27895	9.91234	4.45535	3.94572	7.69031	10.9245	14.2318	14.0137	10.8111	14.5585	-0.30099	2.875	0.355145	0.551215	0.995619	FALSE	1.33181	2.875	7.3289	0.00678547	0.017204	FALSE	3.05263	2.875	106.28	6.40141e-25	5.63033e-24	TRUE	2.11218	2.875	21.8508	2.947e-06	1.35744e-05	FALSE
chr1	9847726	9847889	Sgk3	170755	0	9788211	9892649	+	0.56986	4.38503	4.8982	4.09442	5.09951	5.70734	9.23645	8.90001	5.50686	7.63774	7.89143	6.29207	1.56064	1.64213	0.622833	1.09325	1.30653	0.281886	2.18816	0.935898	0.333335	0.990912	FALSE	0.983637	2.18816	9.05836	0.00261496	0.00750961	FALSE	-1.76986	2.18816	27.3618	1.68733e-07	4.84331e-07	FALSE	0.295688	2.18816	0.875621	0.349404	0.437619	FALSE
chr1	9848998	9849887	Sgk3	170755	0	9788211	9892649	+	0.582039	41.4142	37.3017	36.1053	35.5321	33.26	40.4645	28.1053	25.3315	26.7321	33.7578	33.5577	11.0546	14.9616	17.9065	15.3055	16.425	-0.134805	4.81745	0.830641	0.362087	0.990912	FALSE	-0.187008	4.81745	1.16859	0.27969	0.383536	FALSE	-1.3732	4.81745	90.1194	2.2421e-21	1.63752e-20	TRUE	-0.274044	4.81745	2.70581	0.099983	0.152716	FALSE
chr1	9856480	9856904	Sgk3	170755	0	9788211	9892649	+	0.65368	0.730838	0.188392	0	0	0.590414	0.879662	0.936843	1.10137	0.636478	0.876826	1.39824	9.36386	10.4002	6.85117	9.96075	10.4523	0.00329478	2.205	1.0874e-05	0.997369	1	FALSE	1.60817	2.205	2.58699	0.107745	0.177727	FALSE	4.90547	2.205	123.753	9.54265e-29	1.01888e-27	TRUE	1.65055	2.205	3.09133	0.0787107	0.124607	FALSE
chr1	9858571	9859120	Sgk3	170755	0	9788211	9892649	+	0.673701	0.243613	0.565177	0.930549	1.316	0.590414	1.31949	0.936843	0	1.27296	0.876826	1.39824	11.9649	15.6915	11.211	18.5853	19.4114	0.682634	2.80494	1.13499	0.286714	0.988835	FALSE	0.83527	2.80494	1.04454	0.306769	0.412967	FALSE	4.36106	2.80494	159.098	1.78141e-36	2.72385e-35	TRUE	-0.116195	2.80494	0.0258736	0.872209	0.903086	FALSE
chr1	9868127	9868768	Sgk3	170755	0	9788211	9892649	+	0.7652	5.11587	3.01428	3.16387	1.8095	2.95207	6.59747	4.68422	4.40549	7.63774	6.13778	4.19472	16.7769	13.502	15.1037	19.3141	18.4781	-0.631402	3.23989	3.15767	0.075571	0.916577	FALSE	0.588859	3.23989	2.46258	0.116587	0.189619	FALSE	2.0627	3.23989	89.2126	3.54589e-21	2.56259e-20	TRUE	1.20537	3.23989	9.89552	0.00165681	0.0041881	FALSE
chr1	9880584	9881008	Sgk3	170755	0	9788211	9892649	+	0.884477	0.487226	0.941962	2.23332	0.493501	1.57444	8.79662	11.7105	4.40549	9.54718	3.5073	6.29207	4.42182	4.9264	3.26987	5.70921	3.9196	-0.341576	2.15252	0.364043	0.546269	0.995619	FALSE	2.94321	2.15252	48.777	2.86786e-12	4.48985e-11	TRUE	1.71105	2.15252	20.1444	7.18101e-06	1.76687e-05	TRUE	2.43218	2.15252	24.6702	6.80263e-07	3.51317e-06	FALSE
chr1	9957172	9958563	Ppp1r42	69312	143	9958707	9999211	-	143	19.489	24.8678	19.5415	20.2335	18.3028	22.8712	26.7	23.1288	25.4591	21.9207	17.478	48.6401	47.9867	45.934	44.9448	48.5284	-0.134014	4.95664	0.74678	0.387498	0.990912	FALSE	0.174471	4.95664	0.897679	0.343405	0.451485	FALSE	1.16865	4.95664	93.4661	4.13212e-22	3.12802e-21	TRUE	0.0860685	4.95664	0.229486	0.631905	0.705865	FALSE
chr1	9980037	9980404	Ppp1r42	69312	0	9958707	9999211	-	0.473385	0.487226	0.565177	0.55833	0	0	1.75932	0.936843	3.30411	1.27296	3.06889	0.699119	1.6907	1.27721	1.24567	3.27976	3.73295	-4.32505	0.932303	8.62313	0.00331921	0.529932	FALSE	1.25046	0.932303	2.37585	0.123224	0.198134	FALSE	1.36561	0.932303	5.89542	0.0151803	0.0243407	FALSE	6.13693	0.932303	23.9982	9.64263e-07	4.84747e-06	FALSE
chr1	9993290	9993736	Ppp1r42	69312	0	9958707	9999211	-	0.146183	0.730838	0	0.37222	0.493501	0.196805	2.63899	1.87369	3.30411	4.45535	1.31524	1.39824	4.55188	2.73689	3.11417	2.79387	2.61307	0.0811539	1.29269	0.00785988	0.929355	0.998724	FALSE	2.60518	1.29269	11.5144	0.000690608	0.00232381	FALSE	3.28653	1.29269	38.5357	5.37608e-10	1.90345e-09	TRUE	2.58373	1.29269	12.5341	0.000399602	0.00117125	FALSE
chr1	10027676	10028553	Cops5	26754	0	10014912	10027979	-	0.0231882	65.2882	70.2704	70.5356	76.4926	79.3123	36.9458	48.2474	35.2439	28.6415	40.334	40.5489	65.1569	68.0572	62.439	57.8209	57.3008	0.190908	5.86515	3.40488	0.065004	0.916577	FALSE	-0.729468	5.86515	28.6373	8.72856e-08	6.72048e-07	FALSE	-0.0601238	5.86515	0.414257	0.519817	0.584198	FALSE	-1.18806	5.86515	87.5952	8.03212e-21	2.74273e-19	TRUE
chr1	10067767	10068248	Cspp1	211660	0	10028299	10126849	+	0.400487	0.487226	0.376785	0.18611	0.329001	0.393609	0.439831	1.40526	1.10137	1.90944	2.63048	0.699119	6.24257	4.37902	4.04842	4.49448	4.10625	0.0884985	1.52566	0.00936375	0.922912	0.998724	FALSE	1.31826	1.52566	1.85213	0.173536	0.262032	FALSE	3.77657	1.52566	60.8628	6.11948e-15	3.05868e-14	TRUE	2.11634	1.52566	7.47703	0.0062491	0.0136031	FALSE
chr1	10201223	10201429	Arfgef1	211673	0	10127588	10222751	-	0.226222	2.43613	1.50714	1.8611	2.1385	1.77124	2.19916	1.40526	4.40549	1.90944	0.876826	0.699119	0.260107	0.182459	0.467125	0.48589	0	0.0577661	0.718181	0.0139358	0.906028	0.998213	FALSE	-0.106685	0.718181	0.0286067	0.86569	0.905394	FALSE	-2.51615	0.718181	17.8508	2.3892e-05	5.56883e-05	FALSE	-0.350941	0.718181	0.346709	0.555982	0.638311	FALSE
chr1	10210062	10210940	Arfgef1	211673	0	10127588	10222751	-	0.13334	5.35948	6.21695	4.65275	3.78351	7.47858	5.27797	3.74737	7.7096	4.45535	1.75365	1.39824	14.3059	12.2248	14.6366	17.1276	14.5585	0.0396207	3.17588	0.0193667	0.88932	0.998213	FALSE	-0.289929	3.17588	0.577305	0.447371	0.552746	FALSE	1.36123	3.17588	38.9593	4.32744e-10	1.5434e-09	TRUE	-0.850883	3.17588	4.98263	0.025603	0.0470999	FALSE
chr1	10215513	10215839	Arfgef1	211673	0	10127588	10222751	-	0.076059	4.38503	3.76785	2.97776	5.26401	4.52651	0.879662	0.936843	0	3.81887	1.75365	0.699119	1.56064	1.09475	0.311417	0.728835	0.373295	0.429819	1.42301	1.43802	0.230461	0.988835	FALSE	-2.01816	1.42301	9.47447	0.00208351	0.00615423	TRUE	-1.81508	1.42301	19.8577	8.34259e-06	2.03738e-05	TRUE	-1.55807	1.42301	10.3791	0.00127452	0.00331476	TRUE
chr1	10221777	10222023	Arfgef1	211673	0	10127588	10222751	-	0.0102351	3.41058	3.39106	4.46664	4.44151	4.1329	2.19916	2.34211	5.50686	2.54591	2.19207	6.99119	2.73113	2.37197	1.55708	1.70062	2.42642	0.197248	1.8332	0.345459	0.556695	0.995619	FALSE	-0.763566	1.8332	2.33672	0.126355	0.202094	FALSE	-0.732733	1.8332	4.94312	0.0261947	0.040309	FALSE	-0.227739	1.8332	0.33097	0.565088	0.646651	FALSE
chr1	10242106	10242674	Arfgef1	211673	-19354	10127588	10222751	-	-19354	9.01367	12.0571	13.3999	9.70551	11.8083	2.63899	0.936843	1.10137	1.27296	3.06889	0.699119	0.260107	0	0.155708	0	0	-0.101365	2.33724	0.17591	0.674912	0.995619	FALSE	-2.69522	2.33724	37.7939	7.86286e-10	8.46908e-09	TRUE	-5.99118	2.33724	189.758	3.59075e-43	7.26683e-42	TRUE	-2.67918	2.33724	45.0449	1.92571e-11	2.06301e-10	TRUE
chr1	10270221	10270696	Cpa6	329093	44111	10314808	10710024	-	44111	2.67974	4.14463	4.46664	4.27701	4.3297	4.39831	1.87369	0	4.45535	3.06889	2.79648	0.260107	0.182459	0.311417	0.364418	1.11989	0.18159	1.47142	0.260196	0.609985	0.995619	FALSE	-0.307298	1.47142	0.421678	0.516101	0.616543	FALSE	-3.75115	1.47142	52.6925	3.90069e-13	1.7299e-12	TRUE	-0.669884	1.47142	2.3356	0.126446	0.186874	FALSE
chr1	12647584	12647779	Sulf1	240725	-34731	12682511	12850453	+	-34731	0.974451	1.13035	0.55833	0.329001	0.590414	4.83814	8.90001	3.30411	2.54591	3.06889	6.99119	0.780322	0	0.467125	0.242945	0	-0.915961	0.885407	1.42752	0.23217	0.988835	FALSE	2.88931	0.885407	27.8219	1.33011e-07	9.90799e-07	TRUE	-0.908478	0.885407	1.9196	0.165901	0.215406	FALSE	2.94816	0.885407	19.1359	1.21735e-05	4.97163e-05	FALSE
chr1	12855073	12855837	Slco5a1	240726	793	12856631	12981216	-	793	17.7837	18.0857	20.8443	22.5365	24.6006	5.7178	7.49475	4.40549	0.636478	4.82254	2.79648	6.50268	10.0353	3.11417	6.55952	10.4523	0.327461	3.56468	2.08031	0.14921	0.973882	FALSE	-1.55269	3.56468	23.3277	1.36618e-06	8.45344e-06	TRUE	-1.53059	3.56468	44.5805	2.44115e-11	9.55621e-11	TRUE	-2.9602	3.56468	82.7568	9.27938e-20	2.82336e-18	TRUE
chr1	12865451	12866076	Slco5a1	240726	0	12856631	12981216	-	0.929205	5.35948	9.23123	6.69996	7.23801	8.4626	8.35679	4.68422	8.81097	5.09183	3.94572	3.4956	9.49391	10.0353	6.53975	10.6896	8.39915	0.132489	3.01599	0.255398	0.613299	0.995619	FALSE	-0.168521	3.01599	0.247978	0.618503	0.707249	FALSE	0.286121	3.01599	1.57953	0.208828	0.264389	FALSE	-0.773881	3.01599	5.44416	0.0196338	0.0373525	FALSE
chr1	12973355	12973692	Slco5a1	240726	0	12856631	12981216	-	0.0630975	2.92335	4.70981	3.7222	2.303	4.1329	3.51865	0.936843	4.40549	1.90944	1.31524	1.39824	2.47102	1.09475	1.08996	1.82209	2.79972	-0.257768	1.5937	0.425784	0.514065	0.995214	FALSE	-0.79162	1.5937	2.23816	0.134641	0.213023	FALSE	-1.22413	1.5937	10.3113	0.00132218	0.00248934	TRUE	-0.780549	1.5937	2.26157	0.132619	0.194503	FALSE
chr1	12980335	12980680	Slco5a1	240726	0	12856631	12981216	-	0.00707148	8.52645	12.6223	8.74716	10.0345	12.9891	7.91696	4.21579	3.30411	5.09183	4.82254	4.19472	5.85241	5.83869	6.22833	4.73743	7.09261	0.201705	2.985	0.737973	0.390311	0.990912	FALSE	-0.750268	2.985	5.22669	0.0222429	0.0477508	FALSE	-0.728897	2.985	10.3474	0.00129658	0.00244385	FALSE	-1.43557	2.985	20.6749	5.44258e-06	2.38559e-05	TRUE
chr1	12981059	12983056	Slco5a1	240726	0	12856631	12981216	-	0.00126018	59.4415	65.1838	56.9496	43.7571	59.0414	24.6305	22.4842	19.8247	25.4591	17.5365	18.8762	74.7808	79.0048	77.0756	73.9768	94.4437	-0.229857	5.73732	3.03528	0.0814727	0.932712	FALSE	-1.39534	5.73732	63.2248	1.84416e-15	4.25823e-14	TRUE	0.364742	5.73732	10.3966	0.00126248	0.00238291	FALSE	-1.43501	5.73732	73.6204	9.4683e-18	2.33626e-16	TRUE
chr1	13002767	13002953	Slco5a1	240726	-21550	12856631	12981216	-	-21550	0.487226	2.4491	1.30277	0.987002	2.36166	2.63899	0	2.20274	1.27296	1.31524	0.699119	0.260107	0.182459	0.155708	0.242945	0.559943	0.177985	0.495086	0.0885458	0.766034	0.995619	FALSE	-0.155359	0.495086	0.0423421	0.836969	0.884582	FALSE	-2.67048	0.495086	13.7263	0.000211469	0.000441212	TRUE	-0.428424	0.495086	0.373596	0.54105	0.624337	FALSE
chr1	13042022	13042683	Slco5a1	240726	-60805	12856631	12981216	-	-60805	12.9115	9.60802	10.7944	9.21201	8.65941	7.0373	3.27895	7.7096	8.27422	8.76826	9.08855	10.6644	10.7651	11.3667	10.6896	11.0122	-0.282264	3.34836	1.73084	0.188303	0.985822	FALSE	-1.1093	3.34836	12.3173	0.000448788	0.00158668	TRUE	0.00872958	3.34836	0.00232537	0.961539	0.970174	FALSE	-0.163426	3.34836	0.376454	0.539507	0.622936	FALSE
chr1	13147977	13148980	Ncoa2	17978	0	13129240	13364164	-	0.920242	0.730838	0.376785	1.11666	0.493501	0.393609	4.39831	3.27895	3.30411	3.81887	2.63048	3.4956	17.8173	14.0494	13.0795	17.1276	16.9849	-0.684572	2.94826	0.871052	0.350664	0.990912	FALSE	2.29472	2.94826	16.8238	4.10147e-05	0.000186378	FALSE	4.30709	2.94826	190.567	2.39036e-43	4.88382e-42	TRUE	2.68043	2.94826	18.3075	1.87968e-05	7.37967e-05	FALSE
chr1	13233197	13233448	Ncoa2	17978	0	13129240	13364164	-	0.557487	0.974451	2.4491	1.8611	1.4805	2.55846	10.1161	4.21579	7.7096	3.18239	7.01461	6.29207	1.04043	0.547377	0.622833	1.09325	0.559943	0.143731	1.51054	0.089418	0.764918	0.995619	FALSE	1.93655	1.51054	18.4072	1.7838e-05	8.77343e-05	TRUE	-1.20747	1.51054	5.91945	0.0149746	0.0240382	FALSE	1.47591	1.51054	10.7175	0.00106129	0.00281688	FALSE
chr1	13233935	13234290	Ncoa2	17978	0	13129240	13364164	-	0.554345	1.46168	1.88392	1.48888	1.4805	1.77124	6.59747	4.21579	9.91234	4.45535	7.45302	6.99119	3.77156	2.91935	4.04842	5.10185	2.61307	0.00683211	2.00858	0.000201634	0.988671	1	FALSE	1.69061	2.00858	13.6087	0.000225138	0.000857592	FALSE	1.15751	2.00858	10.2954	0.00133365	0.00250958	TRUE	1.99181	2.00858	22.5069	2.09395e-06	9.9256e-06	FALSE
chr1	13257359	13257865	Ncoa2	17978	0	13129240	13364164	-	0.454636	10.719	12.8107	11.5388	12.0085	9.84023	9.23645	12.179	8.81097	13.366	13.1524	12.5841	3.77156	2.18951	2.64704	4.00859	3.35966	-0.0829614	3.14744	0.153682	0.695041	0.995619	FALSE	-0.171663	3.14744	0.414645	0.519621	0.619719	FALSE	-1.97017	3.14744	71.6545	2.5638e-17	1.48217e-16	TRUE	0.0744535	3.14744	0.0944791	0.758558	0.812928	FALSE
chr1	13258591	13258754	Ncoa2	17978	0	13129240	13364164	-	0.449392	2.19251	1.50714	2.23332	2.1385	1.57444	1.75932	2.81053	7.7096	1.90944	5.26096	3.4956	1.9508	0.912296	0.622833	0.850308	2.05312	-0.0548071	1.28916	0.0124571	0.911131	0.998724	FALSE	0.173988	1.28916	0.086149	0.769131	0.833506	FALSE	-0.678407	1.28916	2.17239	0.140507	0.185726	FALSE	1.11405	1.28916	5.13279	0.0234779	0.0437193	FALSE
chr1	13278133	13278643	Ncoa2	17978	0	13129240	13364164	-	0.366208	5.35948	6.02856	5.76941	6.90901	4.72331	13.6348	15.9263	12.1151	17.1849	12.2756	10.4868	1.6907	0.182459	0.467125	2.30798	0.933239	0.0476098	2.67621	0.0276542	0.867924	0.997631	FALSE	1.32475	2.67621	20.6867	5.40897e-06	2.96856e-05	TRUE	-2.68609	2.67621	56.5272	5.54265e-14	2.59826e-13	TRUE	1.05098	2.67621	13.5528	0.000231943	0.000720522	TRUE
chr1	13291548	13292063	Ncoa2	17978	0	13129240	13364164	-	0.309104	6.33393	5.0866	4.09442	3.61901	3.54248	1.31949	2.34211	6.60823	7.63774	5.26096	4.89384	6.37263	3.1018	3.26987	6.80246	5.41278	-0.494051	2.37001	2.20719	0.137369	0.972792	FALSE	-1.51049	2.37001	8.95958	0.00276018	0.00786888	TRUE	-0.210828	2.37001	0.56863	0.450804	0.51741	FALSE	0.640009	2.37001	2.94771	0.0859996	0.134321	FALSE
chr1	13301733	13302318	Ncoa2	17978	0	13129240	13364164	-	0.26575	2.92335	2.82589	4.46664	1.4805	1.96805	4.39831	3.74737	5.50686	6.36478	4.82254	3.4956	6.50268	4.37902	5.13837	11.6614	11.9455	-0.9888	2.5187	6.36109	0.011665	0.705925	FALSE	0.208915	2.5187	0.248345	0.618243	0.706977	FALSE	0.667894	2.5187	6.1911	0.0128394	0.0208468	FALSE	1.4421	2.5187	11.3394	0.000758782	0.00208287	FALSE
chr1	13318486	13318837	Ncoa2	17978	0	13129240	13364164	-	0.194437	3.8978	5.84017	3.7222	4.11251	3.73929	2.63899	2.81053	4.40549	4.45535	5.26096	1.39824	1.30054	0.547377	1.55708	0.850308	0	-0.184722	1.66559	0.274719	0.600184	0.995619	FALSE	-0.759673	1.66559	2.50746	0.113308	0.185283	FALSE	-1.91157	1.66559	25.7663	3.85356e-07	1.06993e-06	TRUE	-0.073071	1.66559	0.0310678	0.860089	0.893717	FALSE
chr1	13350363	13351287	Ncoa2	17978	0	13129240	13364164	-	0.0587467	9.74451	8.28927	7.25829	8.06051	6.29775	28.589	15.9263	27.5343	27.3686	26.7432	25.1683	5.85241	5.10886	6.69546	9.23191	9.89233	-0.192352	3.69774	0.640866	0.423397	0.990912	FALSE	1.38142	3.69774	34.7686	3.71316e-09	3.60513e-08	TRUE	-0.478753	3.69774	4.85741	0.0275276	0.0422158	FALSE	1.77802	3.69774	62.5144	2.64507e-15	4.83944e-14	TRUE
chr1	13372397	13374153	Ncoa2	17978	-8232	13129240	13364164	-	-8232	18.0273	22.4187	15.4471	18.753	18.8932	20.6721	16.3948	22.0274	20.3673	16.2213	24.4692	85.1851	104.367	91.8679	86.124	84.5514	0.0250457	5.45718	0.022487	0.880799	0.998213	FALSE	-0.042163	5.45718	0.041169	0.839212	0.886457	FALSE	2.34644	5.45718	344.367	7.14046e-77	5.20412e-75	TRUE	0.000681794	5.45718	1.24382e-05	0.997186	0.998015	FALSE
chr1	13374393	13374734	Ncoa2	17978	-10228	13129240	13364164	-	-10228	0.487226	0.376785	0.55833	0.658001	0.393609	2.63899	0.936843	1.10137	2.54591	4.38413	2.79648	12.6152	17.1512	16.1937	14.4552	13.4386	0.184908	2.81842	0.0567792	0.811661	0.997486	FALSE	1.83958	2.81842	5.99077	0.0143809	0.0329349	FALSE	4.94703	2.81842	192.409	9.47203e-44	1.96993e-42	TRUE	2.34687	2.81842	14.4568	0.000143409	0.000465717	FALSE
chr1	13376073	13376439	Ncoa2	17978	-11908	13129240	13364164	-	-11908	1.21806	1.13035	2.60554	0.987002	0.984023	1.75932	0.936843	3.30411	3.18239	4.38413	3.4956	16.2567	15.8739	15.4151	16.3988	18.1048	-0.746405	3.00286	2.13848	0.143644	0.973643	FALSE	-0.340334	3.00286	0.282884	0.594817	0.686093	FALSE	3.22853	3.00286	160.197	1.02459e-36	1.58421e-35	FALSE	1.78501	3.00286	12.1746	0.00048444	0.00139289	FALSE
chr1	13378708	13378979	Ncoa2	17978	-14543	13129240	13364164	-	-14543	0.487226	0.376785	1.11666	0.987002	0.393609	3.51865	1.40526	2.20274	3.81887	2.19207	3.4956	8.84365	9.30541	11.0553	9.83928	11.0122	0.0922386	2.42756	0.0187196	0.891173	0.998213	FALSE	1.80427	2.42756	7.8165	0.00517715	0.0135815	FALSE	3.8108	2.42756	116.51	3.67551e-27	3.63144e-26	TRUE	1.88652	2.42756	10.2927	0.00133558	0.00345605	FALSE
chr1	13389693	13390275	Ncoa2	17978	-25528	13129240	13364164	-	-25528	0.487226	0.376785	0.55833	0	0.196805	0.439831	0.936843	2.20274	1.27296	2.63048	1.39824	3.12129	2.91935	3.26987	7.65277	6.15937	-2.077	1.51236	3.39432	0.0654212	0.916577	FALSE	0.465414	1.51236	0.223311	0.636529	0.722792	FALSE	2.66214	1.51236	30.599	3.17264e-08	9.70579e-08	TRUE	3.96	1.51236	16.8189	4.11209e-05	0.00015047	FALSE
chr1	13416354	13417325	Ncoa2	17978	-52189	13129240	13364164	-	-52189	11.937	17.3321	17.1221	18.095	15.9412	17.5932	15.9263	19.8247	19.7308	24.9895	20.2745	42.7876	39.9585	44.2212	39.7215	36.3963	0.136459	4.71881	0.65167	0.419516	0.990912	FALSE	0.0622719	4.71881	0.0844256	0.771387	0.835152	FALSE	1.45167	4.71881	121.082	3.66607e-28	3.78781e-27	TRUE	0.247113	4.71881	1.76639	0.183829	0.255648	FALSE
chr1	13455269	13455526	Ncoa2	17978	-91104	13129240	13364164	-	-91104	0.487226	0.565177	0.18611	0.493501	0.984023	0.879662	1.87369	3.30411	2.54591	2.63048	0.699119	2.73113	1.82459	3.58129	1.82209	1.49318	0.796094	1.03393	1.05345	0.304715	0.988835	FALSE	1.64532	1.03393	3.68941	0.0547589	0.101714	FALSE	2.68823	1.03393	24.4567	7.59987e-07	2.05255e-06	TRUE	1.5144	1.03393	5.31185	0.0211809	0.0399239	FALSE
chr1	13484846	13485301	Tram1	72265	69481	13554783	13579945	-	69481	0.730838	1.69553	1.8611	1.316	2.36166	1.75932	1.40526	2.20274	5.09183	1.75365	3.4956	4.03166	2.91935	3.58129	4.25154	5.59943	0.290879	1.72411	0.368902	0.543603	0.995619	FALSE	0.0638587	1.72411	0.00975591	0.921319	0.945499	FALSE	1.26264	1.72411	11.5093	0.000692491	0.00135455	TRUE	0.669712	1.72411	1.83404	0.175652	0.246117	FALSE
chr1	13511514	13512252	Tram1	72265	42530	13554783	13579945	-	42530	1.9489	0.565177	1.11666	0.329001	0.787219	2.19916	1.40526	2.20274	1.27296	1.31524	2.09736	5.98247	7.84574	6.22833	6.68099	6.15937	-1.0481	1.96331	2.59332	0.107315	0.96167	FALSE	0.603739	1.96331	0.877559	0.348871	0.456974	FALSE	2.51129	1.96331	52.7206	3.84539e-13	1.70584e-12	TRUE	1.44306	1.96331	3.97364	0.0462178	0.0787172	FALSE
chr1	13549482	13549944	Tram1	72265	4838	13554783	13579945	-	4838	4.14142	3.20267	3.7222	2.961	4.92012	1.75932	3.27895	2.20274	3.18239	1.75365	1.39824	1.17048	0.912296	1.24567	2.6724	1.86648	0.0971239	1.59541	0.0759493	0.782864	0.995622	FALSE	-0.579585	1.59541	1.36606	0.24249	0.343265	FALSE	-1.66705	1.59541	18.8285	1.43015e-05	3.40946e-05	TRUE	-0.9727	1.59541	4.28553	0.038438	0.0670722	FALSE
chr1	13549985	13550332	Tram1	72265	4450	13554783	13579945	-	4450	0.974451	3.20267	2.60554	3.61901	3.73929	1.31949	0.468422	2.20274	2.54591	2.63048	1.39824	1.6907	0.364918	0.778542	0.607363	0.373295	0.662925	1.16009	2.36586	0.124015	0.972792	FALSE	-1.37369	1.16009	3.58306	0.0583715	0.107257	FALSE	-1.18489	1.16009	6.5576	0.0104437	0.0172095	FALSE	-0.798823	1.16009	2.49919	0.113905	0.170896	FALSE
chr1	13578933	13580503	Tram1	72265	0	13554783	13579945	-	0.0402194	47.5045	40.8812	38.897	39.9736	40.1482	30.7882	28.5737	30.8384	29.278	24.9895	28.6639	70.4891	69.8818	71.9372	64.6234	64.9534	-0.0609877	5.5528	0.266061	0.605986	0.995619	FALSE	-0.540338	5.5528	12.1076	0.000502175	0.00175434	FALSE	0.765833	5.5528	61.6162	4.17377e-15	2.10829e-14	FALSE	-0.621415	5.5528	18.001	2.20786e-05	8.54441e-05	FALSE
chr1	13583213	13583877	Tram1	72265	-3267	13554783	13579945	-	-3267	41.9014	31.0848	35.7331	39.8091	36.6057	27.7094	30.4474	25.3315	22.9132	24.9895	25.8674	14.1758	16.2389	12.1452	11.054	16.0517	0.100469	4.71235	0.478537	0.489086	0.993093	FALSE	-0.343623	4.71235	3.69116	0.0547015	0.101628	FALSE	-1.33128	4.71235	84.4652	3.91031e-20	2.66584e-19	TRUE	-0.728442	4.71235	18.473	1.72327e-05	6.81898e-05	FALSE
chr1	13588840	13589739	Tram1	72265	-8894	13554783	13579945	-	-8894	7.30838	12.8107	8.37494	11.515	7.08497	24.6305	17.8	15.4192	18.4579	17.9749	13.2833	13.6556	16.6038	17.595	13.2405	12.8787	-0.0171782	3.85217	0.00525903	0.942189	0.998724	FALSE	1.10621	3.85217	20.4264	6.19703e-06	3.35983e-05	TRUE	0.742969	3.85217	14.3968	0.000148051	0.000314892	FALSE	0.712703	3.85217	8.38436	0.00378463	0.0087247	FALSE
chr1	13589896	13590390	Tram1	72265	-9950	13554783	13579945	-	-9950	8.03922	8.47766	10.0499	11.3505	10.4306	11.8754	13.1158	7.7096	14.639	12.714	9.78767	3.51145	3.46672	4.67125	2.79387	2.42642	0.305996	3.06577	1.93751	0.163939	0.985822	FALSE	0.451094	3.06577	2.87317	0.0900672	0.153325	FALSE	-1.17566	3.06577	25.775	3.83627e-07	1.06526e-06	TRUE	0.0048135	3.06577	0.000390266	0.984239	0.988466	FALSE
chr1	13590667	13590864	Tram1	72265	-10721	13554783	13579945	-	-10721	3.65419	2.82589	2.97776	5.26401	3.54248	2.19916	0.468422	6.60823	5.09183	3.06889	2.79648	1.82075	0.182459	0.778542	0.850308	1.49318	0.517392	1.53824	1.85766	0.172896	0.985822	FALSE	-1.22268	1.53824	3.96776	0.0463793	0.0885376	FALSE	-1.60129	1.53824	14.2467	0.000160341	0.000339732	FALSE	-0.217064	1.53824	0.267925	0.604727	0.681854	FALSE
chr1	13613781	13613944	Lactb2	212442	2035	13615980	13650590	-	2035	0.974451	0.75357	0.74444	1.8095	1.18083	1.31949	0.468422	0	1.27296	1.31524	0	0.390161	0.182459	0.467125	0.364418	0	0.885576	0.223658	2.11475	0.145886	0.973643	FALSE	0.112944	0.223658	0.0170432	0.896132	0.927508	FALSE	-1.11704	0.223658	2.59775	0.107015	0.145489	FALSE	-0.996119	0.223658	1.80349	0.179291	0.250379	FALSE
chr1	13621690	13621966	Lactb2	212442	0	13615980	13650590	-	0.835019	0.243613	0.376785	0.18611	0.1645	0.393609	13.6348	10.3053	3.30411	12.7296	7.45302	4.89384	0.910375	0.182459	0.311417	0.48589	0.186648	0.00714027	1.41423	4.41928e-05	0.994696	1	FALSE	5.29264	1.41423	88.6863	4.62666e-21	1.8738e-19	TRUE	0.847139	1.41423	1.1332	0.287093	0.350457	FALSE	4.55717	1.41423	52.4336	4.45038e-13	6.05869e-12	TRUE
chr1	13637812	13638424	Lactb2	212442	0	13615980	13650590	-	0.3692	4.38503	5.27499	4.83886	3.94801	6.69136	15.8339	16.8632	13.2165	14.639	15.7829	7.69031	4.16172	1.82459	3.58129	4.61596	6.71932	0.120529	2.91394	0.157061	0.691877	0.995619	FALSE	1.70963	2.91394	33.6893	6.46537e-09	6.02958e-08	TRUE	-0.546916	2.91394	3.61647	0.0572103	0.082473	FALSE	1.2208	2.91394	17.2359	3.30131e-05	0.000123319	TRUE
chr1	13737170	13737847	Gm5523	433273	37918	13775766	13777010	-	37918	13.3987	15.2598	13.0277	14.147	15.9412	27.2695	16.8632	24.2302	24.8227	17.9749	19.5753	2.34097	0.912296	2.02421	1.45767	0.933239	0.120674	3.60036	0.371146	0.54238	0.995619	FALSE	0.632113	3.60036	8.15119	0.0043033	0.0115487	FALSE	-2.8941	3.60036	134.562	4.11756e-31	4.94802e-30	TRUE	0.395894	3.60036	3.54726	0.0596439	0.0979467	FALSE
chr1	13761263	13761644	Gm5523	433273	14121	13775766	13777010	-	14121	2.43613	1.69553	2.79165	3.1255	1.37763	9.23645	4.68422	8.81097	6.36478	7.01461	2.09736	1.56064	0.364918	0.155708	0.121473	0.933239	0.0103542	1.54714	0.000478518	0.982548	1	FALSE	1.55142	1.54714	10.8693	0.000977706	0.00315679	TRUE	-1.57436	1.54714	9.88436	0.0016669	0.00309417	FALSE	1.26643	1.54714	7.25121	0.00708531	0.0151841	FALSE
chr1	13774524	13774907	Gm5523	433273	858	13775766	13777010	-	858	1.70529	2.07232	2.23332	1.4805	0.984023	6.15764	5.62106	4.40549	6.36478	4.82254	5.59295	4.29177	5.29131	3.26987	4.8589	3.17301	-0.668818	2.0218	1.95399	0.162157	0.985778	FALSE	1.49313	2.0218	12.2277	0.000470858	0.00165551	FALSE	1.07553	2.0218	10.7279	0.00105532	0.0020129	TRUE	1.96854	2.0218	18.3365	1.85126e-05	7.27571e-05	FALSE
chr1	13777236	13777660	Gm5523	433273	-225	13775766	13777010	-	-225	0.487226	0.941962	0.37222	1.1515	1.37763	19.3526	15.9263	14.3178	11.4566	15.3445	22.3718	0.780322	1.27721	0.622833	0.850308	0.746591	1.02453	2.3168	2.81702	0.0932696	0.953444	FALSE	4.7606	2.3168	136.668	1.42507e-31	1.28134e-29	TRUE	0.51168	2.3168	0.770754	0.379984	0.447123	FALSE	3.53146	2.3168	90.5037	1.8463e-21	6.77664e-20	TRUE
chr1	13779248	13779733	Gm5523	433273	-2237	13775766	13777010	-	-2237	3.41058	3.95624	4.28053	3.1255	3.93609	11.4356	10.3053	13.2165	12.7296	10.9603	6.99119	7.67316	6.56853	8.71967	6.1951	6.34602	-0.147961	2.87485	0.212867	0.64453	0.995619	FALSE	1.43255	2.87485	20.8902	4.86383e-06	2.69193e-05	TRUE	0.985823	2.87485	16.6705	4.44672e-05	0.000100629	FALSE	1.52327	2.87485	24.6019	7.04818e-07	3.63204e-06	TRUE
chr1	13970266	13970852	Eya1	14048	188186	14159039	14294651	-	188186	22.656	28.2589	26.4276	28.952	34.244	9.67628	7.49475	13.2165	10.1837	7.01461	10.4868	1.30054	0.364918	0.155708	0.121473	0.559943	0.295697	3.73058	3.1426	0.0762719	0.918736	FALSE	-1.62141	3.73058	40.53	1.93622e-10	2.29877e-09	TRUE	-5.22007	3.73058	363.056	6.08393e-81	5.12235e-79	TRUE	-1.80856	3.73058	67.4103	2.2049e-16	4.63808e-15	TRUE
chr1	13974946	13975242	Eya1	14048	183796	14159039	14294651	-	183796	8.52645	5.27499	8.37494	6.90901	4.52651	2.19916	1.40526	2.20274	1.90944	2.19207	4.19472	0.260107	0.182459	0	0.121473	0	-0.33172	1.80796	1.12793	0.288218	0.988835	FALSE	-2.03606	1.80796	16.9264	3.88583e-05	0.000177493	TRUE	-5.33261	1.80796	112.804	2.38197e-26	2.2619e-25	TRUE	-1.24384	1.80796	8.45988	0.00363065	0.00840944	TRUE
chr1	13984288	13984454	Eya1	14048	174584	14159039	14294651	-	174584	1.46168	1.13035	1.30277	1.974	1.96805	2.19916	0.468422	1.10137	0.636478	0.876826	0	0.910375	0.364918	0.467125	0.48589	0.373295	0.616592	0.555689	1.39743	0.237154	0.988835	FALSE	0.0363262	0.555689	0.00259044	0.959408	0.972249	FALSE	-1.03683	0.555689	3.38482	0.0657992	0.0936812	FALSE	-1.66432	0.555689	5.17192	0.0229549	0.0428623	FALSE
chr1	14054823	14055374	Eya1	14048	103664	14159039	14294651	-	103664	7.79561	9.04284	8.74716	8.38951	9.84023	13.6348	15.9263	15.4192	15.912	18.8518	15.3806	0.260107	0.182459	0	0.364418	0.186648	0.0942389	2.95979	0.169258	0.680772	0.995619	FALSE	0.747156	2.95979	8.45046	0.00364951	0.0100155	FALSE	-5.55457	2.95979	161.811	4.54981e-37	7.13659e-36	TRUE	0.781358	2.95979	11.0505	0.000886654	0.00239318	FALSE
chr1	14078177	14078404	Eya1	14048	80634	14159039	14294651	-	80634	2.19251	1.50714	2.60554	2.303	2.16485	2.63899	1.87369	5.50686	3.18239	3.5073	2.79648	0.260107	0.182459	0.155708	0	0	0.106236	0.93895	0.0566051	0.811945	0.997486	FALSE	0.0752422	0.93895	0.0175517	0.894603	0.926452	FALSE	-3.18005	0.93895	27.1533	1.87947e-07	5.36759e-07	TRUE	0.56935	0.93895	1.43869	0.230351	0.309659	FALSE
chr1	14094491	14095089	Eya1	14048	63949	14159039	14294651	-	63949	20.2199	18.4625	17.1221	17.9305	22.8293	11.4356	12.179	12.1151	12.0931	14.4676	9.78767	1.17048	0.182459	0.467125	0.48589	0.746591	0.143364	3.44358	0.605055	0.436656	0.990912	FALSE	-0.684511	3.44358	7.64012	0.00570841	0.0147848	FALSE	-4.73684	3.44358	265.593	1.03627e-59	3.98242e-58	TRUE	-0.809868	3.44358	13.2205	0.000276904	0.000843562	FALSE
chr1	14095671	14095922	Eya1	14048	63116	14159039	14294651	-	63116	3.8978	4.8982	4.83886	6.08651	3.93609	4.83814	7.49475	5.50686	6.36478	5.26096	5.59295	0.390161	0.182459	0.155708	0.48589	1.11989	0.158548	1.89375	0.254581	0.613867	0.995619	FALSE	0.3854	1.89375	1.04503	0.306654	0.412837	FALSE	-4.01262	1.89375	69.3005	8.45496e-17	4.7309e-16	TRUE	0.0592745	1.89375	0.0280698	0.866945	0.89902	FALSE
chr1	14133810	14134538	Eya1	14048	24500	14159039	14294651	-	24500	39.2217	38.0553	41.5025	42.4411	43.8874	17.1534	16.3948	19.8247	14.639	17.5365	13.2833	1.82075	0.364918	1.08996	1.70062	1.30653	0.136394	4.32816	1.07553	0.299699	0.988835	FALSE	-1.27249	4.32816	44.4574	2.59953e-11	3.53098e-10	TRUE	-5.03274	4.32816	563.434	1.5051e-124	5.59567e-122	TRUE	-1.51441	4.32816	76.5298	2.16909e-18	5.77178e-17	TRUE
chr1	14140709	14141571	Eya1	14048	17467	14159039	14294651	-	17467	13.6423	14.1294	11.7249	11.0215	12.0051	11.4356	10.7737	8.81097	5.72831	10.5219	11.885	4.03166	1.64213	2.80275	6.1951	11.0122	-0.180494	3.25306	0.604199	0.43698	0.990912	FALSE	-0.277134	3.25306	0.974515	0.323557	0.430975	FALSE	-2.14196	3.25306	74.1587	7.20843e-18	4.31118e-17	TRUE	-0.396492	3.25306	2.08575	0.148679	0.214485	FALSE
chr1	14146382	14146597	Eya1	14048	12441	14159039	14294651	-	12441	0.730838	0.565177	1.11666	0.658001	0.984023	0.879662	1.40526	4.40549	1.90944	1.75365	1.39824	0.910375	0.182459	0.778542	2.42945	2.79972	0.0102458	0.786162	0.000228501	0.987939	1	FALSE	0.438882	0.786162	0.298686	0.584707	0.677763	FALSE	-0.276142	0.786162	0.209813	0.646914	0.701391	FALSE	1.26391	0.786162	3.73143	0.0533976	0.0890502	FALSE
chr1	14496448	14496809	Eya1	14048	-196167	14159039	14300280	-	-196167	4.38503	3.39106	2.79165	3.1255	2.95207	3.07882	1.40526	3.30411	1.27296	1.75365	2.79648	2.08086	0.547377	1.08996	0.364418	1.67983	-0.178076	1.39938	0.188642	0.664049	0.995619	FALSE	-0.651289	1.39938	1.44188	0.229836	0.328662	FALSE	-1.38444	1.39938	11.551	0.000677111	0.00132591	TRUE	-0.614791	1.39938	1.40986	0.235079	0.315047	FALSE
chr1	14497157	14497320	Eya1	14048	-196876	14159039	14300280	-	-196876	2.43613	2.63749	2.23332	1.8095	2.75527	1.31949	1.40526	2.20274	0	2.19207	2.79648	1.04043	0.182459	0.311417	0.850308	0.373295	-0.096389	0.939065	0.0439991	0.833855	0.997486	FALSE	-0.860708	0.939065	1.75141	0.185699	0.276537	FALSE	-2.06946	0.939065	16.6058	4.6009e-05	0.000103927	TRUE	-0.437129	0.939065	0.588707	0.442919	0.531325	FALSE
chr1	14586052	14586475	Msc	17681	156953	14743429	14746047	-	156953	4.38503	3.95624	5.02497	2.961	3.14887	5.7178	7.02632	11.0137	3.18239	3.06889	6.29207	2.99123	0.182459	0.155708	0.48589	0.186648	-0.529342	1.79939	1.41232	0.234672	0.988835	FALSE	0.479323	1.79939	1.07585	0.299628	0.405556	FALSE	-1.84577	1.79939	18.0134	2.19352e-05	5.13044e-05	TRUE	0.680161	1.79939	2.02742	0.154483	0.22145	FALSE
chr1	14745280	14745920	Msc	17681	0	14743429	14746047	-	0.292972	0	0	0	0.1645	0	6.15764	4.21579	3.30411	4.45535	7.01461	7.69031	7.41306	8.57558	6.22833	4.13007	3.35966	2.06412	2.06556	1.69265	0.193253	0.985822	FALSE	7.49167	2.06556	62.861	2.21821e-15	5.08468e-14	FALSE	8.04371	2.06556	132.882	9.59507e-31	1.13591e-29	TRUE	5.56665	2.06556	58.5688	1.96306e-14	3.19109e-13	FALSE
chr1	14747209	14747414	NA	NA	0	14746276	14767012	+	0.0449942	0	0	0	0	0	2.63899	0.936843	0	1.27296	0.438413	1.39824	2.60107	3.83164	2.80275	0.97178	1.30653	0	0.761337	0	1	1	FALSE	5.9788	0.761337	21.8525	2.94435e-06	1.69876e-05	FALSE	6.77738	0.761337	53.3389	2.80697e-13	1.25554e-12	TRUE	4.80023	0.761337	9.54963	0.0019999	0.0049548	FALSE
chr1	15534343	15534671	Kcnb2	98741	0	15302533	15704295	+	0.576983	0.487226	0.565177	0	0	0	5.27797	5.15264	4.40549	6.36478	1.31524	2.09736	1.6907	1.45967	3.26987	0.850308	0.373295	-3.69621	1.00421	5.36537	0.0205404	0.797631	FALSE	3.79882	1.00421	32.0625	1.49295e-08	1.31172e-07	FALSE	2.58278	1.00421	17.2136	3.34035e-05	7.66618e-05	TRUE	6.79397	1.00421	33.3207	7.81451e-09	5.66109e-08	FALSE
chr1	15781808	15782333	Terf1	21749	-13405	15795739	15812094	+	-13405	6.33393	6.78213	5.02497	2.7965	5.11692	5.27797	4.21579	3.30411	5.09183	7.01461	4.89384	3.51145	1.09475	2.49133	4.00859	4.66619	-0.617552	2.27489	3.64945	0.0560877	0.916577	FALSE	-0.375594	2.27489	0.929211	0.335068	0.442818	FALSE	-1.26692	2.27489	17.7306	2.54496e-05	5.91168e-05	TRUE	0.382928	2.27489	1.03354	0.309328	0.396327	FALSE
chr1	15789026	15789490	Terf1	21749	-6248	15795739	15812094	+	-6248	0.487226	0.376785	0.37222	0.1645	0.196805	0.879662	0.468422	0	1.90944	1.75365	1.39824	3.90161	4.74394	4.67125	1.82209	2.61307	-1.05381	1.21811	1.05755	0.303776	0.988835	FALSE	0.671137	1.21811	0.436151	0.508986	0.610037	FALSE	3.37267	1.21811	48.845	2.77015e-12	1.16018e-11	TRUE	2.7333	1.21811	8.68501	0.00320838	0.00753231	FALSE
chr1	16332960	16333193	Stau2	29819	0	16218891	16509383	-	0.607325	2.43613	3.95624	4.83886	2.4675	3.73929	3.95848	7.49475	22.0274	13.366	8.32985	9.08855	1.04043	0.182459	1.40137	1.09325	0.186648	-0.297197	2.08409	0.569764	0.450353	0.990912	FALSE	0.544647	2.08409	1.62975	0.201737	0.295689	FALSE	-2.01539	2.08409	23.2191	1.44558e-06	3.80449e-06	TRUE	1.88799	2.08409	25.1812	5.21885e-07	2.75369e-06	TRUE
chr1	16334886	16335593	Stau2	29819	0	16218891	16509383	-	0.600695	19.7326	21.2883	22.7054	20.727	22.6325	13.6348	8.43159	23.1288	14.0025	15.3445	18.8762	0.260107	0.182459	0.467125	0	0.186648	0.0350509	3.62217	0.0422038	0.837232	0.997486	FALSE	-0.976261	3.62217	16.6191	4.56893e-05	0.000205295	FALSE	-5.98106	3.62217	356.287	1.81133e-79	1.44944e-77	TRUE	-0.439037	3.62217	4.77904	0.0288081	0.0521397	FALSE
chr1	16523961	16524679	Ube2w	66799	6191	16530871	16609367	-	6191	11.4498	12.4339	15.6332	10.3635	9.24982	23.7509	20.1421	20.9261	24.8227	17.5365	21.6727	3.77156	7.11591	8.09683	3.03681	2.05312	-0.415739	3.63451	3.27135	0.0704994	0.916577	FALSE	0.693151	3.63451	8.51009	0.00353183	0.00973535	FALSE	-1.06983	3.63451	24.841	6.22588e-07	1.696e-06	TRUE	0.992459	3.63451	17.2245	3.3212e-05	0.000123984	FALSE
chr1	16539808	16540309	Ube2w	66799	0	16530871	16609367	-	0.886147	0.730838	1.50714	0.74444	1.645	0.787219	17.5932	18.7369	15.4192	20.3673	15.7829	14.6815	0.520214	0.182459	0.311417	0.121473	0.373295	0.309217	2.32144	0.322601	0.570049	0.995619	FALSE	4.09151	2.32144	127.773	1.25826e-29	9.90106e-28	TRUE	-1.42233	2.32144	5.3005	0.0213193	0.0333344	FALSE	3.60459	2.32144	101.839	6.02314e-24	2.87378e-22	TRUE
chr1	16542948	16543300	Ube2w	66799	0	16530871	16609367	-	0.846145	3.41058	4.52142	2.60554	3.61901	3.73929	6.59747	7.96317	5.50686	3.81887	4.82254	9.08855	0.780322	1.45967	0.778542	0.728835	0.186648	0.075779	1.80742	0.0447489	0.832466	0.997486	FALSE	1.00691	1.80742	6.85837	0.00882269	0.0215996	FALSE	-1.80623	1.80742	20.5341	5.85793e-06	1.45376e-05	TRUE	0.527877	1.80742	1.90635	0.167369	0.236262	FALSE
chr1	16582972	16583207	Ube2w	66799	0	16530871	16609367	-	0.336259	1.46168	1.13035	2.60554	0.822501	0.196805	1.31949	0.468422	0	3.81887	3.94572	4.19472	0.390161	0.912296	0.311417	0.242945	0.933239	-1.6496	0.68434	5.98455	0.0144317	0.744343	FALSE	-0.963579	0.68434	1.50701	0.219596	0.316633	FALSE	-1.68976	0.68434	8.54993	0.00345536	0.00612896	TRUE	2.47812	0.68434	13.3857	0.00025355	0.000780135	FALSE
chr1	16607756	16608346	Ube2w	66799	0	16530871	16609367	-	0.0205233	26.0666	23.1723	24.7526	23.359	24.207	21.1119	13.5842	16.5206	14.0025	20.167	20.9736	12.095	13.502	12.301	10.3252	13.9986	-0.0364186	4.22263	0.0518378	0.819896	0.997486	FALSE	-0.532576	4.22263	6.59753	0.010212	0.0244784	FALSE	-0.947495	4.22263	38.0508	6.8926e-10	2.42018e-09	FALSE	-0.48293	4.22263	6.40845	0.0113579	0.0230729	FALSE
chr1	16627488	16628068	Tceb1	67923	4777	16632846	16646946	-	4777	14.1295	18.6509	12.6555	14.147	16.3348	10.9958	8.43159	8.81097	8.9107	9.64509	11.885	2.08086	2.73689	0.778542	2.30798	2.05312	0.0133126	3.21469	0.0039854	0.949663	0.999439	FALSE	-0.67578	3.21469	5.96807	0.0145672	0.0333028	FALSE	-3.01125	3.21469	136.13	1.86852e-31	2.28479e-30	TRUE	-0.721663	3.21469	8.0458	0.00456092	0.0103002	FALSE
chr1	16632119	16632477	Tceb1	67923	368	16632846	16646946	-	368	4.14142	6.97052	6.51385	4.11251	4.3297	3.51865	3.74737	1.10137	5.09183	1.75365	3.4956	2.86118	1.27721	1.55708	1.94356	1.49318	-0.485539	1.95854	2.28133	0.13094	0.972792	FALSE	-0.747231	1.95854	3.17548	0.0747513	0.131696	FALSE	-1.5722	1.95854	24.7379	6.56788e-07	1.78527e-06	TRUE	-0.625123	1.95854	2.12609	0.14481	0.209709	FALSE
chr1	16686607	16686840	Ly96	17087	0	16678537	16699686	+	0.381578	0.974451	0.941962	2.60554	0.822501	1.77124	1.75932	1.40526	1.10137	0.636478	1.75365	4.89384	0.390161	0.182459	0.622833	1.09325	0.933239	-0.257736	0.720577	0.19262	0.660745	0.995619	FALSE	0.00964553	0.720577	0.000181877	0.98924	0.99263	FALSE	-1.83089	0.720577	8.8585	0.00291728	0.00523004	TRUE	0.623923	0.720577	0.948384	0.330131	0.417782	FALSE
chr1	16736054	16736534	Ly96	17087	36367	16678537	16699686	+	36367	5.60309	5.65177	6.69996	5.59301	5.70734	11.8754	7.49475	9.91234	4.45535	8.32985	11.885	4.81198	3.46672	3.11417	5.46626	2.61307	-0.075676	2.66708	0.0684077	0.793669	0.996429	FALSE	0.656321	2.66708	4.22016	0.0399465	0.0781857	FALSE	-0.622004	2.66708	5.33901	0.0208533	0.0326576	FALSE	0.478188	2.66708	2.30549	0.128918	0.190034	FALSE
chr1	16737061	16737829	Ly96	17087	37374	16678537	16699686	+	37374	15.3476	13.941	11.911	11.6795	13.5795	10.5559	7.02632	11.0137	8.27422	12.714	10.4868	4.55188	3.46672	4.35983	2.91534	3.54631	-0.1042	3.21867	0.26439	0.60712	0.995619	FALSE	-0.661865	3.21867	5.86955	0.015405	0.0349261	FALSE	-1.6868	3.21867	62.9216	2.15097e-15	1.10671e-14	TRUE	-0.319746	3.21867	1.71832	0.189909	0.262836	FALSE
chr1	16748806	16749548	Ly96	17087	49119	16678537	16699686	+	49119	16.3221	20.5348	19.1693	16.45	14.1699	18.4729	13.1158	25.3315	18.4579	24.5511	19.5753	2.21091	0.729836	0.467125	0.48589	0.746591	-0.276301	3.63395	2.10424	0.146891	0.973643	FALSE	-0.281024	3.63395	1.49005	0.222209	0.319663	FALSE	-3.90272	3.63395	230.187	5.42695e-52	1.54935e-50	TRUE	0.412695	3.63395	3.94286	0.0470707	0.0799436	FALSE
chr1	16750515	16750817	Ly96	17087	50828	16678537	16699686	+	50828	3.65419	5.27499	5.76941	2.961	5.31373	5.27797	4.21579	7.7096	6.36478	7.01461	9.08855	0.260107	0.182459	0.155708	0.121473	0	-0.27403	1.85885	0.684897	0.407906	0.990912	FALSE	-0.0976114	1.85885	0.059083	0.807951	0.862147	FALSE	-4.41362	1.85885	78.144	9.57952e-19	6.03929e-18	TRUE	0.771059	1.85885	4.74047	0.0294609	0.0531903	FALSE
chr1	16771374	16771566	Ly96	17087	71687	16678537	16699686	+	71687	1.21806	2.63749	1.11666	1.1515	0.984023	1.75932	1.40526	0	0	1.31524	1.39824	0.260107	0	0.155708	0	0.186648	-0.622002	0.333031	1.09956	0.294362	0.988835	FALSE	-0.117969	0.333031	0.02925	0.864203	0.904338	FALSE	-3.23283	0.333031	20.4815	6.02096e-06	1.49277e-05	TRUE	-0.508351	0.333031	0.406858	0.523569	0.608397	FALSE
chr1	16788382	16788607	Ly96	17087	88695	16678537	16699686	+	88695	3.8978	3.57946	2.60554	2.1385	2.75527	3.07882	7.02632	8.81097	7.63774	7.89143	6.29207	0.650268	0.729836	1.08996	0.728835	1.30653	-0.438007	1.74377	1.2723	0.259336	0.988835	FALSE	0.55374	1.74377	1.73517	0.187752	0.278922	FALSE	-1.97155	1.74377	22.7135	1.8804e-06	4.89575e-06	TRUE	1.53658	1.74377	15.9399	6.53851e-05	0.000229317	TRUE
chr1	19166176	19166547	Tfap2d	226896	9762	19093103	19156413	+	9762	4.87226	3.01428	3.7222	4.11251	3.73929	11.4356	9.36843	16.5206	12.7296	10.9603	13.9824	4.03166	4.19656	5.44979	3.03681	4.47954	0.0646052	2.70277	0.0407049	0.840109	0.997486	FALSE	1.41367	2.70277	19.0151	1.29687e-05	6.57044e-05	TRUE	0.275206	2.70277	1.01445	0.31384	0.378595	FALSE	1.61983	2.70277	30.1165	4.06846e-08	2.60486e-07	TRUE
chr1	20249799	20250538	Pkhd1	241035	0	20047860	20608138	-	0.639574	1.21806	1.13035	0.18611	0.329001	0.393609	6.59747	5.62106	11.0137	5.09183	7.01461	2.79648	8.32343	9.12296	12.4567	8.74602	8.58579	-1.11024	2.57231	2.0967	0.147618	0.973643	FALSE	2.83249	2.57231	32.2754	1.33795e-08	1.18371e-07	FALSE	3.58659	2.57231	103.267	2.9283e-24	2.50015e-23	TRUE	3.90072	2.57231	46.1545	1.09288e-11	1.21409e-10	FALSE
chr1	20691514	20692005	Mir133b	723817	18545	20669091	20672968	+	18545	0.730838	0	0	0.1645	0.196805	1.31949	0.936843	2.20274	2.54591	1.31524	2.09736	2.60107	5.47377	4.98267	1.57914	3.17301	-0.15831	1.2425	0.0177349	0.894057	0.998213	FALSE	2.27873	1.2425	5.02999	0.0249121	0.0525302	FALSE	4.23518	1.2425	47.3792	5.84987e-12	2.39189e-11	TRUE	3.16072	1.2425	12.3316	0.000445359	0.00129079	FALSE
chr1	20880349	20881585	Paqr8	74229	0	20880703	20928837	+	-0.00735447	23.8741	28.6357	29.0331	23.8525	24.207	12.3153	9.36843	22.0274	10.8201	14.0292	13.2833	29.2621	24.4495	26.0033	17.735	19.598	-0.173629	4.44378	1.3488	0.245488	0.988835	FALSE	-1.36305	4.44378	37.6627	8.40981e-10	9.0069e-09	TRUE	-0.0170699	4.44378	0.0174336	0.894955	0.915995	FALSE	-0.848394	4.44378	19.0277	1.28836e-05	5.231e-05	FALSE
chr1	20929075	20929566	Paqr8	74229	237	20880703	20928837	+	237	4.62864	6.59374	8.00272	6.90901	8.06899	3.51865	4.21579	7.7096	3.81887	2.63048	6.29207	8.06332	10.4002	7.00687	8.01719	9.89233	0.207687	2.89585	0.606413	0.436141	0.990912	FALSE	-0.785875	2.89585	4.03554	0.0445514	0.0856161	FALSE	0.387737	2.89585	2.81012	0.0936711	0.129103	FALSE	-0.799672	2.89585	5.58157	0.0181505	0.0348598	FALSE
chr1	20930176	20930436	Paqr8	74229	1338	20880703	20928837	+	1338	0.487226	0.376785	0.930549	1.1515	0.984023	0.439831	0.468422	0	0.636478	1.31524	0	1.9508	2.00705	1.55708	2.18651	5.03949	0.807217	0.967428	1.40405	0.236046	0.988835	FALSE	-0.431178	0.967428	0.15977	0.689369	0.768007	FALSE	1.57108	0.967428	7.95081	0.00480659	0.00834302	FALSE	-0.820985	0.967428	0.985951	0.320734	0.407769	FALSE
chr1	20941227	20942137	Efhc1	71877	0	20941707	20980922	+	-0.0122402	22.4124	25.433	21.5887	24.8395	30.5047	12.7551	14.9895	16.5206	14.0025	10.0835	11.885	33.5538	33.2076	30.5188	33.2835	37.1429	0.261297	4.63774	3.02954	0.081761	0.932712	FALSE	-0.777362	4.63774	13.094	0.000296243	0.00109504	FALSE	0.502099	4.63774	14.8529	0.000116227	0.000250312	FALSE	-1.23621	4.63774	39.5672	3.1696e-10	2.85575e-09	TRUE
chr1	20959706	20960263	Efhc1	71877	0	20941707	20980922	+	0.458983	0.487226	1.13035	1.8611	1.8095	1.57444	1.75932	1.40526	2.20274	1.90944	1.31524	1.39824	6.89284	7.11591	8.87537	8.01719	7.09261	0.491696	2.15835	1.00233	0.316748	0.989575	FALSE	0.345652	2.15835	0.274597	0.600265	0.691038	FALSE	2.64214	2.15835	64.7525	8.492e-16	4.47148e-15	TRUE	-0.167163	2.15835	0.0857625	0.769635	0.821955	FALSE
chr1	20976085	20977092	Efhc1	71877	0	20941707	20980922	+	0.876654	3.41058	5.84017	8.37494	4.27701	4.92012	7.0373	10.7737	14.3178	10.8201	5.26096	6.29207	48.1198	45.6148	45.1554	46.8884	39.196	-0.387765	4.39214	2.00504	0.156777	0.980385	FALSE	0.513939	4.39214	2.86686	0.0904212	0.153734	FALSE	2.95052	4.39214	303.091	6.98727e-68	3.58447e-66	TRUE	0.759121	4.39214	6.16001	0.013067	0.0261289	FALSE
chr1	20984990	20986118	Efhc1	71877	4067	20941707	20980922	+	4067	1.46168	4.33303	3.16387	2.4675	2.95207	8.35679	10.7737	7.7096	8.27422	5.26096	8.38943	72.83	70.6117	73.4943	70.3326	70.9261	-0.191795	4.85278	0.309241	0.578146	0.995619	FALSE	1.57489	4.85278	23.25	1.42251e-06	8.77246e-06	FALSE	4.54962	4.85278	759.05	4.32105e-167	5.49912e-164	TRUE	1.29851	4.85278	14.1269	0.000170882	0.000545959	FALSE
chr1	20999022	20999828	Tram2	170829	0	20991459	21069306	-	0.902848	1.21806	2.07232	1.30277	1.8095	1.37763	1.31949	5.62106	7.7096	6.36478	1.75365	1.39824	28.2216	31.5654	26.7818	31.9473	28.3705	0.0640695	3.6951	0.0190518	0.890218	0.998213	FALSE	1.08547	3.6951	4.61106	0.0317664	0.0644355	FALSE	4.20651	3.6951	298.479	7.06539e-67	3.46089e-65	TRUE	1.10411	3.6951	5.67425	0.0172157	0.0332648	FALSE
chr1	21004666	21005183	Tram2	170829	0	20991459	21069306	-	0.830347	0.974451	1.31875	0.74444	0.493501	0.787219	3.07882	1.87369	4.40549	1.27296	1.31524	2.09736	8.58354	6.56853	7.62971	12.2687	9.89233	-0.655813	2.30655	1.05545	0.304255	0.988835	FALSE	1.23842	2.30655	4.27915	0.0385827	0.0759319	FALSE	2.89902	2.30655	75.1762	4.30517e-18	2.61259e-17	TRUE	1.49428	2.30655	5.03212	0.0248814	0.0459412	FALSE
chr1	21008587	21009004	Tram2	170829	0	20991459	21069306	-	0.779979	3.16697	4.70981	3.90831	6.90901	5.11692	7.47713	4.21579	13.2165	6.36478	3.06889	6.29207	1.43059	2.18951	2.17992	1.94356	1.67983	0.617966	2.1461	3.78247	0.0517922	0.908268	FALSE	0.525546	2.1461	1.7863	0.181378	0.271357	FALSE	-1.03684	2.1461	9.25928	0.00234305	0.00425978	TRUE	-0.0425608	2.1461	0.0154787	0.900988	0.924844	FALSE
chr1	21028009	21028809	Tram2	170829	0	20991459	21069306	-	0.530489	5.35948	3.57946	4.28053	3.45451	4.1329	20.2322	26.2316	25.3315	17.1849	17.9749	11.1859	52.5417	63.4958	53.4079	57.4565	58.9807	-0.188676	4.80458	0.387798	0.533459	0.995619	FALSE	2.37645	4.80458	90.4949	1.85452e-21	7.76258e-20	FALSE	3.71113	4.80458	459.437	6.37444e-102	1.09285e-99	TRUE	2.0945	4.80458	61.5639	4.28613e-15	7.61663e-14	FALSE
chr1	21030148	21031518	Tram2	170829	0	20991459	21069306	-	0.503012	22.8996	20.7232	21.7749	22.043	26.3718	58.9374	57.6159	57.2713	54.1007	57.4321	69.2128	101.312	115.132	102.923	97.2995	112.922	0.161473	5.98281	1.1529	0.282944	0.988835	FALSE	1.38743	5.98281	82.3842	1.12044e-19	4.05178e-18	TRUE	2.30939	5.98281	403.942	7.63363e-90	8.69485e-88	TRUE	1.20157	5.98281	68.1611	1.50666e-16	3.22674e-15	TRUE
chr1	21054171	21054703	Tram2	170829	0	20991459	21069306	-	0.19442	0.730838	0.75357	0.55833	0.329001	0.984023	1.31949	2.81053	7.7096	2.54591	1.75365	2.79648	7.41306	8.75804	6.07262	6.43804	6.15937	-0.0881356	2.06627	0.0158704	0.899749	0.998213	FALSE	1.52172	2.06627	4.9097	0.0267063	0.0556994	FALSE	3.41094	2.06627	79.7393	4.27229e-19	2.74679e-18	TRUE	2.15731	2.06627	12.8204	0.000342862	0.00102178	FALSE
chr1	21058609	21058927	Tram2	170829	0	20991459	21069306	-	0.137411	0	0.188392	0.74444	0.1645	0.196805	0	1.87369	2.20274	1.90944	0.438413	0.699119	5.07209	6.02115	4.67125	4.98037	6.34602	-0.804118	1.61316	0.57879	0.446787	0.990912	FALSE	1.32679	1.61316	1.87358	0.171066	0.25907	FALSE	3.86453	1.61316	64.7533	8.48869e-16	4.47009e-15	TRUE	2.39525	1.61316	5.95838	0.0146475	0.0288946	FALSE
chr1	21083781	21083993	Tram2	170829	-14474	20991459	21069306	-	-14474	0.487226	0.188392	0	0.1645	0	0.879662	0.936843	1.10137	0.636478	0	1.39824	4.68193	4.9264	3.58129	3.27976	5.22614	-0.967659	1.33372	0.542517	0.461391	0.990912	FALSE	1.97756	1.33372	3.49437	0.0615778	0.112189	FALSE	4.26865	1.33372	56.9744	4.41519e-14	2.08584e-13	TRUE	2.43671	1.33372	3.75072	0.0527849	0.0881863	FALSE
chr1	21084736	21086133	Tram2	170829	-15429	20991459	21069306	-	-15429	2.43613	0.75357	1.30277	1.645	0.590414	1.75932	1.87369	3.30411	1.90944	0.876826	4.19472	21.849	22.0776	21.9549	25.1448	23.5176	-0.273511	3.34937	0.289397	0.590607	0.995619	FALSE	0.30897	3.34937	0.25701	0.612182	0.701561	FALSE	3.93872	3.34937	248.496	5.52435e-56	1.82884e-54	TRUE	0.852609	3.34937	2.32752	0.127104	0.18772	FALSE
chr1	21091069	21091979	Tram2	170829	-21762	20991459	21069306	-	-21762	3.16697	5.0866	6.32774	4.60601	5.70734	4.83814	9.36843	7.7096	5.72831	5.26096	4.19472	14.3059	14.0494	11.8338	13.8479	15.1185	0.0537118	3.19607	0.0351633	0.851254	0.997486	FALSE	0.465901	3.19607	1.87084	0.171379	0.259414	FALSE	1.44196	3.19607	44.8571	2.11948e-11	8.34438e-11	TRUE	0.00633644	3.19607	0.000354737	0.984973	0.988918	FALSE
chr1	21151822	21152133	NA	NA	-4445	21156579	21177708	+	-4445	2.19251	3.20267	2.97776	1.8095	2.16485	3.07882	2.34211	4.40549	6.36478	4.82254	2.09736	5.3322	4.74394	5.6055	6.31657	4.47954	-0.502754	2.14407	1.58919	0.207442	0.985822	FALSE	-0.0933003	2.14407	0.0365481	0.848388	0.893184	FALSE	0.899652	2.14407	9.7874	0.00175711	0.00325051	FALSE	1.08453	2.14407	6.35955	0.0116751	0.0236479	FALSE
chr1	21156222	21156860	NA	NA	0	21156579	21177708	+	-0.0168962	2.67974	2.82589	4.83886	2.632	1.96805	1.75932	2.81053	6.60823	3.18239	5.26096	4.19472	13.6556	12.0423	9.3425	9.96075	8.39915	-0.572405	2.74516	2.39173	0.121978	0.972792	FALSE	-0.654154	2.74516	1.74748	0.186194	0.277093	FALSE	1.75113	2.74516	50.9952	9.2591e-13	4.00065e-12	TRUE	0.904831	2.74516	4.78878	0.0286457	0.0518882	FALSE
chr1	21323684	21324011	Khdc1a	368204	-15746	21339758	21342280	+	-15746	2.92335	4.33303	4.09442	3.61901	3.54248	4.83814	3.74737	3.30411	1.27296	3.06889	0.699119	2.34097	1.27721	0.622833	0.607363	1.49318	-0.0826522	1.59391	0.0490591	0.824709	0.997486	FALSE	0.131438	1.59391	0.0872692	0.767678	0.832407	FALSE	-1.35916	1.59391	13.0194	0.000308274	0.000630097	TRUE	-0.866549	1.59391	3.13063	0.0768339	0.122033	FALSE
chr1	21325936	21326240	Khdc1a	368204	-13517	21339758	21342280	+	-13517	3.65419	2.4491	3.34998	4.27701	2.16485	2.63899	2.81053	2.20274	4.45535	0.876826	3.4956	0.910375	0.182459	0.467125	0.242945	0	0.0790024	1.23899	0.0359808	0.849555	0.997486	FALSE	-0.231056	1.23899	0.188028	0.664563	0.747125	FALSE	-2.42076	1.23899	24.6188	6.98654e-07	1.89278e-06	TRUE	-0.413222	1.23899	0.696404	0.403994	0.493041	FALSE
chr1	21401267	21401797	Kcnq5	226922	0	21388484	21952023	-	0.977317	1.9489	2.4491	3.16387	2.1385	3.34568	7.91696	4.21579	5.50686	6.36478	3.94572	2.79648	6.11252	4.0141	4.67125	6.31657	5.03949	0.0872752	2.25116	0.051328	0.820768	0.997486	FALSE	1.20818	2.25116	8.89993	0.00285182	0.00809526	FALSE	0.975243	2.25116	10.4541	0.00122377	0.00231453	FALSE	0.644735	2.25116	2.48384	0.115021	0.172289	FALSE
chr1	21415665	21416370	Kcnq5	226922	0	21388484	21952023	-	0.951767	0.974451	0.941962	0.930549	0.987002	0.196805	1.75932	5.62106	4.40549	3.81887	3.94572	4.89384	12.6152	13.3195	14.4809	13.4835	11.7588	-0.563413	2.79082	0.761107	0.382982	0.990912	FALSE	1.87617	2.79082	11.845	0.000578165	0.00198657	FALSE	3.80784	2.79082	156.155	7.83073e-36	1.16505e-34	TRUE	2.59684	2.79082	22.369	2.24979e-06	1.06058e-05	FALSE
chr1	21451118	21451827	Kcnq5	226922	0	21388484	21952023	-	0.888856	2.92335	4.8982	3.53609	2.4675	2.36166	4.83814	3.74737	5.50686	3.18239	5.69937	8.38943	5.85241	8.21066	6.22833	5.58774	7.09261	-0.648456	2.46022	3.14349	0.0762306	0.918736	FALSE	0.128185	2.46022	0.0953614	0.757469	0.824864	FALSE	0.814206	2.46022	9.34258	0.0022389	0.00408051	FALSE	1.11935	2.46022	7.94867	0.00481228	0.0107939	FALSE
chr1	21501682	21501911	Kcnq5	226922	0	21388484	21952023	-	0.79913	0.487226	0.376785	0	0	0.393609	0.879662	0.468422	1.10137	0	0.438413	2.79648	1.17048	1.45967	2.17992	2.18651	2.23977	-0.513371	0.613961	0.209101	0.647473	0.995619	FALSE	1.20275	0.613961	1.18416	0.276512	0.380146	FALSE	2.45192	0.613961	13.3568	0.000257489	0.000531466	FALSE	2.17935	0.613961	4.3631	0.0367255	0.0644629	FALSE
chr1	21509914	21510933	Kcnq5	226922	0	21388484	21952023	-	0.784522	1.21806	1.13035	0.55833	0.1645	0.984023	7.91696	5.15264	9.91234	6.36478	8.32985	9.78767	41.6172	49.6289	47.8024	38.9927	39.756	-0.771266	4.22494	1.34192	0.246695	0.988835	FALSE	2.72169	4.22494	35.1025	3.12806e-09	3.07038e-08	FALSE	5.58809	4.22494	526.378	1.73373e-116	4.76071e-114	TRUE	3.79903	4.22494	64.3801	1.02591e-15	1.9923e-14	FALSE
chr1	21521010	21521906	Kcnq5	226922	0	21388484	21952023	-	0.764833	0.487226	0.75357	0.37222	0.1645	0.590414	0.879662	0.468422	2.20274	2.54591	1.75365	1.39824	6.50268	12.4072	9.65391	4.49448	4.47954	-0.540797	2.01367	0.410788	0.52157	0.995619	FALSE	0.280982	2.01367	0.08347	0.772649	0.836003	FALSE	4.07671	2.01367	93.4899	4.08276e-22	3.09207e-21	TRUE	2.24763	2.01367	8.58805	0.00338377	0.00790007	FALSE
chr1	21544720	21545152	Kcnq5	226922	0	21388484	21952023	-	0.722759	3.65419	5.65177	4.28053	3.78351	3.93609	5.27797	3.74737	4.40549	6.36478	3.5073	4.19472	2.08086	2.18951	2.33562	2.06503	3.17301	-0.235139	2.01174	0.534983	0.46452	0.990912	FALSE	-0.05193	2.01174	0.0170469	0.896121	0.927508	FALSE	-1.03547	2.01174	11.1431	0.000843446	0.00163011	TRUE	0.135777	2.01174	0.126456	0.722135	0.78314	FALSE
chr1	21608815	21609241	Kcnq5	226922	0	21388484	21952023	-	0.609023	3.65419	3.20267	4.65275	1.8095	2.55846	3.51865	2.34211	6.60823	0	0.438413	4.19472	1.30054	1.27721	1.08996	1.70062	1.67983	-0.81135	1.46453	3.92968	0.047441	0.899264	FALSE	-0.418077	1.46453	0.739221	0.389911	0.497976	FALSE	-1.61343	1.46453	17.1943	3.37442e-05	7.74115e-05	TRUE	-0.0998513	1.46453	0.0351135	0.851358	0.886998	FALSE
chr1	21609334	21609769	Kcnq5	226922	0	21388484	21952023	-	0.608102	0.243613	0.75357	0.55833	0.329001	0.393609	0.439831	0.936843	4.40549	2.54591	1.31524	3.4956	1.56064	1.64213	1.24567	3.40123	1.67983	-0.539053	0.883685	0.395894	0.529217	0.995619	FALSE	0.290085	0.883685	0.0866836	0.768436	0.833038	FALSE	1.42793	0.883685	6.16756	0.0130114	0.0211027	FALSE	2.68728	0.883685	13.3366	0.000260273	0.000798929	FALSE
chr1	21620244	21620815	Kcnq5	226922	0	21388484	21952023	-	0.588742	0.487226	0.75357	0.74444	0.658001	0.787219	1.75932	1.87369	1.10137	3.81887	1.75365	2.79648	6.50268	5.29131	6.22833	8.13866	8.58579	0.094874	2.02565	0.0199043	0.887805	0.998213	FALSE	1.35332	2.02565	3.71352	0.0539734	0.100487	FALSE	3.12691	2.02565	68.3052	1.40049e-16	7.733e-16	TRUE	1.62174	2.02565	7.01898	0.008065	0.0170359	FALSE
chr1	21622755	21623170	Kcnq5	226922	0	21388484	21952023	-	0.584286	2.43613	2.82589	2.41943	0.987002	0.787219	6.15764	5.15264	23.1288	8.9107	10.9603	18.8762	3.25134	2.55443	3.26987	2.91534	2.61307	-1.47873	2.28498	8.81414	0.00298905	0.519177	FALSE	1.09751	2.28498	6.85392	0.00884468	0.0216454	FALSE	0.262775	2.28498	0.613568	0.433448	0.500415	FALSE	3.86763	2.28498	89.3258	3.34867e-21	1.20176e-19	TRUE
chr1	21624190	21624514	Kcnq5	226922	0	21388484	21952023	-	0.58174	0.730838	0.941962	0.74444	0.822501	1.18083	2.19916	0	1.10137	1.90944	1.31524	2.09736	2.86118	2.91935	4.04842	4.25154	3.73295	0.288102	1.38666	0.21692	0.641397	0.995619	FALSE	0.429585	1.38666	0.297952	0.585169	0.678154	FALSE	1.99344	1.38666	20.9571	4.69681e-06	1.17512e-05	TRUE	0.599254	1.38666	0.850857	0.35631	0.44467	FALSE
chr1	21640514	21641561	Kcnq5	226922	0	21388484	21952023	-	0.552773	0.730838	2.4491	1.8611	1.4805	0.787219	17.5932	13.5842	24.2302	16.5484	15.7829	14.6815	34.5943	30.6531	31.4531	23.4442	25.3841	-0.568222	4.03666	1.38372	0.239468	0.988835	FALSE	3.09932	4.03666	92.1203	8.15659e-22	3.53258e-20	TRUE	4.1993	4.03666	366.314	1.18783e-81	1.02888e-79	TRUE	3.74267	4.03666	121.43	3.07618e-28	2.15877e-26	TRUE
chr1	21689033	21689215	Kcnq5	226922	0	21388484	21952023	-	0.466676	0.243613	0	0.18611	0.1645	0	1.75932	0.936843	0	1.27296	0.876826	1.39824	1.43059	1.09475	1.8685	1.45767	2.05312	-0.466882	0.501853	0.111115	0.738878	0.995619	FALSE	3.04542	0.501853	8.81479	0.00298799	0.00842292	FALSE	3.21554	0.501853	17.8942	2.33534e-05	5.44617e-05	FALSE	2.98655	0.501853	6.6229	0.0100675	0.0207377	FALSE
chr1	21752692	21753294	Kcnq5	226922	0	21388484	21952023	-	0.353713	0.243613	0.941962	0.55833	0.1645	0.196805	0.879662	0	3.30411	0.636478	0.876826	0.699119	5.07209	5.10886	6.69546	6.68099	5.03949	-1.60251	1.69083	2.86981	0.0902558	0.950041	FALSE	-0.43424	1.69083	0.170245	0.679894	0.760412	FALSE	3.17175	1.69083	57.074	4.1972e-14	1.98668e-13	TRUE	2.3949	1.69083	5.96548	0.0145886	0.0287973	FALSE
chr1	21770917	21771117	Kcnq5	226922	0	21388484	21952023	-	0.321373	0.243613	0.376785	0.18611	0.1645	0.393609	1.31949	0.468422	0	0.636478	0	0.699119	1.9508	1.64213	1.8685	2.91534	2.79972	0.0065532	0.734333	3.78929e-05	0.995088	1	FALSE	1.60928	0.734333	2.52809	0.111836	0.183369	FALSE	2.65461	0.734333	18.1048	2.09074e-05	4.90095e-05	FALSE	0.152724	0.734333	0.0156061	0.900583	0.924558	FALSE
chr1	21772876	21773252	Kcnq5	226922	0	21388484	21952023	-	0.317896	1.46168	0.188392	0.74444	0	0.393609	0.879662	0.936843	1.10137	3.18239	1.75365	1.39824	3.6415	0.547377	2.49133	2.30798	1.30653	-1.89515	0.918145	3.77983	0.0518739	0.908268	FALSE	0.220399	0.918145	0.0593939	0.807456	0.861744	FALSE	1.57736	0.918145	7.86369	0.00504375	0.00872673	TRUE	3.12963	0.918145	11.2547	0.000794207	0.00217057	FALSE
chr1	21783889	21784744	Kcnq5	226922	0	21388484	21952023	-	0.298354	1.21806	0.565177	1.30277	0.329001	0.590414	1.31949	4.68422	6.60823	3.81887	2.63048	2.09736	17.5572	17.6985	18.0622	21.9865	17.1716	-1.11754	3.12548	2.6389	0.104276	0.960314	FALSE	1.4814	3.12548	6.75926	0.00932623	0.0226498	FALSE	4.11133	3.12548	204.858	1.81856e-46	4.24504e-45	TRUE	2.75295	3.12548	19.7525	8.81455e-06	3.70529e-05	FALSE
chr1	21795419	21795637	Kcnq5	226922	0	21388484	21952023	-	0.277894	0.487226	0.188392	0.37222	0.1645	0	0.879662	0	2.20274	1.27296	0.876826	0.699119	2.08086	2.18951	1.24567	1.09325	1.30653	-1.63102	0.497836	1.79289	0.180574	0.985822	FALSE	0.354579	0.497836	0.0909946	0.762917	0.828787	FALSE	2.36002	0.497836	14.7331	0.000123853	0.000265825	TRUE	3.21583	0.497836	8.22033	0.00414238	0.00945406	FALSE
chr1	21846513	21846762	Kcnq5	226922	0	21388484	21952023	-	0.187228	3.16697	2.07232	2.97776	1.8095	2.36166	1.31949	0.468422	0	3.81887	0.876826	2.09736	0.910375	0.182459	0.622833	0.728835	1.49318	-0.37433	1.00187	0.661124	0.416163	0.990912	FALSE	-1.59012	1.00187	5.05906	0.0244975	0.0517863	FALSE	-2.09924	1.00187	18.2464	1.94094e-05	4.56549e-05	TRUE	-0.310657	1.00187	0.289098	0.590799	0.669716	FALSE
chr1	21870006	21870458	Kcnq5	226922	0	21388484	21952023	-	0.145539	3.65419	3.39106	4.83886	5.09951	3.73929	1.31949	0	2.20274	4.45535	1.75365	1.39824	0.520214	0.729836	0.622833	0.607363	0.746591	0.175278	1.41019	0.254544	0.613894	0.995619	FALSE	-2.53666	1.41019	13.7771	0.000205826	0.000791914	TRUE	-2.62634	1.41019	36.9144	1.23429e-09	4.24674e-09	TRUE	-0.964959	1.41019	4.59698	0.0320284	0.0572169	FALSE
chr1	23262746	23263335	Mir30a	387225	-15772	23279108	23279178	+	-15772	9.01367	8.47766	6.32774	5.75751	9.44662	14.9543	20.1421	17.6219	15.2755	10.5219	13.2833	4.42182	3.1018	1.71279	2.06503	2.79972	-0.0569296	3.04944	0.0437586	0.834303	0.997486	FALSE	1.11629	3.04944	16.0806	6.07037e-05	0.000264951	TRUE	-1.30833	3.04944	23.1553	1.49433e-06	3.92748e-06	TRUE	0.755423	3.04944	7.17051	0.00741117	0.0157995	FALSE
chr1	23386894	23387405	Ogfrl1	70155	0	23373263	23390014	-	0.186258	9.01367	8.28927	7.07218	5.59301	8.65941	24.1907	19.6737	15.4192	20.3673	21.9207	21.6727	17.5572	12.4072	15.1037	12.5117	14.1852	-0.185798	3.84766	0.58874	0.442907	0.990912	FALSE	1.4067	3.84766	35.7339	2.26198e-09	2.26496e-08	TRUE	0.925152	3.84766	24.3543	8.01466e-07	2.15911e-06	FALSE	1.43567	3.84766	37.1079	1.11768e-09	9.28975e-09	TRUE
chr1	23425883	23426211	NA	NA	-21271	23398588	23404611	-	-21271	2.19251	2.26071	3.16387	1.8095	2.75527	3.51865	3.74737	4.40549	3.18239	4.38413	5.59295	1.6907	0.729836	0.467125	0.364418	1.49318	-0.168637	1.38417	0.14682	0.701593	0.995619	FALSE	0.465134	1.38417	0.873771	0.349913	0.458094	FALSE	-1.30741	1.38417	8.8546	0.00292351	0.00524022	TRUE	0.847852	1.38417	3.36225	0.0667069	0.108041	FALSE
chr1	23712336	23712821	B3gat2	280645	-55943	23768765	23822579	+	-55943	6.33393	6.97052	7.4444	7.73151	7.28177	3.51865	7.02632	6.60823	8.27422	5.69937	7.69031	1.6907	0.729836	0.467125	0.242945	0.373295	0.126185	2.28279	0.234318	0.62834	0.995619	FALSE	-0.442418	2.28279	1.53698	0.215067	0.311352	FALSE	-2.72763	2.28279	68.608	1.20114e-16	6.6606e-16	TRUE	-0.20709	2.28279	0.460697	0.497298	0.584054	FALSE
chr1	23727075	23728362	B3gat2	280645	-40402	23768765	23822579	+	-40402	89.8931	80.8204	75.0023	76.1636	87.9717	51.4602	49.6527	69.3864	54.7372	63.5699	53.8322	2.99123	3.64918	2.33562	2.42945	1.30653	0.0174405	5.5697	0.0246804	0.875166	0.998179	FALSE	-0.726019	5.5697	27.9715	1.23117e-07	9.2281e-07	FALSE	-4.75638	5.5697	897.792	2.96319e-197	1.1535e-193	TRUE	-0.55026	5.5697	19.9497	7.95069e-06	3.37148e-05	FALSE
chr1	23733544	23733997	B3gat2	280645	-34767	23768765	23822579	+	-34767	5.84671	6.21695	6.14163	5.59301	6.29775	3.95848	2.34211	3.30411	2.54591	4.38413	1.39824	0	0	0.155708	0.242945	0	-0.0242882	1.76929	0.00729916	0.931915	0.998724	FALSE	-0.968669	1.76929	5.36691	0.0205223	0.0445659	FALSE	-6.25506	1.76929	118.94	1.07939e-27	1.09254e-26	TRUE	-1.04738	1.76929	7.32265	0.0068091	0.0146662	FALSE
chr1	23734007	23734170	B3gat2	280645	-34594	23768765	23822579	+	-34594	0.974451	0.565177	0.18611	0.822501	0.590414	1.31949	0.468422	1.10137	0.636478	0.438413	0	0	0	0	0	0	0.381832	-0.303357	0.247292	0.618989	0.995619	FALSE	0.662415	-0.303357	0.503504	0.477965	0.581461	FALSE	-4.34014	-0.303357	12.5676	0.000392489	0.000792028	FALSE	-0.621595	-0.303357	0.41901	0.517431	0.602704	FALSE
chr1	23769274	23770188	B3gat2	280645	0	23768765	23854697	+	0.00592329	34.3494	32.4035	35.3609	34.2161	36.6057	37.8255	43.5632	31.9398	35.6428	41.2108	47.5401	13.5256	10.7651	9.03108	9.23191	11.5722	0.0689083	4.83744	0.250945	0.616411	0.995619	FALSE	0.222794	4.83744	1.94869	0.162728	0.24895	FALSE	-1.58215	4.83744	123.292	1.20382e-28	1.27874e-27	TRUE	0.0700503	4.83744	0.218318	0.640324	0.713379	FALSE
chr1	23774658	23774917	B3gat2	280645	0	23768765	23854697	+	0.0685775	4.87226	6.40534	4.83886	2.961	3.93609	2.19916	0.468422	2.20274	0.636478	0.876826	2.09736	0	0.182459	0.311417	0	0	-0.640392	1.31706	3.19862	0.0737006	0.916577	FALSE	-2.00512	1.31706	12.9524	0.000319511	0.00117169	TRUE	-4.88442	1.31706	83.7152	5.7145e-20	3.85611e-19	TRUE	-1.47247	1.31706	7.19223	0.007322	0.0156296	FALSE
chr1	23799567	23800032	B3gat2	280645	0	23768765	23854697	+	0.358446	7.30838	6.21695	4.83886	5.26401	5.51053	6.59747	6.5579	7.7096	4.45535	6.13778	4.89384	2.86118	1.27721	2.17992	2.18651	1.11989	-0.155486	2.26052	0.292701	0.588495	0.995619	FALSE	0.0852511	2.26052	0.0604447	0.805794	0.860609	FALSE	-1.44695	2.26052	24.2425	8.4935e-07	2.28263e-06	TRUE	-0.0254753	2.26052	0.00557871	0.940461	0.955726	FALSE
chr1	23833876	23834884	B3gat2	280645	0	23768765	23854697	+	0.757704	4.62864	6.02856	4.46664	4.60601	5.70734	50.5806	35.1316	36.3453	40.7346	38.1419	31.4604	9.36386	14.0494	11.3667	12.9976	9.14574	0.0275107	4.15901	0.00930121	0.923169	0.998724	FALSE	3.03853	4.15901	180.892	3.09435e-41	5.04371e-39	TRUE	1.19124	4.15901	29.5066	5.57264e-08	1.66929e-07	TRUE	2.74183	4.15901	138.452	5.80536e-32	5.3958e-30	TRUE
chr1	23840005	23840316	B3gat2	280645	0	23768765	23854697	+	0.829028	0.487226	0.376785	0.18611	0.329001	0.984023	3.07882	6.08948	5.50686	8.9107	1.75365	3.4956	4.81198	3.83164	4.82696	3.88712	2.42642	0.856195	1.72313	1.08725	0.297082	0.988835	FALSE	3.60987	1.72313	30.8649	2.76634e-08	2.32911e-07	FALSE	3.64691	1.72313	50.3291	1.30009e-12	5.56653e-12	TRUE	2.71841	1.72313	22.1314	2.54605e-06	1.18596e-05	FALSE
chr1	23840934	23841412	B3gat2	280645	0	23768765	23854697	+	0.839838	0.487226	1.69553	2.04721	0.987002	1.18083	20.2322	16.8632	20.9261	20.3673	24.1127	23.7701	6.37263	3.64918	5.44979	5.22332	2.42642	-0.438077	3.02106	0.70343	0.401633	0.990912	FALSE	3.58795	3.02106	112.571	2.67894e-26	1.63546e-24	TRUE	1.82379	3.02106	30.1931	3.91092e-08	1.18678e-07	TRUE	4.25273	3.02106	147.178	7.17399e-34	7.79562e-32	TRUE
chr1	23847899	23848209	B3gat2	280645	0	23768765	23854697	+	0.920891	1.21806	2.26071	2.79165	1.1515	2.16485	10.1161	3.74737	7.7096	7.63774	6.13778	3.4956	1.04043	0.729836	2.17992	1.57914	0.933239	-0.379442	1.63495	0.597765	0.439432	0.990912	FALSE	1.65005	1.63495	13.4952	0.000239178	0.000905125	TRUE	-0.662514	1.63495	2.26028	0.13273	0.176645	FALSE	1.80265	1.63495	14.6899	0.000126721	0.000416266	FALSE
chr1	23901806	23902324	Smap1	98366	0	23851685	23916575	-	0.227601	0.730838	1.13035	1.11666	0.329001	0.393609	3.95848	4.68422	9.91234	3.81887	7.01461	3.4956	5.72236	7.11591	6.69546	5.58774	6.15937	-1.41642	2.16176	3.77994	0.0518707	0.908268	FALSE	2.02457	2.16176	15.2142	9.59812e-05	0.000398428	FALSE	2.65864	2.16176	57.547	3.30007e-14	1.57375e-13	TRUE	3.82051	2.16176	44.2527	2.88608e-11	3.02251e-10	FALSE
chr1	23922290	23922803	Smap1	98366	0	23852466	23929128	-	0.0891967	6.82116	6.97052	6.51385	5.42851	3.54248	3.95848	2.81053	5.50686	3.81887	0.876826	1.39824	1.17048	1.82459	0.778542	1.70062	2.05312	-0.55868	1.95825	3.44501	0.0634432	0.916577	FALSE	-1.02263	1.95825	6.22126	0.0126225	0.0294199	FALSE	-2.41845	1.95825	53.6842	2.3545e-13	1.05909e-12	TRUE	-0.980573	1.95825	5.1165	0.0236994	0.0440636	FALSE
chr1	23928372	23929535	Smap1	98366	0	23852466	23929128	-	0.00986147	55.3001	55.7642	52.1108	53.7916	53.5309	25.0704	35.1316	33.0411	33.0969	29.3737	24.4692	54.8826	62.9484	57.7678	55.6344	55.2477	-0.00525529	5.57975	0.00207388	0.963677	1	FALSE	-0.891015	5.57975	33.1577	8.49812e-09	7.76339e-08	FALSE	0.122588	5.57975	1.46849	0.225584	0.28301	FALSE	-0.949427	5.57975	44.492	2.55396e-11	2.69344e-10	FALSE
chr1	23941993	23942503	Smap1	98366	-12864	23852466	23929128	-	-12864	0.730838	1.13035	0.930549	0.658001	0.393609	2.19916	2.81053	3.30411	3.81887	3.94572	2.09736	6.24257	6.20361	7.31829	4.98037	5.41278	-0.772379	1.96867	1.32207	0.25022	0.988835	FALSE	1.33869	1.96867	4.86624	0.0273871	0.0569095	FALSE	2.78125	1.96867	63.173	1.89328e-15	9.77545e-15	TRUE	2.49659	1.96867	17.3204	3.15778e-05	0.000118412	FALSE
chr1	23965768	23966206	Sdhaf4	68002	36571	24002778	24012479	-	36571	0.243613	0	0	0.329001	0.196805	5.27797	5.62106	6.60823	1.27296	6.13778	2.09736	2.47102	3.1018	2.64704	2.42945	2.98636	1.6378	1.3876	1.66237	0.197284	0.985822	FALSE	5.79641	1.3876	54.3649	1.66513e-13	3.06944e-12	FALSE	4.85342	1.3876	43.7149	3.79869e-11	1.46623e-10	TRUE	3.66771	1.3876	28.4082	9.82492e-08	5.90271e-07	FALSE
chr1	23966302	23966566	Sdhaf4	68002	36211	24002778	24012479	-	36211	0	0	0.37222	0.1645	0.196805	2.19916	3.74737	1.10137	1.27296	0.876826	1.39824	1.17048	1.82459	0.622833	0.607363	1.67983	0.361128	0.458845	0.0818681	0.774782	0.995619	FALSE	4.16526	0.458845	22.685	1.90856e-06	1.14779e-05	FALSE	2.91272	0.458845	12.7518	0.000355669	0.000721665	TRUE	2.39228	0.458845	5.50414	0.0189715	0.0362321	FALSE
chr1	23989695	23990433	Sdhaf4	68002	12344	24002778	24012479	-	12344	19.489	26.1866	18.2388	19.74	26.9622	13.6348	9.36843	6.60823	9.54718	8.76826	9.78767	10.6644	9.12296	9.80962	13.362	12.1321	0.131862	3.91665	0.519827	0.470915	0.990912	FALSE	-0.923782	3.91665	13.8409	0.000198955	0.000768428	FALSE	-1.08998	3.91665	37.1429	1.09782e-09	3.79593e-09	TRUE	-1.48393	3.91665	39.0454	4.14058e-10	3.66963e-09	TRUE
chr1	24011930	24012774	Sdhaf4	68002	0	24002778	24012479	-	0.0565921	32.6441	34.6642	36.6636	32.242	35.0312	20.6721	13.1158	19.8247	21.6403	20.167	19.5753	30.0424	33.5725	29.2732	36.8062	37.8895	-0.0369095	4.89461	0.0799287	0.777394	0.995619	FALSE	-1.06765	4.89461	32.4968	1.19387e-08	1.06636e-07	TRUE	-0.152914	4.89461	1.73331	0.187989	0.240942	FALSE	-0.819635	4.89461	24.51	7.39268e-07	3.79598e-06	FALSE
chr1	24040860	24041236	Fam135a	68187	0	24017597	24107180	-	0.740319	0.974451	1.13035	2.23332	1.4805	1.37763	2.19916	3.27895	3.30411	3.18239	1.31524	2.79648	5.20214	2.55443	2.49133	4.00859	2.98636	-0.031958	1.59986	0.00373952	0.951238	0.999541	FALSE	0.836598	1.59986	2.09195	0.148077	0.230587	FALSE	1.23844	1.59986	9.67642	0.00186648	0.00344042	TRUE	0.665997	1.59986	1.39155	0.238144	0.318583	FALSE
chr1	24049887	24050266	Fam135a	68187	0	24017597	24107180	-	0.639552	0.730838	0.188392	0.37222	0.329001	0	10.9958	3.74737	9.91234	5.09183	2.63048	4.89384	9.49391	12.7721	14.1695	10.2037	9.14574	-1.05892	2.69126	1.07433	0.29997	0.988835	FALSE	4.06278	2.69126	56.0538	7.05146e-14	1.35889e-12	TRUE	4.82128	2.69126	141.837	1.05574e-32	1.36376e-31	TRUE	4.48813	2.69126	41.7743	1.02443e-10	9.91134e-10	FALSE
chr1	24052280	24052965	Fam135a	68187	0	24017597	24107180	-	0.612839	0.243613	1.31875	1.11666	0.822501	1.18083	7.91696	10.3053	4.40549	12.7296	6.13778	8.38943	32.5134	33.5725	37.37	26.1166	31.1702	0.073529	3.90569	0.0160534	0.899176	0.998213	FALSE	3.1928	3.90569	56.4552	5.74923e-14	1.12431e-12	FALSE	5.16841	3.90569	388.136	2.1073e-86	2.10976e-84	TRUE	2.90131	3.90569	46.2818	1.02411e-11	1.14191e-10	FALSE
chr1	24053560	24054128	Fam135a	68187	0	24017597	24107180	-	0.598551	0.243613	0.188392	0.18611	0.1645	0.393609	10.1161	5.15264	6.60823	8.27422	3.94572	9.78767	24.32	19.5231	19.9307	18.9497	19.7847	0.374324	3.35754	0.124972	0.723703	0.995619	FALSE	5.0251	3.35754	74.4752	6.14056e-18	1.87178e-16	FALSE	6.54824	3.35754	314.325	2.49537e-70	1.39709e-68	TRUE	4.43136	3.35754	59.4711	1.24103e-14	2.07027e-13	FALSE
chr1	24099255	24099820	Fam135a	68187	0	24017597	24107180	-	0.0884654	1.21806	0.188392	1.11666	0.658001	0.393609	5.7178	3.27895	2.20274	1.90944	2.19207	2.79648	8.9737	10.5826	7.94112	7.16688	8.02585	-0.560341	2.29477	0.649978	0.420121	0.990912	FALSE	2.40203	2.29477	20.3861	6.32877e-06	3.42592e-05	FALSE	3.46125	2.29477	100.359	1.27118e-23	1.04931e-22	TRUE	1.92205	2.29477	8.38433	0.0037847	0.0087247	FALSE
chr1	24106414	24107615	Fam135a	68187	0	24017597	24107180	-	0.00855073	8.03922	10.7384	10.7944	11.0215	11.4147	38.2653	45.4369	29.737	45.8265	37.7035	44.0445	52.6717	47.4394	56.055	43.2442	48.1551	0.179666	5.08817	0.814621	0.366758	0.990912	FALSE	2.02938	5.08817	120.025	6.246e-28	4.35097e-26	TRUE	2.40143	5.08817	289.804	5.48522e-65	2.53135e-63	TRUE	1.73429	5.08817	94.1919	2.86375e-22	1.15136e-20	TRUE
chr1	24116153	24117050	Fam135a	68187	-8972	24017597	24107180	-	-8972	1.21806	0.188392	0.37222	0	0	4.39831	3.74737	3.30411	5.72831	2.63048	4.89384	11.7048	12.4072	10.5882	4.61596	4.47954	-4.32925	2.34793	8.84733	0.00293518	0.515893	FALSE	2.81292	2.34793	23.1775	1.47717e-06	9.07319e-06	FALSE	4.35989	2.34793	154.968	1.42285e-35	2.09245e-34	TRUE	7.08226	2.34793	47.501	5.49767e-12	6.38391e-11	FALSE
chr1	24141657	24142124	Fam135a	68187	-34476	24017597	24107180	-	-34476	1.21806	1.88392	1.11666	0.822501	1.77124	5.27797	4.68422	7.7096	7.00126	6.5762	3.4956	2.73113	3.83164	5.13837	6.55952	3.17301	-0.151517	2.00633	0.0793546	0.778174	0.995619	FALSE	1.7584	2.00633	12.4184	0.00042513	0.0015116	FALSE	1.44959	2.00633	13.6877	0.000215868	0.000449965	TRUE	2.15631	2.00633	20.5307	5.86825e-06	2.55691e-05	FALSE
chr1	24144002	24144209	Fam135a	68187	-36821	24017597	24107180	-	-36821	0.730838	0.565177	0.37222	0.493501	0.590414	7.0373	3.27895	5.50686	5.09183	3.94572	3.4956	1.9508	0.182459	2.02421	1.57914	2.79972	0.000652916	1.23193	9.99992e-07	0.999202	1	FALSE	3.15125	1.23193	26.9285	2.11124e-07	1.51667e-06	FALSE	1.38458	1.23193	5.61919	0.0177648	0.0281452	FALSE	2.8659	1.23193	20.8354	5.00505e-06	2.21019e-05	FALSE
chr1	24737620	24738337	Lmbrd1	68421	0	24685383	24823146	+	0.37918	41.6578	34.6642	37.9664	31.913	31.6856	35.1865	28.5737	15.4192	34.3698	28.4968	30.0621	5.20214	6.02115	4.98267	4.98037	4.85284	-0.241261	4.55538	2.94413	0.08619	0.943383	FALSE	-0.283971	4.55538	2.85523	0.0910773	0.154655	FALSE	-2.79918	4.55538	297.682	1.05364e-66	5.13075e-65	TRUE	-0.269177	4.55538	2.71093	0.0996627	0.152308	FALSE
chr1	24740808	24741220	Lmbrd1	68421	0	24685383	24823146	+	0.402321	11.4498	8.10088	7.25829	11.515	11.6115	27.2695	25.7632	20.9261	14.639	31.1273	25.1683	45.7789	50.9061	36.28	29.8822	32.85	0.408572	4.65721	3.46132	0.0628201	0.916577	FALSE	1.557	4.65721	47.6426	5.11453e-12	7.70989e-11	TRUE	2.34841	4.65721	193.899	4.4796e-44	9.43496e-43	TRUE	0.938383	4.65721	19.4915	1.01048e-05	4.19803e-05	FALSE
chr1	24742335	24742999	Lmbrd1	68421	0	24685383	24823146	+	0.413406	29.2335	32.9687	35.3609	28.623	35.228	25.0704	41.2211	27.5343	32.4604	35.5115	30.7613	1.30054	1.64213	1.55708	2.91534	3.35966	-0.0234308	4.47623	0.0214828	0.883471	0.998213	FALSE	-0.0135279	4.47623	0.00539126	0.941468	0.959738	FALSE	-4.41937	4.47623	381.477	5.93533e-85	5.67605e-83	TRUE	-0.0814708	4.47623	0.219304	0.639571	0.712708	FALSE
chr1	24743009	24743554	Lmbrd1	68421	0	24685383	24823146	+	0.418298	18.0273	24.6794	22.8915	19.9045	21.2549	10.5559	11.2421	9.91234	9.54718	11.8372	9.08855	2.08086	2.00705	1.24567	3.5227	2.61307	-0.0872144	3.56417	0.242087	0.622703	0.995619	FALSE	-1.04955	3.56417	18.4257	1.76659e-05	8.69652e-05	TRUE	-3.58991	3.56417	239.579	4.85853e-54	1.50174e-52	TRUE	-1.09276	3.56417	22.9094	1.69821e-06	8.16733e-06	TRUE
chr1	24756976	24757633	Lmbrd1	68421	0	24685383	24823146	+	0.519682	2.92335	1.31875	1.8611	0.493501	0.984023	1.31949	2.34211	2.20274	1.90944	1.31524	1.39824	6.11252	6.02115	7.78542	12.7546	12.692	-1.40714	2.34047	6.76684	0.00928673	0.699312	FALSE	-0.149142	2.34047	0.0658218	0.79752	0.854479	FALSE	1.75778	2.34047	34.6301	3.98695e-09	1.31397e-08	TRUE	1.04533	2.34047	2.3726	0.123482	0.18313	FALSE
chr1	24775213	24775647	Lmbrd1	68421	0	24685383	24823146	+	0.652062	7.552	9.23123	9.4916	6.74451	8.06899	3.95848	1.87369	0	1.90944	2.19207	4.89384	1.30054	1.27721	0.778542	2.55092	1.11989	-0.244871	2.2283	0.887148	0.346251	0.990912	FALSE	-1.60974	2.2283	15.9813	6.39715e-05	0.000277512	TRUE	-2.92837	2.2283	86.4	1.46986e-20	1.02726e-19	TRUE	-1.69265	2.2283	18.5002	1.69887e-05	6.7301e-05	TRUE
chr1	24776560	24776804	Lmbrd1	68421	0	24685383	24823146	+	0.66184	3.65419	5.84017	2.97776	3.61901	4.72331	3.07882	1.87369	2.20274	1.27296	4.38413	2.79648	1.30054	0.912296	1.8685	1.3362	0.559943	-0.000734697	1.63664	4.48346e-06	0.998311	1	FALSE	-0.777704	1.63664	2.36002	0.124481	0.199669	FALSE	-1.56938	1.63664	16.9065	3.92662e-05	8.94159e-05	TRUE	-0.622238	1.63664	1.90263	0.167785	0.236728	FALSE
chr1	30835455	30836689	NA	NA	7814	30827177	30827640	+	7814	1.46168	1.50714	1.67499	0.987002	0.787219	9.67628	7.96317	8.81097	7.63774	6.5762	9.78767	14.566	14.9616	14.4809	10.5681	14.5585	-0.764272	3.07051	2.04177	0.153031	0.976115	FALSE	2.45032	3.07051	39.0221	4.19041e-10	4.72256e-09	FALSE	3.23208	3.07051	142.76	6.63425e-33	8.65946e-32	TRUE	3.01277	3.07051	47.2173	6.35385e-12	7.32797e-11	FALSE
chr1	30837166	30837414	NA	NA	9525	30827177	30827640	+	9525	0.730838	0.565177	0	0.329001	1.37763	1.75932	2.34211	4.40549	3.18239	1.75365	1.39824	2.08086	2.55443	2.17992	3.03681	2.42642	0.961292	1.14063	1.63933	0.200417	0.985822	FALSE	2.21453	1.14063	8.34516	0.00386715	0.0105312	FALSE	2.40643	1.14063	18.9337	1.35338e-05	3.23483e-05	FALSE	1.45952	1.14063	5.43308	0.0197588	0.0375535	FALSE
chr1	30849344	30850696	Phf3	213109	8490	30859187	30920101	-	8490	0.730838	0.941962	0.74444	0.329001	0.787219	6.59747	7.49475	6.60823	8.27422	4.82254	2.79648	51.3712	57.1097	59.4806	52.4761	49.6483	-0.555605	4.44205	0.654814	0.418397	0.990912	FALSE	3.03708	4.44205	43.1395	5.09718e-11	6.61534e-10	FALSE	6.07875	4.44205	651.969	8.33404e-144	5.57093e-141	TRUE	3.18943	4.44205	37.0584	1.14645e-09	9.51094e-09	FALSE
chr1	30866946	30867495	Phf3	213109	0	30859187	30920101	-	0.872624	0.243613	0.376785	0.930549	0.658001	0.787219	1.75932	1.87369	4.40549	0.636478	0.438413	1.39824	3.77156	6.56853	3.89271	2.6724	2.05312	0.40871	1.38842	0.308564	0.578563	0.995619	FALSE	1.66664	1.38842	4.81533	0.0282077	0.0583452	FALSE	3.07433	1.38842	41.4714	1.19606e-10	4.45297e-10	TRUE	0.755559	1.38842	1.0264	0.311006	0.397947	FALSE
chr1	30931514	30931948	Phf3	213109	-796	30870416	30930717	-	-796	5.60309	5.65177	3.7222	8.06051	5.51053	8.79662	6.08948	4.40549	10.1837	8.76826	8.38943	14.566	16.2389	14.1695	16.3988	14.1852	0.483848	3.37367	3.28356	0.0699768	0.916577	FALSE	0.556961	3.37367	2.79058	0.0948202	0.159907	FALSE	1.60773	3.37367	58.7829	1.76068e-14	8.54914e-14	TRUE	0.185471	3.37367	0.418761	0.517556	0.602796	FALSE
chr1	30977683	30978006	Ptp4a1	19243	19141	30997148	31006600	-	19141	3.41058	2.63749	4.09442	2.1385	3.14887	6.59747	10.3053	12.1151	7.63774	6.5762	10.4868	1.17048	0.547377	0.778542	1.09325	1.86648	-0.356674	1.984	0.879884	0.348233	0.990912	FALSE	1.27657	1.984	11.9438	0.000548289	0.00189699	TRUE	-1.9194	1.984	22.3265	2.30011e-06	5.93729e-06	TRUE	1.62591	1.984	19.2852	1.12573e-05	4.63178e-05	TRUE
chr1	30987721	30987965	Ptp4a1	19243	9182	30997148	31006600	-	9182	1.21806	0.565177	0.55833	0.329001	0	3.07882	0	2.20274	0.636478	0.876826	1.39824	2.34097	1.45967	1.71279	1.82209	1.30653	-1.90053	0.750165	4.09801	0.0429338	0.888025	FALSE	1.00567	0.750165	1.76156	0.184429	0.275005	FALSE	1.3	0.750165	6.06052	0.0138237	0.0223255	FALSE	2.40514	0.750165	5.73654	0.0166155	0.0322584	FALSE
chr1	31210831	31211130	4931428L18Rik	70988	0	31197923	31279501	-	0.841771	0.487226	0.376785	0.930549	0.329001	0.393609	2.63899	1.40526	3.30411	0.636478	0.876826	3.4956	2.08086	1.64213	2.80275	2.30798	1.11989	-0.702911	0.932769	0.697	0.403794	0.990912	FALSE	1.6639	0.932769	5.16578	0.0230361	0.0492138	FALSE	1.82063	0.932769	11.7036	0.000623786	0.00122679	FALSE	2.15243	0.932769	7.23779	0.00713849	0.0152852	FALSE
chr1	33608016	33608702	Prim2	19076	0	33510656	33726603	-	0.549149	23.8741	22.2303	24.0082	24.8395	27.5527	10.9958	8.43159	13.2165	7.63774	14.906	8.38943	0.260107	0.547377	0.311417	0.850308	0.746591	0.176249	3.6227	1.13329	0.287074	0.988835	FALSE	-1.29376	3.6227	27.8487	1.31182e-07	9.78828e-07	TRUE	-5.90609	3.6227	376.084	8.86101e-84	8.21281e-82	TRUE	-1.31348	3.6227	38.0744	6.80993e-10	5.8409e-09	TRUE
chr1	33620209	33620420	Prim2	19076	0	33510656	33726603	-	0.492686	4.62864	3.01428	2.41943	4.44151	4.92012	1.75932	0.468422	3.30411	1.27296	0.876826	0	1.04043	0.182459	0.467125	1.70062	0.559943	0.515868	1.32388	1.75302	0.185497	0.985822	FALSE	-1.55213	1.32388	5.73647	0.0166161	0.0372773	FALSE	-2.37613	1.32388	25.21	5.14143e-07	1.41128e-06	FALSE	-2.10277	1.32388	14.2933	0.000156424	0.000503536	TRUE
chr1	33620656	33621231	Prim2	19076	0	33510656	33726603	-	0.490616	7.06477	4.52142	2.79165	2.4675	3.34568	2.19916	0.468422	2.20274	1.90944	1.75365	3.4956	1.6907	1.82459	3.11417	3.15829	7.09261	-0.685795	1.89553	2.6845	0.101329	0.959133	FALSE	-1.80954	1.89553	8.98409	0.0027234	0.00777933	FALSE	-1.06318	1.89553	7.95758	0.00478863	0.00831359	TRUE	-0.435216	1.89553	0.682107	0.408862	0.498145	FALSE
chr1	33622588	33623044	Prim2	19076	0	33510656	33726603	-	0.481669	14.1295	13.1875	12.6555	15.2985	12.0051	3.95848	5.15264	12.1151	5.72831	6.13778	5.59295	2.47102	2.00705	1.8685	1.70062	1.67983	0.061456	2.93488	0.0926707	0.760809	0.995619	FALSE	-1.5778	2.93488	23.5428	1.22164e-06	7.62685e-06	TRUE	-2.60276	2.93488	113.719	1.50144e-26	1.44126e-25	TRUE	-1.10438	2.93488	17.0534	3.63429e-05	0.000134602	TRUE
chr1	33635339	33635892	Prim2	19076	0	33510656	33726603	-	0.422622	24.8485	18.8392	20.4721	22.043	21.0581	5.7178	4.68422	3.30411	3.81887	9.20667	6.29207	4.68193	1.27721	1.55708	1.3362	2.42642	0.0328919	3.39626	0.0247939	0.874882	0.998156	FALSE	-2.05826	3.39626	41.7137	1.05665e-10	1.30265e-09	TRUE	-2.97594	3.39626	151.401	8.56709e-35	1.2161e-33	TRUE	-1.88893	3.39626	47.1833	6.46487e-12	7.44277e-11	TRUE
chr1	33639933	33640477	Prim2	19076	0	33510656	33726603	-	0.401348	11.937	12.6223	14.5166	13.6535	15.7444	2.19916	3.74737	5.50686	3.18239	3.94572	1.39824	0.780322	0.729836	0.622833	0.728835	0.746591	0.176117	2.71533	0.759666	0.383433	0.990912	FALSE	-2.17217	2.71533	35.6238	2.39348e-09	2.38724e-08	TRUE	-4.12703	2.71533	183.041	1.05063e-41	2.00425e-40	TRUE	-2.19878	2.71533	49.982	1.55164e-12	1.95215e-11	TRUE
chr1	33649136	33649464	Prim2	19076	0	33510656	33726603	-	0.358732	6.82116	7.15891	7.4444	6.90901	6.49455	3.51865	2.81053	3.30411	4.45535	5.26096	5.59295	0.650268	0.912296	0.467125	1.70062	2.23977	-0.0794094	2.16185	0.0990828	0.752933	0.995619	FALSE	-1.20196	2.16185	9.3428	0.00223864	0.00655776	TRUE	-3.36165	2.16185	93.7232	3.62877e-22	2.75961e-21	TRUE	-0.568739	2.16185	3.01642	0.0824252	0.129604	FALSE
chr1	33652378	33652693	Prim2	19076	0	33510656	33726603	-	0.343719	3.41058	3.01428	4.28053	2.4675	3.34568	2.63899	1.40526	3.30411	3.81887	1.31524	2.09736	0.780322	0.729836	1.55708	1.3362	0.933239	-0.297467	1.39304	0.602402	0.437663	0.990912	FALSE	-0.838895	1.39304	2.49729	0.114042	0.18629	FALSE	-1.76312	1.39304	19.399	1.06065e-05	2.56236e-05	TRUE	-0.33165	1.39304	0.46522	0.495195	0.582059	FALSE
chr1	33652727	33653261	Prim2	19076	0	33510656	33726603	-	0.342102	12.6679	10.55	8.93327	11.0215	11.6115	6.59747	7.49475	13.2165	8.27422	9.64509	9.78767	3.51145	2.73689	3.89271	1.82209	2.98636	0.104286	2.97173	0.229444	0.631936	0.995619	FALSE	-0.625317	2.97173	4.25829	0.0390593	0.0767033	FALSE	-1.61186	2.97173	47.5743	5.29586e-12	2.17234e-11	TRUE	-0.290513	2.97173	1.28425	0.257111	0.339977	FALSE
chr1	33657272	33657477	Prim2	19076	0	33510656	33726603	-	0.321056	0.243613	1.13035	1.11666	0.493501	0.787219	7.0373	6.08948	2.20274	5.09183	6.5762	8.38943	0.650268	0.729836	1.08996	0.607363	0.373295	-0.44421	1.19372	0.423091	0.515399	0.995214	FALSE	2.8364	1.19372	31.218	2.30614e-08	1.96591e-07	TRUE	-0.0748744	1.19372	0.0179393	0.893452	0.914654	FALSE	3.07838	1.19372	31.7721	1.73366e-08	1.18142e-07	FALSE
chr1	33795941	33796625	Rab23	19335	0	33776741	33799409	+	0.847009	4.38503	4.52142	5.76941	4.27701	7.28177	12.3153	7.96317	11.0137	8.27422	11.8372	16.0797	7.283	6.20361	6.38404	8.62455	5.59943	0.219948	2.97694	0.565473	0.452064	0.990912	FALSE	1.00746	2.97694	9.90885	0.00164486	0.00499871	TRUE	0.450096	2.97694	3.22155	0.0726748	0.10252	FALSE	0.950808	2.97694	10.7628	0.00103558	0.0027556	FALSE
chr1	33799884	33800094	Rab23	19335	474	33776741	33799409	+	474	1.21806	0.941962	0.18611	0.822501	0.787219	4.39831	4.21579	1.10137	1.27296	3.06889	1.39824	2.08086	0.364918	0.778542	1.21473	1.30653	0.110429	0.870476	0.0248851	0.874654	0.99812	FALSE	2.44107	0.870476	15.7891	7.08084e-05	0.00030351	FALSE	0.593273	0.870476	1.048	0.305967	0.370334	FALSE	1.11217	0.870476	2.58899	0.107609	0.162689	FALSE
chr1	33812848	33813160	Bag2	213539	0	33802329	33814595	-	0.142426	1.46168	0.941962	0.74444	0.329001	0.196805	12.3153	10.3053	8.81097	10.8201	12.2756	14.6815	1.04043	1.09475	1.55708	1.09325	1.30653	-1.80307	1.92529	5.38507	0.0203097	0.796687	FALSE	3.4065	1.92529	69.8307	6.46191e-17	1.75258e-15	TRUE	0.279168	1.92529	0.336087	0.562097	0.623937	FALSE	5.23172	1.92529	102.874	3.57123e-24	1.75062e-22	TRUE
chr1	33813909	33814134	Bag2	213539	0	33802329	33814595	-	0.055927	1.21806	1.69553	1.30277	0.822501	0.984023	5.27797	5.15264	4.40549	9.54718	5.69937	6.99119	1.9508	1.64213	1.08996	1.3362	1.30653	-0.632713	1.49253	1.27493	0.258844	0.988835	FALSE	1.82296	1.49253	14.7453	0.000123055	0.00049874	FALSE	0.16517	1.49253	0.146229	0.702166	0.751204	FALSE	2.78311	1.49253	34.4387	4.39887e-09	3.3269e-08	TRUE
chr1	33814162	33814970	Bag2	213539	0	33802329	33814595	-	0.0353008	5.35948	9.23123	8.37494	7.73151	7.28177	12.3153	21.079	14.3178	20.3673	14.4676	14.6815	7.54311	7.84574	7.00687	9.35339	8.58579	-0.0379595	3.41093	0.0232915	0.878702	0.998213	FALSE	1.05787	3.41093	16.4738	4.93278e-05	0.000219897	TRUE	-0.0462105	3.41093	0.0447967	0.832378	0.863404	FALSE	0.988494	3.41093	15.3162	9.09337e-05	0.000308538	FALSE
chr1	33864223	33864714	Zfp451	98403	0	33818598	33871272	-	0.133823	0.487226	0.941962	0.37222	0.329001	0.984023	3.07882	1.40526	0	2.54591	2.19207	3.4956	4.55188	4.9264	4.67125	3.27976	5.22614	0.0603193	1.61621	0.00688862	0.933853	0.998724	FALSE	1.81211	1.61621	6.94338	0.00841299	0.0207432	FALSE	2.91242	1.61621	44.5274	2.50823e-11	9.80721e-11	TRUE	1.69726	1.61621	6.68251	0.00973633	0.0201369	FALSE
chr1	33939894	33940790	Bend6	320705	0	33908897	33964466	-	0.442189	12.1806	11.3035	10.236	13.9825	13.5795	7.47713	9.36843	8.81097	6.36478	10.9603	10.4868	17.9474	13.502	14.4809	18.0994	20.158	0.315092	3.75748	2.54101	0.110924	0.961839	FALSE	-0.446544	3.75748	2.55732	0.109785	0.180588	FALSE	0.481401	3.75748	7.85894	0.00505699	0.00874782	FALSE	-0.658363	3.75748	7.39398	0.00654426	0.0141626	FALSE
chr1	34067950	34068871	Dst	13518	0	33965070	34220316	+	0.403062	5.11587	4.8982	3.90831	5.59301	4.72331	17.1534	19.6737	23.1288	14.0025	17.0981	7.69031	12.4851	6.20361	10.7439	7.65277	11.7588	0.180353	3.36342	0.327734	0.566996	0.995619	FALSE	1.95647	3.36342	42.9788	5.5335e-11	7.14072e-10	TRUE	1.12091	3.36342	19.2995	1.11734e-05	2.69409e-05	TRUE	1.43356	3.36342	23.2976	1.38771e-06	6.77698e-06	TRUE
chr1	34293302	34293625	Dst	13518	0	34068670	34365497	+	0.756778	0	0.941962	0.37222	0.493501	0.196805	3.95848	1.87369	0	1.27296	0.876826	0.699119	2.21091	3.1018	1.8685	1.70062	0.933239	-0.358909	0.851562	0.166044	0.683652	0.995619	FALSE	2.53521	0.851562	13.1822	0.000282624	0.00104898	FALSE	2.28288	0.851562	16.9566	3.82444e-05	8.71942e-05	TRUE	1.01616	0.851562	1.13813	0.286048	0.371413	FALSE
chr1	34466573	34467160	Ccdc115	69668	26354	34493515	34496517	-	26354	2.19251	1.88392	2.41943	2.961	2.16485	11.8754	10.3053	9.91234	8.27422	9.64509	11.885	7.93327	5.29131	6.53975	4.73743	4.85284	0.271386	2.62667	0.488877	0.484429	0.992798	FALSE	2.30944	2.62667	44.195	2.97244e-11	3.9973e-10	FALSE	1.63139	2.62667	33.0642	8.91648e-09	2.85484e-08	TRUE	1.81761	2.62667	29.5245	5.52144e-08	3.45329e-07	TRUE
chr1	34489928	34490491	Ccdc115	69668	3023	34493515	34496517	-	3023	8.77006	10.7384	8.18883	12.0085	12.0051	7.91696	6.5579	2.20274	6.36478	7.01461	7.69031	13.3955	10.0353	10.4325	10.5681	13.252	0.387062	3.36526	3.17871	0.0746035	0.916577	FALSE	-0.386263	3.36526	1.6076	0.20483	0.299334	FALSE	0.314704	3.36526	2.64696	0.103748	0.14146	FALSE	-1.0318	3.36526	13.7944	0.000203939	0.000640291	TRUE
chr1	34491499	34492005	Ccdc115	69668	1509	34493515	34496517	-	1509	24.8485	27.3169	24.9387	29.7745	29.9143	17.5932	17.8	15.4192	15.912	10.9603	16.0797	25.4905	22.8074	27.5604	22.7154	23.5176	0.225893	4.54333	2.50413	0.113548	0.962395	FALSE	-0.57544	4.54333	8.54757	0.00345983	0.00956637	FALSE	-0.00370877	4.54333	0.000827994	0.977044	0.98212	FALSE	-1.17679	4.54333	39.8946	2.6804e-10	2.43923e-09	TRUE
chr1	34516100	34517393	Ptpn18	19253	0	34516591	34530624	+	-0.034989	47.9917	40.8812	40.7581	43.7571	41.9194	28.589	31.3842	35.2439	28.0051	30.2505	26.5665	60.4749	67.8748	62.2833	58.7927	68.6864	0.00897679	5.53095	0.00510118	0.943061	0.998724	FALSE	-0.555526	5.53095	11.7647	0.00060366	0.0020643	FALSE	0.580192	5.53095	29.368	5.98581e-08	1.78748e-07	FALSE	-0.633049	5.53095	17.8241	2.42289e-05	9.30476e-05	FALSE
chr1	34521208	34521739	Ptpn18	19253	0	34516591	34530624	+	0.32901	23.8741	22.4187	22.8915	23.1945	22.2389	12.7551	11.7105	17.6219	10.1837	10.5219	10.4868	15.9966	16.2389	13.3909	17.8565	15.4918	-0.00424216	4.14438	0.000751176	0.978135	1	FALSE	-0.94422	4.14438	18.1765	2.01346e-05	9.79023e-05	FALSE	-0.580436	4.14438	16.1913	5.72559e-05	0.0001279	FALSE	-1.0781	4.14438	27.3588	1.68991e-07	9.74071e-07	TRUE
chr1	34535622	34536371	NA	NA	0	34534220	34542456	-	0.829772	37.0291	26.7517	32.5692	35.3676	28.9303	10.9958	10.3053	11.0137	10.8201	8.76826	10.4868	6.11252	5.65623	4.04842	5.34479	7.46591	0.0272386	4.06965	0.027666	0.867896	0.997631	FALSE	-1.61585	4.06965	46.2125	1.06098e-11	1.52603e-10	TRUE	-2.5702	4.06965	196.094	1.48667e-44	3.18805e-43	TRUE	-1.77758	4.06965	66.8793	2.88655e-16	5.9863e-15	TRUE
chr1	34537848	34538023	NA	NA	0	34534220	34542456	-	0.559495	8.28283	6.97052	7.25829	7.23801	9.84023	4.83814	5.15264	4.40549	4.45535	3.5073	5.59295	4.81198	7.84574	6.85117	8.26013	7.8392	0.195727	2.86461	0.605327	0.436553	0.990912	FALSE	-0.611671	2.86461	2.95164	0.0857904	0.147292	FALSE	-0.201703	2.86461	0.759741	0.38341	0.45062	FALSE	-1.04596	2.86461	10.0128	0.00155454	0.00395384	TRUE
chr1	34541240	34541882	NA	NA	0	34534220	34542456	-	0.147644	5.84671	7.15891	7.81661	7.89601	7.67538	15.3941	8.43159	8.81097	12.7296	14.0292	13.2833	20.9386	24.4495	19.6192	18.7068	18.4781	0.164504	3.81205	0.468619	0.493623	0.994429	FALSE	0.735005	3.81205	7.1141	0.007648	0.0191098	FALSE	1.63663	3.81205	81.0607	2.18885e-19	1.42964e-18	TRUE	0.604464	3.81205	5.75136	0.0164759	0.0320185	FALSE
chr1	34542102	34543108	NA	NA	0	34534220	34542456	-	0.042982	26.5538	24.8678	27.3582	25.004	26.9622	24.6305	29.979	22.0274	32.4604	25.8664	36.3542	57.4837	52.3658	59.9477	50.7755	55.2477	-0.00409091	5.22576	0.000834695	0.976951	1	FALSE	0.019794	5.22576	0.0129638	0.90935	0.936973	FALSE	1.12951	5.22576	99.1581	2.33122e-23	1.89758e-22	TRUE	0.0842217	5.22576	0.277189	0.598549	0.676589	FALSE
chr1	34548451	34548733	NA	NA	-5994	34534220	34542456	-	-5994	2.19251	3.01428	1.67499	3.61901	1.96805	1.31949	1.87369	1.10137	5.09183	3.06889	2.09736	1.04043	0.729836	0.467125	0.48589	0.373295	0.3127	1.11922	0.504118	0.477696	0.991185	FALSE	-0.558882	1.11922	0.790771	0.373867	0.482448	FALSE	-1.5454	1.11922	10.2854	0.00134087	0.00252231	FALSE	0.00277893	1.11922	3.31739e-05	0.995404	0.996792	FALSE
chr1	34549365	34549618	Prss39	21755	-5656	34555275	34559907	+	-5656	2.43613	2.63749	3.16387	1.974	3.93609	2.19916	1.87369	3.30411	2.54591	3.06889	2.79648	1.6907	0.364918	0.778542	0.850308	0.559943	0.0825135	1.27315	0.0385048	0.844433	0.997486	FALSE	-0.467489	1.27315	0.676525	0.410786	0.518334	FALSE	-1.42172	1.27315	10.6258	0.00111523	0.00212083	TRUE	-0.0945314	1.27315	0.038123	0.845196	0.882537	FALSE
chr1	34567340	34568316	Prss39	21755	7432	34555275	34559907	+	7432	23.6304	25.8098	25.8693	30.597	23.0261	14.5144	18.7369	8.81097	13.366	10.5219	12.5841	10.7945	10.4002	11.6781	10.5681	12.5054	0.112449	4.12652	0.49238	0.482868	0.991792	FALSE	-0.635288	4.12652	8.93838	0.0027924	0.00794909	FALSE	-1.17854	4.12652	54.5986	1.4784e-13	6.73568e-13	TRUE	-1.32944	4.12652	40.517	1.94918e-10	1.81192e-09	TRUE
chr1	34582357	34582631	Cfc1	12627	-9861	34592493	34601156	+	-9861	0	0	0.18611	0.1645	0	0.439831	1.40526	0	1.90944	0.876826	0	2.73113	2.55443	1.8685	1.09325	2.23977	0.306343	0.648422	0.0408943	0.839742	0.997486	FALSE	3.25813	0.648422	6.81906	0.00901899	0.0220045	FALSE	4.67347	0.648422	34.8008	3.65224e-09	1.20745e-08	TRUE	2.72667	0.648422	5.06149	0.0244631	0.0452792	FALSE
chr1	34593837	34594192	Cfc1	12627	0	34592493	34601156	+	0.155143	0	0.376785	0.930549	0.658001	0.393609	1.75932	0	4.40549	0.636478	1.75365	1.39824	2.21091	2.00705	1.8685	2.55092	2.23977	0.192052	0.913326	0.057527	0.810448	0.997486	FALSE	0.8671	0.913326	0.874288	0.349771	0.457953	FALSE	2.06654	0.913326	14.0829	0.000174926	0.0003689	TRUE	1.59281	0.913326	4.75337	0.0292409	0.0528334	FALSE
chr1	34610359	34610797	Prss40	21756	0	34600820	34617788	-	0.437824	0.487226	0	0.55833	0.493501	0	1.31949	0.936843	2.20274	0.636478	1.75365	2.09736	1.04043	3.28426	2.49133	1.57914	1.30653	-0.305601	0.755599	0.0908883	0.763051	0.995619	FALSE	1.62536	0.755599	2.9231	0.0873198	0.149453	FALSE	2.63452	0.755599	17.3753	3.06789e-05	7.06833e-05	TRUE	2.38764	0.755599	7.28951	0.00693584	0.0149004	FALSE
chr1	34884804	34885302	Fam168b	214469	0	34870063	34899895	-	0.505866	4.38503	6.02856	3.90831	4.60601	4.92012	14.9543	17.3316	16.5206	20.3673	15.7829	23.7701	1.17048	0	1.08996	1.21473	1.86648	-0.000418307	2.82712	2.03205e-06	0.998863	1	FALSE	1.70904	2.82712	35.4038	2.67957e-09	2.65418e-08	TRUE	-2.50679	2.82712	45.9397	1.2195e-11	4.87868e-11	TRUE	1.89488	2.82712	48.4669	3.35915e-12	4.02205e-11	TRUE
chr1	34888216	34888434	Fam168b	214469	0	34870063	34899895	-	0.391492	3.65419	2.63749	2.60554	3.78351	2.75527	4.83814	1.87369	1.10137	3.81887	4.82254	1.39824	0.780322	0.912296	0.467125	0.850308	1.30653	0.185022	1.40576	0.221758	0.637704	0.995619	FALSE	0.173764	1.40576	0.12693	0.721637	0.794407	FALSE	-1.97507	1.40576	19.1623	1.20064e-05	2.88476e-05	FALSE	-0.152111	1.40576	0.113355	0.736357	0.794967	FALSE
chr1	34895160	34895437	Fam168b	214469	0	34870063	34899895	-	0.158722	12.6679	14.1294	12.0971	13.489	10.4306	9.67628	7.49475	8.81097	8.9107	8.32985	7.69031	3.90161	4.37902	4.35983	4.13007	5.22614	-0.0947069	3.15424	0.216608	0.641637	0.995619	FALSE	-0.625979	3.15424	5.16462	0.0230515	0.0492407	FALSE	-1.60777	3.15424	57.014	4.3273e-14	2.04607e-13	TRUE	-0.616121	3.15424	5.70231	0.0169426	0.032806	FALSE
chr1	34899337	34900582	Fam168b	214469	0	34870063	34899895	-	0.0187047	78.6869	77.9945	71.8384	82.2501	77.3442	34.7467	37.4737	36.3453	35.0063	45.1565	25.1683	76.8617	77.7276	79.0998	76.7706	65.8866	0.0830831	5.98558	0.618879	0.431464	0.990912	FALSE	-1.11047	5.98558	60.625	6.90519e-15	1.49384e-13	TRUE	0.0530665	5.98558	0.319273	0.572045	0.633407	FALSE	-1.23293	5.98558	91.3518	1.20268e-21	4.51444e-20	TRUE
chr1	34908303	34908862	Plekhb2	226971	0	34906804	34936430	+	0.0505974	3.65419	5.46338	5.02497	4.11251	3.93609	10.5559	11.2421	12.1151	10.8201	12.714	5.59295	10.1442	11.4949	9.3425	11.054	11.9455	-0.233551	3.16387	0.607338	0.435792	0.990912	FALSE	1.14631	3.16387	14.2456	0.000160437	0.000633864	FALSE	1.11617	3.16387	25.3554	4.76815e-07	1.31246e-06	TRUE	1.27049	3.16387	17.7878	2.46956e-05	9.46806e-05	FALSE
chr1	34915413	34915988	Plekhb2	226971	0	34906804	34936430	+	0.290589	10.9626	16.3901	17.4943	16.6145	12.3987	12.3153	7.96317	7.7096	12.0931	8.32985	6.29207	2.60107	1.45967	1.71279	3.64418	2.98636	-0.0377055	3.20165	0.030094	0.862277	0.997486	FALSE	-0.604919	3.20165	4.71671	0.0298708	0.0612247	FALSE	-2.9006	3.20165	125.601	3.75974e-29	4.10643e-28	TRUE	-0.840468	3.20165	9.97016	0.00159098	0.00403767	FALSE
chr1	34953819	34954094	Plekhb2	226971	17388	34906804	34936430	+	17388	2.92335	2.82589	2.79165	2.4675	1.57444	6.59747	6.5579	6.60823	5.72831	8.76826	4.19472	2.47102	1.09475	2.49133	2.30798	2.61307	-0.449891	1.90747	1.23606	0.266233	0.988835	FALSE	1.16802	1.90747	8.72156	0.00314469	0.00880463	TRUE	-0.430659	1.90747	1.51668	0.218123	0.27479	FALSE	1.56465	1.90747	15.2925	9.20798e-05	0.000312058	TRUE
chr1	35676145	35676982	NA	NA	-259707	35936690	35937964	+	-259707	22.8996	17.8973	16.0054	19.5755	17.9092	11.8754	10.3053	14.3178	7.63774	11.3987	9.08855	1.56064	2.00705	2.33562	4.00859	2.05312	0.0137615	3.45856	0.00509731	0.943083	0.998724	FALSE	-0.790632	3.45856	9.51062	0.00204287	0.0060488	FALSE	-3.23627	3.45856	178.439	1.0623e-40	1.94845e-39	TRUE	-0.956018	3.45856	16.0252	6.25061e-05	0.00021999	FALSE
chr1	35682892	35683707	NA	NA	-252982	35936690	35937964	+	-252982	3.16697	2.07232	2.97776	3.1255	1.37763	14.5144	12.179	15.4192	16.5484	19.2902	16.0797	0.260107	0	0.622833	0.48589	0.186648	-0.209681	2.37735	0.290957	0.589608	0.995619	FALSE	2.25549	2.37735	47.2548	6.23344e-12	9.27198e-11	TRUE	-3.01927	2.37735	34.9515	3.3802e-09	1.12143e-08	FALSE	2.77482	2.37735	77.2991	1.46936e-18	3.97052e-17	TRUE
chr1	35709956	35710647	NA	NA	-226042	35936690	35937964	+	-226042	34.3494	29.2008	28.1026	36.8481	33.8504	25.0704	22.4842	26.4329	15.912	25.8664	20.2745	1.43059	0.182459	0.778542	1.21473	0.559943	0.23299	4.23425	2.38773	0.122291	0.972792	FALSE	-0.387612	4.23425	4.10945	0.0426442	0.0825069	FALSE	-5.0763	4.23425	429.126	2.51894e-95	3.50938e-93	TRUE	-0.780068	4.23425	19.6199	9.44824e-06	3.94857e-05	FALSE
chr1	35713289	35713802	NA	NA	-222887	35936690	35937964	+	-222887	13.1551	15.0714	10.9805	15.9565	11.0211	10.9958	6.08948	18.7233	12.0931	8.76826	5.59295	0.130054	0.547377	0.311417	0.121473	0.373295	0.0679782	2.98214	0.0829139	0.773387	0.995619	FALSE	-0.640897	2.98214	4.4178	0.0355659	0.0708929	FALSE	-5.2722	2.98214	187.07	1.38648e-42	2.73157e-41	TRUE	-0.469723	2.98214	3.00953	0.0827762	0.130073	FALSE
chr1	35730568	35731044	NA	NA	-205645	35936690	35937964	+	-205645	4.14142	5.0866	4.46664	3.45451	3.73929	7.0373	2.81053	11.0137	8.27422	7.45302	4.19472	0.130054	0.182459	0.311417	0	0	-0.339749	1.79354	1.0077	0.315455	0.989575	FALSE	0.0777023	1.79354	0.0380898	0.845263	0.890872	FALSE	-4.29711	1.79354	72.6693	1.53302e-17	8.98352e-17	TRUE	0.951608	1.79354	7.07636	0.00781076	0.0165591	FALSE
chr1	35867375	35867772	NA	NA	-68917	35936690	35937964	+	-68917	0.730838	2.4491	2.41943	0.658001	1.77124	1.31949	0.936843	4.40549	5.09183	4.38413	2.09736	3.51145	2.73689	2.95846	6.1951	6.34602	-0.70798	1.80799	2.05014	0.152192	0.975974	FALSE	-0.800657	1.80799	1.43147	0.231525	0.330593	FALSE	0.67878	1.80799	3.67212	0.0553299	0.0800063	FALSE	1.66173	1.80799	10.9913	0.000915382	0.00246329	FALSE
chr1	35870369	35870911	NA	NA	-65778	35936690	35937964	+	-65778	3.65419	7.91248	9.67771	5.42851	5.70734	12.7551	14.0526	20.9261	15.2755	19.2902	11.1859	6.37263	5.10886	6.69546	10.0822	8.2125	-0.373186	3.27092	1.81562	0.177835	0.985822	FALSE	0.843769	3.27092	8.73166	0.00312731	0.00876228	FALSE	-0.235759	3.27092	0.984852	0.321004	0.385985	FALSE	1.4722	3.27092	28.7156	8.38257e-08	5.09303e-07	TRUE
chr1	35879031	35879789	NA	NA	-56900	35936690	35937964	+	-56900	1.70529	1.69553	0.930549	0.822501	1.37763	13.6348	8.43159	8.81097	12.0931	11.3987	12.5841	21.4588	28.8285	32.6987	28.789	38.2628	-0.379177	3.91443	0.510957	0.474725	0.990912	FALSE	2.90001	3.91443	56.0462	7.07862e-14	1.36373e-12	TRUE	4.27309	3.91443	243.139	8.13451e-55	2.5943e-53	TRUE	3.276	3.91443	66.3274	3.81911e-16	7.82712e-15	TRUE
chr1	35883314	35884071	NA	NA	-52618	35936690	35937964	+	-52618	0.974451	1.50714	1.30277	1.974	0.787219	6.59747	4.68422	9.91234	5.09183	11.3987	7.69031	20.6785	16.7862	23.6677	29.6393	28.5571	0.16475	3.57009	0.109052	0.741226	0.995619	FALSE	2.08202	3.57009	20.7358	5.27221e-06	2.89952e-05	FALSE	3.98387	3.57009	217.986	2.48668e-49	6.43318e-48	TRUE	2.48046	3.57009	40.2946	2.18416e-10	2.01535e-09	FALSE
chr1	35908750	35909484	NA	NA	-27205	35936690	35937964	+	-27205	0.730838	0.565177	0.930549	0.1645	0.590414	1.31949	3.27895	4.40549	3.18239	1.75365	0.699119	18.7277	17.1512	19.775	18.8282	15.8651	-0.983699	3.04768	1.62805	0.201973	0.985822	FALSE	1.5395	3.04768	5.66162	0.0173401	0.0386564	FALSE	4.61015	3.04768	237.84	1.16347e-53	3.53676e-52	TRUE	2.47185	3.04768	11.9472	0.000547293	0.00155503	FALSE
chr1	35918979	35919575	NA	NA	-17114	35936690	35937964	+	-17114	4.14142	3.57946	4.28053	4.60601	4.92012	6.59747	2.81053	1.10137	3.81887	7.89143	6.29207	15.4764	15.509	14.7923	12.9976	14.7452	0.26315	3.16413	0.780587	0.376962	0.990912	FALSE	0.215228	3.16413	0.308036	0.578888	0.672702	FALSE	1.94524	3.16413	81.7681	1.5303e-19	1.00857e-18	TRUE	0.0988986	3.16413	0.0862491	0.769001	0.821498	FALSE
chr1	35926483	35926798	NA	NA	-9891	35936690	35937964	+	-9891	0.243613	0.376785	0.37222	0	0.196805	2.19916	1.40526	1.10137	0	1.31524	1.39824	2.73113	2.18951	1.8685	2.42945	1.86648	-1.6212	0.838023	1.79784	0.179973	0.985822	FALSE	2.29437	0.838023	7.90897	0.00491903	0.0129863	FALSE	2.67417	0.838023	21.6909	3.20299e-06	8.15342e-06	TRUE	2.98229	0.838023	6.71739	0.00954771	0.0197945	FALSE
chr1	35946774	35947894	NA	NA	8809	35936690	35937964	+	8809	3.41058	5.46338	5.95552	4.27701	2.95207	11.4356	7.02632	15.4192	6.36478	6.5762	6.99119	20.8086	18.2459	16.5051	20.043	14.3719	-0.445955	3.48127	2.059	0.15131	0.975189	FALSE	0.839542	3.48127	6.86442	0.0087929	0.0215442	FALSE	1.89208	3.48127	79.5664	4.66287e-19	2.99006e-18	TRUE	1.02376	3.48127	9.41616	0.00215082	0.00528241	FALSE
chr1	35956421	35956946	NA	NA	18456	35936690	35937964	+	18456	0.974451	0.188392	0	0.1645	0	0.879662	0.468422	3.30411	2.54591	0.876826	0.699119	3.51145	1.45967	3.11417	3.76565	4.47954	-1.64193	1.1542	1.81989	0.177326	0.985822	FALSE	0.901757	1.1542	0.725046	0.394494	0.502529	FALSE	2.92584	1.1542	26.0015	3.4116e-07	9.52253e-07	TRUE	3.72763	1.1542	12.9794	0.000314938	0.000947358	FALSE
chr1	35993481	35993670	NA	NA	55516	35936690	35937964	+	55516	0	0.188392	0.18611	0.1645	0	0.439831	0.468422	0	0	0.438413	0	0.910375	1.09475	1.24567	1.57914	2.42642	-0.461541	0.259825	0.108594	0.74175	0.995619	FALSE	1.52909	0.259825	1.28457	0.257052	0.35938	FALSE	2.77562	0.259825	11.6936	0.000627159	0.00123301	FALSE	0.601162	0.259825	0.130384	0.718035	0.779702	FALSE
chr1	36068996	36069375	Hs6st1	50785	-55869	36125245	36163291	+	-55869	0	0.376785	0.55833	0.329001	0.787219	0.879662	1.87369	2.20274	2.54591	0.438413	0	0.520214	0.182459	1.08996	2.79387	2.98636	0.658426	0.611119	0.566107	0.45181	0.990912	FALSE	1.90396	0.611119	4.45043	0.0348924	0.0697415	FALSE	0.827561	0.611119	1.20311	0.272702	0.334804	FALSE	0.94836	0.611119	1.29761	0.254651	0.337095	FALSE
chr1	36109331	36110140	Hs6st1	50785	-15104	36125245	36163291	+	-15104	19.7326	20.7232	20.6582	17.2725	21.4517	6.15764	6.08948	12.1151	5.09183	8.32985	7.69031	3.90161	2.55443	2.02421	4.73743	2.23977	-0.0680451	3.42698	0.130536	0.717877	0.995619	FALSE	-1.76627	3.42698	37.302	1.01179e-09	1.07303e-08	TRUE	-2.79122	3.42698	160.669	8.08278e-37	1.25415e-35	TRUE	-1.37519	3.42698	30.3325	3.63975e-08	2.3481e-07	TRUE
chr1	36121630	36122239	Hs6st1	50785	-3005	36125245	36163291	+	-3005	29.2335	34.8526	34.2442	39.3156	40.1482	25.5102	23.4211	27.5343	21.0038	21.0438	15.3806	30.8227	33.39	31.4531	30.3681	33.4099	0.282074	4.9386	4.82539	0.0280435	0.844427	FALSE	-0.463238	4.9386	7.1666	0.00742735	0.0186252	FALSE	-0.0322352	4.9386	0.0759795	0.782822	0.821477	FALSE	-1.03694	4.9386	41.4232	1.22595e-10	1.1729e-09	TRUE
chr1	36124848	36126016	Hs6st1	50785	0	36125245	36163291	+	-0.0104347	59.4415	53.5035	52.6691	59.5491	51.9564	18.0331	27.6369	31.9398	24.1862	32.0042	20.2745	53.9723	49.0815	63.9961	53.3264	53.3812	0.034129	5.52273	0.0728052	0.787295	0.996068	FALSE	-1.30851	5.52273	56.2893	6.25554e-14	1.21685e-12	TRUE	0.0382679	5.52273	0.116389	0.732984	0.778251	FALSE	-1.13715	5.52273	55.3376	1.01508e-13	1.50481e-12	TRUE
chr1	36126292	36126635	Hs6st1	50785	0	36125245	36163291	+	0.0275193	7.06477	8.47766	5.95552	6.41551	8.2658	5.7178	5.62106	4.40549	5.72831	10.0835	6.29207	10.5343	11.8598	12.301	15.7914	12.8787	0.0355307	3.26458	0.019886	0.887856	0.998213	FALSE	-0.372284	3.26458	1.19466	0.274392	0.378018	FALSE	0.701156	3.26458	11.5422	0.000680355	0.00133203	FALSE	-0.114439	3.26458	0.148814	0.699671	0.764289	FALSE
chr1	36128087	36128413	Hs6st1	50785	0	36125245	36163291	+	0.074699	5.35948	3.39106	1.48888	5.26401	1.57444	5.27797	12.179	12.1151	7.63774	6.5762	5.59295	7.67316	4.19656	5.91692	7.28835	9.51903	0.098577	2.67832	0.0622571	0.802963	0.997486	FALSE	1.35605	2.67832	11.2916	0.000778565	0.00258546	TRUE	0.868932	2.67832	6.96223	0.0083248	0.0139414	FALSE	0.999236	2.67832	6.39966	0.0114142	0.0231741	FALSE
chr1	36170569	36171013	Hs6st1	50785	7277	36125245	36163291	+	7277	0.974451	0.565177	1.67499	0.658001	0.590414	2.19916	2.34211	4.40549	4.45535	2.63048	1.39824	2.73113	1.64213	0.622833	5.58774	2.79972	-0.744251	1.34277	1.16919	0.279567	0.988835	FALSE	1.01931	1.34277	2.36428	0.124141	0.199255	FALSE	0.657501	1.34277	1.70113	0.19214	0.245643	FALSE	2.15513	1.34277	10.7835	0.0010241	0.00272835	FALSE
chr1	36185726	36186327	Uggt1	320011	10545	36196873	36222656	-	10545	13.1551	15.2598	11.7249	20.398	13.7763	9.67628	7.96317	13.2165	8.9107	10.0835	11.1859	1.30054	0.729836	0.467125	0.364418	0.186648	0.374228	3.11876	3.12169	0.0772565	0.920538	FALSE	-0.633591	3.11876	4.81348	0.028238	0.0583916	FALSE	-3.89562	3.11876	163.332	2.11733e-37	3.37067e-36	TRUE	-0.803325	3.11876	10.4479	0.00122786	0.00320638	FALSE
chr1	36190507	36190744	Uggt1	320011	6128	36196873	36222656	-	6128	4.62864	5.46338	4.46664	4.11251	5.11692	2.19916	2.34211	2.20274	5.09183	3.5073	2.79648	0.390161	0.364918	0.155708	0.97178	0.746591	-0.072567	1.63411	0.0536274	0.816867	0.997486	FALSE	-1.12628	1.63411	5.60733	0.0178854	0.0396744	FALSE	-3.85744	1.63411	71.2206	3.19435e-17	1.83708e-16	FALSE	-0.46555	1.63411	1.38855	0.23865	0.319175	FALSE
chr1	36194870	36195377	Uggt1	320011	1495	36196873	36222656	-	1495	1.70529	0.188392	0.37222	0.822501	0.196805	1.75932	0.468422	4.40549	3.18239	2.19207	1.39824	2.47102	3.1018	5.44979	4.25154	4.85284	-0.334574	1.49602	0.193086	0.660361	0.995619	FALSE	0.660591	1.49602	0.629287	0.427617	0.533617	FALSE	2.38849	1.49602	24.0686	9.29658e-07	2.48916e-06	TRUE	2.1329	1.49602	9.67006	0.00187295	0.00467634	FALSE
chr1	36255595	36255965	Uggt1	320011	0	36196873	36301147	-	0.436849	0.487226	0.565177	0.930549	0	1.18083	2.63899	0	2.20274	3.81887	3.94572	4.19472	3.77156	2.55443	3.11417	2.6724	0.933239	-0.280891	1.26303	0.137959	0.710318	0.995619	FALSE	0.937618	1.26303	1.38887	0.238597	0.338753	FALSE	2.20719	1.26303	20.0177	7.67269e-06	1.8819e-05	TRUE	2.59964	1.26303	16.5648	4.70146e-05	0.000169969	FALSE
chr1	36281738	36281901	Uggt1	320011	0	36196873	36301147	-	0.186135	1.46168	1.13035	0.74444	1.4805	2.55846	0.879662	0.936843	2.20274	0	0.438413	0	0.520214	0.729836	0.778542	0.121473	0.373295	0.866341	0.443214	2.47282	0.11583	0.96419	FALSE	-0.28979	0.443214	0.122808	0.726009	0.79833	FALSE	-0.668675	0.443214	1.30866	0.252638	0.312694	FALSE	-2.05746	0.443214	6.76355	0.00930386	0.0193452	FALSE
chr1	36287730	36288332	Uggt1	320011	0	36196873	36301147	-	0.128671	9.5009	7.15891	8.93327	9.21201	7.67538	9.67628	5.15264	5.50686	3.81887	5.69937	1.39824	1.82075	0.729836	1.08996	3.03681	1.11989	0.0128206	2.46378	0.00238234	0.961071	1	FALSE	-0.221194	2.46378	0.451018	0.501852	0.603475	FALSE	-2.70145	2.46378	73.2	1.17155e-17	6.91551e-17	TRUE	-1.11438	2.46378	10.447	0.00122851	0.00320782	TRUE
chr1	36292117	36292543	Uggt1	320011	0	36196873	36301147	-	0.0865988	0.487226	0.188392	0.18611	0.658001	0.590414	2.19916	0	0	4.45535	2.19207	2.79648	4.03166	3.64918	3.11417	4.8589	2.42642	1.14105	1.37826	1.76503	0.183998	0.985822	FALSE	1.91302	1.37826	3.99482	0.0456405	0.0873639	FALSE	3.61834	1.37826	41.5035	1.17658e-10	4.38267e-10	TRUE	1.89129	1.37826	8.38572	0.00378179	0.00871892	FALSE
chr1	36298917	36299199	Uggt1	320011	0	36196873	36301147	-	0.021386	1.46168	0.188392	0.55833	0.329001	0.787219	6.15764	3.27895	1.10137	4.45535	6.5762	3.4956	6.76279	5.47377	6.22833	8.38161	7.09261	-0.306583	2.17404	0.179821	0.671527	0.995619	FALSE	2.72123	2.17404	24.985	5.77787e-07	3.82458e-06	FALSE	3.15486	2.17404	66.6483	3.24544e-16	1.75254e-15	TRUE	2.89105	2.17404	26.29	2.93813e-07	1.6222e-06	FALSE
chr1	36318842	36319437	Neurl3	214854	2009	36321447	36330270	-	2009	20.7071	18.4625	20.8443	21.8785	20.6645	18.4729	14.0526	16.5206	12.0931	12.714	13.2833	8.84365	10.0353	7.00687	11.9043	7.8392	0.106072	3.92456	0.379947	0.537632	0.995619	FALSE	-0.327418	3.92456	2.20476	0.137585	0.216899	FALSE	-1.19784	3.92456	48.0544	4.1456e-12	1.71497e-11	TRUE	-0.777917	3.92456	13.5562	0.000231523	0.000719319	FALSE
chr1	36329329	36329887	Neurl3	214854	0	36321447	36330270	-	0.106653	11.6934	12.8107	14.1444	15.6275	15.3508	6.15764	7.49475	14.3178	7.00126	8.32985	7.69031	2.60107	3.83164	2.49133	4.73743	3.54631	0.271805	3.16151	1.94842	0.162757	0.985822	FALSE	-0.95924	3.16151	10.7944	0.00101807	0.00327051	FALSE	-2.12243	3.16151	86.7462	1.23378e-20	8.66567e-20	TRUE	-0.91822	3.16151	13.999	0.000182907	0.000580455	FALSE
chr1	36329946	36330671	Neurl3	214854	0	36321447	36330270	-	0.0367222	32.6441	41.4463	32.9414	39.1511	34.8344	21.5517	11.2421	25.3315	17.1849	26.7432	13.9824	13.6556	13.1371	14.4809	14.4552	15.1185	0.063149	4.57407	0.175885	0.674934	0.995619	FALSE	-1.15283	4.57407	31.3474	2.1575e-08	1.84824e-07	TRUE	-1.3585	4.57407	82.8026	9.06691e-20	6.05531e-19	TRUE	-0.916857	4.57407	26.3084	2.91013e-07	1.60829e-06	FALSE
chr1	36336016	36336473	Neurl3	214854	-5745	36321447	36330270	-	-5745	12.4243	14.3178	13.2138	17.108	13.5795	7.91696	5.62106	11.0137	7.00126	10.9603	11.1859	7.93327	6.75099	7.474	8.13866	7.27926	0.220163	3.4259	1.34658	0.245877	0.988835	FALSE	-1.00821	3.4259	12.3034	0.000452128	0.00159704	TRUE	-0.828082	3.4259	19.4796	1.01678e-05	2.46167e-05	FALSE	-0.721624	3.4259	9.43249	0.00213175	0.00524201	FALSE
chr1	36338614	36339344	Neurl3	214854	-8343	36321447	36330270	-	-8343	47.7481	37.1133	41.3164	44.9086	43.1002	37.8255	30.9158	36.3453	34.3698	30.2505	31.4604	10.9245	20.9828	12.301	12.8761	13.9986	0.0854991	4.9331	0.317628	0.573037	0.995619	FALSE	-0.318459	4.9331	3.14666	0.0760827	0.133659	FALSE	-1.51316	4.9331	100.013	1.51372e-23	1.24439e-22	TRUE	-0.530758	4.9331	10.0189	0.00154946	0.00394227	FALSE
chr1	36351246	36351679	Arid5a	214855	-12898	36364578	36380874	+	-12898	12.4243	10.7384	10.4222	12.502	9.44662	7.91696	7.02632	4.40549	7.63774	4.82254	6.99119	3.90161	3.28426	3.11417	1.3362	2.05312	0.00419065	2.85465	0.000380006	0.984447	1	FALSE	-0.605889	2.85465	4.20258	0.0403625	0.0788508	FALSE	-1.66027	2.85465	51.939	5.72516e-13	2.50777e-12	TRUE	-0.980076	2.85465	11.7308	0.000614758	0.00172868	FALSE
chr1	36359190	36359442	Arid5a	214855	-5135	36364578	36380874	+	-5135	0.487226	1.13035	0.74444	2.632	0.590414	2.19916	2.34211	2.20274	1.90944	3.06889	2.09736	4.16172	3.1018	3.26987	5.58774	5.41278	1.04504	1.6843	3.65567	0.0558787	0.916577	FALSE	1.41977	1.6843	4.73375	0.0295763	0.0607056	FALSE	2.10967	1.6843	24.5226	7.34444e-07	1.98648e-06	FALSE	0.413522	1.6843	0.610017	0.434782	0.523481	FALSE
chr1	36365543	36365733	Arid5a	214855	0	36364578	36380874	+	0.059217	2.67974	1.50714	1.48888	1.4805	1.77124	2.19916	4.21579	0	3.18239	1.31524	4.89384	5.46225	6.38607	4.98267	3.64418	5.03949	-0.168673	1.93539	0.129853	0.718585	0.995619	FALSE	0.750656	1.93539	2.11382	0.145975	0.227824	FALSE	1.60796	1.93539	23.8229	1.05619e-06	2.81394e-06	TRUE	0.483578	1.93539	0.831236	0.361915	0.4504	FALSE
chr1	36371738	36372189	Arid5a	214855	0	36364578	36380874	+	0.439372	1.70529	1.31875	0.55833	0.822501	0.590414	7.0373	10.3053	6.60823	11.4566	9.20667	8.38943	2.86118	3.64918	5.44979	3.64418	2.42642	-0.656652	2.11647	1.12215	0.289456	0.988835	FALSE	2.84081	2.11647	41.0591	1.47694e-10	1.78226e-09	TRUE	1.77187	2.11647	20.4238	6.20542e-06	1.53677e-05	TRUE	3.52717	2.11647	55.0854	1.15407e-13	1.7002e-12	TRUE
chr1	36425311	36426379	Kansl3	226976	0	36392575	36426026	-	0.0213745	39.4653	35.041	28.2887	37.9996	30.8983	16.2738	18.7369	17.6219	19.0944	17.5365	17.478	44.0882	39.5936	41.2627	41.3007	36.7696	0.0368599	4.9915	0.0713604	0.789366	0.996068	FALSE	-0.995107	4.9915	26.6159	2.48195e-07	1.76005e-06	FALSE	0.312434	4.9915	6.82605	0.00898379	0.0149584	FALSE	-1.04529	4.9915	35.7023	2.29889e-09	1.82087e-08	TRUE
chr1	36503325	36503618	Lman2l	214895	-1240	36480031	36502084	-	-1240	4.14142	5.65177	6.88607	5.09951	5.51053	6.59747	2.34211	5.50686	5.72831	9.64509	7.69031	0.910375	0.364918	1.08996	1.09325	1.30653	-0.0778293	2.10786	0.0660275	0.797211	0.997065	FALSE	-0.354466	2.10786	0.810607	0.367941	0.476455	FALSE	-2.73514	2.10786	54.5426	1.52112e-13	6.92602e-13	TRUE	0.40443	2.10786	1.49099	0.222062	0.300274	FALSE
chr1	36518580	36519276	Cnnm4	94220	-9165	36528442	36565621	+	-9165	12.6679	9.60802	11.911	9.37651	10.8243	3.51865	5.15264	6.60823	4.45535	5.69937	4.89384	7.41306	5.83869	4.67125	10.6896	8.39915	-0.157329	3.09027	0.503125	0.47813	0.991263	FALSE	-1.42149	3.09027	17.4289	2.98257e-05	0.000139786	TRUE	-0.888703	3.09027	17.9069	2.31982e-05	5.41169e-05	FALSE	-1.01023	3.09027	11.2985	0.000775678	0.00212458	TRUE
chr1	36524430	36524626	Cnnm4	94220	-3815	36528442	36565621	+	-3815	0.243613	0.75357	1.11666	0.987002	0.984023	7.0373	11.7105	8.81097	9.54718	6.5762	11.885	1.04043	1.09475	0.311417	0.364418	0.559943	0.413171	1.56973	0.419046	0.517414	0.995492	FALSE	3.57767	1.56973	54.9597	1.23025e-13	2.30505e-12	TRUE	0.150329	1.56973	0.0668724	0.795946	0.832609	FALSE	3.057	1.56973	43.0084	5.45058e-11	5.49183e-10	FALSE
chr1	36527756	36529046	Cnnm4	94220	0	36528442	36565621	+	-0.0184513	65.2882	60.2856	58.0663	63.6616	54.7117	28.589	30.9158	24.2302	29.9145	26.7432	25.1683	55.663	56.0149	63.3733	56.7277	54.6878	-0.0277651	5.61924	0.0607555	0.805306	0.997486	FALSE	-1.07236	5.61924	49.0704	2.46934e-12	3.89543e-11	TRUE	-0.0458871	5.61924	0.211586	0.645527	0.700163	FALSE	-1.24547	5.61924	75.6287	3.42352e-18	8.91259e-17	TRUE
chr1	36568227	36569733	Cnnm3	94218	0	36568721	36585082	+	-0.0301938	64.0702	58.7784	59.7413	56.9171	54.3181	32.5475	30.9158	36.3453	28.6415	22.7975	27.2657	51.2411	43.9726	54.3422	45.9166	50.3949	-0.112426	5.53898	0.997362	0.31795	0.989605	FALSE	-0.97031	5.53898	41.8437	9.88687e-11	1.22617e-09	FALSE	-0.261571	5.53898	6.79714	0.00913038	0.015186	FALSE	-1.11594	5.53898	60.7019	6.64053e-15	1.14919e-13	TRUE
chr1	36613469	36614408	Sema4c	20353	0	36605487	36615226	-	0.180409	10.2317	11.1152	10.6083	11.6795	11.0211	9.23645	7.02632	13.2165	7.00126	7.45302	5.59295	17.8173	19.7056	16.3494	20.1644	15.6784	0.103624	3.72619	0.249504	0.617425	0.995619	FALSE	-0.42236	3.72619	2.21014	0.137106	0.216257	FALSE	0.762662	3.72619	19.8605	8.33039e-06	2.03447e-05	FALSE	-0.643061	3.72619	6.00688	0.0142502	0.028221	FALSE
chr1	36614568	36615353	Sema4c	20353	0	36605487	36615226	-	0.0675634	10.2317	7.5357	7.07218	7.07351	6.49455	5.27797	5.62106	9.91234	6.36478	6.13778	4.19472	20.0283	16.4213	14.3252	14.3338	12.8787	-0.248199	3.42289	1.01326	0.314123	0.989575	FALSE	-0.616041	3.42289	3.38556	0.0657697	0.118424	FALSE	1.07436	3.42289	32.5733	1.14784e-08	3.64231e-08	TRUE	-0.204152	3.42289	0.441433	0.506431	0.592688	FALSE
chr1	36628398	36628986	Fam178b	381337	0	36619541	36740028	-	0.92649	0.487226	0.565177	0.37222	0.822501	0.984023	1.31949	2.34211	2.20274	1.90944	1.75365	0.699119	5.59231	6.02115	7.78542	11.2969	5.41278	0.895426	2.03474	1.58353	0.208253	0.985822	FALSE	1.84504	2.03474	5.75025	0.0164863	0.037035	FALSE	3.71215	2.03474	66.5386	3.43113e-16	1.85009e-15	TRUE	0.731931	2.03474	1.18961	0.275407	0.360005	FALSE
chr1	36636802	36637679	Fam178b	381337	0	36619541	36740028	-	0.85674	1.9489	0.188392	0.930549	0.822501	0.590414	2.63899	0.936843	3.30411	3.18239	4.38413	0.699119	5.85241	3.83164	9.03108	14.3338	10.079	-0.391999	2.29049	0.355579	0.550972	0.995619	FALSE	0.864049	2.29049	1.58223	0.20844	0.303631	FALSE	2.69976	2.29049	44.8099	2.17126e-11	8.53962e-11	TRUE	1.94465	2.29049	10.1604	0.00143486	0.0036817	FALSE
chr1	36644648	36645124	Fam178b	381337	0	36619541	36740028	-	0.791621	0.243613	0.188392	0	0	0.196805	2.19916	1.40526	2.20274	2.54591	1.75365	0.699119	6.63273	4.19656	4.82696	8.38161	3.9196	-0.461509	1.71683	0.109757	0.740421	0.995619	FALSE	3.45372	1.71683	13.314	0.000263436	0.000985998	FALSE	5.03122	1.71683	70.7672	4.01963e-17	2.29633e-16	TRUE	3.83932	1.71683	14.5842	0.000134035	0.000438112	FALSE
chr1	36648178	36648728	Fam178b	381337	0	36619541	36740028	-	0.762323	1.70529	1.69553	1.11666	0.987002	0.984023	7.47713	3.27895	9.91234	5.09183	2.19207	6.99119	7.93327	8.21066	7.474	12.0258	8.77244	-0.569515	2.5334	1.12908	0.287971	0.988835	FALSE	1.80897	2.5334	15.6064	7.79887e-05	0.000330958	FALSE	2.39613	2.5334	57.5828	3.24046e-14	1.54588e-13	TRUE	2.2853	2.5334	22.2699	2.36888e-06	1.11e-05	FALSE
chr1	36660081	36660506	Fam178b	381337	0	36619541	36740028	-	0.663532	0.243613	0.75357	0.37222	0	0.590414	0	1.87369	5.50686	1.27296	1.75365	0	3.38139	3.28426	1.8685	7.40983	4.85284	-0.731414	1.43501	0.620521	0.430854	0.990912	FALSE	0.876425	1.43501	0.885349	0.346741	0.454687	FALSE	2.5392	1.43501	23.0592	1.57087e-06	4.11804e-06	TRUE	2.51509	1.43501	9.02586	0.00266187	0.00638149	FALSE
chr1	36661122	36661995	Fam178b	381337	0	36619541	36740028	-	0.654892	1.46168	1.69553	1.8611	1.4805	1.77124	0.879662	1.40526	2.20274	4.45535	2.19207	4.19472	8.32343	7.29836	7.16258	11.7828	7.27926	-0.0506396	2.3361	0.011705	0.913845	0.998724	FALSE	-0.596299	2.3361	0.761318	0.382916	0.491271	FALSE	2.1734	2.3361	48.8525	2.75958e-12	1.15619e-11	TRUE	0.895099	2.3361	3.32996	0.0680286	0.109929	FALSE
chr1	36691732	36692230	Fam178b	381337	0	36619541	36740028	-	0.40084	2.43613	3.01428	2.41943	2.1385	1.57444	5.7178	1.40526	8.81097	1.27296	2.63048	4.89384	6.37263	6.02115	6.53975	7.04541	3.9196	-0.470467	2.21393	1.21366	0.270608	0.988835	FALSE	0.41405	2.21393	0.766791	0.381212	0.489644	FALSE	1.27127	2.21393	17.3554	3.10011e-05	7.1396e-05	TRUE	0.899774	2.21393	3.66606	0.0555311	0.092137	FALSE
chr1	36740696	36741535	Fam178b	381337	-667	36619541	36740028	-	-667	11.4498	9.9848	12.0971	10.3635	9.84023	8.79662	4.21579	7.7096	5.72831	3.94572	6.99119	12.3551	12.0423	14.948	12.2687	12.692	-0.128152	3.43344	0.360576	0.548187	0.995619	FALSE	-0.799119	3.43344	7.07791	0.00780401	0.0194482	FALSE	0.251343	3.43344	1.95339	0.162222	0.211168	FALSE	-0.926468	3.43344	10.1872	0.00141417	0.00363524	FALSE
chr1	36747989	36748783	Cox5b	12859	0	36748332	36750233	+	-0.180431	36.0547	44.4606	43.1775	42.9346	43.8874	17.5932	20.6106	20.9261	22.9132	22.3591	22.3718	34.2041	40.8708	37.37	35.1056	36.2097	0.0789531	5.09368	0.386646	0.534068	0.995619	FALSE	-1.15412	5.09368	40.5386	1.92772e-10	2.2895e-09	TRUE	-0.131959	5.09368	1.33557	0.247818	0.307416	FALSE	-1.05945	5.09368	44.3145	2.7964e-11	2.93323e-10	TRUE
chr1	36823376	36823974	Zap70	22637	0	36818706	36839661	+	0.222859	7.79561	5.46338	5.76941	6.90901	8.65941	3.07882	2.34211	5.50686	7.00126	5.69937	4.19472	3.51145	2.18951	1.8685	1.21473	1.49318	0.318292	2.28972	1.40998	0.23506	0.988835	FALSE	-1.22845	2.28972	8.11367	0.00439326	0.0117577	FALSE	-1.25167	2.28972	19.5407	9.84771e-06	2.38785e-05	TRUE	-0.550195	2.28972	2.93976	0.0864236	0.134898	FALSE
chr1	36854215	36854858	Tmem131	56030	0	36849034	36996372	-	0.964836	14.6168	15.0714	18.611	20.398	19.2869	3.51865	1.40526	6.60823	5.72831	5.26096	4.89384	3.25134	2.00705	1.8685	5.34479	2.61307	0.310075	3.19203	2.54044	0.110964	0.961839	FALSE	-2.71938	3.19203	53.5713	2.49382e-13	4.46036e-12	TRUE	-2.70091	3.19203	130.14	3.81908e-30	4.38548e-29	TRUE	-1.94505	3.19203	51.6822	6.52516e-13	8.66925e-12	TRUE
chr1	36864053	36864242	Tmem131	56030	0	36849034	36996372	-	0.898064	0.243613	0	0.55833	0.658001	0.393609	1.75932	0.468422	0	1.27296	0.438413	0.699119	0.910375	2.18951	1.24567	1.21473	0.373295	0.930355	0.368472	1.02348	0.311695	0.988901	FALSE	1.91908	0.368472	3.78768	0.0516313	0.0968536	FALSE	2.28885	0.368472	10.5323	0.00117304	0.00222417	TRUE	0.164168	0.368472	0.0297155	0.863137	0.895941	FALSE
chr1	36888109	36888580	Tmem131	56030	0	36849034	36996372	-	0.734793	1.21806	0.941962	0.37222	0.493501	1.57444	2.63899	3.27895	2.20274	1.90944	1.75365	1.39824	4.03166	2.55443	3.11417	4.73743	2.98636	0.288586	1.47303	0.213192	0.644277	0.995619	FALSE	1.78657	1.47303	8.38249	0.00378852	0.0103485	FALSE	1.98838	1.47303	20.0946	7.37042e-06	1.81145e-05	TRUE	0.726868	1.47303	1.28626	0.256738	0.339524	FALSE
chr1	36931693	36932228	Tmem131	56030	0	36849034	36996372	-	0.438984	1.70529	2.82589	3.7222	2.4675	2.95207	2.63899	2.81053	2.20274	3.81887	3.94572	2.79648	7.93327	6.02115	4.98267	7.04541	4.10625	-0.0529279	2.22379	0.0185241	0.89174	0.998213	FALSE	-0.0854422	2.22379	0.0290523	0.864658	0.904629	FALSE	1.18233	2.22379	15.758	7.19812e-05	0.00015891	TRUE	0.224902	2.22379	0.253792	0.614417	0.690234	FALSE
chr1	36968885	36969116	Tmem131	56030	0	36849034	36996372	-	0.186557	2.19251	1.69553	1.11666	1.1515	0.984023	7.91696	5.15264	8.81097	5.09183	9.64509	11.1859	0.520214	0.547377	0.311417	0.364418	0	-0.577394	1.46499	1.15632	0.28223	0.988835	FALSE	1.95248	1.46499	18.6349	1.58297e-05	7.87403e-05	FALSE	-1.75261	1.46499	10.2727	0.0013501	0.00253858	FALSE	2.88735	1.46499	40.6648	1.80711e-10	1.68745e-09	TRUE
chr1	36970589	36971105	Tmem131	56030	0	36849034	36996372	-	0.174992	15.104	9.9848	10.9805	14.147	12.0051	11.8754	7.02632	8.81097	10.1837	10.0835	12.5841	3.25134	1.64213	1.55708	4.8589	3.35966	0.157151	3.12216	0.498541	0.480142	0.991556	FALSE	-0.3572	3.12216	1.54216	0.214296	0.310419	FALSE	-2.38509	3.12216	84.7806	3.3338e-20	2.28528e-19	TRUE	-0.41933	3.12216	2.65116	0.103474	0.157268	FALSE
chr1	36974890	36975068	Tmem131	56030	0	36849034	36996372	-	0.145801	3.41058	5.27499	7.25829	5.92201	6.88816	2.63899	4.21579	3.30411	1.90944	2.19207	1.39824	0.780322	0.182459	0.311417	0.121473	0.559943	0.251598	1.75081	0.613448	0.433493	0.990912	FALSE	-0.69467	1.75081	2.43159	0.118912	0.192539	FALSE	-3.47421	1.75081	63.1503	1.91516e-15	9.88532e-15	TRUE	-1.68576	1.75081	14.4562	0.000143458	0.000465808	TRUE
chr1	36976581	36977031	Tmem131	56030	0	36849034	36996372	-	0.134324	15.104	12.2455	12.8416	14.9695	13.1859	15.3941	12.6474	13.2165	17.8214	13.1524	11.1859	5.85241	5.29131	4.04842	3.76565	3.9196	0.0997751	3.4405	0.263653	0.607622	0.995619	FALSE	0.0434776	3.4405	0.032484	0.856969	0.899414	FALSE	-1.36439	3.4405	45.577	1.46758e-11	5.83654e-11	TRUE	-0.122393	3.4405	0.300201	0.583756	0.663413	FALSE
chr1	36978651	36979388	Tmem131	56030	0	36849034	36996372	-	0.120274	21.6815	19.7812	16.7499	15.6275	15.5476	26.3899	21.079	20.9261	17.8214	15.7829	25.1683	8.06332	10.7651	12.6124	8.8675	6.71932	-0.294911	4.02738	2.3319	0.126747	0.972792	FALSE	0.264177	4.02738	1.53197	0.215817	0.312184	FALSE	-0.872067	4.02738	23.8362	1.04889e-06	2.79517e-06	FALSE	0.216625	4.02738	1.01435	0.313864	0.400782	FALSE
chr1	37017467	37018108	Tmem131	56030	-21094	36849034	36996372	-	-21094	6.57754	10.7384	12.2833	11.6795	6.88816	14.5144	19.6737	8.81097	14.0025	15.7829	13.9824	6.89284	8.0282	6.22833	12.7546	11.9455	-0.0800004	3.51478	0.110008	0.740135	0.995619	FALSE	0.73124	3.51478	7.89298	0.00496269	0.0130859	FALSE	-0.496782	3.51478	5.0514	0.024606	0.0380545	FALSE	0.447695	3.51478	2.98554	0.0840111	0.131719	FALSE
chr1	37018857	37019699	Tmem131	56030	-22484	36849034	36996372	-	-22484	0.730838	1.69553	2.41943	1.316	1.18083	10.5559	3.74737	7.7096	5.72831	9.20667	11.885	5.3322	4.0141	3.89271	8.98897	6.71932	-0.401643	2.39366	0.64194	0.423009	0.990912	FALSE	2.04668	2.39366	23.2894	1.39364e-06	8.60407e-06	FALSE	1.40892	2.39366	16.6549	4.48337e-05	0.0001014	TRUE	2.6708	2.39366	40.2098	2.28106e-10	2.10095e-09	FALSE
chr1	37043705	37044439	NA	NA	-41721	37086161	37120494	+	-41721	16.3221	12.0571	14.3305	17.9305	13.9731	17.5932	20.1421	16.5206	17.1849	14.4676	13.2833	6.63273	8.39312	8.25254	11.1755	5.59943	0.194142	3.74441	0.867157	0.351744	0.990912	FALSE	0.380396	3.74441	2.50718	0.113328	0.185297	FALSE	-0.855432	3.74441	17.7637	2.50116e-05	5.81463e-05	FALSE	-0.173855	3.74441	0.565254	0.452151	0.540235	FALSE
chr1	37044977	37045686	NA	NA	-40474	37086161	37120494	+	-40474	9.01367	8.28927	7.25829	7.73151	8.4626	26.8297	28.1053	20.9261	20.3673	17.9749	23.7701	1.56064	0.912296	0.93425	0.607363	0.746591	0.0025318	3.31433	0.000118125	0.991328	1	FALSE	1.71758	3.31433	59.6931	1.10863e-14	2.35298e-13	TRUE	-2.75152	3.31433	85.6628	2.13394e-20	1.47841e-19	TRUE	1.2393	3.31433	29.4365	5.77784e-08	3.60004e-07	TRUE
chr1	37055243	37055555	NA	NA	-30605	37086161	37120494	+	-30605	0.487226	0.565177	0.18611	0.658001	0.590414	18.9127	11.7105	12.1151	10.1837	15.7829	14.6815	0.260107	0	1.24567	1.45767	0.559943	0.605235	2.04379	0.596384	0.439961	0.990912	FALSE	5.10761	2.04379	118.333	1.4656e-27	9.96805e-26	TRUE	0.325777	2.04379	0.206068	0.649867	0.704167	FALSE	4.26206	2.04379	86.2712	1.5688e-20	5.19352e-19	TRUE
chr1	37056973	37057652	NA	NA	-28508	37086161	37120494	+	-28508	19.9762	25.6214	26.2415	25.8265	31.0951	14.5144	10.7737	22.0274	12.0931	12.714	15.3806	9.88408	6.93345	7.16258	8.50308	7.46591	0.247321	4.04683	2.20816	0.137283	0.972792	FALSE	-0.961058	4.04683	17.1503	3.45353e-05	0.000159598	FALSE	-1.55411	4.04683	80.4827	2.93263e-19	1.90174e-18	TRUE	-1.04854	4.04683	26.7477	2.31833e-07	1.30179e-06	TRUE
chr1	37085776	37086862	NA	NA	0	37086161	37133840	+	-0.00807483	16.5657	14.5062	17.1221	14.476	13.5795	21.5517	29.5106	19.8247	21.0038	21.4822	16.7789	10.5343	9.12296	9.03108	9.35339	6.90597	-0.177033	3.95027	0.898502	0.343184	0.990912	FALSE	0.632838	3.95027	9.70731	0.00183537	0.00550885	FALSE	-0.719647	3.95027	17.2505	3.27618e-05	7.52595e-05	FALSE	0.407595	3.95027	3.9293	0.0474518	0.0804895	FALSE
chr1	37121563	37121741	NA	NA	0	37086161	37133840	+	0.742507	0.487226	0.376785	0.18611	0	1.18083	3.95848	6.08948	3.30411	4.45535	4.82254	6.99119	0.260107	0	0.155708	0.242945	0	0.657227	0.708205	0.566609	0.45161	0.990912	FALSE	3.74524	0.708205	31.1209	2.4245e-08	2.05964e-07	TRUE	-1.01443	0.708205	1.12984	0.287809	0.351207	FALSE	3.02883	0.708205	23.2929	1.39115e-06	6.79275e-06	FALSE
chr1	37138179	37139315	NA	NA	4338	37086161	37133840	+	4338	1.9489	1.31875	1.8611	1.1515	0.984023	50.1407	51.058	40.7507	36.9158	36.3883	35.6551	22.4993	23.3548	21.1763	23.5657	19.2247	-0.627458	4.42993	1.60823	0.204741	0.985822	FALSE	4.84537	4.42993	400.076	5.3004e-89	7.97193e-86	TRUE	3.71779	4.42993	263.143	3.54363e-59	1.32715e-57	TRUE	4.97267	4.42993	300.116	3.1083e-67	2.7797e-64	TRUE
chr1	37170501	37171228	NA	NA	36660	37086161	37133840	+	36660	0.974451	0.75357	1.48888	1.1515	2.36166	25.0704	18.7369	23.1288	22.2767	21.0438	22.3718	3.90161	3.1018	2.64704	4.13007	3.54631	0.657924	2.9841	1.76985	0.183401	0.985822	FALSE	4.27226	2.9841	165.144	8.50743e-38	1.12825e-35	TRUE	1.58093	2.9841	17.2671	3.24753e-05	7.46456e-05	TRUE	3.56888	2.9841	134.515	4.21626e-31	3.72523e-29	TRUE
chr1	37356233	37357318	Inpp4a	269180	0	37356738	37467580	+	-0.00455603	45.5556	43.5187	42.2469	45.2376	37.1961	22.4314	26.7	18.7233	23.5497	27.62	25.1683	52.2816	53.4605	52.1623	47.1313	53.0079	-0.0648455	5.33362	0.27713	0.598588	0.995619	FALSE	-0.867397	5.33362	27.0255	2.00791e-07	1.44857e-06	FALSE	0.286752	5.33362	7.33746	0.00675323	0.0114589	FALSE	-0.848526	5.33362	30.4177	3.48328e-08	2.25441e-07	FALSE
chr1	37364436	37365251	Inpp4a	269180	0	37356738	37467580	+	0.0694502	9.25729	5.84017	5.95552	7.23801	8.65941	3.07882	3.74737	13.2165	9.54718	7.01461	8.38943	11.8349	11.8598	11.211	15.5485	12.692	0.214165	3.28598	0.761216	0.382948	0.990912	FALSE	-1.0427	3.28598	7.20439	0.00727254	0.0182827	FALSE	0.774754	3.28598	14.4928	0.000140696	0.000300097	FALSE	0.0802877	3.28598	0.0844575	0.771345	0.823245	FALSE
chr1	37365427	37366010	Inpp4a	269180	0	37356738	37467580	+	0.0783909	12.6679	12.9991	11.911	12.6665	13.1859	19.7924	13.5842	17.6219	11.4566	14.906	12.5841	4.68193	3.64918	3.89271	6.43804	5.78608	0.0577824	3.4475	0.0872826	0.767661	0.995619	FALSE	0.383767	3.4475	2.7784	0.0955438	0.16089	FALSE	-1.57981	3.4475	56.8842	4.62243e-14	2.18016e-13	TRUE	0.00785603	3.4475	0.00123085	0.972013	0.979473	FALSE
chr1	37366681	37367259	Inpp4a	269180	0	37356738	37467580	+	0.0897043	31.9133	29.3892	32.197	32.4065	28.9303	23.311	17.8	23.1288	12.7296	20.167	13.2833	4.68193	2.91935	5.13837	3.88712	4.2929	-0.00517835	4.18703	0.00119318	0.972445	1	FALSE	-0.6301	4.18703	10.5518	0.00116075	0.00367166	FALSE	-2.82412	4.18703	251.773	1.06648e-56	3.65113e-55	TRUE	-0.943703	4.18703	25.7884	3.80964e-07	2.06293e-06	FALSE
chr1	37387596	37387992	Inpp4a	269180	0	37356738	37467580	+	0.278396	0	0.75357	0.55833	0.822501	0.196805	2.19916	1.40526	1.10137	1.27296	2.19207	0.699119	2.47102	0.729836	2.02421	3.40123	2.98636	0.186447	0.991983	0.0529302	0.818041	0.997486	FALSE	1.84894	0.991983	5.54212	0.0185641	0.0409247	FALSE	1.89035	0.991983	10.7745	0.00102908	0.00196541	TRUE	1.28744	0.991983	2.75871	0.096726	0.148462	FALSE
chr1	37394146	37394544	Inpp4a	269180	0	37356738	37467580	+	0.337489	0.243613	0.376785	0.74444	0	0.590414	2.63899	0.468422	3.30411	1.27296	1.75365	2.09736	3.12129	1.45967	1.40137	4.49448	5.03949	-0.729837	1.21081	0.617037	0.43215	0.990912	FALSE	1.64928	1.21081	4.18677	0.0407406	0.0794553	FALSE	2.07017	1.21081	13.8546	0.000197514	0.000413727	TRUE	2.63199	1.21081	10.2471	0.00136902	0.00353284	FALSE
chr1	37414579	37415113	Inpp4a	269180	0	37356738	37467580	+	0.521833	0.243613	1.88392	0.930549	2.303	0.590414	10.5559	16.8632	8.81097	15.912	14.0292	16.0797	6.24257	3.83164	6.38404	11.4184	12.3187	0.49215	2.91638	0.899043	0.343038	0.990912	FALSE	3.59746	2.91638	85.1809	2.72276e-20	1.03198e-18	TRUE	2.35507	2.91638	42.9918	5.49693e-11	2.09775e-10	TRUE	3.10089	2.91638	72.657	1.54261e-17	3.71759e-16	TRUE
chr1	37415666	37416940	Inpp4a	269180	0	37356738	37467580	+	0.53164	7.552	9.04284	10.0499	10.3635	6.69136	8.35679	12.179	16.5206	8.9107	12.2756	11.1859	23.0195	14.2318	18.9964	36.9277	34.1565	-0.0400428	4.00263	0.0288683	0.865083	0.997486	FALSE	0.156438	4.00263	0.301932	0.582673	0.675927	FALSE	1.09412	4.00263	34.3242	4.66548e-09	1.53019e-08	TRUE	0.354582	4.00263	1.86228	0.172362	0.24223	FALSE
chr1	37422479	37422926	Inpp4a	269180	0	37356738	37467580	+	0.593106	0.243613	0	0.18611	0.1645	0.196805	0.879662	1.87369	3.30411	0.636478	1.31524	2.09736	4.16172	2.18951	3.11417	5.83068	5.78608	0.353661	1.40585	0.0818963	0.774744	0.995619	FALSE	3.05268	1.40585	9.13529	0.00250725	0.00723762	FALSE	4.32646	1.40585	47.4113	5.75492e-12	2.35452e-11	TRUE	2.89936	1.40585	10.2565	0.00136201	0.00351756	FALSE
chr1	37458525	37458950	Inpp4a	269180	0	37356738	37467580	+	0.918307	2.67974	2.82589	2.60554	2.1385	0.787219	3.07882	1.87369	4.40549	3.18239	1.31524	2.79648	3.25134	2.55443	3.11417	4.37301	4.66619	-0.811154	1.74231	3.49957	0.0613847	0.916577	FALSE	-0.152182	1.74231	0.0891991	0.765198	0.83056	FALSE	0.164809	1.74231	0.252559	0.615279	0.672735	FALSE	0.67301	1.74231	1.65371	0.198455	0.272851	FALSE
chr1	37484161	37484548	Coa5	76178	0	37473930	37486948	-	0.214088	3.8978	1.69553	2.60554	3.1255	3.93609	6.59747	3.74737	4.40549	7.00126	2.19207	2.79648	8.19338	7.66328	8.87537	12.5117	9.14574	0.411391	2.66522	1.30823	0.252715	0.988835	FALSE	0.930549	2.66522	4.96077	0.0259286	0.0543309	FALSE	1.64717	2.66522	35.7977	2.18906e-09	7.37342e-09	TRUE	0.0557288	2.66522	0.0192822	0.88956	0.916526	FALSE
chr1	37486454	37487482	Coa5	76178	0	37473930	37486948	-	0.0379475	67.7244	65.5606	66.6273	66.1291	64.5519	31.228	38.879	45.1562	34.3698	32.881	25.8674	68.4082	60.5764	70.0687	60.1289	63.6469	-0.0134898	5.79833	0.0163844	0.898148	0.998213	FALSE	-0.962826	5.79833	45.8309	1.28911e-11	1.83146e-10	FALSE	0.0168459	5.79833	0.0328668	0.856138	0.883728	FALSE	-1.06079	5.79833	64.8662	8.01618e-16	1.57977e-14	TRUE
chr1	37504055	37504406	Mgat4a	269181	0	37496185	37597858	-	0.922595	0	0.376785	0.18611	0.493501	0.787219	0.879662	2.81053	0	2.54591	0.876826	0.699119	2.47102	1.45967	2.33562	3.5227	1.86648	1.52488	0.945828	2.76717	0.0962159	0.956298	FALSE	2.97321	0.945828	10.9094	0.000956764	0.00309582	FALSE	3.23638	0.945828	23.6477	1.15684e-06	3.0716e-06	FALSE	0.717603	0.945828	0.810289	0.368035	0.456573	FALSE
chr1	37505156	37506030	Mgat4a	269181	0	37496185	37597858	-	0.911766	4.62864	3.01428	5.02497	3.61901	3.14887	4.83814	3.27895	5.50686	3.81887	1.75365	5.59295	7.80322	4.9264	7.94112	8.38161	7.65256	-0.2885	2.52952	0.748999	0.386793	0.990912	FALSE	-0.0767278	2.52952	0.034425	0.852806	0.896537	FALSE	0.746937	2.52952	8.40273	0.00374658	0.0066129	FALSE	0.0434525	2.52952	0.0112981	0.91535	0.936188	FALSE
chr1	37522854	37523597	Mgat4a	269181	0	37496185	37597858	-	0.737698	13.8859	12.4339	10.9805	12.6665	13.3827	8.35679	7.96317	8.81097	7.00126	11.3987	5.59295	27.0512	22.26	28.806	32.3117	27.0639	0.0876919	4.10808	0.196105	0.657883	0.995619	FALSE	-0.630325	4.10808	5.14568	0.0233042	0.0496796	FALSE	1.09891	4.10808	47.5541	5.35057e-12	2.19397e-11	TRUE	-0.707326	4.10808	7.97477	0.00474338	0.0106581	FALSE
chr1	37524330	37524976	Mgat4a	269181	0	37496185	37597858	-	0.723181	10.4753	6.78213	8.37494	8.55401	8.2658	3.95848	4.68422	5.50686	5.09183	7.89143	8.38943	10.6644	10.7651	11.211	13.9693	9.14574	0.0108319	3.2223	0.0020139	0.964206	1	FALSE	-0.997837	3.2223	7.74105	0.00539794	0.0140898	FALSE	0.384449	3.2223	3.52019	0.0606255	0.0869361	FALSE	-0.378838	3.2223	1.65998	0.197606	0.27186	FALSE
chr1	37525870	37526315	Mgat4a	269181	0	37496185	37597858	-	0.708035	0.730838	0.188392	0.37222	0.329001	0.984023	3.07882	1.40526	3.30411	1.90944	0.876826	2.79648	15.2163	21.5302	15.8822	17.735	14.3719	0.608514	2.95816	0.615874	0.432585	0.990912	FALSE	2.36315	2.95816	10.5141	0.00118466	0.00373764	FALSE	5.34839	2.95816	211.946	5.16706e-48	1.27876e-46	TRUE	1.49467	2.95816	4.95889	0.0259568	0.0476569	FALSE
chr1	37534692	37535375	Mgat4a	269181	0	37496185	37597858	-	0.621266	12.4243	10.3616	8.18883	13.3245	11.6115	10.9958	3.74737	8.81097	8.9107	9.20667	7.69031	30.0424	31.018	31.9202	27.4528	28.9304	0.308935	4.13393	2.31159	0.128413	0.972792	FALSE	-0.48415	4.13393	2.76711	0.09622	0.161818	FALSE	1.62023	4.13393	102.895	3.53382e-24	3.0055e-23	TRUE	-0.619086	4.13393	6.1616	0.0130553	0.0261106	FALSE
chr1	37535870	37536241	Mgat4a	269181	0	37496185	37597858	-	0.60968	2.43613	4.33303	5.02497	5.26401	5.70734	5.7178	7.96317	4.40549	3.81887	4.82254	8.38943	11.7048	10.9475	11.3667	14.4552	10.6389	0.449352	3.04163	2.31929	0.127779	0.972792	FALSE	0.716913	3.04163	4.03194	0.0446466	0.0857841	FALSE	1.50443	3.04163	42.1069	8.64195e-11	3.25312e-10	FALSE	-0.132766	3.04163	0.156067	0.692803	0.758351	FALSE
chr1	37537568	37537924	Mgat4a	269181	0	37496185	37597858	-	0.592979	9.25729	8.66605	9.11938	9.21201	9.84023	5.7178	2.34211	6.60823	9.54718	3.94572	11.1859	1.17048	1.27721	1.8685	0.850308	1.30653	0.0923107	2.55008	0.14701	0.701409	0.995619	FALSE	-1.17438	2.55008	10.374	0.00127801	0.00399938	TRUE	-2.61346	2.55008	79.1506	5.75504e-19	3.67333e-18	TRUE	-0.438146	2.55008	2.29937	0.129427	0.190636	FALSE
chr1	37538248	37538430	Mgat4a	269181	0	37496185	37597858	-	0.586291	3.65419	4.70981	5.02497	3.94801	3.34568	3.51865	1.87369	4.40549	1.90944	1.75365	2.79648	1.04043	1.27721	1.08996	1.3362	1.11989	-0.284627	1.61083	0.746586	0.387559	0.990912	FALSE	-0.761333	1.61083	2.76114	0.0965792	0.162352	FALSE	-1.9626	1.61083	30.0641	4.17987e-08	1.26578e-07	TRUE	-0.680629	1.61083	2.30237	0.129177	0.190357	FALSE
chr1	37543198	37543709	Mgat4a	269181	0	37496185	37597858	-	0.537606	13.1551	12.6223	12.2833	9.87002	10.6275	7.0373	7.96317	5.50686	6.36478	7.89143	2.79648	5.59231	5.29131	6.38404	7.40983	6.71932	-0.294137	3.1343	2.05364	0.151843	0.975974	FALSE	-0.790253	3.1343	7.84025	0.00510955	0.0134255	FALSE	-1.11403	3.1343	31.8483	1.66697e-08	5.21956e-08	TRUE	-0.876046	3.1343	9.56828	0.00197968	0.00491076	FALSE
chr1	37547558	37549184	Mgat4a	269181	0	37496185	37597858	-	0.494723	39.4653	34.099	44.6664	45.2376	40.9354	23.311	21.5474	27.5343	30.551	26.7432	19.5753	73.0901	72.0713	78.1656	72.0332	71.6727	0.145248	5.55785	1.39455	0.237638	0.988835	FALSE	-0.846	5.55785	24.2524	8.45018e-07	5.43712e-06	FALSE	0.937486	5.55785	82.4221	1.09919e-19	7.3055e-19	FALSE	-0.821737	5.55785	29.782	4.83458e-08	3.05284e-07	FALSE
chr1	37552729	37553420	Mgat4a	269181	0	37496185	37597858	-	0.443864	31.426	22.9839	25.1248	26.1555	21.4517	11.8754	7.49475	8.81097	7.00126	5.69937	6.99119	28.7419	32.4777	27.4047	31.3399	24.4508	-0.124671	4.453	0.570163	0.450194	0.990912	FALSE	-1.4668	4.453	36.9538	1.20962e-09	1.2646e-08	TRUE	0.183107	4.453	1.65152	0.198752	0.253138	FALSE	-1.90532	4.453	62.9455	2.12511e-15	3.9283e-14	TRUE
chr1	37588556	37589818	Mgat4a	269181	0	37496185	37597858	-	0.0914894	3.41058	4.52142	3.34998	7.23801	4.1329	40.9043	34.1948	27.5343	32.4604	30.2505	28.6639	14.6961	13.502	14.3252	12.8761	9.14574	0.624134	4.02639	4.78803	0.0286583	0.84666	FALSE	3.26723	4.02639	196.789	1.04848e-44	2.0774e-42	TRUE	1.91841	4.02639	78.6618	7.37075e-19	4.67844e-18	TRUE	2.26646	4.02639	102.325	4.71326e-24	2.28171e-22	TRUE
chr1	37591346	37591827	Mgat4a	269181	0	37496185	37597858	-	0.0640485	1.9489	2.07232	2.97776	2.7965	2.95207	6.15764	6.08948	3.30411	7.63774	4.38413	6.99119	8.58354	8.57558	9.49821	12.5117	9.14574	0.289701	2.73578	0.594202	0.440799	0.990912	FALSE	1.32842	2.73578	10.9112	0.000955851	0.00309317	FALSE	1.91613	2.73578	50.6483	1.10491e-12	4.75172e-12	TRUE	0.876185	2.73578	5.44973	0.0195713	0.0372465	FALSE
chr1	37597483	37598338	Mgat4a	269181	0	37496185	37597858	-	0.00368829	38.2472	45.7794	40.0136	44.9086	42.313	14.0746	20.6106	14.3178	17.8214	21.9207	11.1859	46.9494	48.3517	51.6952	40.8148	50.0216	0.0870626	5.18959	0.424005	0.514945	0.995214	FALSE	-1.29677	5.18959	46.0417	1.1576e-11	1.65669e-10	TRUE	0.259496	5.18959	4.89559	0.0269253	0.0413535	FALSE	-1.44575	5.18959	70.1947	5.37311e-17	1.20575e-15	TRUE
chr1	37603471	37604194	Mgat4a	269181	-5612	37496185	37597858	-	-5612	1.70529	1.31875	0.55833	2.632	1.37763	1.31949	1.87369	3.30411	5.09183	0.438413	2.79648	5.72236	2.00705	2.17992	10.3252	10.079	0.815556	2.01435	2.43631	0.118555	0.967525	FALSE	0.413035	2.01435	0.349647	0.554313	0.651721	FALSE	1.54332	2.01435	12.725	0.000360799	0.000731244	TRUE	0.269283	2.01435	0.254625	0.613837	0.689734	FALSE
chr1	37618663	37619315	Mgat4a	269181	-20804	37496185	37597858	-	-20804	6.57754	5.27499	5.95552	6.08651	6.10095	3.95848	5.15264	5.50686	2.54591	5.69937	4.89384	10.4043	10.5826	13.0795	16.6417	18.4781	0.0609679	3.18706	0.0528624	0.818155	0.997486	FALSE	-0.409419	3.18706	1.2282	0.267758	0.370857	FALSE	0.960355	3.18706	20.8558	4.95184e-06	1.23622e-05	FALSE	-0.476837	3.18706	2.01926	0.155314	0.22242	FALSE
chr1	37623317	37623917	Mgat4a	269181	-25458	37496185	37597858	-	-25458	9.01367	8.10088	9.30549	10.6925	8.2658	5.27797	7.49475	12.1151	5.72831	4.82254	9.08855	2.08086	1.82459	2.33562	4.00859	4.10625	0.131213	2.7309	0.319666	0.571808	0.995619	FALSE	-0.500547	2.7309	2.43131	0.118933	0.192559	FALSE	-2.04166	2.7309	58.4898	2.04345e-14	9.883e-14	TRUE	-0.506645	2.7309	3.17303	0.0748637	0.11938	FALSE
chr1	37642500	37643467	2010300C02Rik	72097	25053	37668521	37776656	-	25053	34.1058	33.9106	31.4526	33.8871	37.1961	21.5517	16.8632	24.2302	17.8214	23.2359	16.0797	43.8281	47.6218	49.8267	44.3375	52.448	0.112367	5.11838	0.681356	0.40912	0.990912	FALSE	-0.816532	5.11838	18.9577	1.33649e-05	6.75308e-05	FALSE	0.525422	5.11838	20.1955	6.99179e-06	1.72243e-05	FALSE	-0.901944	5.11838	28.6289	8.76635e-08	5.3111e-07	FALSE
chr1	37673434	37674323	2010300C02Rik	72097	0	37668521	37776656	-	0.954566	2.92335	0.941962	1.67499	1.4805	1.57444	3.07882	2.81053	5.50686	1.27296	1.75365	2.79648	33.5538	20.8003	28.0275	37.8994	41.9957	-0.196527	3.78088	0.179046	0.672195	0.995619	FALSE	0.694988	3.78088	1.79459	0.180368	0.270252	FALSE	3.96358	3.78088	247.807	7.80626e-56	2.57268e-54	TRUE	0.570996	3.78088	1.17776	0.277813	0.362641	FALSE
chr1	37676407	37676731	2010300C02Rik	72097	0	37668521	37776656	-	0.927073	1.46168	2.07232	0.74444	0.987002	0.590414	1.31949	0	0	1.27296	1.75365	1.39824	4.29177	5.29131	7.62971	5.22332	8.39915	-0.789479	1.87164	1.73679	0.187547	0.985822	FALSE	-1.0725	1.87164	1.66198	0.197336	0.290331	FALSE	2.00719	1.87164	27.4508	1.61138e-07	4.63335e-07	TRUE	0.558993	1.87164	0.593506	0.441067	0.529496	FALSE
chr1	37692625	37693187	2010300C02Rik	72097	0	37668521	37776656	-	0.777093	1.21806	1.31875	1.8611	0.493501	0.393609	3.95848	1.40526	3.30411	5.09183	1.75365	3.4956	6.11252	7.29836	8.40825	9.7178	9.70568	-1.65622	2.29152	6.66706	0.00982108	0.699312	FALSE	0.822541	2.29152	2.23792	0.134662	0.213047	FALSE	2.28142	2.29152	51.1951	8.36266e-13	3.62681e-12	TRUE	2.68579	2.29152	17.9901	2.22056e-05	8.58853e-05	FALSE
chr1	37753753	37754077	2010300C02Rik	72097	0	37668521	37776656	-	0.2118	0.243613	0.188392	0.18611	1.1515	0.590414	0	2.34211	2.20274	1.90944	1.31524	0.699119	2.99123	0.547377	0.467125	0.97178	0.186648	1.99248	0.473924	4.5515	0.0328899	0.871775	FALSE	2.31967	0.473924	4.67451	0.0306134	0.0624624	FALSE	2.61983	0.473924	10.6061	0.00112714	0.00214274	TRUE	0.613157	0.473924	0.590253	0.442321	0.530742	FALSE
chr1	37928633	37929703	Lipt1	623661	0	37929051	37933143	+	-0.102151	38.4908	35.983	35.3609	36.8481	32.276	25.0704	22.0158	28.6357	24.1862	21.4822	18.1771	48.3799	46.3446	49.2038	41.7866	40.5026	-0.0609694	5.15111	0.242625	0.622317	0.995619	FALSE	-0.665611	5.15111	15.7329	7.29437e-05	0.000311633	FALSE	0.413613	5.15111	15.6961	7.43774e-05	0.000163954	FALSE	-0.721805	5.15111	21.0529	4.46782e-06	1.99129e-05	FALSE
chr1	37941310	37941593	Mitd1	69028	0	37935735	37947256	-	0.516101	2.92335	1.88392	2.23332	1.316	1.18083	7.47713	7.49475	4.40549	8.27422	10.5219	7.69031	2.21091	1.82459	2.64704	1.45767	1.49318	-0.851379	1.88971	3.34723	0.0673184	0.916577	FALSE	1.65196	1.88971	17.7423	2.52944e-05	0.00012052	FALSE	-0.0231013	1.88971	0.00418207	0.948438	0.959865	FALSE	2.60148	1.88971	39.2764	3.6786e-10	3.28489e-09	TRUE
chr1	37946570	37947738	Mitd1	69028	0	37935735	37947256	-	0.0595434	44.3375	32.9687	37.0359	38.6576	40.9354	29.9085	22.4842	33.0411	23.5497	25.428	26.5665	60.3449	53.2781	53.5637	54.9056	51.5148	0.0852815	5.34996	0.464863	0.49536	0.994677	FALSE	-0.560089	5.34996	11.3537	0.000752963	0.00250938	FALSE	0.581068	5.34996	29.8154	4.75192e-08	1.43109e-07	FALSE	-0.687438	5.34996	20.4065	6.26171e-06	2.71281e-05	FALSE
chr1	38166570	38167190	Rev1	56210	0	38109631	38186507	-	0.25934	0.974451	0.376785	0.37222	1.316	1.18083	2.63899	7.02632	8.81097	7.00126	3.94572	9.08855	3.6415	2.91935	3.737	5.10185	2.42642	1.17673	1.84317	3.3143	0.0686796	0.916577	FALSE	3.04375	1.84317	26.4195	2.74754e-07	1.93347e-06	FALSE	2.62338	1.84317	29.2077	6.50188e-08	1.93582e-07	TRUE	2.3107	1.84317	24.0371	9.44966e-07	4.75732e-06	FALSE
chr1	38178807	38179339	Rev1	56210	0	38109631	38186507	-	0.100161	3.8978	4.8982	7.07218	4.60601	3.73929	14.0746	11.7105	13.2165	8.9107	8.76826	11.1859	1.30054	1.45967	0.622833	1.70062	1.86648	-0.340881	2.45156	1.26685	0.260359	0.988835	FALSE	1.22401	2.45156	16.982	3.77363e-05	0.000172846	TRUE	-2.21656	2.45156	42.735	6.26819e-11	2.3841e-10	TRUE	1.15983	2.45156	13.7311	0.00021093	0.000660269	TRUE
chr1	38185719	38187265	Rev1	56210	0	38109631	38186507	-	0.0102503	83.8028	73.0963	75.1884	81.0986	73.2113	48.8213	55.2737	42.9535	41.3711	44.2797	48.9384	99.1009	97.6156	107.283	96.6921	92.3906	0.0162401	6.22292	0.0249103	0.874591	0.998099	FALSE	-0.602752	6.22292	21.6921	3.20103e-06	1.83597e-05	FALSE	0.414078	6.22292	21.5451	3.45598e-06	8.76437e-06	FALSE	-0.897141	6.22292	53.3939	2.72948e-13	3.8277e-12	FALSE
chr1	38203048	38203701	Rev1	56210	-16540	38109631	38186507	-	-16540	0.243613	0.941962	0.18611	0.329001	0.196805	1.31949	1.87369	1.10137	0.636478	0.876826	0.699119	10.4043	8.0282	7.94112	13.4835	13.4386	-0.743423	2.36923	0.678282	0.410179	0.990912	FALSE	1.65416	2.36923	4.53635	0.0331823	0.0668587	FALSE	4.16549	2.36923	120.645	4.56989e-28	4.69307e-27	TRUE	1.39923	2.36923	2.05309	0.151898	0.218402	FALSE
chr1	38206916	38207444	Rev1	56210	-20408	38109631	38186507	-	-20408	5.60309	7.91248	6.14163	6.58001	6.10095	20.6721	22.0158	14.3178	16.5484	23.2359	19.5753	4.29177	1.82459	2.33562	4.00859	3.17301	-0.0433166	3.20773	0.0264217	0.870875	0.997631	FALSE	1.65226	3.20773	41.9238	9.48985e-11	1.17958e-09	TRUE	-1.15157	3.20773	18.63	1.58703e-05	3.76675e-05	TRUE	1.48772	3.20773	34.2756	4.78336e-09	3.59591e-08	TRUE
chr1	38207515	38207758	Rev1	56210	-21007	38109631	38186507	-	-21007	0.487226	0.188392	0	0.329001	0.393609	2.19916	3.27895	1.10137	3.81887	1.75365	5.59295	0.130054	1.09475	0.93425	0.48589	0.746591	0.744765	0.483457	0.509172	0.475498	0.990912	FALSE	3.53315	0.483457	17.4719	2.91592e-05	0.000137001	FALSE	1.62504	0.483457	3.7758	0.051999	0.0756094	FALSE	2.91783	0.483457	14.9677	0.000109369	0.000364363	TRUE
chr1	38212530	38213526	Aff3	16764	20645	38234172	38721800	-	20645	1.9489	0.565177	0.74444	0.658001	0.393609	9.23645	6.5579	12.1151	11.4566	14.906	7.69031	21.0687	19.5231	20.3978	22.5939	19.0381	-0.873621	3.4944	1.76912	0.18349	0.985822	FALSE	2.89278	3.4944	44.8296	2.14953e-11	2.95675e-10	FALSE	4.30424	3.4944	249.009	4.27155e-56	1.42049e-54	TRUE	4.29825	3.4944	97.0262	6.84143e-23	2.91529e-21	FALSE
chr1	38235496	38236379	Aff3	16764	0	38234172	38721800	-	0.997285	0.974451	1.69553	1.30277	0.822501	0	6.15764	4.68422	4.40549	5.09183	3.94572	4.89384	25.1003	19.5231	20.8649	28.3031	31.7301	-1.52426	3.52458	5.58122	0.0181541	0.785771	FALSE	1.95157	3.52458	18.4269	1.76548e-05	8.6917e-05	FALSE	4.01127	3.52458	244.657	3.79661e-55	1.22381e-53	TRUE	3.16373	3.52458	30.3392	3.62715e-08	2.34088e-07	FALSE
chr1	38242304	38242812	Aff3	16764	0	38234172	38721800	-	0.983323	5.35948	2.63749	2.97776	3.78351	1.57444	6.15764	7.96317	7.7096	5.09183	4.38413	4.89384	7.41306	6.20361	6.22833	6.07363	6.71932	-0.344596	2.50808	0.922033	0.336942	0.990912	FALSE	0.950694	2.50808	6.60415	0.0101741	0.0244009	FALSE	0.920816	2.50808	11.7378	0.000612436	0.00120583	FALSE	0.809269	2.50808	4.24395	0.0393905	0.0685209	FALSE
chr1	38309598	38309969	Aff3	16764	0	38234172	38721800	-	0.845321	3.8978	2.26071	3.7222	2.303	1.18083	5.27797	1.87369	2.20274	2.54591	2.63048	4.19472	1.43059	1.82459	0.311417	1.70062	2.42642	-0.852422	1.46299	3.53337	0.0601455	0.916577	FALSE	0.107311	1.46299	0.048088	0.826424	0.87625	FALSE	-1.43501	1.46299	11.685	0.000630071	0.00123842	TRUE	0.605947	1.46299	1.31546	0.251409	0.333496	FALSE
chr1	38325038	38325855	Aff3	16764	0	38234172	38721800	-	0.813657	0.974451	1.13035	0.930549	0.658001	0.590414	21.5517	17.3316	25.3315	29.278	22.7975	24.4692	2.21091	0.364918	1.8685	1.94356	1.11989	-0.657157	2.83303	1.06177	0.302812	0.988835	FALSE	4.18979	2.83303	141.493	1.25505e-32	1.19676e-30	TRUE	0.631791	2.83303	1.95213	0.162357	0.211322	FALSE	5.17364	2.83303	193.468	5.56435e-44	1.24403e-41	TRUE
chr1	38329186	38329387	Aff3	16764	0	38234172	38721800	-	0.805151	0.974451	0.188392	0.18611	0.1645	0.196805	6.15764	0.468422	3.30411	4.45535	2.19207	2.09736	1.56064	1.82459	1.40137	1.94356	2.05312	-1.06785	0.963751	1.03209	0.309668	0.988901	FALSE	2.9069	0.963751	16.9668	3.80386e-05	0.000174062	FALSE	1.89778	0.963751	9.30296	0.00228785	0.00416445	FALSE	3.737	0.963751	20.1206	7.27078e-06	3.10846e-05	FALSE
chr1	38392493	38393141	Aff3	16764	0	38234172	38721800	-	0.675324	0.730838	0.188392	0.37222	1.1515	0.196805	1.31949	0.936843	2.20274	3.81887	2.19207	1.39824	4.81198	2.91935	4.04842	4.37301	4.10625	0.7806	1.48342	1.05433	0.304512	0.988835	FALSE	1.38189	1.48342	2.43278	0.118822	0.192448	FALSE	3.22202	1.48342	43.8278	3.58574e-11	1.3863e-10	TRUE	1.62889	1.48342	6.6988	0.00964776	0.0199775	FALSE
chr1	38404168	38404944	Aff3	16764	0	38234172	38721800	-	0.651382	1.70529	0.565177	0.74444	0.493501	0.393609	1.75932	0.936843	5.50686	1.90944	1.31524	3.4956	19.1179	20.253	19.6192	23.5657	19.0381	-1.02494	3.18583	2.16253	0.141411	0.973643	FALSE	0.471613	3.18583	0.436472	0.50883	0.609905	FALSE	4.34946	3.18583	234.886	5.12653e-53	1.51658e-51	TRUE	2.36809	3.18583	12.8138	0.000344078	0.00102503	FALSE
chr1	38415239	38416057	Aff3	16764	0	38234172	38721800	-	0.628678	1.9489	1.50714	0.930549	0.658001	0.196805	2.19916	0.936843	1.10137	1.27296	2.19207	4.19472	3.51145	2.37197	1.71279	8.13866	8.95909	-1.60187	1.73704	5.88857	0.0152395	0.750932	FALSE	0.114212	1.73704	0.0306627	0.860995	0.902023	FALSE	0.856484	1.73704	4.56733	0.0325874	0.0492855	FALSE	2.17192	1.73704	9.60857	0.00193671	0.00481682	FALSE
chr1	38448580	38448871	Aff3	16764	0	38234172	38721800	-	0.560304	2.92335	3.01428	3.34998	4.60601	3.73929	5.7178	2.34211	2.20274	2.54591	1.75365	2.79648	0.390161	0.182459	0.467125	0.48589	0.186648	0.44369	1.35765	1.52848	0.21634	0.987361	FALSE	0.349118	1.35765	0.598525	0.439141	0.544796	FALSE	-3.01098	1.35765	36.5431	1.49326e-09	5.10011e-09	TRUE	-0.976526	1.35765	4.5526	0.0328688	0.0585318	FALSE
chr1	38485584	38485923	Aff3	16764	0	38234172	38721800	-	0.484418	2.67974	1.88392	1.11666	5.26401	2.36166	1.75932	1.87369	3.30411	1.27296	3.06889	1.39824	2.08086	0.182459	0.622833	1.70062	0.559943	1.05919	1.24236	4.52478	0.0334074	0.871775	FALSE	-0.0640843	1.24236	0.00896207	0.924578	0.948	FALSE	-0.821133	1.24236	2.47279	0.115832	0.156205	FALSE	-0.870911	1.24236	2.53222	0.111543	0.167825	FALSE
chr1	38527023	38527811	Aff3	16764	0	38234172	38721800	-	0.399438	0.974451	1.88392	2.41943	0.658001	1.18083	6.59747	4.68422	5.50686	5.09183	4.82254	5.59295	8.9737	6.38607	7.94112	11.5399	8.39915	-0.983812	2.52301	3.54986	0.0595506	0.916577	FALSE	1.5879	2.52301	13.4134	0.000249829	0.000940494	FALSE	2.10875	2.52301	50.6497	1.10415e-12	4.74877e-12	TRUE	2.39376	2.52301	23.8812	1.02465e-06	5.12108e-06	FALSE
chr1	38552087	38552599	Aff3	16764	0	38234172	38721800	-	0.348038	6.82116	8.85445	8.37494	9.21201	7.47858	3.51865	3.27895	3.30411	2.54591	3.5073	5.59295	1.9508	1.09475	1.08996	3.40123	1.86648	0.0669471	2.35055	0.0708405	0.790117	0.996174	FALSE	-1.27676	2.35055	10.7406	0.00104811	0.00335514	TRUE	-2.46851	2.35055	67.3314	2.29501e-16	1.25208e-15	TRUE	-1.26527	2.35055	13.4337	0.000247147	0.000762775	TRUE
chr1	38623224	38624083	Aff3	16764	0	38234172	38721800	-	0.202154	1.9489	2.26071	1.11666	2.632	2.16485	29.0289	19.2053	27.5343	35.0063	22.7975	36.3542	0.910375	1.64213	0.778542	2.91534	1.49318	0.46288	3.18272	1.19528	0.274268	0.988835	FALSE	3.7205	3.18272	138.229	6.49292e-32	5.94305e-30	TRUE	-0.68095	3.18272	2.42112	0.11971	0.160941	FALSE	3.5254	3.18272	141.634	1.16945e-32	1.14994e-30	TRUE
chr1	38637419	38637770	Aff3	16764	0	38234172	38721800	-	0.173044	3.65419	2.26071	3.34998	4.44151	3.73929	8.35679	4.68422	11.0137	5.09183	7.01461	2.79648	1.6907	1.45967	1.40137	2.42945	1.86648	0.440155	1.9625	1.59638	0.206418	0.985822	FALSE	1.0606	1.9625	7.29362	0.00691997	0.0174968	FALSE	-0.968484	1.9625	6.94914	0.00838597	0.0140375	FALSE	0.48006	1.9625	1.78342	0.18173	0.253287	FALSE
chr1	38658428	38659158	Aff3	16764	0	38234172	38721800	-	0.12996	1.9489	2.82589	3.53609	4.93501	2.95207	11.8754	7.96317	15.4192	8.9107	10.0835	7.69031	6.63273	9.12296	7.31829	14.3338	14.7452	0.512375	3.04279	2.29427	0.129853	0.972792	FALSE	1.7689	3.04279	26.2439	3.00899e-07	2.10426e-06	FALSE	1.43567	3.04279	28.7391	8.28147e-08	2.44335e-07	TRUE	1.22146	3.04279	15.3982	8.7073e-05	0.000296594	TRUE
chr1	38664265	38664752	Aff3	16764	0	38234172	38721800	-	0.11799	1.21806	0.565177	0.37222	0.822501	0.787219	1.75932	1.87369	2.20274	1.27296	1.31524	0	1.56064	0.364918	0.778542	5.10185	4.2929	0.24689	1.06195	0.129091	0.719376	0.995619	FALSE	1.34302	1.06195	3.36624	0.0665456	0.119581	FALSE	0.483629	1.06195	0.688836	0.406561	0.473938	FALSE	0.379237	1.06195	0.25474	0.613757	0.689668	FALSE
chr1	38666003	38666219	Aff3	16764	0	38234172	38721800	-	0.114425	0.243613	0.188392	0.18611	0.329001	0.590414	0	0	0	0.636478	1.31524	0	0.780322	1.09475	0.467125	2.06503	3.17301	1.05879	0.390605	1.14973	0.283605	0.988835	FALSE	-3.02713	0.390605	1.57707	0.209183	0.304438	FALSE	1.79993	0.390605	5.05999	0.0244844	0.0378832	FALSE	0.383027	0.390605	0.157199	0.691749	0.757397	FALSE
chr1	38683805	38684899	Aff3	16764	0	38234172	38721800	-	0.077918	16.5657	17.5205	17.4943	20.069	18.6964	5.27797	8.90001	12.1151	7.63774	7.89143	6.99119	21.1987	14.9616	17.9065	24.0516	29.117	0.18552	4.07415	1.09544	0.29527	0.988835	FALSE	-1.32153	4.07415	23.0778	1.55574e-06	9.51343e-06	TRUE	0.0951618	4.07415	0.363587	0.546521	0.609579	FALSE	-1.32761	4.07415	31.4026	2.09696e-08	1.4107e-07	TRUE
chr1	38689273	38689780	Aff3	16764	0	38234172	38721800	-	0.0667045	9.25729	15.2598	12.8416	16.45	9.05302	7.91696	7.96317	8.81097	11.4566	9.64509	9.08855	2.86118	2.18951	1.55708	4.49448	1.86648	0.0469065	3.07222	0.0345017	0.852644	0.997486	FALSE	-0.695968	3.07222	4.63063	0.031406	0.0638159	FALSE	-2.46364	3.07222	76.4581	2.24933e-18	1.38779e-17	TRUE	-0.485689	3.07222	2.88208	0.0895705	0.139042	FALSE
chr1	38700429	38700853	Aff3	16764	0	38234172	38721800	-	0.0438264	5.60309	5.0866	5.02497	7.40251	6.10095	2.63899	3.74737	3.30411	1.90944	3.5073	2.79648	1.04043	0.364918	1.08996	1.45767	1.30653	0.391956	1.90814	1.98325	0.159049	0.983139	FALSE	-0.744118	1.90814	3.07507	0.0795011	0.13848	FALSE	-2.53826	1.90814	49.6142	1.87152e-12	7.92601e-12	TRUE	-1.31475	1.90814	12.0737	0.000511394	0.00146283	TRUE
chr1	38706204	38706376	Aff3	16764	0	38234172	38721800	-	0.0319834	1.46168	2.4491	3.34998	2.303	1.96805	2.19916	0.936843	0	4.45535	0.876826	2.79648	0.390161	0	0.311417	0.242945	0.746591	-0.187797	0.891553	0.149655	0.698866	0.995619	FALSE	-0.668585	0.891553	1.0797	0.298765	0.404595	FALSE	-3.13587	0.891553	27.0409	1.99199e-07	5.67642e-07	TRUE	-0.119988	0.891553	0.0440575	0.833747	0.873352	FALSE
chr1	38706916	38707171	Aff3	16764	0	38234172	38721800	-	0.0305233	4.14142	4.14463	4.09442	3.1255	1.96805	5.27797	4.68422	0	5.09183	6.13778	4.19472	0.390161	0.364918	0.311417	0.607363	1.30653	-0.65556	1.57809	3.06864	0.079816	0.929994	FALSE	0.236802	1.57809	0.331948	0.564514	0.660546	FALSE	-3.41547	1.57809	52.7795	3.73179e-13	1.65688e-12	TRUE	0.678531	1.57809	2.54134	0.110901	0.166964	FALSE
chr1	38707858	38708246	Aff3	16764	0	38234172	38721800	-	0.0285915	4.62864	5.0866	4.28053	9.04751	4.72331	11.8754	5.62106	16.5206	12.7296	8.76826	6.29207	0.650268	0.547377	0.155708	1.57914	0.933239	0.59061	2.3641	3.49431	0.0615801	0.916577	FALSE	0.872309	2.3641	5.83417	0.0157178	0.0355354	FALSE	-3.25594	2.3641	53.8164	2.20126e-13	9.92187e-13	TRUE	0.488578	2.3641	2.3723	0.123505	0.183156	FALSE
chr1	38721415	38722220	Aff3	16764	0	38234172	38721800	-	0.000789536	49.697	46.1562	42.2469	45.5666	42.313	20.2322	22.9527	16.5206	22.9132	26.3048	25.8674	23.2796	17.881	20.3978	28.3031	29.117	-0.0468908	4.96441	0.144803	0.703553	0.995619	FALSE	-1.12312	4.96441	42.4851	7.12242e-11	9.01915e-10	TRUE	-1.1306	4.96441	89.3225	3.35418e-21	2.42723e-20	TRUE	-0.984874	4.96441	40.4707	1.99582e-10	1.85294e-09	FALSE
chr1	38722359	38722849	Aff3	16764	-558	38234172	38721800	-	-558	20.9507	25.9982	18.611	21.056	20.8613	6.59747	6.08948	6.60823	4.45535	5.26096	6.99119	2.60107	2.73689	2.64704	3.64418	3.35966	-0.0497585	3.44721	0.0751624	0.783964	0.995757	FALSE	-1.81677	3.44721	41.636	1.09952e-10	1.35147e-09	TRUE	-3.01453	3.44721	189.132	4.91898e-43	9.89732e-42	TRUE	-1.9799	3.44721	56.9244	4.52897e-14	7.01413e-13	TRUE
chr1	38750891	38751462	Aff3	16764	-29090	38234172	38721800	-	-29090	14.1295	13.941	13.2138	19.5755	13.3827	3.07882	2.81053	2.20274	3.81887	7.01461	2.79648	4.42182	1.09475	1.71279	1.57914	3.35966	0.281027	2.96133	1.28863	0.2563	0.988835	FALSE	-2.24591	2.96133	31.2717	2.24331e-08	1.91753e-07	TRUE	-2.40942	2.96133	76.5315	2.16725e-18	1.33902e-17	TRUE	-1.98943	2.96133	38.0617	6.8542e-10	5.87552e-09	TRUE
chr1	38753018	38753338	Aff3	16764	-31217	38234172	38721800	-	-31217	8.03922	5.0866	5.39719	5.92201	5.51053	3.51865	0.936843	3.30411	1.90944	2.63048	2.79648	0.390161	0	0	0.850308	1.30653	-0.0722857	1.77393	0.0554841	0.813781	0.997486	FALSE	-1.45125	1.77393	9.48361	0.00207316	0.00612725	TRUE	-5.06548	1.77393	99.5565	1.90644e-23	1.55891e-22	TRUE	-1.23442	1.77393	8.66471	0.00324432	0.00760886	TRUE
chr1	38771487	38771887	Aff3	16764	-49686	38234172	38721800	-	-49686	3.8978	2.82589	4.46664	5.09951	2.36166	1.75932	0.468422	1.10137	1.27296	1.75365	1.39824	0.130054	0.182459	0	0.121473	0	0.0391342	1.12161	0.00922611	0.923479	0.998724	FALSE	-1.72982	1.12161	7.14062	0.00753569	0.0188583	FALSE	-4.8327	1.12161	56.4398	5.79456e-14	2.71174e-13	TRUE	-1.46831	1.12161	7.05997	0.00788253	0.0166952	FALSE
chr1	38826704	38827134	Lonrf2	381338	24219	38851354	38878060	-	24219	3.16697	3.76785	3.90831	5.09951	4.3297	6.15764	3.27895	3.30411	5.09183	3.94572	4.89384	1.17048	2.00705	1.40137	2.42945	1.30653	0.389443	1.87576	1.44281	0.229686	0.988835	FALSE	0.344649	1.87576	0.706341	0.400661	0.508565	FALSE	-1.2607	1.87576	12.7458	0.000356816	0.000723749	TRUE	-0.216133	1.87576	0.335031	0.562711	0.644511	FALSE
chr1	38844272	38844731	Lonrf2	381338	6622	38851354	38878060	-	6622	3.8978	3.76785	3.7222	4.93501	3.93609	7.0373	5.15264	6.60823	5.09183	3.5073	4.89384	2.60107	2.73689	1.71279	3.27976	3.54631	0.250044	2.10514	0.641484	0.423174	0.990912	FALSE	0.651791	2.10514	3.07476	0.0795165	0.138501	FALSE	-0.668652	2.10514	4.65569	0.0309508	0.0470231	FALSE	-0.023083	2.10514	0.00412307	0.948802	0.96204	FALSE
chr1	38942862	38943255	Chst10	98388	0	38920718	38955005	-	0.354158	4.62864	3.20267	3.90831	3.1255	4.92012	1.75932	0.936843	1.10137	3.81887	3.06889	1.39824	1.43059	0.729836	0.311417	0.607363	0.746591	0.0504521	1.42692	0.018509	0.891784	0.998213	FALSE	-1.5274	1.42692	6.69373	0.00967524	0.0233712	FALSE	-2.1228	1.42692	25.8755	3.64162e-07	1.01334e-06	TRUE	-0.726227	1.42692	2.45955	0.116812	0.174601	FALSE
chr1	38954559	38955228	Chst10	98388	0	38920718	38955005	-	0.0130078	21.9251	20.5348	18.7971	21.5495	20.2709	21.9916	25.7632	8.81097	12.7296	11.3987	19.5753	6.76279	5.83869	5.13837	5.95215	4.85284	0.0546375	3.88487	0.102808	0.748486	0.995619	FALSE	0.194635	3.88487	0.940081	0.332257	0.440059	FALSE	-1.75178	3.88487	92.8469	5.65004e-22	4.24551e-21	TRUE	-0.755609	3.88487	12.8931	0.000329802	0.000987705	FALSE
chr1	38959413	38959816	Chst10	98388	-4407	38920718	38955005	-	-4407	23.1432	23.7375	24.9387	24.1815	21.4517	13.6348	12.6474	8.81097	10.8201	11.8372	2.79648	0.780322	0.364918	0.155708	0.48589	0.373295	-0.0545101	3.57045	0.102191	0.749216	0.995619	FALSE	-0.899897	3.57045	15.3355	9.00084e-05	0.000376136	FALSE	-5.60939	3.57045	368.448	4.07562e-82	3.57235e-80	TRUE	-1.44414	3.57045	39.7358	2.90753e-10	2.63361e-09	TRUE
chr1	38961720	38961987	Chst10	98388	-6714	38920718	38955005	-	-6714	11.4498	7.72409	5.39719	5.26401	4.92012	1.75932	1.40526	2.20274	5.09183	3.06889	0.699119	0.130054	0	0.311417	0	0	-0.646913	1.83067	3.6733	0.0552907	0.916577	FALSE	-2.36169	1.83067	20.4393	6.15517e-06	3.34015e-05	TRUE	-5.46864	1.83067	113	2.1579e-26	2.05472e-25	TRUE	-0.91068	1.83067	4.28957	0.0383468	0.0669395	FALSE
chr1	38991621	38991852	Nms	433292	-4141	38995994	39007121	+	-4141	2.19251	3.39106	1.30277	1.974	1.37763	3.07882	2.34211	3.30411	2.54591	1.75365	2.09736	0.780322	0.182459	0.311417	0.607363	0.373295	-0.422886	0.937095	0.732547	0.392059	0.990912	FALSE	0.202022	0.937095	0.130086	0.718342	0.791728	FALSE	-2.2577	0.937095	17.6397	2.66961e-05	6.18906e-05	TRUE	0.326536	0.937095	0.325012	0.568611	0.649829	FALSE
chr1	39082190	39082395	Pdcl3	68833	28108	39044659	39054081	+	28108	0	0	0	0	0	0	0.936843	1.10137	1.27296	0.438413	1.39824	2.47102	1.45967	1.08996	1.09325	0.186648	0	0.251257	0	1	1	FALSE	4.05979	0.251257	5.67434	0.0172148	0.0384249	FALSE	5.94319	0.251257	30.0045	4.3104e-08	1.3031e-07	TRUE	5.06812	0.251257	11.1133	0.000857088	0.00232295	FALSE
chr1	39452993	39453637	Tbc1d8	54610	0	39428342	39535592	-	0.770154	0.243613	0.565177	0.18611	0.493501	0.787219	2.63899	0.936843	1.10137	1.90944	0.438413	4.19472	9.23381	8.39312	10.2767	4.73743	5.59943	0.853515	2.06847	1.12974	0.287831	0.988835	FALSE	2.29298	2.06847	8.25665	0.0040603	0.0109861	FALSE	4.69209	2.06847	127.949	1.15149e-29	1.28938e-28	TRUE	1.37136	2.06847	4.01547	0.0450846	0.0770828	FALSE
chr1	39534907	39535876	Tbc1d8	54610	0	39428342	39535592	-	0.00638695	5.35948	6.21695	7.4444	4.93501	6.69136	12.3153	12.6474	13.2165	17.1849	16.2213	16.7789	15.7365	9.30541	11.8338	10.8111	11.0122	-0.140045	3.46889	0.271198	0.602529	0.995619	FALSE	0.924713	3.46889	10.5465	0.00116411	0.00368087	FALSE	0.974486	3.46889	21.8702	2.9173e-06	7.45714e-06	FALSE	1.38201	3.46889	27.6816	1.43014e-07	8.34881e-07	TRUE
chr1	39544394	39544668	Tbc1d8	54610	-8801	39428342	39535592	-	-8801	0.243613	0.376785	0.18611	0.1645	0.196805	1.31949	0.468422	2.20274	1.27296	0.876826	1.39824	2.47102	1.82459	0.778542	0.728835	0.373295	-0.513509	0.403589	0.207134	0.649023	0.995619	FALSE	1.60708	0.403589	2.41203	0.120406	0.194435	FALSE	2.55552	0.403589	14.4137	0.000146734	0.000312282	TRUE	2.59063	0.403589	6.87172	0.00875701	0.0183379	FALSE
chr1	39615806	39616456	Rnf149	67702	0	39608144	39634192	-	0.705851	0.974451	0.188392	0.37222	0.658001	0.787219	0.879662	0.468422	0	1.90944	0.876826	4.19472	5.07209	4.56148	6.53975	5.70921	4.66619	0.578862	1.68514	0.617615	0.431935	0.990912	FALSE	0.45802	1.68514	0.215069	0.642823	0.728244	FALSE	3.44994	1.68514	59.644	1.13665e-14	5.58428e-14	TRUE	1.18378	1.68514	3.07379	0.0795637	0.125759	FALSE
chr1	39671712	39672331	Creg2	263764	2919	39675251	39708027	-	2919	1.46168	1.13035	3.16387	0.658001	0	6.59747	3.74737	5.50686	6.36478	5.26096	6.29207	4.68193	4.9264	4.04842	2.55092	2.23977	-2.34956	1.8856	13.3592	0.000257163	0.196172	FALSE	1.36448	1.8856	9.31448	0.0022735	0.00664636	TRUE	1.22323	1.8856	13.5793	0.000228699	0.000475155	TRUE	3.82719	1.8856	43.222	4.88692e-11	4.95179e-10	FALSE
chr1	39693682	39694042	Creg2	263764	0	39675251	39708027	-	0.437668	0.730838	0	0	0	0	3.07882	1.40526	1.10137	0.636478	3.5073	0	4.55188	3.46672	4.51554	2.30798	1.49318	-3.03592	1.20621	3.31481	0.0686582	0.916577	FALSE	3.2614	1.20621	15.0043	0.000107267	0.000440168	FALSE	4.20182	1.20621	52.2126	4.98067e-13	2.19124e-12	TRUE	5.74275	1.20621	18.3783	1.81106e-05	7.13395e-05	FALSE
chr1	39705453	39705946	Creg2	263764	0	39675251	39708027	-	0.0785331	0.243613	0	0.18611	0.1645	0.196805	12.3153	10.3053	7.7096	7.63774	11.3987	7.69031	9.23381	11.8598	11.211	5.95215	5.78608	0.354143	2.68204	0.0830877	0.773156	0.995619	FALSE	6.08125	2.68204	116.317	4.05089e-27	2.66742e-25	FALSE	6.0525	2.68204	171.739	3.08629e-39	5.31326e-38	TRUE	5.34241	2.68204	84.5287	3.78678e-20	1.20133e-18	FALSE
chr1	39707290	39708092	Creg2	263764	0	39675251	39708027	-	0.022486	0.974451	0.75357	0.930549	0.329001	0.393609	11.8754	10.3053	16.5206	17.1849	11.8372	10.4868	13.1354	13.1371	15.8822	8.62455	6.71932	-1.21836	3.07849	2.6673	0.10243	0.959446	FALSE	3.58142	3.07849	75.9761	2.87113e-18	9.06503e-17	FALSE	3.97409	3.07849	167.294	2.8856e-38	4.74789e-37	TRUE	5.04519	3.07849	118.29	1.49808e-27	9.89404e-26	FALSE
chr1	39791333	39791583	Rfx8	619289	-13498	39722146	39777834	-	-13498	4.62864	2.82589	3.16387	4.60601	3.54248	5.27797	3.27895	2.20274	5.72831	5.26096	4.89384	1.9508	0.364918	0.778542	1.3362	0.746591	0.25066	1.71911	0.478087	0.48929	0.993093	FALSE	0.268653	1.71911	0.364672	0.545923	0.644364	FALSE	-1.61405	1.71911	16.5191	4.81637e-05	0.000108523	FALSE	0.128728	1.71911	0.105757	0.745027	0.801934	FALSE
chr1	39792639	39793460	Rfx8	619289	-14804	39722146	39777834	-	-14804	10.2317	9.41962	13.3999	10.199	10.037	20.6721	15.4579	19.8247	31.1874	22.7975	16.7789	3.38139	0.912296	0.467125	1.09325	0.933239	-0.113027	3.38892	0.213204	0.644267	0.995619	FALSE	0.674378	3.38892	6.63544	0.00999697	0.0240335	FALSE	-2.66102	3.38892	88.1215	6.15556e-21	4.39957e-20	TRUE	1.08008	3.38892	19.3811	1.07063e-05	4.42513e-05	TRUE
chr1	39899174	39899668	NA	NA	0	39899273	39904175	-	1.0202	3.16697	3.95624	1.67499	3.61901	3.34568	12.3153	11.2421	8.81097	8.27422	10.5219	14.6815	1.56064	4.0141	1.8685	1.45767	1.86648	0.270237	2.34492	0.527741	0.467558	0.990912	FALSE	1.96968	2.34492	30.8226	2.82729e-08	2.3774e-07	FALSE	-0.269472	2.34492	0.592966	0.441275	0.508112	FALSE	1.50402	2.34492	19.2708	1.13428e-05	4.66407e-05	TRUE
chr1	39900275	39900453	NA	NA	0	39899273	39904175	-	0.795594	0.730838	0.941962	0.74444	0.658001	1.18083	4.83814	9.36843	4.40549	7.00126	5.69937	6.29207	0.130054	0.547377	0.622833	0.121473	0.559943	0.158525	1.15072	0.0591546	0.807837	0.997486	FALSE	3.05057	1.15072	34.6508	3.94482e-09	3.80826e-08	TRUE	-0.91644	1.15072	1.93517	0.164194	0.213454	FALSE	2.591	1.15072	24.5258	7.33226e-07	3.76758e-06	FALSE
chr1	39952188	39952785	Map4k4	26921	-4972	39957758	40083155	+	-4972	28.2591	24.1142	24.0082	25.4975	26.9622	13.6348	10.3053	23.1288	13.366	16.6597	11.1859	5.07209	2.55443	2.80275	4.13007	4.10625	0.0613248	3.9062	0.137948	0.71033	0.995619	FALSE	-1.11149	3.9062	22.9616	1.65274e-06	1.0049e-05	TRUE	-2.79262	3.9062	202.529	5.85974e-46	1.33212e-44	TRUE	-0.85083	3.9062	18.0202	2.18577e-05	8.46784e-05	FALSE
chr1	39953339	39953804	Map4k4	26921	-3953	39957758	40083155	+	-3953	30.9388	22.7955	29.5915	27.636	27.3559	1.75932	4.21579	5.50686	3.81887	5.69937	1.39824	1.6907	1.64213	1.71279	1.45767	1.30653	0.00546015	3.57354	0.00101514	0.974583	1	FALSE	-3.24931	3.57354	99.3244	2.14347e-23	1.05542e-21	TRUE	-3.99915	3.57354	299.078	5.23087e-67	2.57754e-65	TRUE	-2.80522	3.57354	109.127	1.522e-25	8.39347e-24	TRUE
chr1	39957207	39958444	Map4k4	26921	0	39957758	40083155	+	-0.00439404	71.1349	64.807	65.6968	69.9126	58.8446	25.5102	23.4211	25.3315	26.7321	31.5657	28.6639	53.0619	54.3728	54.1865	57.0921	55.4344	-0.040916	5.64077	0.148913	0.699577	0.995619	FALSE	-1.48741	5.64077	92.5808	6.46321e-22	2.81207e-20	TRUE	-0.297579	5.64077	9.71445	0.00182825	0.00337305	FALSE	-1.26973	5.64077	86.753	1.22956e-20	4.11577e-19	TRUE
chr1	39961670	39961838	Map4k4	26921	0	39957758	40083155	+	0.0311969	9.01367	9.23123	7.6305	8.06051	8.06899	7.91696	7.49475	4.40549	5.72831	5.26096	7.69031	3.12129	4.0141	3.26987	3.88712	4.10625	-0.0792617	2.72133	0.116898	0.732424	0.995619	FALSE	-0.191984	2.72133	0.409528	0.522209	0.622211	FALSE	-1.3036	2.72133	30.2448	3.80812e-08	1.15675e-07	FALSE	-0.566679	2.72133	3.56457	0.059025	0.0970556	FALSE
chr1	39974696	39975108	Map4k4	26921	0	39957758	40083155	+	0.135075	7.06477	4.14463	5.39719	8.55401	4.3297	9.67628	7.49475	4.40549	13.366	11.3987	13.9824	4.16172	4.19656	5.13837	3.27976	5.41278	0.276533	2.78671	0.862832	0.352947	0.990912	FALSE	0.62053	2.78671	3.25955	0.0710088	0.126182	FALSE	-0.257873	2.78671	0.858616	0.354126	0.420661	FALSE	0.693488	2.78671	5.32767	0.0209894	0.0396093	FALSE
chr1	39975412	39975919	Map4k4	26921	0	39957758	40083155	+	0.140785	13.3987	13.1875	15.4471	15.2985	17.122	14.0746	8.43159	5.50686	10.1837	9.64509	9.08855	5.07209	5.10886	5.13837	7.5313	8.2125	0.215404	3.43072	1.33699	0.247565	0.988835	FALSE	-0.346714	3.43072	1.91695	0.166193	0.253292	FALSE	-1.43878	3.43072	52.6474	3.99149e-13	1.76839e-12	TRUE	-0.938266	3.43072	15.546	8.05209e-05	0.000276525	FALSE
chr1	39977487	39977767	Map4k4	26921	0	39957758	40083155	+	0.157332	9.01367	6.97052	7.07218	8.55401	8.85621	3.51865	5.15264	7.7096	5.72831	6.5762	3.4956	2.21091	0.912296	0.93425	1.94356	0.933239	0.205128	2.38932	0.660119	0.416518	0.990912	FALSE	-0.849026	2.38932	5.24653	0.0219906	0.0472737	FALSE	-2.38566	2.38932	61.459	4.5207e-15	2.27832e-14	TRUE	-0.677843	2.38932	4.76182	0.0290977	0.0526048	FALSE
chr1	39980121	39980728	Map4k4	26921	0	39957758	40083155	+	0.178338	8.03922	6.78213	9.30549	9.70551	6.88816	7.47713	8.43159	6.60823	4.45535	5.69937	7.69031	12.225	15.1441	12.6124	12.7546	11.0122	0.0723241	3.32794	0.0920646	0.761569	0.995619	FALSE	-0.0528075	3.32794	0.0298581	0.862813	0.903412	FALSE	0.736461	3.32794	14.0609	0.000176983	0.000373035	FALSE	-0.58101	3.32794	3.73938	0.0531442	0.088696	FALSE
chr1	39984603	39984898	Map4k4	26921	0	39957758	40083155	+	0.21408	0.487226	0.376785	0.37222	0.493501	0.590414	0	2.34211	1.10137	0.636478	0.876826	0	3.25134	3.83164	4.35983	7.28835	3.9196	0.394867	1.4685	0.230085	0.631461	0.995619	FALSE	1.39405	1.4685	2.41173	0.120429	0.194467	FALSE	3.15804	1.4685	37.3737	9.75273e-10	3.38459e-09	FALSE	0.156192	1.4685	0.0287753	0.865299	0.897706	FALSE
chr1	40001133	40001617	Map4k4	26921	0	39957758	40083155	+	0.345901	10.4753	10.3616	9.4916	10.857	7.28177	9.23645	8.43159	6.60823	12.0931	15.7829	9.78767	1.6907	0.547377	1.08996	1.57914	1.11989	-0.125991	2.83425	0.27357	0.600947	0.995619	FALSE	-0.225093	2.83425	0.565539	0.452037	0.557095	FALSE	-3.06705	2.83425	103.608	2.46618e-24	2.1124e-23	TRUE	0.279718	2.83425	1.11265	0.291506	0.377417	FALSE
chr1	40006820	40007339	Map4k4	26921	0	39957758	40083155	+	0.391253	4.38503	4.14463	5.5833	5.92201	3.73929	10.5559	7.49475	16.5206	8.27422	12.2756	6.99119	4.94204	4.9264	4.98267	5.58774	5.41278	0.0659596	2.7497	0.0503648	0.82243	0.997486	FALSE	0.898671	2.7497	7.68412	0.0055709	0.0144745	FALSE	0.0832012	2.7497	0.104454	0.746549	0.78996	FALSE	1.01847	2.7497	11.9346	0.000551013	0.001565	TRUE
chr1	40017204	40017668	Map4k4	26921	0	39957758	40083155	+	0.474062	1.21806	1.13035	0.37222	0.658001	0.590414	2.19916	4.21579	7.7096	5.72831	5.69937	6.29207	4.68193	2.00705	4.04842	4.49448	2.79972	-0.462541	1.75016	0.464163	0.495685	0.994817	FALSE	1.78516	1.75016	8.93583	0.00279631	0.00795816	FALSE	2.03411	1.75016	22.5814	2.01427e-06	5.23088e-06	TRUE	3.14529	1.75016	34.4276	4.42407e-09	3.34329e-08	FALSE
chr1	40035570	40036222	Map4k4	26921	0	39957758	40083155	+	0.620525	4.87226	8.47766	7.6305	6.41551	9.44662	15.8339	14.5211	14.3178	15.912	18.4133	13.9824	2.08086	0.729836	0	1.09325	1.11989	0.156986	2.90805	0.337349	0.561364	0.995619	FALSE	1.05751	2.90805	13.6338	0.000222146	0.000847465	TRUE	-2.7675	2.90805	67.4782	2.13025e-16	1.16468e-15	TRUE	0.924537	2.90805	11.7885	0.000595964	0.00168119	FALSE
chr1	40043082	40043245	Map4k4	26921	0	39957758	40083155	+	0.680431	0.487226	0.188392	0.55833	0.1645	0.393609	3.51865	2.81053	1.10137	2.54591	2.19207	5.59295	1.43059	1.64213	1.71279	1.21473	1.86648	-0.53268	0.893802	0.312866	0.575927	0.995619	FALSE	2.8459	0.893802	16.9384	3.86134e-05	0.000176472	FALSE	1.91168	0.893802	10.3477	0.00129633	0.00244353	FALSE	3.20928	0.893802	18.388	1.80192e-05	7.10176e-05	FALSE
chr1	40043686	40044211	Map4k4	26921	0	39957758	40083155	+	0.685248	0.974451	0.565177	0.74444	0.822501	1.37763	4.83814	7.49475	2.20274	2.54591	4.38413	5.59295	4.68193	6.20361	3.58129	4.13007	3.54631	0.529659	1.87831	0.74393	0.388405	0.990912	FALSE	2.96218	1.87831	33.3256	7.79491e-09	7.16748e-08	FALSE	2.6527	1.87831	41.2985	1.30669e-10	4.85093e-10	TRUE	1.71558	1.87831	10.9147	0.000954041	0.00255734	FALSE
chr1	40057430	40058185	Map4k4	26921	0	39957758	40083155	+	0.794852	2.92335	2.26071	3.16387	2.961	2.36166	26.8297	29.5106	28.6357	28.6415	23.6743	21.6727	4.68193	4.19656	2.17992	4.61596	3.73295	-0.0335281	3.31897	0.00831388	0.927349	0.998724	FALSE	3.2967	3.31897	149.381	2.36705e-34	2.5347e-32	TRUE	0.432896	3.31897	2.07373	0.149854	0.196737	FALSE	3.1242	3.31897	126.562	2.31681e-29	1.79321e-27	TRUE
chr1	40059063	40059510	Map4k4	26921	0	39957758	40083155	+	0.807874	1.9489	1.69553	1.30277	1.8095	1.57444	29.9085	28.5737	13.2165	21.6403	25.428	22.3718	4.29177	5.29131	3.58129	4.8589	4.10625	0.07817	3.20024	0.0295208	0.863582	0.997486	FALSE	4.11186	3.20024	197.155	8.72538e-45	1.73922e-42	TRUE	1.421	3.20024	18.6403	1.57846e-05	3.7475e-05	TRUE	3.55162	3.20024	130.9	2.60366e-30	2.15648e-28	TRUE
chr1	40079184	40080017	Map4k4	26921	0	39957758	40083155	+	0.968333	11.2062	7.5357	7.81661	9.37651	12.7923	16.2738	15.9263	20.9261	28.6415	17.0981	25.8674	7.283	6.56853	6.38404	10.0822	7.27926	0.347386	3.6287	2.28595	0.13055	0.972792	FALSE	0.848639	3.6287	10.7513	0.00104207	0.00333871	FALSE	-0.346238	3.6287	2.51831	0.112531	0.152197	FALSE	0.953029	3.6287	18.0496	2.15222e-05	8.35793e-05	FALSE
chr1	40084002	40084571	Map4k4	26921	846	39957758	40083155	+	846	7.06477	5.65177	5.95552	7.23801	6.10095	9.23645	15.9263	22.0274	19.7308	16.2213	13.2833	0.910375	0.364918	0.93425	1.09325	1.30653	0.13168	2.81387	0.239445	0.624607	0.995619	FALSE	0.984249	2.81387	11.3366	0.000759947	0.00253037	FALSE	-2.9538	2.81387	68.9577	1.00596e-16	5.60364e-16	TRUE	1.27192	2.81387	24.1178	9.06172e-07	4.57455e-06	TRUE
chr1	40102532	40103012	Map4k4	26921	19376	39957758	40083155	+	19376	10.9626	9.60802	10.7944	14.476	10.2338	6.15764	3.74737	11.0137	7.00126	4.82254	4.89384	0.780322	0.547377	0.778542	1.09325	0.559943	0.268282	2.66113	1.4078	0.235423	0.988835	FALSE	-1.0971	2.66113	10.4186	0.00124752	0.00391452	TRUE	-3.80174	2.66113	134.301	4.69483e-31	5.62844e-30	TRUE	-1.0647	2.66113	13.7787	0.000205656	0.000645008	TRUE
chr1	40111855	40112455	NA	NA	20617	40133073	40142696	-	20617	9.25729	6.21695	5.02497	8.38951	5.11692	21.5517	21.5474	16.5206	14.639	22.3591	16.0797	1.82075	0.182459	0.622833	0.121473	0.559943	0.0412407	3.02155	0.0212683	0.88405	0.998213	FALSE	1.64641	3.02155	35.8599	2.1203e-09	2.13147e-08	TRUE	-2.75686	3.02155	62.6684	2.44612e-15	1.25379e-14	TRUE	1.27994	3.02155	21.7066	3.17705e-06	1.45501e-05	TRUE
chr1	40115912	40116383	NA	NA	16689	40133073	40142696	-	16689	5.35948	4.14463	2.79165	6.25101	6.29775	3.51865	3.74737	6.60823	1.90944	3.06889	4.19472	0.780322	0.729836	0.311417	0.48589	0.373295	0.650531	1.7328	4.17807	0.0409503	0.887096	FALSE	-0.181801	1.7328	0.16736	0.682469	0.762553	FALSE	-2.64756	1.7328	38.9365	4.37826e-10	1.56085e-09	TRUE	-0.900026	1.7328	5.47976	0.0192379	0.0366858	FALSE
chr1	40129910	40130238	NA	NA	2834	40133073	40142696	-	2834	0.730838	0.376785	0.930549	0.822501	0.984023	10.5559	10.7737	14.3178	13.366	7.89143	9.08855	0.130054	0.547377	0.467125	0	0.559943	0.405579	1.65067	0.385071	0.534902	0.995619	FALSE	3.88922	1.65067	70.9244	3.71177e-17	1.03338e-15	TRUE	-0.848809	1.65067	1.5276	0.216473	0.272982	FALSE	3.43292	1.65067	59.8467	1.02539e-14	1.72708e-13	TRUE
chr1	40137940	40138265	NA	NA	0	40133073	40142696	-	0.494233	3.65419	4.70981	3.90831	4.27701	4.3297	14.9543	12.179	12.1151	9.54718	8.32985	10.4868	1.17048	0.547377	0.622833	0.850308	1.11989	0.0747	2.31792	0.0591461	0.807851	0.997486	FALSE	1.67982	2.31792	31.8976	1.62515e-08	1.41715e-07	TRUE	-2.28495	2.31792	36.9974	1.18289e-09	4.07644e-09	TRUE	1.07629	2.31792	12.3988	0.000429612	0.00124996	TRUE
chr1	40141290	40141736	NA	NA	0	40133073	40142696	-	0.146108	6.33393	8.28927	8.18883	12.831	14.7604	10.1161	8.43159	9.91234	8.27422	9.20667	14.6815	1.6907	2.91935	2.02421	1.57914	1.49318	0.850802	2.89522	14.6278	0.000130968	0.137572	FALSE	0.238453	2.89522	0.643416	0.422477	0.52901	FALSE	-1.80513	2.89522	44.045	3.20912e-11	1.2452e-10	TRUE	-0.503552	2.89522	4.14169	0.0418394	0.0722398	FALSE
chr1	40142136	40143131	NA	NA	0	40133073	40142696	-	0.0581939	10.2317	8.47766	7.25829	8.06051	10.2338	19.7924	17.8	23.1288	13.366	21.0438	16.0797	21.3288	20.8003	19.6192	15.9129	14.1852	0.098839	3.9642	0.198634	0.655826	0.995619	FALSE	1.10004	3.9642	21.676	3.22799e-06	1.85047e-05	TRUE	1.28337	3.9642	55.767	8.15916e-14	3.77692e-13	TRUE	0.905217	3.9642	16.2809	5.46105e-05	0.000194928	FALSE
chr1	40173261	40173546	Il1r2	16178	0	40141613	40182070	+	0.782263	2.19251	1.69553	2.04721	2.632	3.14887	7.0373	3.74737	8.81097	5.09183	7.01461	0.699119	1.56064	1.27721	1.55708	0.97178	1.30653	0.555929	1.59984	1.72037	0.189645	0.985822	FALSE	1.41554	1.59984	9.5725	0.00197513	0.00587347	FALSE	-0.388681	1.59984	0.856513	0.354716	0.421301	FALSE	0.779297	1.59984	3.55955	0.0592037	0.0973075	FALSE
chr1	40186255	40186433	Il1r2	16178	4184	40141613	40182070	+	4184	1.21806	1.50714	1.30277	1.4805	2.36166	8.35679	8.43159	3.30411	4.45535	2.63048	7.69031	0.910375	0.182459	0.155708	0.364418	0.186648	0.491094	1.2829	0.94097	0.332028	0.990912	FALSE	2.57616	1.2829	32.0017	1.54041e-08	1.35091e-07	TRUE	-1.50187	1.2829	6.77376	0.00925075	0.0153711	FALSE	1.11167	1.2829	5.41751	0.0199358	0.0378517	FALSE
chr1	40259064	40259442	Il1r1	16177	-22482	40281925	40373022	+	-22482	6.33393	3.39106	3.7222	4.11251	3.54248	3.07882	2.81053	4.40549	1.90944	4.38413	6.29207	1.04043	0	0	0.121473	0	-0.179686	1.53603	0.221866	0.637622	0.995619	FALSE	-0.606499	1.53603	1.51125	0.218949	0.315861	FALSE	-3.35126	1.53603	48.2916	3.67329e-12	1.52454e-11	TRUE	0.0325061	1.53603	0.00563617	0.940155	0.955504	FALSE
chr1	40297234	40297738	Il1r1	16177	0	40281925	40373022	+	0.168052	9.25729	8.66605	8.56105	7.23801	9.24982	21.5517	21.079	11.0137	19.0944	18.8518	20.2745	1.30054	0.912296	0.467125	0.242945	0.373295	-0.0919108	3.1411	0.154548	0.694227	0.995619	FALSE	1.23895	3.1411	27.5344	1.54327e-07	1.13652e-06	TRUE	-3.20905	3.1411	106.64	5.33802e-25	4.71697e-24	TRUE	1.03476	3.1411	19.0763	1.25595e-05	5.11352e-05	TRUE
chr1	40319155	40320447	Il1r1	16177	0	40281925	40373022	+	0.408685	40.4397	33.1571	33.6859	28.623	30.5047	91.045	95.558	79.2987	73.8315	88.9978	80.3987	8.84365	7.66328	3.737	2.55092	2.98636	-0.254764	5.36805	3.28714	0.0698247	0.916577	FALSE	1.35766	5.36805	99.3988	2.0645e-23	1.01881e-21	TRUE	-2.36354	5.36805	234.157	7.3923e-53	2.17422e-51	TRUE	1.35973	5.36805	95.7417	1.30891e-22	5.41035e-21	TRUE
chr1	40327958	40328359	Il1r1	16177	0	40281925	40373022	+	0.505319	0.243613	0.188392	0.74444	0.493501	0.393609	0.879662	2.34211	5.50686	1.27296	1.31524	3.4956	3.38139	1.64213	0.155708	0.850308	0.746591	0.153713	0.710453	0.0269837	0.869521	0.997631	FALSE	1.88755	0.710453	4.38058	0.0363506	0.0721853	FALSE	2.06141	0.710453	8.92836	0.00280776	0.00504615	TRUE	2.34826	0.710453	8.36015	0.00383538	0.00882924	FALSE
chr1	40381911	40382138	Il1rl2	107527	0	40381472	40422316	+	0.0107482	1.9489	0.941962	1.48888	2.303	0.787219	6.15764	3.27895	5.50686	6.36478	3.5073	6.99119	2.08086	0.729836	0.155708	0.607363	0.559943	0.160113	1.27797	0.0825657	0.77385	0.995619	FALSE	1.66937	1.27797	9.21231	0.00240394	0.00698079	FALSE	-0.436193	1.27797	0.692427	0.40534	0.47269	FALSE	1.65943	1.27797	10.2205	0.00138886	0.00357754	TRUE
chr1	40530493	40530869	Il18r1	16182	0	40522397	40548425	+	0.31105	3.65419	2.4491	2.97776	4.27701	3.34568	2.19916	0.468422	0	1.90944	0	1.39824	2.34097	0.729836	0.311417	0.242945	0.373295	0.363143	1.19233	0.671191	0.412637	0.990912	FALSE	-1.16709	1.19233	3.15534	0.0756789	0.133055	FALSE	-1.30367	1.19233	8.19758	0.00419464	0.00734361	TRUE	-2.28974	1.19233	12.6217	0.000381296	0.00112321	TRUE
chr1	40536386	40536742	Il18r1	16182	0	40522397	40548425	+	0.53746	0.974451	3.20267	3.16387	2.961	1.77124	1.31949	0.936843	1.10137	0.636478	2.63048	0	0.780322	1.45967	0.93425	0.121473	0.746591	-0.0589529	0.979942	0.0146177	0.903767	0.998213	FALSE	-1.16763	0.979942	2.74226	0.0977268	0.163956	FALSE	-1.24448	0.979942	6.62118	0.0100773	0.0166468	FALSE	-1.00311	0.979942	2.53318	0.111475	0.167738	FALSE
chr1	43009489	43010220	Gpr45	93690	0	43009717	43092294	+	-0.00276106	2.19251	2.4491	1.48888	1.8095	1.37763	13.1949	11.7105	9.91234	13.366	10.9603	8.38943	4.94204	2.73689	4.67125	1.94356	2.05312	-0.316302	2.36702	0.503523	0.477956	0.991263	FALSE	2.56605	2.36702	54.0695	1.93522e-13	3.52898e-12	TRUE	1.05511	2.36702	10.8064	0.00101151	0.00193375	TRUE	2.62526	2.36702	50.5797	1.14424e-12	1.46295e-11	TRUE
chr1	43196381	43196900	Fhl2	14200	0	43179919	43253606	-	0.776596	5.35948	10.1732	8.00272	6.08651	8.2658	8.35679	8.43159	9.91234	13.366	10.9603	9.78767	5.85241	3.28426	4.04842	5.10185	3.9196	-0.151311	2.90906	0.328078	0.566793	0.995619	FALSE	0.0379559	2.90906	0.0143999	0.904483	0.933456	FALSE	-0.809769	2.90906	10.6985	0.0010722	0.0020434	FALSE	0.544102	2.90906	3.64373	0.0562807	0.0932007	FALSE
chr1	43220311	43221042	Fhl2	14200	0	43179919	43253606	-	0.451844	5.84671	4.70981	4.83886	4.93501	3.14887	2.63899	3.74737	7.7096	6.36478	5.26096	0.699119	2.60107	1.64213	0.778542	2.42945	2.05312	-0.301064	1.97181	0.787603	0.374826	0.990912	FALSE	-0.709126	1.97181	2.4763	0.115574	0.188376	FALSE	-1.5381	1.97181	20.4037	6.271e-06	1.55243e-05	TRUE	0.145434	1.97181	0.137412	0.710867	0.773556	FALSE
chr1	43280916	43281849	Fhl2	14200	-27309	43179919	43253606	-	-27309	25.823	23.1723	19.1693	23.5235	25.3878	8.79662	6.08948	6.60823	5.72831	6.13778	6.99119	17.8173	21.5302	20.8649	23.6871	23.7043	0.125998	4.19719	0.588259	0.443093	0.990912	FALSE	-1.62624	4.19719	39.2572	3.71504e-10	4.22423e-09	TRUE	-0.157286	4.19719	1.11684	0.2906	0.35409	FALSE	-2.0465	4.19719	71.957	2.19934e-17	5.20923e-16	TRUE
chr1	43291552	43291759	Fhl2	14200	-37945	43179919	43253606	-	-37945	2.43613	2.07232	3.53609	2.1385	2.36166	0.879662	0.936843	1.10137	1.27296	2.19207	0.699119	0.260107	0.364918	0.311417	0.364418	0.559943	-0.248922	0.849851	0.318874	0.572285	0.995619	FALSE	-1.57572	0.849851	5.10154	0.0239046	0.0507306	FALSE	-3.00859	0.849851	30.1296	4.04109e-08	1.22491e-07	TRUE	-0.724333	0.849851	1.52637	0.216658	0.294127	FALSE
chr1	43297929	43298583	Fhl2	14200	-44322	43179919	43253606	-	-44322	22.656	27.8821	28.1026	23.03	28.3399	7.47713	4.68422	5.50686	2.54591	3.94572	4.89384	1.43059	1.45967	0.778542	0.850308	2.42642	-0.028066	3.53582	0.0248333	0.874783	0.998132	FALSE	-2.1376	3.53582	57.8587	2.81639e-14	5.72421e-13	TRUE	-4.38087	3.53582	305.972	1.64682e-68	8.65622e-67	TRUE	-2.75036	3.53582	98.4901	3.26659e-23	1.44308e-21	TRUE
chr1	43310921	43311383	Fhl2	14200	-57314	43179919	43253606	-	-57314	8.52645	6.97052	7.81661	4.77051	5.70734	2.19916	1.40526	2.20274	1.90944	2.63048	1.39824	0.260107	0.182459	0.311417	0.242945	0.186648	-0.553411	1.80155	3.94027	0.0471433	0.898107	FALSE	-2.10963	1.80155	20.9318	4.75916e-06	2.64018e-05	TRUE	-4.76048	1.80155	125.377	4.20897e-29	4.58573e-28	TRUE	-1.39914	1.80155	10.5355	0.00117103	0.00307435	TRUE
chr1	43356234	43356910	Fhl2	14200	-102627	43179919	43253606	-	-102627	7.06477	10.1732	10.6083	8.71851	11.6115	7.47713	6.08948	4.40549	9.54718	3.94572	6.29207	8.58354	3.46672	7.62971	4.73743	5.03949	0.120316	2.98035	0.2125	0.644815	0.995619	FALSE	-0.498638	2.98035	2.17046	0.140685	0.220927	FALSE	-0.467887	2.98035	3.76007	0.0524903	0.076245	FALSE	-0.845282	2.98035	7.06323	0.0078682	0.0166681	FALSE
chr1	43384109	43384268	Nck2	17974	-118327	43502596	43519067	+	-118327	0.730838	1.88392	1.11666	1.316	2.16485	0.439831	0	2.20274	2.54591	0.438413	2.09736	0	0	0	0	0	0.436098	0.270715	0.583508	0.444941	0.990912	FALSE	-2.38627	0.270715	4.40436	0.0358472	0.0713613	FALSE	-5.51974	0.270715	27.2418	1.79538e-07	5.13851e-07	FALSE	-0.15431	0.270715	0.0582684	0.809254	0.853614	FALSE
chr1	43415115	43415529	Nck2	17974	-87066	43502596	43519067	+	-87066	22.656	20.5348	21.2165	16.45	21.6485	25.5102	24.3579	23.1288	24.8227	22.3591	15.3806	3.51145	4.19656	3.737	4.98037	3.9196	-0.164685	3.97342	0.906649	0.341005	0.990912	FALSE	0.185203	3.97342	0.874207	0.349793	0.457964	FALSE	-2.47553	3.97342	158.326	2.62628e-36	3.98989e-35	TRUE	0.0815142	3.97342	0.174976	0.675727	0.74383	FALSE
chr1	43415856	43416160	Nck2	17974	-86435	43502596	43519067	+	-86435	13.8859	9.23123	11.1666	12.6665	12.2019	14.9543	9.83685	8.81097	11.4566	9.64509	13.2833	2.99123	1.45967	3.42558	2.91534	1.86648	0.152161	3.11948	0.480546	0.488175	0.992858	FALSE	0.102762	3.11948	0.148086	0.700371	0.776913	FALSE	-2.04255	3.11948	68.2216	1.46116e-16	8.05859e-16	FALSE	-0.297058	3.11948	1.37683	0.240641	0.32141	FALSE
chr1	43418141	43418797	Nck2	17974	-83798	43502596	43519067	+	-83798	33.1313	33.1571	33.6859	37.3416	35.8185	44.8628	46.8422	38.548	47.0994	51.2943	41.248	17.8173	18.6108	17.595	14.0908	15.4918	0.1486	5.02078	1.38386	0.239444	0.988835	FALSE	0.424592	5.02078	8.36126	0.00383304	0.0104537	FALSE	-0.872531	5.02078	49.6645	1.82414e-12	7.73299e-12	FALSE	0.221758	5.02078	2.64249	0.10404	0.158049	FALSE
chr1	43431518	43432293	Nck2	17974	-70302	43502596	43519067	+	-70302	43.8503	38.8088	38.5247	42.6056	37.3929	30.7882	23.4211	23.1288	22.2767	25.8664	20.9736	5.59231	5.83869	6.22833	4.37301	4.66619	0.00790779	4.57045	0.00358365	0.952264	0.999541	FALSE	-0.601858	4.57045	12.4887	0.000409417	0.00146185	FALSE	-2.75449	4.57045	312.673	5.71461e-70	3.15936e-68	TRUE	-0.878149	4.57045	29.4639	5.69687e-08	3.55293e-07	FALSE
chr1	43432584	43433556	Nck2	17974	-69039	43502596	43519067	+	-69039	16.3221	14.5062	16.3777	16.45	15.3508	22.4314	13.1158	23.1288	23.5497	18.8518	22.3718	6.11252	6.75099	6.69546	4.49448	3.17301	0.0338151	3.78593	0.0341306	0.853429	0.997486	FALSE	0.149577	3.78593	0.461116	0.497103	0.599125	FALSE	-1.25366	3.78593	45.5228	1.50874e-11	5.9952e-11	TRUE	0.33921	3.78593	2.91528	0.0877442	0.136621	FALSE
chr1	43486868	43487284	Nck2	17974	-15311	43502596	43519067	+	-15311	0.974451	1.50714	2.04721	0.822501	2.36166	10.1161	5.15264	11.0137	12.7296	11.3987	10.4868	1.56064	4.19656	2.02421	1.70062	1.67983	0.00397392	2.06084	5.30724e-05	0.994187	1	FALSE	2.25175	2.06084	26.068	3.29603e-07	2.28711e-06	TRUE	0.700617	2.06084	2.98165	0.0842134	0.117227	FALSE	2.77518	2.06084	46.0389	1.15931e-11	1.28315e-10	TRUE
chr1	43502138	43503258	Nck2	17974	0	43502596	43627363	+	-0.00367084	44.0939	44.8374	40.7581	44.0861	48.6108	22.8712	27.1685	25.3315	24.1862	23.6743	18.8762	41.227	40.3235	36.9029	40.6933	41.4358	0.111848	5.2042	0.911904	0.33961	0.990912	FALSE	-0.824472	5.2042	25.611	4.17644e-07	2.84844e-06	FALSE	-0.110603	5.2042	1.10039	0.29418	0.357793	FALSE	-1.10958	5.2042	54.2541	1.76169e-13	2.53222e-12	TRUE
chr1	43504264	43504573	Nck2	17974	0	43502596	43627363	+	0.0133689	2.43613	3.01428	2.04721	1.316	1.37763	0.879662	0.936843	4.40549	2.54591	1.31524	2.09736	7.15295	7.11591	8.40825	5.34479	7.09261	-0.869748	2.16352	3.76635	0.0522936	0.908268	FALSE	-1.46985	2.16352	4.79371	0.0285639	0.0589641	FALSE	1.6022	2.16352	32.4151	1.24514e-08	3.93918e-08	TRUE	0.649964	2.16352	1.39167	0.238123	0.318567	FALSE
chr1	43513814	43514328	Nck2	17974	0	43502596	43627363	+	0.0899116	8.52645	8.66605	8.93327	6.25101	8.2658	3.51865	1.87369	6.60823	1.27296	3.5073	2.09736	2.86118	1.45967	1.24567	2.18651	2.42642	-0.261354	2.31319	1.02189	0.312072	0.988901	FALSE	-1.7065	2.31319	17.4002	3.02787e-05	0.000141658	TRUE	-2.14899	2.31319	58.0752	2.52292e-14	1.21275e-13	TRUE	-1.31649	2.31319	12.5007	0.000406797	0.00119007	TRUE
chr1	43518629	43518909	Nck2	17974	0	43502596	43627363	+	0.128504	0.243613	0.376785	0.74444	0.658001	0.590414	0.439831	1.40526	2.20274	1.90944	2.63048	0.699119	2.99123	4.56148	3.737	4.37301	6.71932	0.401562	1.51	0.273408	0.601055	0.995619	FALSE	0.871786	1.51	0.892068	0.344917	0.452979	FALSE	2.92326	1.51	35.3409	2.76755e-09	9.24336e-09	TRUE	1.48135	1.51	4.62431	0.031522	0.0564371	FALSE
chr1	43522644	43523318	Nck2	17974	0	43502596	43627363	+	0.160684	1.46168	1.88392	0.55833	1.8095	0.984023	5.7178	7.96317	12.1151	5.72831	5.69937	6.99119	15.9966	13.8669	15.2594	14.0908	13.252	0.163914	3.06472	0.109562	0.740644	0.995619	FALSE	2.34498	3.06472	29.5063	5.57353e-08	4.4369e-07	FALSE	3.54244	3.06472	167.38	2.76272e-38	4.55137e-37	TRUE	2.16837	3.06472	28.4138	9.79623e-08	5.88761e-07	FALSE
chr1	43528925	43529319	Nck2	17974	0	43502596	43627363	+	0.211025	5.11587	7.72409	7.4444	3.29001	5.51053	8.79662	8.43159	3.30411	5.09183	10.5219	9.08855	2.08086	4.19656	3.42558	3.64418	3.73295	-0.643143	2.55211	4.32722	0.0375075	0.871775	FALSE	0.295825	2.55211	0.79343	0.373065	0.481648	FALSE	-1.09345	2.55211	15.0221	0.000106262	0.000229868	TRUE	0.712677	2.55211	4.30195	0.0380688	0.0665244	FALSE
chr1	43530863	43532418	Nck2	17974	0	43502596	43627363	+	0.226558	17.0529	22.6071	16.936	20.727	17.3188	25.95	23.4211	17.6219	17.1849	21.4822	16.0797	110.546	101.265	110.086	102.158	103.776	0.0247334	5.61883	0.0255898	0.872906	0.997817	FALSE	0.345423	5.61883	3.50855	0.0610528	0.111398	FALSE	2.51865	5.61883	516.354	2.62858e-114	6.93034e-112	TRUE	-0.144888	5.61883	0.621228	0.430591	0.519427	FALSE
chr1	43539277	43539941	Nck2	17974	0	43502596	43627363	+	0.293996	0.730838	0.376785	0.930549	0.822501	0.196805	4.39831	1.87369	4.40549	1.90944	3.06889	2.79648	16.7769	18.0635	18.0622	17.0062	18.2915	-0.305692	3.04692	0.182156	0.669527	0.995619	FALSE	2.14744	3.04692	12.853	0.000336938	0.00122885	FALSE	4.66385	3.04692	232.904	1.38656e-52	4.03687e-51	TRUE	2.28183	3.04692	13.6311	0.00022247	0.000693503	FALSE
chr1	43546145	43546560	Nck2	17974	0	43502596	43627363	+	0.349043	0.487226	0.75357	2.97776	0.822501	1.77124	2.19916	2.34211	3.30411	6.36478	3.94572	2.79648	6.24257	3.83164	4.82696	4.25154	5.22614	-0.204717	1.90943	0.149268	0.699236	0.995619	FALSE	0.579656	1.90943	0.937575	0.332902	0.440742	FALSE	1.76914	1.90943	22.877	1.7271e-06	4.51025e-06	TRUE	1.61119	1.90943	10.0672	0.00150933	0.00384936	FALSE
chr1	43548668	43549004	Nck2	17974	0	43502596	43627363	+	0.369264	0.974451	0.941962	0.930549	0.1645	0.590414	3.07882	2.34211	3.30411	2.54591	0.876826	0.699119	5.3322	5.65623	4.35983	2.6724	2.61307	-1.31946	1.54265	3.15446	0.0757195	0.917106	FALSE	1.45947	1.54265	5.93846	0.0148139	0.0337769	FALSE	2.41345	1.54265	40.7524	1.72792e-10	6.35446e-10	TRUE	1.99665	1.54265	6.45551	0.0110609	0.0225382	FALSE
chr1	43556915	43557463	Nck2	17974	0	43502596	43627363	+	0.435364	1.21806	1.88392	1.67499	0.493501	0.984023	0.879662	0.936843	5.50686	2.54591	0.876826	0.699119	3.77156	2.91935	4.04842	8.50308	8.58579	-1.12999	1.8428	3.96783	0.0463776	0.896616	FALSE	-0.851213	1.8428	1.35961	0.243605	0.344548	FALSE	1.15971	1.8428	10.8022	0.00101381	0.00193793	FALSE	1.31332	1.8428	4.05107	0.0441435	0.0756809	FALSE
chr1	43596282	43597294	Nck2	17974	0	43502596	43627363	+	0.750888	3.16697	4.33303	4.83886	3.1255	3.73929	9.23645	1.87369	6.60823	3.18239	4.82254	4.19472	18.2075	23.5372	25.6919	15.0626	14.9318	-0.276086	3.39892	0.679276	0.409836	0.990912	FALSE	0.394212	3.39892	1.06867	0.301245	0.407279	FALSE	2.43822	3.39892	114.919	8.19642e-27	7.95679e-26	TRUE	0.308788	3.39892	0.624433	0.429405	0.518374	FALSE
chr1	43599230	43599804	Nck2	17974	0	43502596	43627363	+	0.774516	10.9626	11.6803	13.9582	10.3635	10.2338	3.07882	3.27895	5.50686	4.45535	2.19207	1.39824	8.45349	10.0353	6.53975	3.27976	5.22614	-0.237321	3.00417	1.11328	0.291371	0.988835	FALSE	-1.97425	3.00417	28.7819	8.10032e-08	6.27185e-07	TRUE	-0.544798	3.00417	7.19563	0.00730815	0.0123435	FALSE	-1.82857	3.00417	28.1785	1.10627e-07	6.5937e-07	TRUE
chr1	43603086	43603477	Nck2	17974	0	43502596	43627363	+	0.805421	1.21806	0.188392	0.55833	0.329001	0.196805	2.19916	2.81053	2.20274	1.90944	1.31524	2.79648	2.47102	3.46672	2.64704	4.98037	3.54631	-1.09682	1.35477	1.57289	0.209787	0.985824	FALSE	1.94543	1.35477	8.32365	0.00391321	0.0106408	FALSE	2.17463	1.35477	20.441	6.1497e-06	1.52331e-05	FALSE	2.63986	1.35477	10.7208	0.0010594	0.00281218	FALSE
chr1	43608511	43609185	Nck2	17974	0	43502596	43627363	+	0.848902	0.730838	0.376785	0.37222	0.1645	0.984023	1.31949	2.81053	1.10137	1.27296	0.438413	3.4956	7.15295	4.74394	7.474	6.31657	4.2929	0.190547	1.83207	0.0581903	0.809379	0.997486	FALSE	2.01032	1.83207	7.36286	0.00665847	0.0169209	FALSE	3.7191	1.83207	70.7516	4.05146e-17	2.31392e-16	TRUE	1.29638	1.83207	2.96093	0.0852986	0.133384	FALSE
chr1	43649701	43650296	Nck2	17974	22337	43502596	43627363	+	22337	14.6168	13.5643	16.0054	10.3635	11.2179	7.91696	8.43159	12.1151	7.00126	10.5219	10.4868	1.04043	0	0.311417	0.48589	0.186648	-0.438392	2.9508	4.52857	0.0333334	0.871775	FALSE	-0.883785	2.9508	10.281	0.00134408	0.00418241	FALSE	-4.7678	2.9508	228.887	1.04259e-51	2.93848e-50	TRUE	-0.224571	2.9508	0.773468	0.379146	0.467989	FALSE
chr1	43790398	43790557	1500015O10Rik	78896	0	43787447	43799409	+	0.246698	0.730838	1.50714	1.30277	1.974	2.16485	3.07882	0.936843	1.10137	3.81887	1.31524	2.09736	0.520214	0.364918	0.155708	0.121473	0.186648	0.770484	0.646039	2.1134	0.146014	0.973643	FALSE	0.697697	0.646039	1.11824	0.290298	0.395208	FALSE	-1.67435	0.646039	6.96836	0.00829635	0.013898	FALSE	-0.0674821	0.646039	0.0141848	0.905196	0.928112	FALSE
chr1	43834691	43834914	Uxs1	67883	0	43807076	43884553	-	0.643572	1.46168	0.565177	0.930549	0.329001	0.590414	3.51865	7.49475	6.60823	10.1837	4.38413	9.08855	1.04043	0.364918	0.778542	0.607363	0.373295	-1.02646	1.22885	1.91702	0.166186	0.985822	FALSE	2.45794	1.22885	20.4241	6.20448e-06	3.36332e-05	FALSE	-0.30562	1.22885	0.280458	0.596401	0.655408	FALSE	3.86252	1.22885	43.1433	5.08745e-11	5.14161e-10	TRUE
chr1	43845508	43845777	Uxs1	67883	0	43807076	43884553	-	0.503956	0	0.376785	0.55833	0.329001	0.393609	1.31949	0.468422	2.20274	1.27296	3.5073	0.699119	1.56064	0.912296	2.64704	1.57914	1.49318	0.101275	0.700472	0.0112511	0.915526	0.998724	FALSE	1.32292	0.700472	1.75804	0.18487	0.275531	FALSE	2.28728	0.700472	12.8149	0.000343869	0.000699115	TRUE	2.33431	0.700472	8.76745	0.00306653	0.00723498	FALSE
chr1	43862234	43862762	Uxs1	67883	0	43807076	43884553	-	0.288073	1.21806	0.75357	0.37222	0.658001	0.196805	4.39831	1.40526	4.40549	1.27296	1.75365	0.699119	3.12129	2.00705	2.80275	4.13007	4.10625	-0.695736	1.35065	0.850949	0.356284	0.990912	FALSE	1.89757	1.35065	9.22222	0.00239095	0.00694674	FALSE	1.82153	1.35065	15.3391	8.98378e-05	0.000196133	TRUE	1.8389	1.35065	6.0694	0.0137544	0.0273308	FALSE
chr1	43867704	43868416	Uxs1	67883	0	43807076	43884553	-	0.217471	10.2317	14.3178	11.1666	10.199	10.2338	7.0373	3.74737	3.30411	5.72831	9.64509	4.19472	0.780322	1.82459	2.17992	1.45767	0.559943	-0.216144	2.71561	0.780312	0.377046	0.990912	FALSE	-1.17393	2.71561	12.0164	0.000527352	0.00183195	TRUE	-2.91707	2.71561	101.986	5.59054e-24	4.70634e-23	TRUE	-0.781301	2.71561	6.55375	0.0104663	0.0214563	FALSE
chr1	43875046	43875664	Uxs1	67883	0	43807076	43884553	-	0.122707	0.487226	0.188392	0.55833	0.329001	0.984023	4.39831	3.74737	4.40549	3.81887	4.82254	4.89384	3.25134	2.00705	3.58129	3.5227	4.66619	0.611649	1.58568	0.61316	0.4336	0.990912	FALSE	3.20677	1.58568	25.8822	3.62903e-07	2.504e-06	FALSE	2.81449	1.58568	30.8002	2.86015e-08	8.78638e-08	TRUE	2.69129	1.58568	23.2542	1.41943e-06	6.91861e-06	FALSE
chr1	43899168	43899358	Uxs1	67883	-14614	43807076	43884553	-	-14614	1.9489	2.4491	2.04721	2.4675	2.36166	2.19916	0	2.20274	3.18239	0	1.39824	0.390161	0.364918	0.467125	0.364418	0.186648	0.173631	0.79281	0.138313	0.709964	0.995619	FALSE	-0.956814	0.79281	1.88989	0.169214	0.256841	FALSE	-2.31016	0.79281	17.4017	3.0256e-05	6.97625e-05	TRUE	-0.793427	0.79281	1.79686	0.180093	0.251307	FALSE
chr1	43900373	43900654	Uxs1	67883	-15819	43807076	43884553	-	-15819	0.974451	0.188392	0.55833	2.632	1.37763	3.07882	0.936843	2.20274	1.90944	3.06889	4.89384	0.780322	0.364918	0.155708	0.242945	0.373295	1.86056	0.657369	8.77079	0.00306093	0.522071	FALSE	1.80516	0.657369	5.6299	0.0176567	0.0392432	FALSE	-0.236709	0.657369	0.10617	0.744547	0.78835	FALSE	0.48584	0.657369	0.791628	0.373608	0.462318	FALSE
chr1	43909204	43909367	Uxs1	67883	-24650	43807076	43884553	-	-24650	0.974451	1.31875	1.48888	2.4675	1.77124	2.19916	2.81053	5.50686	1.90944	1.75365	3.4956	0.390161	0.182459	0.155708	0.242945	0.186648	0.7417	0.760491	2.15287	0.142304	0.973643	FALSE	0.915142	0.760491	2.24042	0.134444	0.212793	FALSE	-2.19788	0.760491	11.1918	0.000821616	0.00159071	FALSE	0.285183	0.760491	0.300714	0.583435	0.663151	FALSE
chr1	43937442	43937655	Uxs1	67883	-52888	43807076	43884553	-	-52888	2.67974	2.07232	2.23332	1.316	2.55846	2.19916	0.468422	0	0.636478	0.876826	1.39824	0.390161	0.364918	0.155708	0.242945	0.186648	-0.263471	0.661045	0.291975	0.588958	0.995619	FALSE	-0.792954	0.661045	1.43079	0.231635	0.330728	FALSE	-2.79234	0.661045	23.1219	1.52048e-06	3.99306e-06	TRUE	-1.30649	0.661045	3.43059	0.0639994	0.104184	FALSE
chr1	43953936	43954378	Tpp2	22019	-36473	43990852	44013848	+	-36473	5.35948	4.52142	6.14163	7.56701	6.88816	2.19916	3.27895	3.30411	3.18239	2.19207	1.39824	1.04043	0.547377	0.467125	0.242945	0.186648	0.451424	1.81474	2.58811	0.107668	0.96167	FALSE	-0.998154	1.81474	5.03983	0.024771	0.0522776	FALSE	-2.84367	1.81474	56.6855	5.11404e-14	2.40432e-13	TRUE	-1.66406	1.81474	17.7225	2.55579e-05	9.76867e-05	TRUE
chr1	43971559	43972530	Tpp2	22019	-18321	43990852	44013848	+	-18321	0.487226	0.565177	1.30277	0.493501	0.787219	6.15764	2.81053	5.50686	5.09183	3.5073	5.59295	20.9386	18.7933	18.8407	16.7632	12.1321	-0.341745	3.12004	0.262854	0.608166	0.995619	FALSE	2.40575	3.12004	20.8143	5.06047e-06	2.79351e-05	FALSE	4.56443	3.12004	237.881	1.13968e-53	3.46678e-52	TRUE	2.75329	3.12004	26.5348	2.58836e-07	1.44299e-06	FALSE
chr1	44054156	44054652	Tpp2	22019	0	43990852	44059816	+	0.917928	0.243613	0.75357	0.18611	0.493501	0.393609	1.31949	1.40526	1.10137	0.636478	0	2.09736	3.6415	2.73689	3.42558	4.61596	1.11989	0.147504	1.14967	0.0279674	0.867186	0.997631	FALSE	1.64767	1.14967	3.49911	0.061402	0.111927	FALSE	2.95361	1.14967	26.4851	2.65575e-07	7.4822e-07	TRUE	0.743899	1.14967	0.6389	0.424109	0.513245	FALSE
chr1	44098598	44099591	Mettl21c	433294	-21746	44066253	44076851	-	-21746	27.5282	24.8678	27.7304	34.3806	32.4728	17.1534	10.3053	14.3178	17.8214	12.714	13.2833	26.1408	21.1653	25.6919	25.0233	22.0244	0.34075	4.55003	5.85096	0.0155686	0.756474	FALSE	-0.983515	4.55003	22.1411	2.53332e-06	1.48387e-05	FALSE	-0.106082	4.55003	0.666667	0.414216	0.481454	FALSE	-1.31335	4.55003	51.5082	7.12999e-13	9.41612e-12	TRUE
chr1	44118295	44118570	Tex30	75623	24891	44143462	44159188	-	24891	4.14142	3.20267	5.21108	3.45451	4.3297	3.07882	0.936843	3.30411	2.54591	2.19207	0	0.650268	0	0.155708	0.121473	0.373295	-0.099254	1.3223	0.0699236	0.791448	0.996174	FALSE	-1.06762	1.3223	3.9918	0.0457222	0.0875003	FALSE	-3.65493	1.3223	52.3429	4.66078e-13	2.05583e-12	TRUE	-1.0843	1.3223	4.70011	0.0301607	0.0542848	FALSE
chr1	44119192	44119470	Tex30	75623	23991	44143462	44159188	-	23991	2.92335	4.14463	3.7222	3.94801	3.73929	3.51865	2.34211	2.20274	2.54591	3.06889	2.79648	0.130054	0.364918	0.467125	0.48589	0.186648	0.093972	1.36589	0.0730334	0.78697	0.996068	FALSE	-0.337826	1.36589	0.512697	0.473974	0.577731	FALSE	-3.43618	1.36589	48.9251	2.65928e-12	1.11544e-11	TRUE	-0.583974	1.36589	1.77262	0.183058	0.254758	FALSE
chr1	44121438	44121900	Tex30	75623	21561	44143462	44159188	-	21561	7.30838	6.40534	7.81661	5.75751	6.69136	3.95848	3.27895	7.7096	5.09183	5.69937	2.09736	4.16172	3.46672	2.80275	2.91534	3.35966	-0.196908	2.42159	0.580142	0.446257	0.990912	FALSE	-1.01234	2.42159	7.05057	0.007924	0.0197086	FALSE	-1.00844	2.42159	16.338	5.29911e-05	0.000118865	TRUE	-0.403061	2.42159	1.47857	0.223998	0.302487	FALSE
chr1	44157852	44158083	Tex30	75623	0	44143462	44159233	-	0.0875658	1.21806	2.4491	3.16387	1.1515	2.16485	3.51865	1.87369	3.30411	2.54591	2.19207	1.39824	6.11252	4.0141	4.20412	3.64418	3.17301	-0.515039	1.8224	1.31095	0.252222	0.988835	FALSE	0.171732	1.8224	0.109635	0.740561	0.810855	FALSE	1.05056	1.8224	10.5754	0.001146	0.00217597	TRUE	0.379291	1.8224	0.489957	0.483946	0.571302	FALSE
chr1	44158147	44158401	Tex30	75623	0	44143462	44159233	-	0.0688606	2.43613	2.82589	3.53609	1.8095	1.96805	0	0.468422	0	1.27296	0	1.39824	2.86118	2.37197	2.64704	3.15829	3.17301	-0.635419	1.44373	2.43123	0.11894	0.967525	FALSE	-3.58374	1.44373	15.5689	7.95543e-05	0.000336978	FALSE	-0.146748	1.44373	0.19795	0.656381	0.71006	FALSE	-1.59347	1.44373	5.13725	0.0234177	0.0436183	FALSE
chr1	44175191	44177013	Kdelc1	72050	0	44163391	44175618	-	0.0349227	32.6441	30.8964	30.522	33.0646	25.3878	26.3899	20.1421	23.1288	29.9145	19.2902	32.1595	50.3308	50.9061	36.4357	46.7669	45.1687	-0.0780198	5.1116	0.266034	0.606005	0.995619	FALSE	-0.459662	5.1116	5.90707	0.0150803	0.0342944	FALSE	0.569076	5.1116	19.7298	8.91992e-06	2.17219e-05	FALSE	-0.290379	5.1116	2.79507	0.0945547	0.145647	FALSE
chr1	44218774	44219680	Ercc5	22592	0	44204589	44238105	+	0.423231	2.19251	2.4491	2.60554	1.4805	2.55846	9.23645	5.62106	5.50686	4.45535	7.89143	9.08855	4.03166	3.46672	4.98267	11.6614	14.1852	-0.281555	2.5907	0.467713	0.494041	0.994429	FALSE	1.57146	2.5907	16.7062	4.36385e-05	0.000196989	FALSE	0.791437	2.5907	6.51157	0.0107175	0.0176282	FALSE	1.69503	2.5907	18.8021	1.45007e-05	5.82323e-05	FALSE
chr1	44230791	44230980	Ercc5	22592	0	44204589	44238105	+	0.781776	0.243613	0.376785	0.55833	0.822501	1.37763	0.439831	1.40526	0	1.27296	1.75365	0.699119	1.17048	2.18951	1.71279	1.82209	0.933239	1.37138	0.688552	3.54052	0.0598866	0.916577	FALSE	1.08303	0.688552	1.26462	0.260779	0.363463	FALSE	1.97984	0.688552	10.5455	0.00116473	0.00220944	TRUE	-0.0525797	0.688552	0.00512265	0.942942	0.957689	FALSE
chr1	44234804	44235292	Ercc5	22592	0	44204589	44238105	+	0.90151	0.243613	0.376785	0	0.1645	0.393609	1.31949	0.936843	5.50686	0.636478	0.876826	0.699119	2.86118	2.37197	2.33562	6.55952	4.85284	0.375015	1.30704	0.122392	0.726455	0.995619	FALSE	2.29289	1.30704	5.29502	0.0213864	0.0461477	FALSE	3.48898	1.30704	32.1708	1.41194e-08	4.44731e-08	FALSE	2.24098	1.30704	6.73339	0.00946248	0.019635	FALSE
chr1	44255583	44255957	Mettl21e	403183	4957	44260915	44275776	-	4957	0	0.188392	0	0	0	3.07882	0	5.50686	5.09183	1.75365	0	1.04043	0.547377	0.622833	2.6724	2.61307	-1.75579	0.657076	1.1031	0.293587	0.988835	FALSE	4.01949	0.657076	13.0869	0.000297374	0.00109879	FALSE	3.04657	0.657076	9.4709	0.00208756	0.00382144	FALSE	6.56159	0.657076	27.8925	1.28243e-07	7.55583e-07	FALSE
chr1	44257935	44258283	Mettl21e	403183	2631	44260915	44275776	-	2631	2.92335	2.82589	2.04721	1.645	2.95207	8.35679	7.02632	15.4192	8.27422	10.5219	8.38943	2.60107	2.37197	2.49133	3.27976	2.98636	-0.179993	2.20358	0.209437	0.647209	0.995619	FALSE	1.53631	2.20358	16.7304	4.30859e-05	0.000194708	FALSE	-0.0264684	2.20358	0.00624285	0.937023	0.950525	FALSE	2.07185	2.20358	35.3349	2.77606e-09	2.16692e-08	TRUE
chr1	45007970	45008214	Gulp1	70676	154288	44608516	44853681	+	154288	0.243613	0.376785	0.55833	0.822501	4.52651	2.19916	0.468422	1.10137	0.636478	1.75365	2.09736	0.650268	0	0	0.364418	0	2.63356	0.399487	12.8773	0.000332594	0.215162	FALSE	1.63567	0.399487	3.04815	0.0808289	0.140309	FALSE	-0.640546	0.399487	0.506795	0.47653	0.542198	FALSE	-0.948529	0.399487	1.85221	0.173527	0.243583	FALSE
chr1	45882024	45882388	Wdr75	73674	1565	45852346	45880458	+	1565	3.16697	2.82589	2.60554	1.645	3.93609	8.35679	3.27895	7.7096	5.09183	9.64509	4.89384	2.60107	1.27721	2.49133	2.6724	2.61307	-0.0525337	1.97379	0.0168797	0.896628	0.998213	FALSE	0.997207	1.97379	5.47402	0.0193011	0.0422972	FALSE	-0.369446	1.97379	1.01558	0.313569	0.378303	FALSE	1.25969	1.97379	10.0599	0.00151533	0.00386315	TRUE
chr1	46132799	46133014	Dnah7b	227058	0	46123583	46430395	+	0.0300379	0.243613	0.376785	0.55833	0.1645	0	9.67628	9.36843	13.2165	6.36478	7.45302	4.89384	1.9508	1.82459	2.80275	2.06503	2.23977	-1.86898	1.70033	2.59015	0.10753	0.96167	FALSE	4.42686	1.70033	75.526	3.60635e-18	1.12574e-16	FALSE	2.37561	1.70033	19.7318	8.91059e-06	2.17008e-05	TRUE	5.89977	1.70033	71.3244	3.03061e-17	7.04202e-16	FALSE
chr1	46888868	46889188	Slc39a10	227059	0	46864389	46910354	-	0.467443	1.70529	2.07232	3.7222	2.1385	3.34568	1.75932	1.87369	4.40549	2.54591	1.75365	1.39824	0.910375	0.729836	0	0.364418	0	0.107007	1.02713	0.0536919	0.816759	0.997486	FALSE	-0.512904	1.02713	0.692172	0.405426	0.513147	FALSE	-2.11859	1.02713	16.7419	4.2825e-05	9.71523e-05	TRUE	-0.337514	1.02713	0.39042	0.532079	0.616122	FALSE
chr1	46900239	46900578	Slc39a10	227059	0	46864389	46910354	-	0.220059	0.243613	0.75357	0.37222	0.658001	0.787219	0.879662	0.936843	1.10137	0.636478	3.06889	0.699119	3.6415	2.00705	2.80275	3.88712	2.23977	0.588677	1.15671	0.605321	0.436555	0.990912	FALSE	0.86871	1.15671	0.871103	0.35065	0.458859	FALSE	2.54708	1.15671	23.3128	1.37681e-06	3.6306e-06	TRUE	1.01963	1.15671	2.06081	0.15113	0.217477	FALSE
chr1	46916870	46917039	Slc39a10	227059	-6515	46864389	46910354	-	-6515	1.46168	0.941962	0.930549	0.329001	3.14887	1.31949	0.936843	2.20274	0.636478	2.63048	2.09736	0.390161	0.182459	0.311417	0.242945	0.373295	0.61895	0.47896	0.949503	0.329846	0.990912	FALSE	0.0158289	0.47896	0.000376797	0.984513	0.989488	FALSE	-1.73905	0.47896	5.87118	0.0153907	0.0246481	FALSE	0.0945655	0.47896	0.0206544	0.885724	0.913583	FALSE
chr1	46943812	46944183	Slc39a10	227059	-33457	46864389	46910354	-	-33457	2.92335	6.21695	2.79165	4.77051	4.1329	2.63899	5.15264	5.50686	4.45535	1.31524	2.79648	1.6907	0.364918	2.02421	1.57914	1.49318	0.160305	1.75957	0.173336	0.677164	0.995619	FALSE	-0.088791	1.75957	0.0348575	0.851895	0.895864	FALSE	-1.4809	1.75957	13.8463	0.000198389	0.000415455	TRUE	-0.601375	1.75957	1.73116	0.188262	0.260892	FALSE
chr1	46951211	46951790	Slc39a10	227059	-40856	46864389	46910354	-	-40856	21.6815	23.9258	24.5665	23.688	23.0261	4.39831	4.21579	5.50686	6.36478	7.45302	2.09736	2.08086	1.64213	1.71279	2.6724	1.49318	0.0072101	3.45052	0.00188529	0.965367	1	FALSE	-2.47268	3.45052	69.7359	6.78021e-17	1.8344e-15	TRUE	-3.6414	3.45052	266.697	5.95434e-60	2.30568e-58	TRUE	-2.14602	3.45052	73.7667	8.79169e-18	2.17661e-16	TRUE
chr1	46962560	46963150	Slc39a10	227059	-52205	46864389	46910354	-	-52205	14.3732	15.0714	13.586	12.9955	10.8243	3.07882	0.936843	0	6.36478	3.06889	5.59295	2.73113	1.27721	0.778542	2.30798	0.373295	-0.249359	2.75344	1.11801	0.290348	0.988835	FALSE	-2.83447	2.75344	46.3437	9.9224e-12	1.43307e-10	TRUE	-3.06968	2.75344	122.096	2.19943e-28	2.30048e-27	TRUE	-1.65899	2.75344	25.3852	4.69498e-07	2.5004e-06	TRUE
chr1	46965248	46965877	Slc39a10	227059	-54893	46864389	46910354	-	-54893	4.14142	3.76785	4.28053	5.59301	4.1329	0	1.40526	2.20274	0.636478	0.876826	1.39824	8.9737	9.30541	9.49821	8.50308	5.97273	0.286996	2.51461	0.907808	0.340697	0.990912	FALSE	-2.55975	2.51461	15.4085	8.65962e-05	0.000363552	FALSE	1.2006	2.51461	25.2564	5.01918e-07	1.37898e-06	TRUE	-2.18472	2.51461	19.2842	1.12634e-05	4.63342e-05	TRUE
chr1	46971252	46971489	Slc39a10	227059	-60897	46864389	46910354	-	-60897	3.8978	4.33303	4.65275	6.08651	6.29775	4.39831	4.21579	7.7096	4.45535	6.5762	2.79648	0.910375	1.64213	1.8685	1.57914	1.86648	0.528001	2.03445	3.24861	0.0714839	0.916577	FALSE	-0.0388527	2.03445	0.00923788	0.92343	0.947043	FALSE	-1.55465	2.03445	21.0837	4.39643e-06	1.10268e-05	TRUE	-0.314344	2.03445	0.877971	0.348758	0.437009	FALSE
chr1	46978355	46978942	Slc39a10	227059	-68000	46864389	46910354	-	-68000	18.271	21.4767	24.7526	19.9045	24.4038	11.4356	8.43159	13.2165	12.7296	9.20667	9.78767	3.6415	3.28426	3.42558	2.6724	3.73295	0.0414166	3.63246	0.0547358	0.815018	0.997486	FALSE	-1.15165	3.63246	21.0705	4.42684e-06	2.47407e-05	TRUE	-2.61607	3.63246	161.089	6.54194e-37	1.01985e-35	TRUE	-1.11725	3.63246	24.7002	6.69781e-07	3.46661e-06	TRUE
chr1	46979743	46980050	Slc39a10	227059	-69388	46864389	46910354	-	-69388	5.35948	7.72409	5.39719	7.89601	7.08497	3.95848	2.34211	5.50686	3.18239	3.06889	4.19472	0.910375	0.547377	1.08996	0.850308	1.30653	0.287456	2.05166	1.10501	0.29317	0.988835	FALSE	-0.997922	2.05166	5.69711	0.0169929	0.0380027	FALSE	-2.78588	2.05166	61.9976	3.43869e-15	1.74431e-14	TRUE	-1.10025	2.05166	9.49463	0.00206074	0.00508666	TRUE
chr1	46984028	46984328	Slc39a10	227059	-73673	46864389	46910354	-	-73673	3.8978	6.21695	3.53609	2.632	1.57444	2.19916	0	3.30411	1.90944	3.5073	2.79648	1.43059	0.912296	1.24567	1.82209	1.49318	-1.07795	1.50705	7.21158	0.00724348	0.663932	FALSE	-2.02983	1.50705	11.4637	0.000709707	0.0023825	TRUE	-1.87166	1.50705	24.3051	8.222e-07	2.21309e-06	TRUE	0.337481	1.50705	0.458078	0.498524	0.585234	FALSE
chr1	47027311	47027806	Slc39a10	227059	-116956	46864389	46910354	-	-116956	6.57754	6.21695	6.14163	6.25101	5.11692	2.19916	2.34211	2.20274	2.54591	7.45302	1.39824	4.94204	4.19656	3.11417	4.61596	3.17301	-0.125612	2.34533	0.191984	0.66127	0.995619	FALSE	-1.49625	2.34533	10.8366	0.000995153	0.00320553	TRUE	-0.594549	2.34533	5.05961	0.0244897	0.0378905	FALSE	-0.619317	2.34533	2.84967	0.0913926	0.141443	FALSE
chr1	51502381	51502558	NA	NA	12219	51514778	51515775	-	12219	0.487226	0.188392	0.18611	0	0.196805	3.51865	1.87369	0	1.90944	0.876826	2.79648	0.910375	1.27721	1.71279	1.57914	0.746591	-1.33279	0.550752	1.10172	0.293889	0.988835	FALSE	3.15362	0.550752	15.925	6.5901e-05	0.000284967	FALSE	2.14977	0.550752	9.54189	0.00200835	0.00368448	FALSE	3.55666	0.550752	11.0051	0.000908593	0.00244701	FALSE
chr1	51506588	51506778	NA	NA	7999	51514778	51515775	-	7999	0.243613	0	0.55833	0	0.196805	1.75932	2.81053	2.20274	1.27296	2.19207	0	2.08086	2.18951	2.80275	1.3362	0	-1.32363	0.705726	1.07918	0.298881	0.988835	FALSE	2.916	0.705726	12.2548	0.00046406	0.00163386	FALSE	3.01728	0.705726	21.7146	3.16369e-06	8.05856e-06	TRUE	3.539	0.705726	10.7223	0.00105854	0.00281025	FALSE
chr1	51508390	51508744	NA	NA	6033	51514778	51515775	-	6033	0.243613	0.376785	0	0.1645	0.196805	1.31949	1.40526	1.10137	0.636478	1.75365	2.79648	2.60107	4.56148	4.51554	3.03681	3.17301	-0.145442	1.24344	0.015555	0.900745	0.998213	FALSE	2.55117	1.24344	7.10153	0.00770183	0.0192239	FALSE	4.0843	1.24344	48.0203	4.21834e-12	1.74386e-11	TRUE	2.88791	1.24344	9.92544	0.0016301	0.00412808	FALSE
chr1	51533245	51533519	Nabp1	109019	0	51522851	51535243	-	0.161233	12.9115	12.0571	14.7027	14.805	13.3827	14.0746	5.62106	6.60823	10.8201	8.32985	9.08855	3.6415	2.18951	4.82696	4.49448	4.66619	0.106706	3.21872	0.257622	0.611759	0.995619	FALSE	-0.449911	3.21872	2.67759	0.101769	0.169437	FALSE	-1.84998	3.21872	65.8155	4.9517e-16	2.64265e-15	TRUE	-0.766881	3.21872	8.84417	0.00294026	0.00697336	FALSE
chr1	51537294	51537700	Nabp1	109019	-2030	51526332	51535263	-	-2030	20.9507	25.9982	24.1943	24.1815	24.9942	8.79662	7.49475	7.7096	6.36478	5.26096	10.4868	2.60107	2.91935	3.11417	2.06503	3.35966	0.0569285	3.60885	0.115795	0.73364	0.995619	FALSE	-1.57839	3.60885	38.1315	6.61353e-10	7.21503e-09	TRUE	-3.0298	3.60885	215.152	1.03277e-48	2.62062e-47	TRUE	-1.87641	3.60885	62.2769	2.98412e-15	5.42379e-14	TRUE
chr1	51557910	51558440	NA	NA	5489	51563930	51653562	-	5489	0.487226	0.565177	0.930549	0.658001	0.196805	6.15764	2.81053	8.81097	4.45535	4.38413	6.29207	3.38139	2.55443	3.89271	5.10185	3.54631	-0.553676	1.74271	0.528849	0.467091	0.990912	FALSE	2.65653	1.74271	22.3412	2.2826e-06	1.35076e-05	FALSE	2.26128	1.74271	25.5186	4.38145e-07	1.21035e-06	TRUE	3.45795	1.74271	36.5904	1.45751e-09	1.18888e-08	FALSE
chr1	51565745	51566280	NA	NA	0	51563930	51653562	-	0.979751	5.84671	7.72409	6.51385	8.55401	10.4306	5.7178	3.74737	12.1151	10.8201	7.01461	4.89384	2.73113	1.64213	4.35983	3.15829	1.67983	0.498949	2.61366	3.49697	0.0614814	0.916577	FALSE	-0.536546	2.61366	2.01676	0.15557	0.239956	FALSE	-1.16721	2.61366	17.2597	3.26024e-05	7.49142e-05	TRUE	-0.284325	2.61366	0.920829	0.337257	0.42528	FALSE
chr1	51570032	51570387	NA	NA	0	51563930	51653562	-	0.931922	3.16697	4.52142	3.90831	5.09951	7.08497	5.7178	4.21579	4.40549	3.81887	4.82254	4.19472	0.130054	0.182459	0	0.48589	0.559943	0.636862	1.74621	4.15727	0.0414561	0.887096	FALSE	0.312656	1.74621	0.595674	0.440233	0.545864	FALSE	-4.90353	1.74621	70.8365	3.88097e-17	2.22076e-16	TRUE	-0.567279	1.74621	2.4415	0.118163	0.176317	FALSE
chr1	51596389	51596930	NA	NA	0	51563930	51653562	-	0.637864	6.82116	6.21695	6.51385	7.40251	8.06899	9.67628	5.62106	11.0137	8.9107	9.64509	6.99119	1.6907	0.364918	0.778542	1.21473	0.373295	0.259984	2.43877	1.01879	0.312806	0.989227	FALSE	0.206743	2.43877	0.409151	0.522401	0.622372	FALSE	-2.63176	2.43877	63.5598	1.55574e-15	8.0742e-15	TRUE	0.129972	2.43877	0.210044	0.646733	0.71897	FALSE
chr1	51626434	51626705	NA	NA	0	51563930	51653562	-	0.30266	0.487226	1.31875	2.23332	2.4675	3.34568	2.63899	5.15264	5.50686	3.81887	3.5073	2.09736	0.520214	0	0.155708	0.121473	0.186648	1.04016	1.02552	4.543	0.0330537	0.871775	FALSE	1.41715	1.02552	6.50459	0.0107596	0.0256001	FALSE	-2.33553	1.02552	12.7426	0.000357427	0.000724922	FALSE	0.208546	1.02552	0.184515	0.667522	0.737054	FALSE
chr1	51634449	51635009	NA	NA	0	51563930	51653562	-	0.213239	9.01367	8.10088	8.18883	14.476	12.3987	3.07882	0.936843	1.10137	1.27296	0.876826	4.89384	2.08086	0.729836	0.622833	1.09325	1.49318	0.693108	2.40573	8.61654	0.00333124	0.529932	FALSE	-2.06453	2.40573	21.7478	3.10951e-06	1.78673e-05	TRUE	-2.74783	2.40573	78.0898	9.84623e-19	6.2027e-18	TRUE	-2.87064	2.40573	59.4336	1.26493e-14	2.10748e-13	TRUE
chr1	51637003	51637361	NA	NA	0	51563930	51653562	-	0.184744	7.552	10.55	7.07218	9.70551	7.67538	3.51865	2.81053	3.30411	5.09183	3.94572	2.79648	1.04043	0.547377	1.24567	1.70062	0.746591	0.0639002	2.29078	0.0600625	0.806397	0.997486	FALSE	-1.43754	2.29078	12.7005	0.000365551	0.0013212	TRUE	-3.07229	2.29078	85.648	2.14991e-20	1.48854e-19	TRUE	-1.2669	2.29078	13.2221	0.000276664	0.000842986	TRUE
chr1	51641575	51642395	NA	NA	0	51563930	51653562	-	0.133736	38.2472	28.2589	28.4748	33.8871	34.6376	7.47713	5.62106	6.60823	5.72831	6.13778	3.4956	10.7945	9.30541	6.69546	7.89572	10.079	0.136983	4.07453	0.686786	0.40726	0.990912	FALSE	-2.28857	4.07453	73.2804	1.12477e-17	3.33784e-16	TRUE	-1.78746	4.07453	109.409	1.32052e-25	1.20635e-24	TRUE	-2.73406	4.07453	123.665	9.97213e-29	7.24397e-27	TRUE
chr1	51657253	51657630	NA	NA	-3690	51563930	51653562	-	-3690	2.67974	4.33303	7.07218	4.11251	4.3297	2.19916	3.27895	4.40549	6.36478	7.89143	4.19472	3.51145	2.00705	2.17992	2.79387	1.86648	-0.173379	2.08448	0.255311	0.61336	0.995619	FALSE	-0.844264	2.08448	3.17501	0.0747729	0.131728	FALSE	-0.850156	2.08448	6.97086	0.00828475	0.0138793	FALSE	0.420694	2.08448	1.25262	0.263052	0.346362	FALSE
chr1	51861930	51862450	Myo1b	17912	0	51806610	51972818	-	0.667164	8.28283	13.1875	12.2833	6.58001	11.2179	3.51865	2.81053	3.30411	6.36478	6.5762	6.29207	0.780322	0.364918	0.778542	0.97178	1.67983	-0.35543	2.52927	1.80268	0.179388	0.985822	FALSE	-1.86735	2.52927	22.0918	2.59911e-06	1.51878e-05	TRUE	-4.03164	2.52927	132.246	1.32185e-30	1.54989e-29	TRUE	-0.664494	2.52927	4.13121	0.0420992	0.0726333	FALSE
chr1	51964422	51965107	Myo1b	17912	0	51806610	51972818	-	0.050515	14.1295	16.0134	12.8416	12.3375	12.7923	2.63899	2.81053	3.30411	2.54591	3.06889	3.4956	0.260107	0.182459	0.311417	0.121473	0.186648	-0.17836	2.64476	0.754077	0.385189	0.990912	FALSE	-2.42009	2.64476	43.6637	3.89929e-11	5.14544e-10	TRUE	-5.64958	2.64476	242.524	1.10735e-54	3.50459e-53	TRUE	-2.11885	2.64476	41.95	9.36382e-11	9.10475e-10	TRUE
chr1	51972401	51973025	Myo1b	17912	0	51806610	51972818	-	0.0025089	8.28283	9.23123	6.88607	7.23801	7.87219	2.63899	1.87369	8.81097	4.45535	3.5073	4.89384	1.56064	0.364918	1.08996	1.70062	2.05312	-0.0947826	2.27321	0.136324	0.711963	0.995619	FALSE	-1.86397	2.27321	18.6903	1.53762e-05	7.66863e-05	TRUE	-2.88369	2.27321	82.0119	1.35268e-19	8.94806e-19	TRUE	-0.719016	2.27321	4.70317	0.030107	0.0542049	FALSE
chr1	51987284	51987928	Myo1b	17912	-14465	51806610	51972818	-	-14465	20.4635	18.2741	18.9832	20.5625	20.4677	8.35679	7.96317	8.81097	11.4566	13.5908	9.78767	16.6469	14.2318	14.7923	20.043	20.7179	0.111039	4.04938	0.477819	0.489412	0.993093	FALSE	-1.26374	4.04938	25.2822	4.95254e-07	3.32839e-06	TRUE	-0.307201	4.04938	4.32499	0.0375566	0.0561732	FALSE	-0.941564	4.04938	20.2923	6.64677e-06	2.86575e-05	FALSE
chr1	51991267	51992029	Myo1b	17912	-18448	51806610	51972818	-	-18448	42.145	48.2285	43.5497	44.7441	43.4938	10.9958	14.5211	14.3178	19.7308	14.4676	14.6815	16.6469	13.3195	13.5466	14.0908	22.771	-0.00601555	4.69421	0.00173709	0.966755	1	FALSE	-1.84638	4.69421	75.2086	4.23512e-18	1.30783e-16	TRUE	-1.59613	4.69421	122.767	1.56859e-28	1.65505e-27	TRUE	-1.57511	4.69421	73.2474	1.14374e-17	2.7909e-16	TRUE
chr1	52065149	52066105	Stat4	20849	0	52043992	52164028	+	0.176255	40.6833	48.6053	45.4108	41.7831	41.5258	13.6348	14.5211	17.6219	21.0038	20.167	11.1859	30.8227	31.383	32.3873	26.6025	26.3173	-0.100881	4.94048	0.676663	0.410738	0.990912	FALSE	-1.7137	4.94048	81.7933	1.51092e-19	5.40183e-18	TRUE	-0.498092	4.94048	19.8891	8.20689e-06	2.00601e-05	FALSE	-1.31784	4.94048	64.1602	1.14704e-15	2.20854e-14	TRUE
chr1	52068130	52068501	Stat4	20849	0	52043992	52164028	+	0.20109	13.6423	12.2455	10.236	17.108	16.7284	0.879662	1.87369	6.60823	4.45535	2.19207	2.09736	1.9508	2.18951	1.8685	2.18651	2.42642	0.513966	2.82451	6.63081	0.010023	0.699312	FALSE	-3.14225	2.82451	49.7638	1.73413e-12	2.79696e-11	TRUE	-2.55267	2.82451	101.617	6.73793e-24	5.65355e-23	TRUE	-2.39925	2.82451	62.5853	2.55146e-15	4.67852e-14	TRUE
chr1	52069422	52069889	Stat4	20849	0	52043992	52164028	+	0.211853	15.5912	13.941	13.2138	15.9565	19.0901	4.83814	2.81053	3.30411	5.72831	6.13778	3.4956	2.73113	1.09475	4.51554	5.46626	5.59943	0.3124	3.12779	2.24528	0.134022	0.972792	FALSE	-1.90952	3.12779	30.2865	3.72711e-08	3.06625e-07	TRUE	-2.29023	3.12779	90.7613	1.62097e-21	1.19123e-20	TRUE	-1.90295	3.12779	44.0537	3.1949e-11	3.32227e-10	TRUE
chr1	52076322	52076992	Stat4	20849	0	52043992	52164028	+	0.269336	15.5912	14.1294	13.9582	15.6275	13.7763	6.15764	4.68422	3.30411	1.90944	5.26096	5.59295	8.06332	11.8598	10.8996	9.83928	8.2125	0.0364496	3.411	0.0327599	0.85637	0.997486	FALSE	-1.44611	3.411	21.781	3.05613e-06	1.7585e-05	TRUE	-0.494194	3.411	6.99496	0.00817397	0.0137058	FALSE	-1.90658	3.411	41.1363	1.41977e-10	1.34492e-09	TRUE
chr1	52078930	52079537	Stat4	20849	0	52043992	52164028	+	0.291063	24.8485	20.7232	23.636	21.385	22.0421	3.51865	3.74737	0	2.54591	3.94572	7.69031	3.51145	2.18951	2.95846	2.91534	3.9196	-0.0699081	3.41828	0.164374	0.685161	0.995619	FALSE	-2.68866	3.41828	73.8526	8.41728e-18	2.53311e-16	TRUE	-2.93529	3.41828	200.155	1.93202e-45	4.30713e-44	TRUE	-2.57646	3.41828	85.7782	2.01296e-20	6.57187e-19	TRUE
chr1	52091630	52092146	Stat4	20849	0	52043992	52164028	+	0.396864	1.46168	1.31875	1.11666	0.987002	0.787219	1.31949	0.936843	5.50686	1.27296	0.876826	2.09736	4.68193	5.47377	9.03108	4.13007	3.17301	-0.498958	1.79432	0.705686	0.40088	0.990912	FALSE	-0.21464	1.79432	0.0840049	0.771942	0.835456	FALSE	2.30631	1.79432	36.3721	1.63018e-09	5.54941e-09	TRUE	1.02347	1.79432	2.49461	0.114237	0.171301	FALSE
chr1	52096026	52097030	Stat4	20849	0	52043992	52164028	+	0.433487	2.67974	1.69553	1.30277	0.493501	2.16485	5.7178	4.21579	4.40549	4.45535	6.5762	6.29207	12.7453	10.9475	12.9238	17.9779	16.0517	-0.517119	2.98132	1.17818	0.277727	0.988835	FALSE	1.39594	2.98132	9.97698	0.00158509	0.00483729	FALSE	2.74182	2.98132	106.301	6.33366e-25	5.57149e-24	TRUE	2.04003	2.98132	21.3853	3.7565e-06	1.69526e-05	FALSE
chr1	52097148	52097810	Stat4	20849	0	52043992	52164028	+	0.442834	0.243613	1.13035	0.74444	0.493501	1.77124	2.19916	1.87369	1.10137	2.54591	3.5073	3.4956	10.0141	7.48082	12.1452	14.6982	11.5722	0.539584	2.55422	0.784622	0.375731	0.990912	FALSE	1.39084	2.55422	4.23118	0.0396878	0.077753	FALSE	3.71274	2.55422	106.63	5.36573e-25	4.74083e-24	TRUE	1.29965	2.55422	5.62017	0.017755	0.034179	FALSE
chr1	52109646	52110097	Stat4	20849	0	52043992	52164028	+	0.546953	1.21806	0.75357	0.55833	0.987002	0.393609	3.07882	2.34211	4.40549	2.54591	0.876826	4.19472	4.03166	3.64918	2.64704	3.15829	2.98636	-0.169768	1.4413	0.0651028	0.798605	0.997232	FALSE	1.66993	1.4413	7.15504	0.00747535	0.0187307	FALSE	2.06437	1.4413	22.8145	1.78414e-06	4.65351e-06	TRUE	1.73964	1.4413	7.85727	0.00506167	0.0112925	FALSE
chr1	52153399	52153784	Stat4	20849	0	52043992	52164028	+	0.911452	0.487226	0.188392	0.37222	0.329001	0	0	1.40526	1.10137	1.27296	1.31524	0.699119	4.94204	7.11591	6.53975	5.46626	4.85284	-0.813054	1.67632	0.590834	0.442097	0.990912	FALSE	0.919564	1.67632	0.773482	0.379142	0.487677	FALSE	4.09162	1.67632	76.5261	2.1732e-18	1.34257e-17	TRUE	2.38784	1.67632	5.92332	0.0149418	0.0293988	FALSE
chr1	52170141	52171038	Stat1	20846	-5243	52176282	52194696	+	-5243	47.9917	50.866	51.9247	51.8176	50.7756	25.0704	24.3579	27.5343	24.8227	27.1816	27.2657	43.3079	42.513	44.6883	45.4307	45.1687	0.0401138	5.35822	0.137483	0.710796	0.995619	FALSE	-1.06117	5.35822	46.2362	1.04822e-11	1.50833e-10	TRUE	-0.192522	5.35822	3.90687	0.048089	0.0703756	FALSE	-1.04289	5.35822	55.5818	8.96509e-14	1.33863e-12	TRUE
chr1	52176998	52177508	Stat1	20846	0	52176282	52218707	+	0.0168768	17.7837	17.3321	13.2138	14.476	13.5795	14.5144	7.96317	11.0137	8.9107	9.64509	12.5841	9.10375	6.56853	8.25254	6.68099	6.71932	-0.176572	3.5421	0.810949	0.36784	0.990912	FALSE	-0.538407	3.5421	4.53285	0.0332502	0.0669731	FALSE	-0.971946	3.5421	27.2483	1.7893e-07	5.12178e-07	FALSE	-0.536002	3.5421	4.87333	0.0272749	0.0497442	FALSE
chr1	52189998	52190522	Stat1	20846	0	52176282	52218707	+	0.3233	1.46168	0.565177	1.48888	0.658001	1.37763	7.0373	5.62106	9.91234	4.45535	2.63048	6.29207	3.12129	1.64213	2.80275	6.80246	5.78608	-0.200616	1.92276	0.122364	0.726485	0.995619	FALSE	2.39768	1.92276	25.9067	3.58332e-07	2.4753e-06	FALSE	1.16033	1.92276	7.81134	0.00519194	0.00896532	FALSE	2.23913	1.92276	20.1637	7.10908e-06	3.04661e-05	FALSE
chr1	52200453	52200998	Stat1	20846	0	52176282	52218707	+	0.569735	9.25729	8.85445	7.25829	10.3635	9.24982	20.2322	17.8	17.6219	21.6403	17.5365	25.1683	1.9508	2.91935	2.95846	4.00859	1.86648	0.239041	3.33219	1.07064	0.3008	0.988835	FALSE	1.14113	3.33219	21.333	3.86024e-06	2.18229e-05	TRUE	-1.68695	3.33219	42.8076	6.03982e-11	2.29947e-10	TRUE	0.953898	3.33219	17.4853	2.89533e-05	0.000109526	FALSE
chr1	52203337	52203861	Stat1	20846	0	52176282	52218707	+	0.637714	3.65419	3.76785	4.65275	4.11251	2.55846	17.5932	7.02632	12.1151	12.7296	10.5219	15.3806	9.49391	9.30541	10.5882	17.3706	13.252	-0.241533	3.27587	0.531566	0.465949	0.990912	FALSE	1.57049	3.27587	25.406	4.64462e-07	3.14057e-06	TRUE	1.2872	3.27587	28.0474	1.18379e-07	3.44456e-07	TRUE	1.77581	3.27587	32.6375	1.11049e-08	7.80964e-08	FALSE
chr1	52206883	52207055	Stat1	20846	0	52176282	52218707	+	0.721296	0	0.75357	0.55833	0.329001	0.196805	0.879662	0.936843	0	1.90944	0.438413	0.699119	1.30054	1.45967	2.33562	3.03681	2.42642	-0.736197	0.77014	0.622258	0.430209	0.990912	FALSE	0.874756	0.77014	0.874338	0.349757	0.457944	FALSE	1.80581	0.77014	9.65931	0.00188395	0.00347049	FALSE	1.40098	0.77014	1.95175	0.162398	0.23047	FALSE
chr1	52207058	52207241	Stat1	20846	0	52176282	52218707	+	0.725421	0.243613	0.188392	0.37222	0	0.196805	0.439831	0	0	0.636478	0	0	0.520214	0.912296	1.08996	1.57914	0.186648	-1.32283	-0.0362291	1.05674	0.30396	0.988835	FALSE	-0.261803	-0.0362291	0.0319534	0.85813	0.900104	FALSE	1.53676	-0.0362291	3.90077	0.048264	0.0706131	FALSE	0.600968	-0.0362291	0.128569	0.71992	0.781237	FALSE
chr1	52207392	52207937	Stat1	20846	0	52176282	52218707	+	0.733294	0.730838	0.941962	0.930549	0.658001	1.37763	0.439831	0.468422	1.10137	1.27296	0.438413	2.79648	6.76279	5.29131	8.40825	13.7264	13.252	0.177631	2.28712	0.0886213	0.765937	0.995619	FALSE	-0.945117	2.28712	0.930752	0.334668	0.442451	FALSE	2.9442	2.28712	66.9011	2.85471e-16	1.54697e-15	TRUE	0.287138	2.28712	0.180933	0.670573	0.739571	FALSE
chr1	52240699	52240896	Gls	14660	0	52220294	52290076	-	0.707589	2.43613	2.82589	1.30277	1.645	1.57444	1.75932	2.34211	5.50686	2.54591	1.31524	0.699119	1.17048	0	0.467125	1.09325	1.67983	-0.413114	0.993337	0.636876	0.424844	0.990912	FALSE	-0.12196	0.993337	0.0391338	0.843184	0.889389	FALSE	-1.80048	0.993337	11.6666	0.000636335	0.0012501	TRUE	0.311207	0.993337	0.270114	0.603256	0.680537	FALSE
chr1	52241399	52241654	Gls	14660	0	52220294	52290076	-	0.697558	0.730838	0.376785	0.930549	0.1645	0.393609	3.07882	0.936843	0	1.90944	0.438413	1.39824	3.12129	2.91935	2.49133	1.82209	2.61307	-1.23098	1.03678	2.03614	0.153599	0.976502	FALSE	1.51298	1.03678	4.61737	0.0316498	0.0642422	FALSE	2.04751	1.03678	18.2814	1.90564e-05	4.48596e-05	TRUE	1.65251	1.03678	3.01285	0.0826068	0.129837	FALSE
chr1	52250881	52251115	Gls	14660	0	52220294	52290076	-	0.561678	0.487226	0	0	0.329001	0.393609	1.31949	0.936843	2.20274	0.636478	0	1.39824	3.12129	1.09475	2.95846	3.64418	2.23977	1.24431	0.935243	1.27379	0.259058	0.988835	FALSE	2.78201	0.935243	6.62846	0.0100362	0.0241137	FALSE	3.92328	0.935243	30.1689	3.96003e-08	1.20108e-07	FALSE	1.04541	0.935243	1.17942	0.277475	0.362265	FALSE
chr1	52283260	52283662	Gls	14660	0	52220294	52290076	-	0.0976756	6.57754	6.97052	4.83886	7.40251	7.08497	5.27797	3.27895	3.30411	3.18239	2.19207	5.59295	1.43059	1.27721	0.93425	1.45767	0.933239	0.261244	2.09122	0.914492	0.338925	0.990912	FALSE	-0.536764	2.09122	1.93196	0.164545	0.251224	FALSE	-2.27708	2.09122	47.6946	4.98063e-12	2.04735e-11	TRUE	-1.17981	2.09122	10.474	0.00121067	0.00316574	TRUE
chr1	52355137	52355641	Gls	14660	-65060	52220294	52290076	-	-65060	8.28283	11.1152	13.586	12.502	13.7763	7.0373	7.96317	4.40549	7.00126	6.5762	6.99119	3.6415	2.91935	2.49133	4.00859	6.90597	0.249829	3.01195	1.21101	0.271132	0.988835	FALSE	-0.603486	3.01195	3.82113	0.0506102	0.095265	FALSE	-1.84156	3.01195	54.7015	1.40299e-13	6.40358e-13	TRUE	-1.11977	3.01195	15.2768	9.28511e-05	0.000314394	TRUE
chr1	52359501	52359866	Gls	14660	-69424	52220294	52290076	-	-69424	1.70529	3.95624	3.7222	3.45451	4.3297	4.39831	1.40526	2.20274	3.81887	2.19207	2.09736	5.46225	5.29131	4.51554	5.83068	6.90597	0.271134	2.21618	0.633936	0.425915	0.990912	FALSE	-0.167542	2.21618	0.127016	0.721546	0.794346	FALSE	0.672281	2.21618	5.54873	0.0184941	0.0292131	FALSE	-0.670752	2.21618	2.38592	0.122432	0.181811	FALSE
chr1	52423008	52423715	Nab1	17936	88977	52512693	52557292	-	88977	1.70529	0.565177	1.11666	0.822501	0.590414	7.47713	6.5579	1.10137	3.81887	7.89143	4.19472	4.68193	4.37902	5.91692	4.13007	2.05312	-0.571586	1.94347	0.821429	0.364763	0.990912	FALSE	2.62551	1.94347	30.7639	2.91413e-08	2.44576e-07	FALSE	2.19109	1.94347	31.8459	1.66898e-08	5.22559e-08	TRUE	2.62609	1.94347	23.6425	1.15997e-06	5.74705e-06	FALSE
chr1	52430356	52430574	Nab1	17936	82118	52512693	52557292	-	82118	1.70529	3.20267	1.67499	2.1385	1.18083	1.75932	1.87369	4.40549	5.09183	1.31524	2.09736	0.130054	0	0.155708	0.48589	0.186648	-0.377925	0.832779	0.541816	0.461681	0.990912	FALSE	-0.321022	0.832779	0.256844	0.612297	0.701681	FALSE	-4.09904	0.832779	32.8024	1.02021e-08	3.25072e-08	TRUE	0.710059	0.832779	1.61179	0.20424	0.279713	FALSE
chr1	52449199	52450208	Nab1	17936	62484	52512693	52557292	-	62484	1.46168	1.50714	0.18611	1.316	0.984023	14.5144	9.36843	9.91234	14.0025	7.89143	11.885	15.9966	12.4072	15.7265	12.5117	11.9455	0.203163	3.18109	0.136574	0.711711	0.995619	FALSE	3.48834	3.18109	79.1139	5.8631e-19	1.9918e-17	FALSE	3.84485	3.18109	169.684	8.67493e-39	1.46151e-37	TRUE	3.07464	3.18109	62.528	2.62688e-15	4.8075e-14	FALSE
chr1	52454392	52454718	Nab1	17936	57974	52512693	52557292	-	57974	2.43613	2.26071	1.8611	2.303	4.3297	5.27797	2.34211	2.20274	2.54591	4.38413	2.09736	1.6907	0.912296	1.55708	1.09325	1.49318	0.59405	1.44214	2.04566	0.152641	0.975974	FALSE	0.779023	1.44214	2.47069	0.115987	0.188921	FALSE	-0.587191	1.44214	1.94911	0.162683	0.211697	FALSE	-0.200542	1.44214	0.189961	0.662949	0.73327	FALSE
chr1	52476304	52476614	Nab1	17936	36078	52512693	52557292	-	36078	1.70529	1.13035	1.30277	0.493501	1.57444	9.67628	8.90001	6.60823	8.9107	7.45302	8.38943	0.780322	0.547377	0.622833	0.48589	0.933239	-0.428842	1.57301	0.605021	0.436669	0.990912	FALSE	2.71751	1.57301	43.137	5.10384e-11	6.62269e-10	TRUE	-0.987516	1.57301	3.65597	0.0558687	0.0807007	FALSE	2.86475	1.57301	40.8654	1.63081e-10	1.5332e-09	FALSE
chr1	52494990	52495608	Nab1	17936	17084	52512693	52557292	-	17084	0.487226	0.376785	0.37222	0	0.590414	1.31949	2.34211	2.20274	2.54591	0.876826	0.699119	2.99123	4.19656	5.44979	5.46626	4.47954	-0.529213	1.51248	0.311519	0.57675	0.995619	FALSE	2.05319	1.51248	6.74478	0.00940226	0.0228084	FALSE	3.2963	1.51248	43.2427	4.83551e-11	1.85442e-10	TRUE	2.22436	1.51248	6.57752	0.0103275	0.0212084	FALSE
chr1	52504553	52504960	Nab1	17936	7732	52512693	52557292	-	7732	4.62864	2.82589	3.53609	3.94801	3.14887	3.95848	1.87369	3.30411	1.27296	1.75365	2.79648	0.650268	0.729836	0.467125	0.364418	1.30653	-0.00214106	1.38169	3.04353e-05	0.995598	1	FALSE	-0.329165	1.38169	0.453461	0.500696	0.602512	FALSE	-2.48935	1.38169	31.1831	2.34807e-08	7.26792e-08	TRUE	-0.846102	1.38169	3.0113	0.082686	0.129948	FALSE
chr1	52527590	52528559	Nab1	17936	0	52512693	52557292	-	0.665979	3.41058	4.33303	2.41943	3.1255	4.3297	4.39831	9.36843	11.0137	7.00126	3.94572	13.9824	22.1091	20.253	18.5293	31.4614	28.1838	0.134666	3.68215	0.165856	0.683822	0.995619	FALSE	0.971944	3.68215	7.01677	0.00807498	0.0200329	FALSE	2.5952	3.68215	137.329	1.02153e-31	1.26358e-30	TRUE	1.04905	3.68215	10.1916	0.00141078	0.00362737	TRUE
chr1	52546629	52547016	Nab1	17936	0	52512693	52557292	-	0.239086	3.41058	3.57946	3.53609	4.60601	3.73929	3.95848	3.74737	3.30411	3.81887	3.5073	5.59295	0.780322	0.729836	0.778542	2.06503	0.746591	0.267918	1.66311	0.628622	0.427861	0.990912	FALSE	0.0973634	1.66311	0.0492675	0.824343	0.874562	FALSE	-2.14328	1.66311	27.4728	1.59322e-07	4.58213e-07	TRUE	-0.150974	1.66311	0.148872	0.699615	0.764253	FALSE
chr1	52556563	52557909	Nab1	17936	0	52512693	52557292	-	0.0163457	67.4807	68.1981	59.5552	67.7741	61.4031	41.784	37.0053	42.9535	40.7346	44.2797	39.8498	96.3697	83.2014	92.335	82.4799	79.1386	0.0071385	6.01552	0.00469173	0.945391	0.998868	FALSE	-0.755227	6.01552	30.1675	3.96294e-08	3.24172e-07	FALSE	0.501781	6.01552	31.601	1.89333e-08	5.90319e-08	FALSE	-0.718551	6.01552	33.1042	8.73518e-09	6.26496e-08	FALSE
chr1	52568393	52569136	Nab1	17936	-11100	52512693	52557292	-	-11100	7.79561	8.66605	10.9805	11.515	8.4626	4.39831	5.15264	8.81097	7.00126	7.01461	4.89384	5.3322	1.82459	3.58129	6.92393	7.8392	0.139341	2.8945	0.319278	0.572042	0.995619	FALSE	-0.981563	2.8945	7.56709	0.00594436	0.0153239	FALSE	-1.2886	2.8945	26.3089	2.90951e-07	8.17037e-07	TRUE	-0.662942	2.8945	4.9232	0.0264984	0.0485313	FALSE
chr1	52578046	52578715	Nab1	17936	-20753	52512693	52557292	-	-20753	13.8859	15.2598	17.6804	14.476	18.3028	11.8754	12.179	11.0137	7.00126	11.8372	11.1859	4.29177	2.55443	2.17992	6.55952	7.46591	0.0685214	3.44077	0.122112	0.726755	0.995619	FALSE	-0.417901	3.44077	2.72241	0.0989483	0.165573	FALSE	-2.31796	3.44077	107.331	3.76758e-25	3.36111e-24	TRUE	-0.757401	3.44077	9.91753	0.00163712	0.00414349	FALSE
chr1	52589232	52589882	Nab1	17936	-31939	52512693	52557292	-	-31939	0.487226	2.63749	1.48888	1.1515	0.984023	1.31949	0.936843	3.30411	7.63774	1.75365	1.39824	3.25134	2.55443	4.98267	5.46626	4.2929	-0.553985	1.70144	0.977127	0.322909	0.990912	FALSE	-0.525698	1.70144	0.529416	0.466853	0.570975	FALSE	1.17724	1.70144	8.45614	0.00363812	0.00643348	TRUE	1.55122	1.70144	7.51413	0.0061217	0.0133565	FALSE
chr1	52635015	52635728	Tmem194b	227094	-51820	52687549	52708763	+	-51820	14.3732	15.825	14.1444	13.818	16.7284	7.0373	5.15264	6.60823	7.63774	6.13778	9.78767	5.98247	2.91935	2.64704	3.76565	2.61307	0.0529136	3.18222	0.0626826	0.802305	0.997486	FALSE	-1.30637	3.18222	17.8713	2.36362e-05	0.000113297	TRUE	-1.87385	3.18222	69.4291	7.92116e-17	4.44123e-16	TRUE	-1.12403	3.18222	17.4318	2.97798e-05	0.000112408	TRUE
chr1	52637077	52637560	Tmem194b	227094	-49988	52687549	52708763	+	-49988	9.74451	11.4919	8.74716	8.88301	12.5955	7.47713	6.08948	5.50686	9.54718	7.01461	8.38943	1.82075	1.09475	1.08996	2.55092	2.42642	0.10225	2.75551	0.193981	0.659624	0.995619	FALSE	-0.59122	2.75551	3.50265	0.0612706	0.111728	FALSE	-2.82577	2.75551	95.2031	1.71819e-22	1.33128e-21	TRUE	-0.554753	2.75551	3.90933	0.0480187	0.0813011	FALSE
chr1	52654648	52655359	Tmem194b	227094	-32189	52687549	52708763	+	-32189	4.62864	2.82589	3.90831	4.77051	4.72331	8.79662	3.27895	4.40549	5.72831	3.06889	4.19472	7.15295	4.37902	4.04842	8.74602	8.02585	0.357669	2.52914	1.21571	0.270204	0.988835	FALSE	0.666704	2.52914	3.00478	0.0830192	0.143408	FALSE	0.514248	2.52914	3.34684	0.0673343	0.0956363	FALSE	-0.267205	2.52914	0.500919	0.479097	0.566549	FALSE
chr1	52710079	52710617	Tmem194b	227094	1315	52687549	52708763	+	1315	21.9251	20.158	14.7027	20.8915	21.8453	16.7136	12.6474	12.1151	8.9107	15.7829	13.2833	2.86118	2.91935	4.67125	2.55092	3.35966	0.195743	3.64345	1.03424	0.309164	0.988835	FALSE	-0.389307	3.64345	2.56577	0.1092	0.179725	FALSE	-2.40917	3.64345	119.967	6.43113e-28	6.55767e-27	TRUE	-0.832065	3.64345	13.4336	0.000247159	0.000762776	FALSE
chr1	52711908	52712405	Mfsd6	98682	742	52713148	52784162	-	742	15.104	20.5348	21.2165	18.9175	17.9092	10.1161	11.2421	18.7233	15.912	16.6597	14.6815	4.42182	3.46672	3.58129	5.22332	8.58579	-0.0396479	3.69629	0.0453478	0.831366	0.997486	FALSE	-0.875232	3.69629	11.9949	0.000533452	0.00185071	FALSE	-2.28224	3.69629	121.116	3.6034e-28	3.72423e-27	TRUE	-0.273478	3.69629	1.62521	0.202367	0.277412	FALSE
chr1	52753959	52754144	Mfsd6	98682	0	52713148	52784162	-	0.425311	0.974451	1.69553	2.60554	2.1385	1.77124	0.439831	2.34211	1.10137	1.27296	0.876826	1.39824	0.390161	0.547377	0.311417	0.48589	0.186648	0.134447	0.654695	0.0701409	0.791132	0.996174	FALSE	-0.424198	0.654695	0.376555	0.539453	0.638378	FALSE	-2.05077	0.654695	12.5372	0.00039892	0.000804359	FALSE	-0.873283	0.654695	1.77549	0.182704	0.254369	FALSE
chr1	52820884	52821458	Inpp1	16329	24805	52846264	52874532	-	24805	4.14142	3.76785	3.7222	2.961	3.54248	6.15764	7.02632	12.1151	9.54718	6.5762	6.29207	10.7945	8.75804	11.5224	10.0822	11.7588	-0.241393	2.96686	0.538049	0.463242	0.990912	FALSE	0.73121	2.96686	4.13162	0.0420891	0.0816334	FALSE	1.44456	2.96686	38.6627	5.0375e-10	1.78682e-09	TRUE	1.22541	2.96686	13.4196	0.000249005	0.000767829	TRUE
chr1	52856107	52857690	Inpp1	16329	0	52846264	52874532	-	0.651797	59.1979	61.6043	61.7885	66.7871	71.2433	60.2569	48.2474	51.7645	48.3724	38.5803	43.3454	96.8899	90.1348	94.0478	93.1694	95.1903	0.190729	6.11336	3.65233	0.0559908	0.916577	FALSE	-0.200215	6.11336	2.54653	0.110536	0.181617	FALSE	0.640917	6.11336	55.8923	7.65509e-14	3.55004e-13	FALSE	-0.73555	6.11336	37.8546	7.62198e-10	6.49498e-09	FALSE
chr1	52873659	52874933	Inpp1	16329	0	52846264	52874532	-	0.030883	40.4397	41.4463	44.8525	39.9736	41.5258	36.506	26.7	25.3315	33.7334	36.3883	32.8586	59.3045	58.022	66.3317	54.9056	60.2872	-0.0427723	5.49876	0.120479	0.728516	0.995619	FALSE	-0.452527	5.49876	8.29725	0.00397052	0.0107731	FALSE	0.552307	5.49876	28.1771	1.10704e-07	3.22862e-07	FALSE	-0.39726	5.49876	7.51852	0.00610679	0.0133275	FALSE
chr1	52981303	52981522	1700019D03Rik	67080	224	52981747	52982161	-	224	2.43613	2.63749	0.74444	0.987002	1.57444	0.879662	0.936843	3.30411	4.45535	2.19207	2.09736	0	0	0	0.121473	0.746591	-0.575758	0.625433	0.993978	0.318772	0.990234	FALSE	-1.08803	0.625433	1.93232	0.164505	0.251175	FALSE	-6.09681	0.625433	37.8009	7.83475e-10	2.73807e-09	TRUE	1.09968	0.625433	3.2692	0.070592	0.113458	FALSE
chr1	53009083	53010263	1700019D03Rik	67080	0	52981971	53020104	-	0.289015	9.5009	8.10088	10.236	8.38951	8.85621	27.2695	17.8	25.3315	28.6415	17.0981	21.6727	13.5256	10.2177	11.6781	18.9497	13.4386	-0.0926835	3.91637	0.158862	0.690206	0.995619	FALSE	1.2476	3.91637	28.4335	9.69719e-08	7.40601e-07	TRUE	0.377317	3.91637	3.77712	0.0519579	0.0755614	FALSE	1.28661	3.91637	31.5627	1.93101e-08	1.30636e-07	TRUE
chr1	53321591	53322321	Pms1	227099	0	53246032	53353840	-	0.299134	9.74451	11.1152	7.4444	6.90901	11.0211	10.9958	7.96317	14.3178	19.0944	13.1524	12.5841	0.130054	0.364918	0.467125	0.728835	0.186648	-0.0740106	2.83767	0.0840935	0.771825	0.995619	FALSE	-0.022787	2.83767	0.00556503	0.940534	0.959214	FALSE	-4.80264	2.83767	142.175	8.90676e-33	1.15437e-31	TRUE	0.632142	2.83767	5.59151	0.0180478	0.0346801	FALSE
chr1	53405164	53405508	Asnsd1	70396	0	53382351	53409543	-	0.16104	7.552	8.85445	6.88607	5.42851	6.29775	6.59747	6.08948	6.60823	5.09183	5.26096	10.4868	0.520214	0.729836	0.778542	1.09325	0.746591	-0.399138	2.2861	2.21589	0.136596	0.972792	FALSE	-0.326382	2.2861	0.956715	0.328016	0.435588	FALSE	-3.47884	2.2861	98.2692	3.65194e-23	2.94292e-22	TRUE	0.0915843	2.2861	0.081085	0.775832	0.826861	FALSE
chr1	53721130	53721500	NA	100499525	-31788	53753289	53753411	+	-31788	4.62864	6.21695	3.53609	5.09951	3.73929	1.75932	1.40526	1.10137	3.81887	1.75365	0	0.910375	0.364918	0.311417	0.48589	0.186648	-0.096261	1.46384	0.0706723	0.79036	0.996174	FALSE	-1.61587	1.46384	8.38395	0.00378549	0.010342	FALSE	-3.0317	1.46384	46.7007	8.27006e-12	3.35122e-11	TRUE	-1.41395	1.46384	8.04504	0.00456284	0.010303	FALSE
chr1	53749578	53750011	NA	100499525	-3277	53753289	53753411	+	-3277	5.11587	4.14463	5.95552	3.45451	3.34568	4.39831	5.15264	6.60823	3.18239	5.69937	11.1859	3.25134	5.10886	3.737	2.30798	3.9196	-0.557817	2.2942	2.74028	0.0978477	0.956912	FALSE	-0.122792	2.2942	0.0954929	0.757307	0.824797	FALSE	-0.333286	2.2942	1.36161	0.243259	0.302505	FALSE	0.830084	2.2942	5.0019	0.0253194	0.046651	FALSE
chr1	53760044	53760207	NA	NA	0	53754874	53763628	-	0.409413	2.19251	0.941962	1.48888	2.303	1.18083	1.31949	1.40526	2.20274	3.18239	0	2.79648	0.520214	0	0	0.121473	0	0.241158	0.524851	0.177988	0.673108	0.995619	FALSE	-0.176875	0.524851	0.0565239	0.812077	0.865362	FALSE	-2.73508	0.524851	14.861	0.000115732	0.000249301	FALSE	-0.0432404	0.524851	0.00473778	0.945124	0.95936	FALSE
chr1	53763291	53763888	NA	NA	0	53754874	53763628	-	0.0384967	4.62864	4.8982	4.28053	6.25101	5.51053	5.7178	5.15264	6.60823	5.72831	5.26096	4.89384	3.77156	3.83164	3.58129	3.03681	2.61307	0.371956	2.3236	1.83193	0.1759	0.985822	FALSE	0.206167	2.3236	0.321235	0.570866	0.666126	FALSE	-0.285784	2.3236	1.17179	0.279033	0.34169	FALSE	-0.200509	2.3236	0.388552	0.533062	0.617044	FALSE
chr1	53772253	53773015	NA	NA	-8624	53754874	53763628	-	-8624	11.2062	9.23123	9.67771	8.88301	10.037	4.83814	3.27895	7.7096	6.36478	2.19207	4.19472	5.46225	5.65623	4.35983	4.8589	3.17301	-0.0676261	2.80644	0.0881398	0.766556	0.995619	FALSE	-1.31909	2.80644	14.0879	0.00017446	0.000683601	TRUE	-0.931924	2.80644	17.9322	2.28917e-05	5.34283e-05	FALSE	-1.14034	2.80644	13.079	0.000298632	0.000902937	TRUE
chr1	53829875	53830179	Stk17b	98267	0	53812356	53842059	-	0.410194	11.2062	10.1732	12.6555	11.844	8.4626	5.7178	4.68422	1.10137	4.45535	2.19207	2.79648	10.1442	11.13	10.5882	10.5681	10.4523	-0.133555	3.2306	0.393122	0.530663	0.995619	FALSE	-1.15355	3.2306	13.1181	0.000292453	0.00108232	FALSE	-0.0825951	3.2306	0.197631	0.65664	0.710307	FALSE	-1.98701	3.2306	33.3995	7.50437e-09	5.45253e-08	FALSE
chr1	53830543	53831332	Stk17b	98267	0	53812356	53842059	-	0.387705	44.8248	43.5187	46.3414	50.5016	47.2331	20.6721	20.6106	9.91234	19.7308	22.3591	16.0797	38.3658	34.4848	41.4184	33.4049	29.4903	0.137385	5.10398	1.33148	0.248542	0.988835	FALSE	-1.15504	5.10398	44.8872	2.0872e-11	2.8758e-10	TRUE	-0.214938	5.10398	3.93319	0.0473419	0.069379	FALSE	-1.51692	5.10398	90.9615	1.46493e-21	5.45859e-20	TRUE
chr1	53833533	53833772	Stk17b	98267	0	53812356	53842059	-	0.287042	13.8859	15.0714	12.4694	13.3245	14.7604	3.95848	2.34211	2.20274	6.36478	3.94572	2.79648	2.60107	4.37902	3.42558	3.88712	2.23977	0.0342263	2.95145	0.0267842	0.87	0.997631	FALSE	-2.14738	2.95145	35.6259	2.39087e-09	2.38499e-08	TRUE	-1.99933	2.95145	76.0335	2.78893e-18	1.71161e-17	TRUE	-1.88824	2.95145	38.0949	6.73847e-10	5.78682e-09	TRUE
chr1	53839066	53839415	Stk17b	98267	0	53812356	53842059	-	0.100764	26.3102	11.8687	16.936	16.779	8.4626	7.0373	3.74737	2.20274	6.36478	4.38413	6.99119	6.89284	5.47377	5.29408	4.61596	5.97273	-0.498161	3.28247	3.43147	0.0639653	0.916577	FALSE	-1.77541	3.28247	24.5454	7.25808e-07	4.71918e-06	TRUE	-1.59574	3.28247	39.2642	3.70171e-10	1.32695e-09	TRUE	-1.39619	3.28247	17.1569	3.44165e-05	0.000128141	TRUE
chr1	53841017	53842420	Stk17b	98267	0	53812356	53842059	-	0.0350806	79.4178	76.8641	80.3995	74.3541	78.5251	23.7509	36.0685	30.8384	35.0063	36.8267	30.7613	63.4662	62.5835	67.4217	56.3633	58.2341	-0.0332388	5.85334	0.106507	0.744156	0.995619	FALSE	-1.43857	5.85334	98.5597	3.1538e-23	1.53462e-21	TRUE	-0.270711	5.85334	8.75702	0.00308412	0.00551244	FALSE	-1.26662	5.85334	97.1382	6.46531e-23	2.77288e-21	TRUE
chr1	53847841	53848994	Stk17b	98267	-5781	53812356	53842059	-	-5781	90.3803	90.24	89.5189	95.7391	89.3493	93.2442	93.2159	75.9946	68.7397	88.5594	83.8943	26.2708	29.5584	26.0033	20.4074	15.1185	0.0542462	6.06737	0.288383	0.591259	0.995619	FALSE	0.0161055	6.06737	0.0195479	0.888807	0.922254	FALSE	-1.70933	6.06737	277.436	2.7187e-62	1.14888e-60	TRUE	-0.308049	6.06737	7.8239	0.005156	0.0114769	FALSE
chr1	53852346	53852848	Stk17b	98267	-10286	53812356	53842059	-	-10286	1.46168	0.565177	0.18611	0.658001	0.393609	7.47713	4.21579	5.50686	5.72831	5.26096	5.59295	10.1442	11.4949	13.0795	6.92393	9.14574	-0.310866	2.60772	0.184751	0.667321	0.995619	FALSE	3.02693	2.60772	34.5664	4.11963e-09	3.96834e-08	FALSE	4.05112	2.60772	134.867	3.5304e-31	4.2579e-30	TRUE	3.19128	2.60772	35.1134	3.1105e-09	2.40837e-08	FALSE
chr1	53853891	53854397	Hecw2	329152	9320	53863718	54251878	-	9320	6.33393	7.72409	7.25829	7.89601	7.28177	2.19916	3.74737	5.50686	7.00126	4.38413	4.19472	2.73113	2.55443	2.17992	2.55092	2.23977	0.101482	2.37088	0.172445	0.677948	0.995619	FALSE	-1.3043	2.37088	10.6492	0.00110117	0.00350466	TRUE	-1.4916	2.37088	32.0458	1.50584e-08	4.7315e-08	TRUE	-0.650503	2.37088	4.29366	0.0382547	0.0667981	FALSE
chr1	53854525	53854924	Hecw2	329152	8793	53863718	54251878	-	8793	5.84671	2.63749	3.7222	5.75751	4.92012	3.51865	2.34211	1.10137	3.18239	2.63048	6.99119	1.43059	1.64213	2.33562	2.06503	2.42642	0.444619	1.89056	1.74695	0.18626	0.985822	FALSE	-0.461913	1.89056	0.942135	0.331729	0.439558	FALSE	-1.11686	1.89056	9.95783	0.00160167	0.00297944	TRUE	-0.683072	1.89056	2.89992	0.0885839	0.13775	FALSE
chr1	53865089	53865481	Hecw2	329152	0	53863718	54251878	-	0.996468	5.84671	4.14463	6.14163	4.27701	4.1329	0.439831	0.936843	1.10137	1.90944	1.31524	2.09736	0.650268	0.912296	0	0.364418	0.186648	-0.331612	1.44801	0.976351	0.323101	0.990912	FALSE	-2.95702	1.44801	20.7969	5.10666e-06	2.8169e-05	TRUE	-3.3047	1.44801	60.7786	6.38689e-15	3.18848e-14	TRUE	-1.46129	1.44801	8.65994	0.00325282	0.00762664	TRUE
chr1	53873203	53873769	Hecw2	329152	0	53863718	54251878	-	0.975564	9.01367	9.41962	7.81661	8.38951	10.4306	20.2322	19.6737	22.0274	14.0025	17.5365	15.3806	3.51145	3.64918	3.58129	5.83068	6.15937	0.110879	3.35943	0.248253	0.618308	0.995619	FALSE	1.15516	3.35943	24.212	8.62907e-07	5.54414e-06	TRUE	-1.26595	3.35943	29.648	5.18064e-08	1.55511e-07	TRUE	0.748448	3.35943	10.6213	0.0011179	0.00295021	FALSE
chr1	53895113	53895754	Hecw2	329152	0	53863718	54251878	-	0.919118	3.41058	2.82589	4.46664	3.94801	5.51053	2.19916	2.34211	4.40549	3.81887	3.06889	7.69031	6.11252	6.93345	5.91692	6.55952	5.78608	0.395801	2.41758	1.58385	0.208207	0.985822	FALSE	-0.686718	2.41758	1.96199	0.1613	0.247172	FALSE	0.825923	2.41758	9.84018	0.00170741	0.00316501	FALSE	-0.138051	2.41758	0.145563	0.702812	0.766876	FALSE
chr1	53901935	53902625	Hecw2	329152	0	53863718	54251878	-	0.901543	30.9388	19.0276	20.0999	22.5365	21.8453	7.47713	7.02632	5.50686	10.1837	9.64509	9.08855	9.10375	8.39312	9.03108	4.61596	6.15937	-0.042242	3.76764	0.0502406	0.822645	0.997486	FALSE	-1.70014	3.76764	37.2152	1.05786e-09	1.11795e-08	TRUE	-1.35983	3.76764	53.8831	2.12784e-13	9.59879e-13	TRUE	-1.39845	3.76764	33.4214	7.42029e-09	5.39737e-08	TRUE
chr1	53903528	53903831	Hecw2	329152	0	53863718	54251878	-	0.897439	13.8859	13.1875	11.3527	9.37651	13.1859	3.95848	3.74737	7.7096	7.63774	4.82254	4.19472	1.17048	1.45967	1.08996	1.21473	0.746591	-0.175718	2.7246	0.621292	0.430568	0.990912	FALSE	-1.75412	2.7246	25.0625	5.55031e-07	3.68895e-06	TRUE	-3.33377	2.7246	137.399	9.86578e-32	1.22104e-30	TRUE	-1.03276	2.7246	12.2103	0.000475262	0.0013696	TRUE
chr1	53907635	53908700	Hecw2	329152	0	53863718	54251878	-	0.886859	106.459	83.4579	98.6382	99.5227	94.8599	50.1407	47.779	53.9672	42.0076	66.2004	39.8498	25.8807	21.7126	16.5051	16.2773	18.2915	0.0325491	5.80641	0.0689083	0.792933	0.996341	FALSE	-1.00425	5.80641	44.4779	2.57239e-11	3.49985e-10	TRUE	-2.14162	5.80641	289.594	6.09644e-65	2.80755e-63	TRUE	-1.0188	5.80641	56.006	7.22505e-14	1.09163e-12	TRUE
chr1	53913609	53913991	Hecw2	329152	0	53863718	54251878	-	0.871468	3.16697	6.02856	5.95552	6.41551	6.69136	0.879662	1.40526	1.10137	3.81887	2.19207	2.09736	2.08086	2.55443	1.8685	3.64418	3.9196	0.353454	2.05916	1.50522	0.219871	0.987948	FALSE	-2.19297	2.05916	15.4022	8.68867e-05	0.00036468	FALSE	-1.2384	2.05916	16.2842	5.45163e-05	0.000122086	FALSE	-1.52214	2.05916	14.2494	0.000160113	0.000514434	TRUE
chr1	53927616	53927834	Hecw2	329152	0	53863718	54251878	-	0.835382	2.92335	2.82589	2.97776	4.77051	1.96805	2.63899	0.936843	3.30411	2.54591	1.31524	4.19472	0.390161	0.364918	0.778542	0.48589	0.746591	0.251281	1.22522	0.361375	0.547744	0.995619	FALSE	-0.713532	1.22522	1.45155	0.22828	0.326854	FALSE	-2.42915	1.22522	23.357	1.34556e-06	3.55157e-06	FALSE	-0.480701	1.22522	0.953827	0.328747	0.416285	FALSE
chr1	53932773	53933299	Hecw2	329152	0	53863718	54251878	-	0.822097	6.82116	6.21695	7.81661	6.41551	9.05302	3.07882	1.87369	2.20274	2.54591	3.5073	2.79648	0.910375	0.912296	0.311417	0.728835	0.559943	0.152589	2.01877	0.317088	0.573363	0.995619	FALSE	-1.50616	2.01877	11.8073	0.000589984	0.00202203	TRUE	-3.21998	2.01877	79.1518	5.75155e-19	3.67146e-18	TRUE	-1.49243	2.01877	15.5913	7.8616e-05	0.000270685	TRUE
chr1	53933493	53933729	Hecw2	329152	0	53863718	54251878	-	0.820242	4.38503	1.69553	2.23332	2.4675	3.14887	0.439831	0.936843	1.10137	0.636478	0.876826	0.699119	0	0.182459	0.155708	0.121473	0.559943	0.0651494	0.780121	0.0194334	0.889131	0.998213	FALSE	-1.97168	0.780121	6.35224	0.0117233	0.0275826	FALSE	-4.36324	0.780121	39.0682	4.09252e-10	1.46284e-09	TRUE	-1.84923	0.780121	7.50876	0.00613998	0.0133905	FALSE
chr1	53939312	53940165	Hecw2	329152	0	53863718	54251878	-	0.80525	26.7974	22.2303	30.1498	19.411	24.6006	3.95848	2.34211	2.20274	1.27296	4.38413	3.4956	1.56064	0.729836	1.08996	0.728835	0.559943	-0.253081	3.38453	1.82109	0.177184	0.985822	FALSE	-3.07941	3.38453	86.3831	1.48247e-20	5.73717e-19	TRUE	-4.44714	3.38453	298.399	7.35432e-67	3.59975e-65	TRUE	-2.92861	3.38453	92.2868	7.4982e-22	2.90861e-20	TRUE
chr1	53947207	53947608	Hecw2	329152	0	53863718	54251878	-	0.784911	4.62864	7.15891	7.07218	6.90901	6.29775	2.19916	1.87369	4.40549	4.45535	3.5073	2.79648	2.99123	3.46672	1.8685	2.42945	2.61307	0.0652446	2.21575	0.0576357	0.810273	0.997486	FALSE	-1.66701	2.21575	13.1154	0.000292883	0.00108377	TRUE	-1.18665	2.21575	18.3796	1.80989e-05	4.27075e-05	TRUE	-0.924752	2.21575	6.60247	0.0101838	0.0209458	FALSE
chr1	53993186	53993934	Hecw2	329152	0	53863718	54251878	-	0.666457	0.730838	0.188392	0.74444	0.329001	1.57444	3.51865	1.87369	6.60823	2.54591	1.31524	3.4956	5.72236	7.84574	6.22833	4.73743	2.23977	0.723045	1.84781	1.08084	0.298509	0.988835	FALSE	2.23023	1.84781	10.7712	0.00103091	0.00330792	FALSE	3.5495	1.84781	63.3064	1.76928e-15	9.15019e-15	TRUE	1.58968	1.84781	7.24074	0.00712677	0.0152626	FALSE
chr1	54009214	54009628	Hecw2	329152	0	53863718	54251878	-	0.625165	0	0	0.18611	0.1645	0.196805	2.19916	0.936843	2.20274	1.27296	0.876826	2.09736	3.38139	2.37197	2.33562	1.3362	0.186648	1.12657	0.734875	0.673629	0.411789	0.990912	FALSE	4.03473	0.734875	13.7112	0.00021318	0.000817265	FALSE	4.85889	0.734875	39.6363	3.0594e-10	1.10339e-09	TRUE	2.75696	0.734875	8.38195	0.00378965	0.00873491	FALSE
chr1	54033044	54033279	Hecw2	329152	0	53863718	54251878	-	0.563773	0.243613	3.20267	2.23332	1.645	1.18083	1.75932	0.936843	3.30411	1.90944	2.19207	0	0.130054	0.547377	0.622833	0.364418	0.559943	-0.446923	0.69487	0.58416	0.444686	0.990912	FALSE	-0.565001	0.69487	0.603102	0.437397	0.543122	FALSE	-2.15639	0.69487	12.3207	0.000447964	0.000897568	TRUE	0.215017	0.69487	0.102711	0.7486	0.804732	FALSE
chr1	54307199	54308034	Ccdc150	78016	0	54307527	54425571	+	-0.00277862	7.30838	5.0866	4.65275	7.07351	6.29775	15.3941	9.83685	14.3178	12.7296	10.0835	14.6815	12.6152	13.1371	10.121	8.26013	16.425	0.274278	3.40544	0.882178	0.347606	0.990912	FALSE	1.13813	3.40544	13.3352	0.000260477	0.000976079	TRUE	1.1098	3.40544	21.0854	4.39266e-06	1.1019e-05	TRUE	0.80605	3.40544	7.6094	0.00580648	0.0127473	FALSE
chr1	54557503	54557842	Pgap1	241062	0	54537550	54614526	-	0.740789	2.92335	4.14463	0.930549	3.1255	1.37763	4.39831	1.87369	2.20274	3.18239	1.31524	1.39824	0.260107	0.364918	0	0.121473	0.186648	-0.201497	0.971975	0.148226	0.700237	0.995619	FALSE	0.205046	0.971975	0.122627	0.726203	0.798477	FALSE	-3.51597	0.971975	28.5454	9.15269e-08	2.68948e-07	TRUE	-0.318926	0.971975	0.27391	0.600721	0.678429	FALSE
chr1	54613787	54615100	Pgap1	241062	0	54537550	54614526	-	0.00960039	49.4534	40.5044	46.1552	47.3761	42.7066	27.7094	27.1685	17.6219	21.0038	22.7975	19.5753	49.1603	45.7972	45.3111	45.9166	51.1415	0.0121131	5.29719	0.0104282	0.918663	0.998724	FALSE	-0.75353	5.29719	22.2427	2.40269e-06	1.41399e-05	FALSE	0.0700111	5.29719	0.450937	0.50189	0.566921	FALSE	-1.21676	5.29719	61.2102	5.12948e-15	9.01604e-14	TRUE
chr1	54625836	54626337	Pgap1	241062	-11309	54537550	54614526	-	-11309	16.3221	16.7669	17.4943	12.9955	12.7923	13.1949	7.96317	12.1151	8.27422	9.20667	2.79648	5.3322	5.29131	4.04842	4.73743	8.58579	-0.374509	3.38314	3.22318	0.0726023	0.916577	FALSE	-0.702046	3.38314	7.07508	0.00781633	0.0194767	FALSE	-1.76416	3.38314	70.5386	4.51348e-17	2.57047e-16	TRUE	-0.802051	3.38314	8.91913	0.00282198	0.00672442	FALSE
chr1	54627772	54628156	Pgap1	241062	-13245	54537550	54614526	-	-13245	9.01367	8.28927	7.6305	8.06051	8.06899	5.7178	7.02632	6.60823	5.72831	7.89143	8.38943	0.390161	0.364918	0.622833	0.97178	0.559943	-0.0225806	2.4188	0.0090532	0.924197	0.998724	FALSE	-0.412758	2.4188	1.65869	0.19778	0.29085	FALSE	-4.0735	2.4188	126.504	2.38553e-29	2.63288e-28	TRUE	-0.249267	2.4188	0.749686	0.386576	0.47551	FALSE
chr1	54635373	54635871	Pgap1	241062	-20846	54537550	54614526	-	-20846	9.01367	5.84017	6.51385	9.21201	5.31373	3.95848	0.936843	3.30411	1.90944	1.75365	1.39824	0.910375	1.64213	2.49133	2.18651	2.23977	0.0734437	2.13286	0.0576313	0.81028	0.997486	FALSE	-1.52858	2.13286	10.8365	0.000995175	0.00320553	TRUE	-2.05772	2.13286	37.6648	8.40072e-10	2.93137e-09	TRUE	-1.99666	2.13286	20.4837	6.01421e-06	2.61465e-05	TRUE
chr1	54649362	54650017	Pgap1	241062	-34835	54537550	54614526	-	-34835	26.7974	25.8098	27.9165	30.268	24.4038	6.59747	6.5579	9.91234	10.8201	9.64509	10.4868	0.390161	0	0.311417	0.607363	0.373295	0.0455505	3.66288	0.0808956	0.776087	0.995619	FALSE	-2.05922	3.66288	61.3375	4.80838e-15	1.06033e-13	TRUE	-6.55416	3.66288	441.237	5.8239e-98	8.79928e-96	TRUE	-1.52609	3.66288	50.5643	1.15326e-12	1.4742e-11	TRUE
chr1	54657151	54657314	Pgap1	241062	-42624	54537550	54614526	-	-42624	1.46168	1.69553	2.23332	2.1385	0.590414	4.83814	0.468422	11.0137	7.00126	2.63048	2.79648	0.650268	0.547377	0	0.242945	0.186648	-0.349528	1.02336	0.344627	0.557171	0.995619	FALSE	0.517129	1.02336	0.658003	0.417266	0.524591	FALSE	-2.07232	1.02336	10.9692	0.000926366	0.00178018	FALSE	1.80089	1.02336	9.61915	0.00192558	0.0047913	TRUE
chr1	54694077	54694603	Ankrd44	329154	7580	54702184	54983231	-	7580	9.25729	11.3035	11.911	8.71851	10.4306	2.63899	2.34211	4.40549	3.18239	6.13778	4.19472	0.780322	0.547377	0.778542	0.364418	0.746591	-0.181302	2.4389	0.629064	0.427699	0.990912	FALSE	-2.15091	2.4389	29.6186	5.25975e-08	4.20634e-07	TRUE	-3.86618	2.4389	145.77	1.45731e-33	1.95897e-32	TRUE	-1.12366	2.4389	12.7225	0.000361273	0.00107153	TRUE
chr1	54763449	54763806	Ankrd44	329154	0	54702184	54983231	-	0.782012	1.21806	4.52142	3.7222	2.632	2.16485	2.19916	0.936843	2.20274	1.90944	3.06889	2.09736	1.04043	1.64213	1.24567	1.3362	0.559943	-0.414055	1.30869	0.891599	0.345044	0.990912	FALSE	-1.06096	1.30869	3.09551	0.0785084	0.137056	FALSE	-1.30194	1.30869	9.55839	0.00199037	0.0036538	TRUE	-0.100703	1.30869	0.0361979	0.849107	0.885349	FALSE
chr1	54804508	54805088	Ankrd44	329154	0	54702184	54983231	-	0.635919	7.79561	10.1732	11.5388	9.21201	10.8243	0.439831	2.34211	5.50686	1.90944	3.94572	2.09736	4.29177	1.45967	2.33562	4.49448	3.35966	0.0212762	2.58549	0.00698816	0.933378	0.998724	FALSE	-2.8723	2.58549	35.0392	3.23136e-09	3.16427e-08	TRUE	-1.79532	2.58549	44.9046	2.06876e-11	8.14956e-11	TRUE	-1.71661	2.58549	23.0118	1.61013e-06	7.78387e-06	TRUE
chr1	54855232	54855723	Ankrd44	329154	0	54702184	54983231	-	0.455436	8.03922	6.21695	7.81661	6.41551	6.29775	3.51865	4.21579	3.30411	3.81887	4.38413	2.79648	2.21091	0.547377	1.71279	1.70062	1.49318	-0.188481	2.17662	0.49751	0.480596	0.991593	FALSE	-0.953447	2.17662	6.21182	0.01269	0.0295616	FALSE	-2.18561	2.17662	53.2615	2.9197e-13	1.30393e-12	TRUE	-0.872798	2.17662	5.83115	0.0157449	0.0307713	FALSE
chr1	54884614	54885146	Ankrd44	329154	0	54702184	54983231	-	0.350891	18.5146	21.8535	18.7971	17.437	16.3348	6.15764	6.5579	14.3178	6.36478	6.5762	6.99119	10.1442	9.85279	10.121	10.0822	6.71932	-0.212511	3.65907	1.39732	0.237172	0.988835	FALSE	-1.66952	3.65907	36.1196	1.85575e-09	1.88588e-08	TRUE	-0.957815	3.65907	31.8643	1.65328e-08	5.17766e-08	FALSE	-1.21058	3.65907	24.0829	9.22746e-07	4.65218e-06	TRUE
chr1	54895614	54895793	Ankrd44	329154	0	54702184	54983231	-	0.311752	3.65419	2.82589	4.83886	5.09951	3.93609	4.83814	6.08948	2.20274	5.72831	4.82254	6.99119	0.910375	1.27721	0.93425	1.45767	2.05312	0.279037	1.88244	0.715259	0.397703	0.990912	FALSE	0.489695	1.88244	1.50953	0.21921	0.316174	FALSE	-1.8417	1.88244	23.3129	1.37677e-06	3.6306e-06	FALSE	0.0809415	1.88244	0.0487757	0.825207	0.866326	FALSE
chr1	54919275	54919449	Ankrd44	329154	0	54702184	54983231	-	0.227563	4.38503	2.82589	2.97776	0.822501	0.787219	0.879662	1.40526	2.20274	1.27296	1.75365	2.09736	0	0.729836	1.08996	0.364418	0.559943	-2.00417	0.88314	13.4466	0.000245453	0.193373	FALSE	-1.57046	0.88314	5.67299	0.017228	0.0384493	FALSE	-2.47769	0.88314	25.3139	4.87184e-07	1.33989e-06	TRUE	1.02043	0.88314	2.19386	0.138562	0.201965	FALSE
chr1	54927852	54928640	Ankrd44	329154	0	54702184	54983231	-	0.197045	13.1551	11.8687	15.8193	15.792	14.7604	7.91696	2.34211	8.81097	4.45535	5.69937	3.4956	5.07209	4.56148	5.13837	4.49448	3.35966	0.178967	3.13096	0.800617	0.370909	0.990912	FALSE	-1.42194	3.13096	20.4583	6.09436e-06	3.3104e-05	TRUE	-1.44189	3.13096	47.3944	5.80475e-12	2.37417e-11	TRUE	-1.61155	3.13096	33.3556	7.67571e-09	5.56786e-08	TRUE
chr1	54934530	54934884	Ankrd44	329154	0	54702184	54983231	-	0.173284	0.487226	0.376785	1.11666	1.645	0	4.39831	2.81053	3.30411	5.72831	3.5073	2.09736	3.38139	2.73689	2.80275	4.37301	5.41278	0.393252	1.62806	0.358549	0.549313	0.995619	FALSE	2.34057	1.62806	15.1851	9.74701e-05	0.000404052	FALSE	2.12154	1.62806	20.9901	4.61663e-06	1.15576e-05	TRUE	1.93288	1.62806	12.3333	0.000444954	0.00128972	FALSE
chr1	54939613	54940075	Ankrd44	329154	0	54702184	54983231	-	0.155198	8.52645	5.27499	5.76941	4.44151	5.51053	4.39831	1.40526	5.50686	5.09183	2.63048	6.99119	2.86118	2.91935	3.11417	3.27976	2.79972	-0.359734	2.25511	1.49114	0.22204	0.988241	FALSE	-1.15244	2.25511	7.3665	0.00664503	0.0168913	FALSE	-1.08967	2.25511	15.2043	9.64836e-05	0.000209791	TRUE	-0.160994	2.25511	0.194945	0.658833	0.72981	FALSE
chr1	54945325	54945859	Ankrd44	329154	0	54702184	54983231	-	0.134874	11.4498	11.8687	11.3527	9.70551	10.2338	4.83814	3.74737	3.30411	7.00126	6.13778	5.59295	2.60107	3.46672	1.8685	4.61596	2.23977	-0.202231	2.7861	0.822727	0.364384	0.990912	FALSE	-1.45415	2.7861	18.2395	1.94792e-05	9.50646e-05	TRUE	-2.11997	2.7861	74.9645	4.79264e-18	2.89858e-17	TRUE	-0.875345	2.7861	8.73645	0.00311912	0.00734517	FALSE
chr1	54953300	54953953	Ankrd44	329154	0	54702184	54983231	-	0.106498	10.4753	4.70981	9.4916	11.6795	9.84023	3.51865	4.21579	4.40549	3.18239	4.38413	6.99119	5.85241	5.65623	7.78542	8.01719	5.78608	0.424332	2.91111	2.67369	0.102019	0.959133	FALSE	-1.10109	2.91111	7.92329	0.00488025	0.0128978	FALSE	-0.313893	2.91111	1.63024	0.201669	0.25642	FALSE	-1.29437	2.91111	15.5616	7.98604e-05	0.000274484	TRUE
chr1	54963814	54964461	Ankrd44	329154	0	54702184	54983231	-	0.0690881	11.2062	7.34731	7.07218	7.73151	5.51053	7.91696	8.43159	8.81097	12.7296	9.20667	11.1859	20.4184	20.6179	20.0864	20.6503	17.3582	-0.308097	3.72777	1.6238	0.202563	0.985822	FALSE	-0.0705639	3.72777	0.0563895	0.812296	0.865514	FALSE	1.29828	3.72777	52.807	3.67985e-13	1.63448e-12	TRUE	0.5505	3.72777	4.11904	0.0424032	0.0730961	FALSE
chr1	54969141	54969749	Ankrd44	329154	0	54702184	54983231	-	0.050134	6.33393	9.23123	5.39719	5.59301	6.88816	12.3153	15.4579	8.81097	19.0944	8.76826	14.6815	20.5485	24.8144	17.2836	21.0148	18.6648	-0.166024	3.81974	0.380223	0.537484	0.995619	FALSE	0.943756	3.81974	11.2431	0.000799194	0.00264574	FALSE	1.58176	3.81974	60.8541	6.14659e-15	3.07176e-14	TRUE	0.947957	3.81974	11.5798	0.00066671	0.0018585	FALSE
chr1	54978297	54978776	Ankrd44	329154	0	54702184	54983231	-	0.0175558	4.62864	3.76785	3.53609	4.11251	3.73929	19.3526	15.9263	13.2165	11.4566	10.5219	17.478	14.8261	16.0564	14.7923	14.0908	11.1989	0.0168017	3.49062	0.00294029	0.956756	0.999572	FALSE	2.12562	3.49062	59.2911	1.35991e-14	2.86334e-13	FALSE	1.96117	3.49062	83.4386	6.57263e-20	4.4194e-19	TRUE	1.59802	3.49062	30.9185	2.69094e-08	1.77723e-07	TRUE
chr1	54980701	54981145	Ankrd44	329154	0	54702184	54983231	-	0.00900205	12.1806	12.9991	9.30549	13.6535	9.05302	7.91696	4.68422	4.40549	8.27422	6.5762	8.38943	5.46225	8.0282	6.07262	5.58774	5.41278	0.0121597	3.12334	0.00277566	0.957983	0.999749	FALSE	-0.8884	3.12334	7.69077	0.00555041	0.0144314	FALSE	-0.81155	3.12334	13.5243	0.000235498	0.000488498	FALSE	-0.7865	3.12334	7.53299	0.00605794	0.0132344	FALSE
chr1	55001534	55001877	Ankrd44	329154	-18302	54702184	54983231	-	-18302	3.8978	3.20267	4.83886	5.42851	3.54248	2.63899	0	5.50686	3.81887	3.06889	2.79648	2.73113	0.364918	2.33562	1.45767	0.933239	0.196676	1.71721	0.276288	0.599145	0.995619	FALSE	-1.57399	1.71721	6.92778	0.00848669	0.0209	FALSE	-1.04519	1.71721	7.89778	0.00494955	0.00857519	TRUE	-0.431991	1.71721	0.986301	0.320648	0.407692	FALSE
chr1	55082746	55083222	Sf3b1	81898	0	55042013	55084322	-	0.0372498	12.4243	13.5643	18.2388	16.6145	12.5955	15.3941	12.6474	12.1151	8.9107	11.3987	6.29207	20.4184	27.9162	22.7334	25.2663	31.5435	-0.00179781	4.17791	7.70683e-05	0.992996	1	FALSE	-0.115375	4.17791	0.213127	0.644327	0.729564	FALSE	0.685633	4.17791	15.7903	7.07653e-05	0.000156357	FALSE	-0.701436	4.17791	7.81317	0.00518669	0.0115375	FALSE
chr1	55085628	55086408	Sf3b1	81898	-1305	55042013	55084322	-	-1305	31.6697	29.766	28.4748	33.7226	28.9303	23.7509	21.079	23.1288	30.551	30.2505	23.7701	42.1374	45.4323	46.7125	45.9166	42.369	0.0867655	5.09869	0.414945	0.51947	0.995582	FALSE	-0.447662	5.09869	6.25929	0.0123544	0.0288733	FALSE	0.599532	5.09869	27.6644	1.44292e-07	4.16451e-07	FALSE	-0.28332	5.09869	3.26406	0.0708137	0.113766	FALSE
chr1	55249720	55250043	Rftn2	74013	0	55227004	55283626	-	0.598813	1.9489	3.39106	2.79165	2.961	2.36166	4.39831	2.81053	2.20274	3.81887	2.19207	2.09736	1.17048	1.09475	1.08996	0.97178	1.49318	-0.0282774	1.3741	0.00515442	0.942766	0.998724	FALSE	0.353475	1.3741	0.565369	0.452105	0.557129	FALSE	-1.26157	1.3741	9.72683	0.00181598	0.003352	TRUE	-0.148407	1.3741	0.0965686	0.755987	0.810789	FALSE
chr1	55267040	55267568	Rftn2	74013	0	55227004	55283626	-	0.292925	28.2591	31.6499	27.172	33.0646	29.3239	12.3153	12.179	9.91234	14.639	12.714	12.5841	14.9562	14.2318	15.5708	16.6417	11.9455	0.118591	4.31103	0.64011	0.423671	0.990912	FALSE	-1.27988	4.31103	34.2599	4.82219e-09	4.59229e-08	TRUE	-0.941009	4.31103	42.6584	6.51828e-11	2.47482e-10	FALSE	-1.39169	4.31103	50.844	1.00007e-12	1.28834e-11	TRUE
chr1	55269707	55269936	Rftn2	74013	0	55227004	55283626	-	0.245823	8.28283	10.55	9.30549	10.528	12.5955	10.5559	3.74737	11.0137	8.27422	4.82254	7.69031	0.910375	0.547377	0.467125	1.70062	0.373295	0.300471	2.66793	1.517	0.218074	0.987819	FALSE	-0.421353	2.66793	1.69501	0.192942	0.285058	FALSE	-3.76292	2.66793	117.065	2.77815e-27	2.76217e-26	FALSE	-0.740781	2.66793	6.46938	0.0109749	0.0223775	FALSE
chr1	55272081	55272911	Rftn2	74013	0	55227004	55283626	-	0.203896	58.2235	61.9811	64.394	61.8521	69.4721	25.0704	37.9421	19.8247	30.551	32.4426	26.5665	14.0458	12.5897	14.0137	13.8479	11.3855	0.101843	5.16082	0.746556	0.387569	0.990912	FALSE	-1.0065	5.16082	41.2755	1.32214e-10	1.60512e-09	TRUE	-2.16086	5.16082	291.304	2.58466e-65	1.20454e-63	TRUE	-1.29791	5.16082	80.6586	2.68278e-19	7.80733e-18	TRUE
chr1	55283071	55283999	Rftn2	74013	0	55227004	55283626	-	0.00980184	7.30838	9.04284	10.6083	7.89601	9.05302	5.27797	4.68422	4.40549	3.81887	4.82254	2.79648	9.10375	4.0141	6.22833	7.16688	11.3855	-0.0875283	2.94615	0.10592	0.744837	0.995619	FALSE	-0.892903	2.94615	5.97652	0.0144976	0.0331653	FALSE	-0.44285	2.94615	3.31401	0.0686915	0.0974197	FALSE	-1.1627	2.94615	10.797	0.00101667	0.00271083	TRUE
chr1	55420048	55420844	Boll	75388	0	55356913	55420313	-	0.00417981	38.978	36.1714	35.1748	36.0256	37.1961	8.79662	14.0526	8.81097	7.00126	8.76826	6.29207	9.75402	5.65623	4.35983	9.59633	12.3187	0.00884156	4.24147	0.00304878	0.955967	0.999572	FALSE	-1.72239	4.24147	55.3635	1.00178e-13	1.89305e-12	TRUE	-2.42334	4.24147	194.399	3.48411e-44	7.36875e-43	TRUE	-2.33512	4.24147	107.251	3.92117e-25	2.07593e-23	TRUE
chr1	55432678	55432898	Boll	75388	-12364	55356913	55420313	-	-12364	2.19251	1.88392	2.60554	4.11251	2.36166	2.19916	0.936843	1.10137	1.90944	1.31524	0	0	0	0.155708	0	0	0.563412	0.795866	1.61245	0.204147	0.985822	FALSE	-0.522306	0.795866	0.666692	0.414207	0.521866	FALSE	-4.81781	0.795866	38.8206	4.64609e-10	1.65268e-09	TRUE	-1.61387	0.795866	7.33117	0.00677689	0.014604	FALSE
chr1	55461242	55461653	Plcl1	227120	-1136	55462790	55811129	+	-1136	8.77006	11.1152	8.93327	9.37651	12.5955	5.27797	5.62106	8.81097	4.45535	5.26096	6.29207	5.3322	4.0141	4.51554	3.76565	2.98636	0.188093	2.85496	0.700114	0.402745	0.990912	FALSE	-0.857815	2.85496	6.77334	0.00925293	0.0224931	FALSE	-1.02562	2.85496	20.5646	5.76511e-06	1.43137e-05	TRUE	-0.994769	2.85496	11.6263	0.000650242	0.00181781	FALSE
chr1	55462184	55463120	Plcl1	227120	0	55462790	55811129	+	-0.00173968	21.9251	33.3455	28.2887	26.978	32.8664	6.15764	10.3053	11.0137	7.63774	10.5219	4.89384	9.75402	4.56148	6.22833	8.50308	6.90597	0.103848	3.96494	0.292302	0.588749	0.995619	FALSE	-1.80549	3.96494	42.5872	6.75994e-11	8.60129e-10	TRUE	-1.98009	3.96494	100.135	1.42379e-23	1.1725e-22	TRUE	-1.9034	3.96494	60.1592	8.74848e-15	1.4883e-13	TRUE
chr1	55585555	55585924	Plcl1	227120	0	55462790	55811129	+	0.35243	0.243613	0.188392	0.55833	0.1645	0.196805	0.439831	0.468422	1.10137	2.54591	2.63048	0.699119	3.51145	0.364918	0.93425	1.3362	0.746591	-0.801003	0.546325	0.507522	0.476213	0.990912	FALSE	0.368987	0.546325	0.0908296	0.763125	0.828964	FALSE	2.22605	0.546325	9.91929	0.00163555	0.00303922	TRUE	3.10892	0.546325	10.351	0.00129408	0.00335968	FALSE
chr1	55685465	55685774	Plcl1	227120	0	55462790	55811129	+	0.639248	2.92335	2.4491	3.53609	3.78351	4.3297	0	0.468422	3.30411	0.636478	0.438413	2.79648	0.520214	0.912296	1.24567	1.21473	0.933239	0.453011	1.24153	1.44268	0.229706	0.988835	FALSE	-3.58567	1.24153	14.8446	0.000116739	0.000475325	FALSE	-1.71957	1.24153	15.8486	6.86157e-05	0.000151835	FALSE	-1.5348	1.24153	8.71333	0.00315892	0.00742779	TRUE
chr1	55795788	55796356	Plcl1	227120	0	55462790	55811129	+	0.95596	21.6815	16.9553	16.5638	11.0215	20.2709	1.31949	1.87369	3.30411	1.90944	2.19207	2.09736	0.260107	0.364918	0.467125	0.121473	0.373295	-0.225088	2.87695	0.870495	0.350818	0.990912	FALSE	-3.53737	2.87695	64.1438	1.15661e-15	2.72484e-14	TRUE	-5.55475	2.87695	223.887	1.28429e-50	3.49037e-49	TRUE	-2.85672	2.87695	59.1197	1.48363e-14	2.44904e-13	TRUE
chr1	55812652	55812992	Plcl1	227120	1522	55462790	55811129	+	1522	2.19251	2.26071	2.60554	3.78351	1.77124	2.19916	1.40526	3.30411	1.90944	0.876826	2.09736	0.910375	0	0.467125	0.364418	0.373295	0.269898	0.980054	0.359957	0.54853	0.995619	FALSE	-0.412977	0.980054	0.451997	0.501388	0.60306	FALSE	-2.15733	0.980054	16.8997	3.94076e-05	8.97256e-05	TRUE	-0.735629	0.980054	1.76677	0.183783	0.255599	FALSE
chr1	55823806	55824021	Plcl1	227120	12676	55462790	55811129	+	12676	1.9489	0.941962	3.16387	1.974	1.57444	0.439831	0	1.10137	1.90944	0.876826	2.09736	0.650268	0.547377	0.311417	0.728835	0.933239	-0.163725	0.721481	0.101388	0.75017	0.995619	FALSE	-3.04006	0.721481	8.54037	0.00347356	0.00959909	TRUE	-1.918	0.721481	12.0998	0.000504275	0.00100394	TRUE	-0.378453	0.721481	0.355503	0.551015	0.633757	FALSE
chr1	55849558	55850080	Plcl1	227120	38428	55462790	55811129	+	38428	11.2062	6.21695	6.69996	9.54101	6.69136	1.31949	1.87369	4.40549	1.90944	0.438413	1.39824	2.34097	0.912296	1.08996	1.70062	0.746591	0.0581134	2.13265	0.0360628	0.849386	0.997486	FALSE	-2.33023	2.13265	20.4909	5.99158e-06	3.25886e-05	TRUE	-2.35562	2.13265	47.9515	4.36899e-12	1.80388e-11	TRUE	-2.39165	2.13265	27.3294	1.71584e-07	9.87471e-07	TRUE
chr1	55863878	55864171	Plcl1	227120	52748	55462790	55811129	+	52748	3.41058	1.88392	2.23332	1.974	4.1329	2.19916	1.87369	1.10137	1.27296	1.31524	2.09736	0.650268	0.182459	0	0.850308	0.559943	0.297171	1.00465	0.431459	0.511274	0.995214	FALSE	-0.302285	1.00465	0.254107	0.614198	0.703396	FALSE	-2.89767	1.00465	25.1766	5.2312e-07	1.43502e-06	FALSE	-1.12724	1.00465	3.79521	0.0513995	0.0861741	FALSE
chr1	55865624	55865825	Plcl1	227120	54494	55462790	55811129	+	54494	1.21806	2.63749	1.48888	1.316	2.55846	1.31949	0.936843	0	0	0.876826	0	0.910375	0	0	0.121473	0.186648	0.0893472	0.48338	0.0250064	0.874351	0.997982	FALSE	-0.697938	0.48338	0.83653	0.360391	0.468724	FALSE	-2.28375	0.48338	13.0231	0.000307669	0.000628899	TRUE	-2.57511	0.48338	8.13219	0.00434863	0.00987371	TRUE
chr1	55895171	55895341	Plcl1	227120	84041	55462790	55811129	+	84041	0.974451	1.50714	1.67499	2.4675	1.77124	2.19916	0.936843	3.30411	0	0	2.09736	0.520214	0	0.155708	0.48589	0.559943	0.602925	0.585593	1.30224	0.253804	0.988835	FALSE	0.12665	0.585593	0.0329729	0.855909	0.898729	FALSE	-2.34737	0.585593	12.4319	0.00042207	0.00084828	FALSE	-1.17338	0.585593	3.00723	0.082894	0.130239	FALSE
chr1	55931023	55931430	NA	NA	-56654	55988085	56029172	+	-56654	3.16697	3.39106	2.79165	3.1255	2.55846	5.27797	3.27895	3.30411	4.45535	3.94572	3.4956	1.43059	0.364918	1.24567	1.3362	0.933239	-0.107427	1.53241	0.0817936	0.774881	0.995619	FALSE	0.427398	1.53241	0.956425	0.328089	0.435668	FALSE	-1.50839	1.53241	14.646	0.000129711	0.000277741	TRUE	0.334831	1.53241	0.617955	0.431808	0.520563	FALSE
chr1	56770089	56770879	Hsfy2	71066	-75793	56692893	56694295	-	-75793	10.4753	15.0714	16.1916	6.90901	12.7923	13.1949	10.3053	9.91234	11.4566	13.5908	11.885	1.17048	0.182459	0.155708	0.121473	0.186648	-0.514714	3.01906	4.1843	0.0408001	0.887096	FALSE	-0.289155	3.01906	1.00927	0.315077	0.422014	FALSE	-4.5743	3.01906	173.838	1.07414e-39	1.89102e-38	TRUE	0.204824	3.01906	0.533414	0.465175	0.552961	FALSE
chr1	56852074	56852255	Satb2	212712	0	56850825	57028178	-	0.992958	1.21806	2.26071	2.23332	0.493501	0.984023	3.95848	0.468422	1.10137	2.54591	3.5073	1.39824	0	0	0	0.121473	0	-1.37812	0.534509	4.7327	0.0295945	0.853251	FALSE	0.168979	0.534509	0.0721677	0.788206	0.847294	FALSE	-6.11482	0.534509	38.5656	5.29446e-10	1.87555e-09	TRUE	1.5764	0.534509	5.27801	0.0215964	0.040611	FALSE
chr1	56889581	56890503	Satb2	212712	0	56850825	57028178	-	0.781475	6.33393	8.66605	7.4444	4.93501	6.10095	23.311	25.2948	18.7233	28.0051	32.881	29.363	0.260107	0	0	0.850308	0.186648	-0.447536	3.33769	2.85828	0.0909048	0.950085	FALSE	1.64801	3.33769	47.2194	6.34698e-12	9.43663e-11	TRUE	-5.85044	3.33769	145.566	1.61552e-33	2.16725e-32	TRUE	2.26551	3.33769	88.3668	5.4375e-21	1.9029e-19	TRUE
chr1	57026459	57026728	Satb2	212712	0	56850825	57028178	-	0.00969253	4.38503	5.84017	4.83886	4.77051	5.70734	0.879662	2.81053	4.40549	3.18239	2.19207	3.4956	1.30054	0.182459	0	0.242945	0.559943	0.0584884	1.64481	0.0307693	0.860756	0.997486	FALSE	-1.49294	1.64481	8.16331	0.00427463	0.0114815	FALSE	-3.11334	1.64481	53.5799	2.48284e-13	1.1147e-12	TRUE	-0.844597	1.64481	4.02586	0.0448078	0.0766629	FALSE
chr1	57030060	57030553	9130024F11Rik	329160	0	57028313	57099357	+	0.0245904	8.52645	10.1732	8.00272	5.59301	13.9731	14.5144	9.36843	15.4192	12.0931	15.3445	13.2833	4.81198	2.37197	3.42558	3.27976	5.03949	0.123427	3.11904	0.195412	0.65845	0.995619	FALSE	0.387024	3.11904	1.52408	0.217003	0.31364	FALSE	-1.27943	3.11904	21.2739	3.9812e-06	1.00253e-05	TRUE	0.440925	3.11904	2.32841	0.127031	0.187626	FALSE
chr1	57427258	57427592	NA	NA	0	57416066	57434388	-	0.38915	7.552	6.21695	6.51385	6.58001	7.87219	6.15764	5.15264	7.7096	1.90944	3.06889	4.19472	1.30054	1.64213	2.02421	1.94356	0.933239	0.111431	2.23822	0.178346	0.672798	0.995619	FALSE	-0.278652	2.23822	0.630775	0.427071	0.533163	FALSE	-2.00128	2.23822	44.0067	3.27251e-11	1.26898e-10	TRUE	-1.03446	2.23822	8.5703	0.00341691	0.00796902	TRUE
chr1	57432156	57432612	NA	NA	0	57416066	57434388	-	0.121821	12.6679	11.4919	13.9582	11.186	12.0051	5.27797	5.15264	5.50686	5.72831	4.38413	6.29207	0.260107	0.364918	0.311417	0.121473	0.186648	-0.1215	2.66646	0.347632	0.555457	0.995619	FALSE	-1.31502	2.66646	17.5803	2.75429e-05	0.000130277	TRUE	-5.23573	2.66646	217.16	3.76554e-49	9.69618e-48	TRUE	-1.20851	2.66646	17.5425	2.80951e-05	0.000106553	TRUE
chr1	57485780	57486191	9430016H08Rik	68115	12977	57463392	57472802	+	12977	0.730838	1.31875	1.48888	0.822501	0.787219	6.59747	4.68422	3.30411	3.81887	7.01461	6.29207	3.6415	1.27721	2.17992	2.18651	1.30653	-0.55801	1.54833	0.83546	0.360699	0.990912	FALSE	2.16157	1.54833	18.7495	1.49063e-05	7.45845e-05	FALSE	1.01296	1.54833	5.46105	0.019445	0.0306005	FALSE	2.60722	1.54833	24.1512	8.90612e-07	4.50149e-06	FALSE
chr1	57651523	57652128	9430016H08Rik	68115	178720	57463392	57472802	+	178720	7.06477	8.85445	10.0499	8.55401	9.05302	29.9085	27.1685	30.8384	30.551	34.6346	22.3718	1.04043	1.09475	0	0.850308	0.186648	0.0190287	3.57403	0.00671402	0.934695	0.998724	FALSE	1.66797	3.57403	55.8155	7.96014e-14	1.52292e-12	TRUE	-3.54977	3.57403	116.953	2.9397e-27	2.91928e-26	TRUE	1.66684	3.57403	59.5249	1.20757e-14	2.01649e-13	TRUE
chr1	57663085	57663334	Spats2l	67198	-168370	57831705	58005241	+	-168370	0	0	0.37222	0.1645	0.393609	9.67628	4.68422	3.30411	3.18239	6.13778	4.19472	0.780322	0.182459	0	0	0	0.883241	0.755671	0.570066	0.450233	0.990912	FALSE	5.43086	0.755671	55.7753	8.12462e-14	1.55125e-12	TRUE	1.23075	0.755671	1.55613	0.212232	0.268232	FALSE	3.80139	0.755671	27.1475	1.88508e-07	1.07598e-06	FALSE
chr1	57896575	57897186	Spats2l	67198	0	57831705	58005241	+	0.373813	1.9489	0.565177	0.37222	0.658001	0.590414	3.95848	1.87369	2.20274	2.54591	3.5073	2.79648	4.68193	4.0141	3.737	1.45767	3.9196	-0.476345	1.51663	0.472458	0.491859	0.993921	FALSE	1.65321	1.51663	7.06114	0.00787739	0.0196071	FALSE	2.20483	1.51663	24.9157	5.98922e-07	1.6345e-06	TRUE	2.05611	1.51663	10.2958	0.0013333	0.00345096	FALSE
chr1	58251970	58252795	Aox3	71724	0	58169980	58257296	+	0.939003	3.16697	2.07232	3.34998	1.8095	2.75527	4.39831	0.936843	5.50686	4.45535	1.75365	2.09736	10.4043	3.64918	5.76121	11.5399	16.0517	-0.319882	2.56035	0.546396	0.459794	0.990912	FALSE	-0.108834	2.56035	0.0430076	0.835711	0.883577	FALSE	1.24817	2.56035	14.577	0.000134547	0.000287678	TRUE	0.365564	2.56035	0.545035	0.460354	0.548422	FALSE
chr1	58301246	58301821	Aox4	71872	0	58267241	58325440	+	0.584288	11.2062	8.10088	9.67771	6.90901	8.65941	3.51865	1.40526	2.20274	1.90944	1.31524	2.79648	0.780322	0	0.311417	0.48589	0.559943	-0.294412	2.14084	1.29054	0.255948	0.988835	FALSE	-1.96814	2.14084	22.2261	2.42352e-06	1.42485e-05	TRUE	-4.45405	2.14084	137.262	1.05692e-31	1.30639e-30	TRUE	-2.0737	2.14084	25.1705	5.24793e-07	2.76837e-06	TRUE
chr1	58360389	58361107	Aox2	213043	0	58335170	58436108	+	0.249846	11.4498	8.10088	8.74716	10.199	12.5955	5.7178	2.34211	5.50686	5.09183	3.06889	0.699119	4.16172	2.18951	2.17992	5.22332	4.2929	0.294419	2.70593	1.47155	0.225101	0.988835	FALSE	-1.22693	2.70593	10.9902	0.000915971	0.00298029	TRUE	-1.64755	2.70593	39.5533	3.19234e-10	1.14996e-09	TRUE	-1.82717	2.70593	28.75	8.23511e-08	5.00712e-07	TRUE
chr1	58368169	58368860	Aox2	213043	0	58335170	58436108	+	0.326923	7.06477	7.15891	7.81661	4.77051	6.88816	2.63899	5.62106	1.10137	3.18239	3.06889	4.19472	0.910375	1.82459	0.778542	0.728835	1.30653	-0.336606	2.06427	1.38607	0.23907	0.988835	FALSE	-0.875775	2.06427	5.10357	0.0238767	0.0506811	FALSE	-2.65929	2.06427	64.5044	9.63184e-16	5.05757e-15	TRUE	-1.00555	2.06427	6.50479	0.0107584	0.021987	FALSE
chr1	58511117	58511626	Nif3l1	65102	0	58502111	58538660	+	0.246409	4.62864	4.8982	7.81661	6.90901	8.65941	3.51865	6.08948	9.91234	8.27422	6.13778	6.29207	0.650268	0.547377	0.155708	0.607363	0.373295	0.417142	2.18837	2.15762	0.141865	0.973643	FALSE	-0.323915	2.18837	0.697046	0.403778	0.511678	FALSE	-3.578	2.18837	75.2991	4.04544e-18	2.45836e-17	TRUE	-0.177821	2.18837	0.317428	0.573158	0.653895	FALSE
chr1	58708509	58710694	NA	NA	0	58709485	58712675	+	-0.305956	45.312	47.8517	43.5497	51.9821	45.0683	28.589	30.9158	29.737	26.7321	27.1816	37.7524	63.3361	74.0784	78.0099	68.9964	61.2204	0.106797	5.6265	0.694773	0.404546	0.990912	FALSE	-0.650637	5.6265	15.4442	8.49786e-05	0.000357578	FALSE	0.673929	5.6265	37.331	9.96851e-10	3.45766e-09	FALSE	-0.795373	5.6265	27.6759	1.43438e-07	8.37212e-07	FALSE
chr1	58726454	58726974	Als2cr12	108812	0	58714964	58752833	-	0.696586	18.0273	14.5062	13.7721	14.6405	17.3188	4.83814	4.68422	5.50686	5.09183	3.94572	4.19472	4.94204	4.19656	4.67125	3.27976	4.66619	0.0695886	3.16717	0.128054	0.720459	0.995619	FALSE	-1.7134	3.16717	29.5908	5.33583e-08	4.26306e-07	TRUE	-1.70127	3.16717	67.6697	1.93309e-16	1.0582e-15	TRUE	-1.90351	3.16717	44.1576	3.0297e-11	3.1649e-10	TRUE
chr1	58735424	58735667	Als2cr12	108812	0	58714964	58752833	-	0.459716	2.43613	2.82589	2.04721	2.1385	3.14887	2.19916	0.468422	5.50686	4.45535	3.94572	3.4956	0.390161	0	0.155708	0.364418	1.11989	0.113519	1.12714	0.0700169	0.791312	0.996174	FALSE	-0.867175	1.12714	1.86182	0.172414	0.26068	FALSE	-3.40024	1.12714	32.5504	1.16142e-08	3.68417e-08	FALSE	0.58684	1.12714	1.68972	0.193638	0.267178	FALSE
chr1	58772682	58772992	Cflar	12633	0	58768352	58815726	+	0.0914003	17.5401	11.6803	12.8416	10.857	8.2658	7.47713	7.49475	6.60823	6.36478	6.13778	4.89384	2.08086	1.27721	1.71279	2.30798	1.30653	-0.511623	2.85154	4.93654	0.0262946	0.835032	FALSE	-0.921323	2.85154	9.48306	0.00207378	0.00612855	FALSE	-2.96765	2.85154	124.184	7.67674e-29	8.23644e-28	TRUE	-0.783336	2.85154	6.66623	0.00982571	0.0202996	FALSE
chr1	58779011	58779787	Cflar	12633	0	58768352	58815726	+	0.224997	8.28283	7.91248	9.67771	7.89601	10.4306	21.1119	20.1421	12.1151	14.639	17.9749	17.478	49.6805	47.9867	48.4253	46.281	52.6347	0.0819032	4.70509	0.147867	0.700582	0.995619	FALSE	1.21674	4.70509	29.6956	5.05507e-08	4.05539e-07	TRUE	2.50906	4.70509	299.668	3.89167e-67	1.93058e-65	TRUE	0.726999	4.70509	10.655	0.00109775	0.00290361	FALSE
chr1	58785258	58785568	Cflar	12633	0	58768352	58815726	+	0.356862	0.974451	1.13035	1.8611	2.1385	1.57444	4.83814	4.68422	8.81097	6.36478	7.45302	4.19472	7.283	6.20361	6.38404	5.34479	5.22614	0.481105	2.28584	1.09008	0.296453	0.988835	FALSE	1.76169	2.28584	13.9098	0.000191793	0.000743716	FALSE	2.29569	2.28584	53.2338	2.96123e-13	1.32204e-12	TRUE	1.7032	2.28584	19.0387	1.28092e-05	5.20269e-05	FALSE
chr1	58830692	58831387	Cflar	12633	14965	58768352	58815726	+	14965	25.3357	26.3749	22.5193	22.043	29.7175	12.7551	5.62106	14.3178	12.0931	10.9603	7.69031	7.41306	6.93345	9.18679	10.0822	8.02585	0.0717157	3.93999	0.165807	0.683865	0.995619	FALSE	-1.44959	3.93999	32.306	1.31704e-08	1.16693e-07	TRUE	-1.63244	3.93999	81.9705	1.38136e-19	9.12954e-19	TRUE	-1.32273	3.93999	35.1963	2.98087e-09	2.31477e-08	TRUE
chr1	58832234	58832435	Cflar	12633	16507	58768352	58815726	+	16507	5.35948	6.40534	4.46664	4.44151	7.47858	3.07882	0.936843	1.10137	3.18239	0.438413	1.39824	0.260107	0	0.155708	0.242945	0	0.136365	1.57601	0.157598	0.691378	0.995619	FALSE	-1.43661	1.57601	7.71324	0.00548172	0.0142775	FALSE	-4.89873	1.57601	80.4476	2.98517e-19	1.93544e-18	TRUE	-2.08654	1.57601	17.4525	2.94583e-05	0.000111296	TRUE
chr1	58863657	58863889	Casp8	12370	0	58852218	58904347	+	0.219436	5.35948	5.0866	3.90831	7.23801	6.29775	0	1.40526	1.10137	2.54591	1.31524	1.39824	0.260107	0	0.467125	0.364418	0.559943	0.525789	1.56809	2.99938	0.0832962	0.937306	FALSE	-2.78436	1.56809	18.1783	2.01162e-05	9.78344e-05	FALSE	-4.06338	1.56809	70.6543	4.25642e-17	2.42804e-16	FALSE	-2.14875	1.56809	22.8278	1.77181e-06	8.4966e-06	TRUE
chr1	58881373	58881558	Casp8	12370	0	58852218	58904347	+	0.559286	0.243613	0.188392	0.18611	0.1645	0	0	0	0	1.27296	0.876826	1.39824	1.56064	1.27721	1.24567	1.45767	2.61307	-0.965026	0.426742	0.531983	0.465774	0.990912	FALSE	-3.02701	0.426742	1.57953	0.208828	0.304049	FALSE	2.61296	0.426742	13.2266	0.00027601	0.000567392	FALSE	2.98646	0.426742	6.58949	0.0102583	0.0210846	FALSE
chr1	58894105	58894444	Casp8	12370	0	58852218	58904347	+	0.803526	4.38503	3.01428	2.97776	1.974	2.55846	0.879662	0	2.20274	0.636478	3.5073	2.79648	0.520214	0.364918	0.311417	0.242945	0	-0.581468	1.00421	1.84454	0.17442	0.985822	FALSE	-2.87128	1.00421	13.1313	0.000290404	0.00107538	TRUE	-2.96635	1.00421	35.1744	3.01465e-09	1.00433e-08	TRUE	-0.00325463	1.00421	3.43337e-05	0.995325	0.996771	FALSE
chr1	58916525	58916986	Casp8	12370	12177	58852218	58904347	+	12177	1.9489	2.82589	2.23332	3.78351	2.36166	2.63899	1.87369	5.50686	3.81887	4.38413	2.79648	5.59231	4.19656	7.31829	9.7178	10.079	0.410871	2.37886	1.18487	0.276367	0.988835	FALSE	-0.0944382	2.37886	0.0314245	0.859297	0.900914	FALSE	1.28978	2.37886	18.5373	1.66614e-05	3.94603e-05	TRUE	0.27091	2.37886	0.442532	0.505903	0.592158	FALSE
chr1	58917345	58917986	Casp8	12370	12997	58852218	58904347	+	12997	15.8348	13.5643	12.8416	14.9695	16.7284	7.47713	7.02632	8.81097	10.1837	9.20667	4.89384	9.23381	10.2177	11.8338	14.3338	13.6253	0.189476	3.62223	0.999785	0.317362	0.989575	FALSE	-0.978677	3.62223	12.0391	0.000520956	0.00181258	FALSE	-0.409101	3.62223	5.29721	0.0213596	0.0333952	FALSE	-1.0107	3.62223	17.0833	3.57759e-05	0.000132747	TRUE
chr1	58940063	58940551	Trak2	70827	16742	58957294	59030326	-	16742	6.57754	9.04284	9.11938	6.90901	9.24982	3.07882	5.62106	6.60823	3.18239	6.13778	6.29207	3.90161	2.37197	1.55708	2.6724	2.98636	-0.0411677	2.52747	0.0243153	0.876085	0.998179	FALSE	-0.977096	2.52747	6.8066	0.00908214	0.0221373	FALSE	-1.61244	2.52747	34.5781	4.09481e-09	1.34831e-08	TRUE	-0.642464	2.52747	3.84642	0.0498524	0.0839525	FALSE
chr1	58946960	58947410	Trak2	70827	9883	58957294	59030326	-	9883	2.67974	2.63749	3.90831	3.45451	3.54248	2.19916	2.34211	4.40549	2.54591	3.94572	4.89384	0.650268	0	0.622833	0.728835	0.559943	0.184624	1.36381	0.249731	0.617265	0.995619	FALSE	-0.480702	1.36381	0.847675	0.357211	0.465475	FALSE	-2.67455	1.36381	31.9873	1.55182e-08	4.87168e-08	TRUE	0.0526508	1.36381	0.0158791	0.899722	0.924032	FALSE
chr1	58954234	58954867	Trak2	70827	2426	58957294	59030326	-	2426	8.77006	10.1732	11.7249	12.3375	11.0211	6.59747	3.74737	4.40549	3.81887	6.13778	3.4956	10.1442	7.84574	11.211	8.74602	7.46591	0.197467	3.1905	0.844686	0.35806	0.990912	FALSE	-1.01617	3.1905	9.70607	0.0018366	0.0055123	TRUE	-0.0540672	3.1905	0.07737	0.780894	0.819726	FALSE	-1.4203	3.1905	22.5994	1.99543e-06	9.48782e-06	TRUE
chr1	58958099	58958304	Trak2	70827	0	58957294	59030326	-	0.988977	0	0.188392	0.18611	0.1645	0	0.879662	1.40526	1.10137	0.636478	0.876826	1.39824	3.38139	1.45967	2.49133	2.6724	2.42642	-0.461608	0.861217	0.109378	0.740853	0.995619	FALSE	2.79941	0.861217	6.84104	0.00890871	0.0217796	FALSE	3.96917	0.861217	33.3781	7.58747e-09	2.44256e-08	TRUE	2.99302	0.861217	6.68904	0.00970076	0.0200734	FALSE
chr1	58964639	58965358	Trak2	70827	0	58957294	59030326	-	0.899428	0.730838	0.565177	0	0.329001	0.393609	1.31949	1.40526	1.10137	2.54591	0.876826	1.39824	5.20214	3.1018	6.53975	2.18651	1.11989	-0.161321	1.31404	0.0317465	0.858585	0.997486	FALSE	1.6362	1.31404	3.60618	0.0575652	0.106014	FALSE	3.54202	1.31404	48.1427	3.963e-12	1.64158e-11	TRUE	1.84753	1.31404	4.92532	0.026466	0.0484841	FALSE
chr1	59004895	59005374	Trak2	70827	0	58957294	59030326	-	0.348217	3.65419	3.20267	1.8611	2.4675	1.37763	4.83814	6.08948	5.50686	2.54591	5.26096	9.08855	8.71359	7.84574	9.03108	8.98897	8.02585	-0.516582	2.6101	1.70419	0.19174	0.985822	FALSE	0.893396	2.6101	4.91501	0.0266243	0.0555653	FALSE	1.59435	2.6101	37.0124	1.17383e-09	4.04672e-09	TRUE	1.37466	2.6101	11.328	0.000763478	0.00209464	FALSE
chr1	59012108	59012317	Trak2	70827	0	58957294	59030326	-	0.249452	0.487226	0.941962	0.74444	1.1515	0.590414	0.439831	0.936843	2.20274	1.27296	0	2.09736	6.89284	5.29131	4.82696	5.46626	3.73295	0.270402	1.679	0.178251	0.672881	0.995619	FALSE	-0.153909	1.679	0.0283594	0.866267	0.905733	FALSE	2.91368	1.679	52.3591	4.62241e-13	2.03918e-12	TRUE	0.248706	1.679	0.11901	0.730111	0.789938	FALSE
chr1	59012885	59013477	Trak2	70827	0	58957294	59030326	-	0.238813	16.8093	13.941	12.6555	20.8915	16.3348	3.95848	3.27895	6.60823	5.09183	7.45302	6.29207	7.283	5.10886	7.62971	8.38161	5.97273	0.394146	3.36503	3.9697	0.0463261	0.896616	FALSE	-2.01142	3.36503	33.964	5.6141e-09	5.29237e-08	TRUE	-1.06879	3.36503	28.2025	1.09261e-07	3.18849e-07	TRUE	-1.6306	3.36503	38.5219	5.4143e-10	4.71202e-09	TRUE
chr1	59023710	59023970	Trak2	70827	0	58957294	59030326	-	0.0905904	3.65419	2.82589	2.97776	3.29001	4.1329	1.75932	4.68422	4.40549	3.81887	3.94572	1.39824	0.650268	1.09475	0.622833	1.70062	0.373295	0.251192	1.48341	0.427591	0.513174	0.995214	FALSE	-0.00285608	1.48341	3.41925e-05	0.995334	0.996705	FALSE	-1.96722	1.48341	19.8636	8.31702e-06	2.03143e-05	TRUE	-0.22187	1.48341	0.253081	0.614914	0.690675	FALSE
chr1	59052149	59052659	Stradb	227154	183	59030415	59051965	+	183	7.79561	8.66605	9.11938	6.41551	6.88816	8.79662	3.74737	3.30411	5.09183	6.5762	4.19472	0.520214	0.364918	1.24567	0.728835	0.746591	-0.35356	2.29715	1.86609	0.171924	0.985822	FALSE	-0.471256	2.29715	2.04409	0.152798	0.236532	FALSE	-3.51677	2.29715	106.891	4.70429e-25	4.17314e-24	TRUE	-0.46662	2.29715	1.96911	0.160543	0.228473	FALSE
chr1	59127657	59128154	Als2cr11	73463	0	59107350	59151744	-	0.542573	1.21806	2.4491	2.60554	0.493501	1.57444	5.27797	1.87369	4.40549	5.09183	4.38413	1.39824	4.29177	2.00705	4.51554	4.13007	5.22614	-1.07697	1.8418	4.1623	0.0413333	0.887096	FALSE	0.705938	1.8418	1.95022	0.162563	0.248756	FALSE	0.783302	1.8418	4.63205	0.03138	0.047616	FALSE	1.83036	1.8418	11.3105	0.000770716	0.00211257	FALSE
chr1	59176376	59177512	Tmem237	381259	0	59157437	59177226	-	0.0429532	61.8776	66.8793	60.1135	61.8521	66.7168	26.3899	32.7895	42.9535	39.4617	46.4718	26.5665	63.076	58.022	55.8993	55.0271	49.0883	0.0402836	5.71119	0.132613	0.715738	0.995619	FALSE	-1.12731	5.71119	54.79	1.34119e-13	2.50157e-12	TRUE	-0.0742542	5.71119	0.566813	0.451528	0.518116	FALSE	-0.804713	5.71119	37.6442	8.4897e-10	7.17985e-09	FALSE
chr1	59234916	59235300	Als2	74018	0	59219600	59294075	-	0.794347	0.487226	0	0.37222	0.329001	0.393609	1.75932	0.936843	1.10137	1.90944	2.19207	2.09736	5.07209	5.29131	6.53975	6.1951	6.15937	0.383007	1.76311	0.162778	0.686612	0.995619	FALSE	2.17909	1.76311	5.90356	0.0151103	0.0343532	FALSE	4.25838	1.76311	79.2047	5.59954e-19	3.57718e-18	TRUE	2.24693	1.76311	8.95247	0.00277095	0.00661614	FALSE
chr1	59236750	59237350	Als2	74018	0	59219600	59294075	-	0.769721	0.487226	0.941962	0.55833	0.1645	0.787219	0.879662	0.468422	2.20274	1.27296	2.19207	0	11.8349	12.0423	13.5466	12.8761	9.51903	-0.548428	2.52363	0.532618	0.465508	0.990912	FALSE	-0.0250955	2.52363	0.000742786	0.978257	0.985045	FALSE	4.16864	2.52363	150.541	1.32045e-34	1.85685e-33	TRUE	1.53593	2.52363	4.01025	0.0452246	0.0772961	FALSE
chr1	59243063	59243778	Als2	74018	0	59219600	59294075	-	0.684955	0.730838	0.565177	0.37222	0.329001	0.984023	2.19916	3.74737	8.81097	6.36478	4.38413	4.89384	14.8261	19.888	19.6192	17.735	17.7315	0.217696	3.1364	0.0892453	0.765139	0.995619	FALSE	2.35218	3.1364	13.4208	0.000248854	0.000937302	FALSE	5.00571	3.1364	222.29	2.86379e-50	7.68208e-49	TRUE	3.02535	3.1364	34.3679	4.56185e-09	3.43956e-08	FALSE
chr1	59251665	59252772	Als2	74018	0	59219600	59294075	-	0.569453	0	0	0.18611	0.493501	0	3.95848	2.81053	3.30411	2.54591	1.75365	7.69031	20.8086	22.0776	20.5535	17.2491	15.1185	1.64062	3.14015	1.69632	0.19277	0.985822	FALSE	5.12331	3.14015	35.6446	2.36804e-09	2.3643e-08	FALSE	7.8022	3.14015	331.021	5.76032e-74	3.74828e-72	TRUE	3.50438	3.14015	26.9246	2.11546e-07	1.19633e-06	FALSE
chr1	59261368	59262010	Als2	74018	0	59219600	59294075	-	0.439168	0.487226	0.376785	0.74444	0.329001	0	3.07882	2.81053	7.7096	6.36478	4.38413	4.89384	4.42182	5.29131	3.89271	5.34479	1.67983	-1.44715	1.73502	2.18149	0.139679	0.972792	FALSE	2.35243	1.73502	12.356	0.00043956	0.00155755	FALSE	3.01584	1.73502	40.5519	1.91466e-10	7.01742e-10	TRUE	4.65914	1.73502	43.9975	3.28796e-11	3.41314e-10	FALSE
chr1	59270977	59271623	Als2	74018	0	59219600	59294075	-	0.310144	0.487226	0.188392	0.55833	0.1645	0.590414	3.51865	0.468422	2.20274	2.54591	2.19207	2.79648	11.7048	10.9475	10.8996	12.5117	8.95909	-0.152771	2.47954	0.0305179	0.86132	0.997486	FALSE	2.21401	2.47954	8.80445	0.00300497	0.00846394	FALSE	4.71092	2.47954	153.786	2.57876e-35	3.74736e-34	TRUE	2.56687	2.47954	13.1828	0.00028253	0.000858882	FALSE
chr1	59641432	59642120	Gm973	381260	0	59573108	59691353	+	0.577817	2.67974	1.13035	2.97776	1.8095	0.984023	3.07882	4.21579	8.81097	5.72831	4.38413	9.78767	4.29177	3.83164	6.07262	7.5313	7.65256	-0.622898	2.27109	1.82068	0.177233	0.985822	FALSE	0.659471	2.27109	1.8743	0.170983	0.258958	FALSE	1.09465	2.27109	11.5017	0.000695317	0.00135955	TRUE	2.11315	2.27109	23.8189	1.05836e-06	5.27749e-06	FALSE
chr1	59665030	59666167	Gm973	381260	0	59573108	59691353	+	0.777386	2.92335	1.69553	2.04721	2.632	3.73929	7.47713	11.2421	13.2165	9.54718	7.89143	13.9824	22.6293	24.9969	23.8234	24.0516	27.8105	0.542637	3.74076	2.14654	0.142892	0.973643	FALSE	2.05427	3.74076	32.1897	1.39829e-08	1.2333e-07	FALSE	3.45648	3.74076	223.364	1.66964e-50	4.51725e-49	TRUE	1.64465	3.74076	27.0944	1.93759e-07	1.10357e-06	TRUE
chr1	59670757	59671002	Gm973	381260	0	59573108	59691353	+	0.825819	0.974451	0.941962	1.30277	0.822501	0.787219	2.63899	4.21579	4.40549	5.09183	3.94572	2.09736	1.04043	2.18951	2.33562	3.76565	2.61307	-0.397331	1.38039	0.40879	0.522584	0.995619	FALSE	1.5992	1.38039	7.83926	0.00511234	0.0134302	FALSE	0.746973	1.38039	2.5682	0.109031	0.147911	FALSE	2.12747	1.38039	14.1905	0.0001652	0.000529237	FALSE
chr1	59680132	59680616	Gm973	381260	0	59573108	59691353	+	0.905104	2.92335	3.01428	3.34998	2.961	1.96805	7.0373	5.15264	6.60823	5.09183	6.13778	8.38943	4.81198	4.37902	4.35983	6.1951	5.22614	-0.296265	2.32627	0.667703	0.413854	0.990912	FALSE	0.93496	2.32627	6.06095	0.0138203	0.0318117	FALSE	0.557125	2.32627	3.96108	0.0465639	0.0683387	FALSE	1.26228	2.32627	11.6549	0.000640347	0.00179264	TRUE
chr1	59760550	59761271	Nop58	55989	0	59741850	59768354	+	0.705554	1.46168	0.941962	1.11666	1.1515	1.57444	1.75932	3.27895	3.30411	2.54591	2.63048	4.89384	7.41306	4.19656	8.25254	8.01719	8.02585	0.233244	2.18439	0.191196	0.661923	0.995619	FALSE	1.06449	2.18439	3.18889	0.0741403	0.130781	FALSE	2.53037	2.18439	51.277	8.02105e-13	3.48209e-12	TRUE	1.15355	2.18439	5.02027	0.0250523	0.0462141	FALSE
chr1	59776558	59777151	Nop58	55989	8203	59741850	59768354	+	8203	3.8978	3.76785	3.7222	3.29001	2.36166	7.0373	5.15264	5.50686	5.09183	7.45302	7.69031	4.81198	4.74394	4.98267	6.07363	6.15937	-0.387922	2.42589	1.33263	0.248337	0.988835	FALSE	0.652296	2.42589	3.19202	0.0739986	0.130573	FALSE	0.370091	2.42589	1.98685	0.158671	0.207026	FALSE	1.10165	2.42589	9.58503	0.0019617	0.00487055	TRUE
chr1	59819185	59819490	Bmpr2	12168	-1990	59821481	59927703	+	-1990	6.33393	6.40534	5.21108	8.22501	6.29775	1.31949	1.40526	1.10137	1.90944	3.06889	0.699119	2.34097	2.73689	2.17992	3.40123	2.79972	0.307466	2.12656	1.3285	0.249073	0.988835	FALSE	-2.14268	2.12656	17.3811	3.05859e-05	0.000142984	TRUE	-1.28504	2.12656	20.2372	6.84107e-06	1.68712e-05	TRUE	-2.00496	2.12656	24.0468	9.40228e-07	4.73491e-06	TRUE
chr1	59819589	59820998	Bmpr2	12168	-482	59821481	59927703	+	-482	41.9014	41.2579	46.5275	42.2766	39.5577	25.95	20.1421	23.1288	27.3686	24.5511	27.2657	55.2728	57.1097	60.4148	56.2418	60.8472	-0.0658111	5.40693	0.299184	0.584394	0.995619	FALSE	-0.940066	5.40693	31.8064	1.70328e-08	1.48216e-07	FALSE	0.4303	5.40693	17.7872	2.47033e-05	5.7472e-05	FALSE	-0.771537	5.40693	26.2517	2.99688e-07	1.65229e-06	FALSE
chr1	59821339	59821612	Bmpr2	12168	0	59821481	59927703	+	-0.00133682	4.14142	5.65177	4.46664	5.26401	4.1329	3.07882	2.34211	4.40549	4.45535	3.5073	2.09736	7.283	9.48787	7.16258	8.13866	7.65256	-0.00383159	2.61838	0.000168913	0.98963	1	FALSE	-0.845836	2.61838	3.66315	0.0556284	0.103023	FALSE	0.736046	2.61838	9.66812	0.00187493	0.00345524	FALSE	-0.508603	2.61838	1.79417	0.180418	0.251687	FALSE
chr1	59943736	59944584	Bmpr2	12168	16032	59821481	59927703	+	16032	0.974451	0.188392	0.18611	0.329001	0.984023	4.83814	5.15264	3.30411	5.72831	5.26096	2.79648	13.3955	10.0353	13.3909	10.0822	10.8256	0.606679	2.67204	0.620553	0.430842	0.990912	FALSE	3.4932	2.67204	35.7931	2.19429e-09	2.20184e-08	FALSE	4.84956	2.67204	173.353	1.37079e-39	2.39985e-38	TRUE	2.6902	2.67204	24.7696	6.46083e-07	3.3534e-06	FALSE
chr1	59947694	59948146	Bmpr2	12168	19990	59821481	59927703	+	19990	0.974451	0.376785	0.37222	0.1645	0.787219	13.1949	15.4579	9.91234	11.4566	10.5219	15.3806	1.17048	0.364918	0.778542	0.607363	0.186648	-0.244679	1.89888	0.0953008	0.757544	0.995619	FALSE	4.61712	1.89888	109.218	1.45394e-25	8.44754e-24	TRUE	0.571789	1.89888	0.882582	0.347495	0.413735	FALSE	4.5354	1.89888	87.8681	6.99669e-21	2.41031e-19	FALSE
chr1	59980022	59980473	Fam117b	72750	0	59969850	60042190	+	0.140614	7.552	9.60802	8.00272	6.25101	5.31373	3.07882	1.87369	3.30411	3.81887	3.94572	4.19472	1.82075	1.82459	1.8685	1.21473	0.933239	-0.522101	2.19175	4.11996	0.0423801	0.888025	FALSE	-1.78245	2.19175	18.8655	1.40269e-05	7.05201e-05	TRUE	-2.16595	2.19175	61.3614	4.75025e-15	2.39164e-14	TRUE	-0.679189	2.19175	3.60466	0.0576178	0.0950724	FALSE
chr1	60000907	60001533	Fam117b	72750	0	59969850	60042190	+	0.42932	4.62864	4.8982	3.7222	3.1255	1.57444	29.9085	15.9263	16.5206	22.9132	18.8518	17.478	2.21091	1.82459	1.8685	1.94356	1.30653	-0.850112	2.94731	5.68532	0.0171074	0.775952	FALSE	2.33951	2.94731	72.2878	1.85998e-17	5.36564e-16	TRUE	-1.12121	2.94731	12.3943	0.000430637	0.000864633	TRUE	2.87933	2.94731	84.6881	3.4935e-20	1.11095e-18	TRUE
chr1	60099522	60100234	Ica1l	70375	0	60045912	60100028	-	0.00935028	4.38503	3.76785	4.83886	2.7965	1.37763	14.0746	12.179	15.4192	11.4566	9.20667	6.99119	7.67316	3.83164	4.82696	6.80246	7.27926	-0.993077	2.79488	7.33887	0.00674791	0.652995	FALSE	1.56117	2.79488	25.4086	4.63849e-07	3.13706e-06	TRUE	0.379127	2.79488	2.03576	0.153637	0.201188	FALSE	2.14708	2.79488	35.9567	2.0175e-09	1.61091e-08	TRUE
chr1	60127518	60128009	Wdr12	57750	5702	60133712	60154751	-	5702	5.60309	6.78213	6.69996	8.22501	10.2338	8.35679	12.179	7.7096	14.639	18.4133	11.1859	1.43059	0.729836	0.155708	0.48589	1.30653	0.531204	2.72382	3.9675	0.0463865	0.896616	FALSE	0.640759	2.72382	4.11972	0.042386	0.0820937	FALSE	-2.92267	2.72382	66.594	3.33601e-16	1.80056e-15	TRUE	0.498598	2.72382	3.47473	0.062313	0.101754	FALSE
chr1	60215029	60215794	Carf	241066	7150	60155125	60207878	+	7150	6.82116	11.4919	10.9805	11.3505	12.0051	7.91696	7.96317	2.20274	14.0025	10.0835	2.09736	22.2392	18.0635	19.4635	18.5853	14.1852	0.245412	3.728	1.18169	0.277012	0.988835	FALSE	-0.355742	3.728	1.3848	0.239285	0.339533	FALSE	1.02684	3.728	29.8803	4.5955e-08	1.38556e-07	TRUE	-0.646268	3.728	5.65328	0.0174228	0.0336187	FALSE
chr1	60246023	60246261	Nbeal1	269198	0	60237443	60391549	+	0.055676	0.487226	0.188392	0.18611	0	0.590414	2.19916	1.40526	4.40549	0.636478	2.19207	0	2.47102	0.547377	2.33562	1.45767	1.30653	0.0112804	0.700208	0.000102216	0.991933	1	FALSE	2.57712	0.700208	8.47423	0.00360213	0.00989819	FALSE	2.64777	0.700208	15.14	9.98271e-05	0.000216679	TRUE	2.36441	0.700208	7.03987	0.00797146	0.0168577	FALSE
chr1	60409695	60410068	Cyp20a1	77951	0	60400216	60444231	+	0.215358	0	0.565177	0.55833	0.1645	0.787219	11.4356	6.5579	9.91234	8.27422	3.06889	11.1859	0.780322	0.729836	1.40137	0.364418	0.746591	0.166617	1.38649	0.0362952	0.848907	0.997486	FALSE	4.35215	1.38649	57.617	3.18467e-14	6.43321e-13	TRUE	1.22995	1.38649	3.43942	0.0636581	0.0908988	FALSE	3.89299	1.38649	42.1971	8.25236e-11	8.10262e-10	FALSE
chr1	60503907	60504367	Abi2	329165	0	60466463	60538007	+	0.52337	1.70529	1.88392	1.48888	1.316	1.57444	2.19916	3.74737	4.40549	6.36478	6.5762	1.39824	3.6415	3.83164	3.11417	4.13007	5.22614	-0.219674	1.85095	0.205965	0.649949	0.995619	FALSE	0.759729	1.85095	2.04898	0.152308	0.235932	FALSE	1.06301	1.85095	8.91051	0.00283535	0.00509158	TRUE	1.6721	1.85095	13.3827	0.000253955	0.000781238	FALSE
chr1	60560189	60560739	Raph1	77300	0	60540029	60623609	-	0.758794	2.67974	2.07232	1.48888	1.316	0.787219	4.39831	5.15264	9.91234	4.45535	3.06889	5.59295	6.11252	8.75804	9.03108	7.89572	6.53267	-0.894395	2.41719	3.21111	0.07314	0.916577	FALSE	1.18079	2.41719	6.75001	0.00937472	0.0227509	FALSE	1.96044	2.41719	41.6793	1.07544e-10	4.01816e-10	TRUE	2.11831	2.41719	19.1249	1.22437e-05	4.99694e-05	FALSE
chr1	60569988	60570540	Raph1	77300	0	60540029	60623609	-	0.641553	0.243613	0.376785	0.18611	0.329001	0.393609	1.31949	1.40526	1.10137	2.54591	1.75365	1.39824	6.11252	7.11591	7.16258	6.1951	5.78608	0.384489	1.85771	0.164605	0.684952	0.995619	FALSE	2.18216	1.85771	5.9457	0.0147533	0.0336618	FALSE	4.52443	1.85771	98.7542	2.85869e-23	2.31526e-22	TRUE	2.12518	1.85771	7.732	0.00542507	0.0120068	FALSE
chr1	60590570	60591075	Raph1	77300	0	60540029	60623609	-	0.395298	0	0.376785	0.37222	0.329001	0.393609	2.63899	1.87369	1.10137	3.18239	3.94572	4.89384	5.07209	6.75099	5.91692	4.37301	4.2929	0.386828	1.77793	0.165498	0.684145	0.995619	FALSE	2.90792	1.77793	13.7952	0.000203856	0.000785158	FALSE	4.32119	1.77793	81.9319	1.40858e-19	9.30388e-19	TRUE	3.1077	1.77793	22.7987	1.79887e-06	8.61508e-06	FALSE
chr1	60622085	60622537	Raph1	77300	0	60540029	60623609	-	0.018234	4.38503	4.14463	3.90831	3.78351	4.92012	15.3941	15.4579	14.3178	15.912	12.2756	12.5841	18.8578	16.0564	18.0622	19.3141	23.1443	0.0745538	3.70328	0.0621422	0.803142	0.997486	FALSE	1.85971	3.70328	43.8913	3.47135e-11	4.60738e-10	TRUE	2.11331	3.70328	106.747	5.05762e-25	4.47757e-24	TRUE	1.55345	3.70328	31.5845	1.90947e-08	1.29351e-07	FALSE
chr1	60623094	60624170	Raph1	77300	0	60540029	60623609	-	0.00616176	8.28283	7.5357	7.81661	7.89601	8.85621	27.2695	27.1685	34.1425	35.0063	26.3048	23.0709	58.5241	54.7377	60.8819	55.7559	68.3131	0.100519	5.03784	0.203742	0.651717	0.995619	FALSE	1.75544	5.03784	67.4997	2.10721e-16	5.4197e-15	TRUE	2.90294	5.03784	385.571	7.62165e-86	7.51681e-84	TRUE	1.69696	5.03784	70.6597	4.24465e-17	9.66616e-16	TRUE
chr1	60672489	60673130	Raph1	77300	-48879	60540029	60623609	-	-48879	1.70529	0.941962	0.55833	1.1515	1.18083	3.51865	0.936843	5.50686	3.18239	3.06889	4.19472	7.283	4.19656	4.98267	6.43804	8.02585	0.200364	2.04415	0.125454	0.723193	0.995619	FALSE	1.09174	2.04415	3.0429	0.0810909	0.140672	FALSE	2.43522	2.04415	42.093	8.7034e-11	3.27551e-10	TRUE	1.56173	2.04415	9.2012	0.00241856	0.00585889	FALSE
chr1	60684618	60685030	Raph1	77300	-61008	60540029	60623609	-	-61008	0.730838	0.188392	0.37222	0.1645	0	1.75932	0.468422	3.30411	1.27296	0.876826	0.699119	1.9508	0.912296	1.24567	3.88712	2.42642	-1.87966	0.80478	2.52386	0.112136	0.961916	FALSE	1.37316	0.80478	2.29233	0.130015	0.206916	FALSE	1.73351	0.80478	7.79882	0.00522804	0.0090246	FALSE	3.41267	0.80478	9.77815	0.00176598	0.00443232	FALSE
chr1	60709080	60709854	NA	NA	-51248	60761103	60761257	+	-51248	2.19251	1.50714	1.67499	1.974	2.75527	5.7178	1.40526	5.50686	5.09183	3.06889	2.09736	10.0141	11.13	12.301	14.9411	14.9318	0.41397	2.82211	0.978348	0.322607	0.990912	FALSE	0.991596	2.82211	4.12896	0.0421554	0.081742	FALSE	2.65758	2.82211	91.7001	1.0086e-21	7.49032e-21	TRUE	0.570843	2.82211	1.74146	0.186953	0.259263	FALSE
chr1	60759405	60760154	NA	NA	-948	60761103	60761257	+	-948	1.70529	0.941962	1.48888	1.1515	1.57444	6.15764	3.74737	5.50686	5.09183	6.13778	2.09736	12.7453	12.2248	12.7681	9.47486	7.65256	0.00398344	2.70158	6.38594e-05	0.993624	1	FALSE	1.82307	2.70158	15.3082	9.13203e-05	0.000381089	FALSE	3.20888	2.70158	130.594	3.03814e-30	3.50148e-29	TRUE	1.72544	2.70158	14.6717	0.000127956	0.000419964	FALSE
chr1	60802412	60803509	Cd28	12487	0	60803232	60830203	+	-0.030403	2.92335	2.63749	2.23332	3.1255	2.75527	4.83814	5.62106	5.50686	7.63774	3.94572	3.4956	27.4413	27.5513	28.4946	31.8258	27.9972	0.211256	3.75021	0.34941	0.554447	0.995619	FALSE	0.977687	3.75021	5.80952	0.0159396	0.035973	FALSE	3.44	3.75021	269.338	1.58203e-60	6.23179e-59	TRUE	0.660203	3.75021	3.09553	0.0785074	0.124354	FALSE
chr1	60812226	60812977	Cd28	12487	0	60803232	60830203	+	0.333469	0.730838	0.188392	0.37222	0.658001	1.18083	0.879662	1.40526	0	1.27296	0.438413	2.09736	13.2655	15.8739	15.5708	13.362	9.33239	1.10354	2.65705	2.38948	0.122154	0.972792	FALSE	1.38497	2.65705	2.48559	0.114893	0.187416	FALSE	5.11694	2.65705	189.766	3.57635e-43	7.24211e-42	TRUE	0.0139686	2.65705	0.000359195	0.984879	0.988884	FALSE
chr1	60818170	60819089	Cd28	12487	0	60803232	60830203	+	0.553854	1.9489	2.07232	0.37222	0.987002	0.393609	9.67628	5.62106	11.0137	17.1849	14.0292	13.9824	34.074	34.6672	42.5084	36.8062	36.7696	-0.951079	4.14243	2.76253	0.0964956	0.956298	FALSE	2.37647	4.14243	33.5502	6.94483e-09	6.44132e-08	FALSE	4.69687	4.14243	391.194	4.54829e-87	4.67379e-85	TRUE	4.17381	4.14243	110.669	6.99179e-26	3.96144e-24	TRUE
chr1	60828529	60829172	Cd28	12487	0	60803232	60830203	+	0.937933	0.487226	0.565177	0.18611	0.658001	0.787219	1.75932	0.936843	0	1.27296	0.876826	3.4956	17.5572	18.7933	19.775	21.7436	26.1307	0.791952	3.16447	1.12577	0.288679	0.988835	FALSE	1.64182	3.16447	3.89287	0.0484916	0.0919452	FALSE	5.44839	3.16447	254.917	2.20015e-57	7.75289e-56	TRUE	0.897106	3.16447	1.66786	0.196546	0.270608	FALSE
chr1	60830042	60830477	Cd28	12487	0	60803232	60830203	+	0.994031	3.8978	2.4491	3.53609	2.4675	3.73929	2.19916	0.936843	6.60823	4.45535	4.38413	4.89384	4.42182	4.74394	6.53975	6.31657	3.54631	-0.074866	2.19145	0.040357	0.840784	0.997486	FALSE	-1.06069	2.19145	3.52373	0.0604961	0.110501	FALSE	0.696208	2.19145	5.37837	0.0203879	0.0319855	FALSE	0.567099	2.19145	1.96213	0.161285	0.229249	FALSE
chr1	60836135	60836559	NA	NA	0	60833509	60838537	-	0.477725	1.21806	0.565177	0.74444	0.658001	0	3.07882	0.468422	1.10137	2.54591	1.75365	2.79648	3.12129	4.37902	5.44979	3.40123	4.47954	-1.12069	1.51715	2.03072	0.154147	0.97732	FALSE	1.08412	1.51715	2.35786	0.124653	0.199888	FALSE	2.37493	1.51715	29.282	6.25759e-08	1.86577e-07	TRUE	2.3725	1.51715	9.79924	0.00174584	0.00438861	FALSE
chr1	60844406	60844950	NA	NA	0	60835690	60860632	+	0.349451	1.9489	3.01428	2.04721	2.7965	3.73929	4.39831	9.36843	16.5206	7.00126	8.32985	5.59295	4.94204	3.28426	4.51554	4.73743	5.78608	0.462449	2.38297	1.45917	0.227062	0.988835	FALSE	1.48804	2.38297	13.4424	0.000246	0.000928033	TRUE	0.87425	2.38297	7.39137	0.00655377	0.0111422	FALSE	1.31338	2.38297	13.9424	0.000188495	0.000596388	TRUE
chr1	60855532	60856013	NA	NA	0	60835690	60860632	+	0.795526	2.67974	2.63749	2.97776	3.61901	2.55846	16.7136	11.7105	12.1151	17.1849	10.5219	17.478	1.04043	1.64213	0.778542	1.82209	1.86648	0.185283	2.45119	0.258358	0.611251	0.995619	FALSE	2.31476	2.45119	50.9802	9.33025e-13	1.55607e-11	TRUE	-1.26307	2.45119	10.4497	0.00122672	0.00231985	FALSE	2.07117	2.45119	44.0496	3.20166e-11	3.32877e-10	TRUE
chr1	60861762	60862602	NA	NA	1129	60835690	60860632	+	1129	3.65419	5.27499	4.46664	5.59301	5.90414	10.5559	5.62106	7.7096	11.4566	12.714	9.08855	11.9649	12.5897	14.0137	12.8761	10.8256	0.355019	3.25795	1.59319	0.20687	0.985822	FALSE	0.809602	3.25795	6.00818	0.0142397	0.0326668	FALSE	1.51818	3.25795	48.8172	2.80965e-12	1.17613e-11	TRUE	0.804378	3.25795	8.24887	0.00407774	0.00932326	FALSE
chr1	60879756	60880216	NA	NA	19123	60835690	60860632	+	19123	3.65419	3.20267	3.16387	5.26401	3.54248	7.0373	6.5579	8.81097	4.45535	8.76826	8.38943	1.82075	2.37197	4.04842	3.88712	2.61307	0.433833	2.24562	1.60539	0.205141	0.985822	FALSE	0.993672	2.24562	6.55083	0.0104835	0.0250358	FALSE	-0.26609	2.24562	0.655211	0.418256	0.485549	FALSE	0.66467	2.24562	3.74255	0.0530434	0.0885642	FALSE
chr1	60890476	60890704	NA	NA	29843	60835690	60860632	+	29843	0.974451	0.188392	0.18611	0.329001	0	0.879662	0.468422	3.30411	0.636478	0.876826	2.09736	2.08086	3.1018	1.8685	1.57914	1.67983	-1.07094	0.766044	1.05721	0.303852	0.988835	FALSE	0.659027	0.766044	0.409426	0.522261	0.622251	FALSE	2.44111	0.766044	18.2371	1.9504e-05	4.58628e-05	TRUE	2.76809	0.766044	8.55458	0.00344654	0.00802992	FALSE
chr1	60903761	60904161	NA	NA	43128	60835690	60860632	+	43128	0.487226	0	0.37222	0.493501	0.590414	3.95848	0.468422	2.20274	2.54591	2.63048	1.39824	3.25134	3.1018	3.26987	3.27976	5.41278	0.931786	1.38705	1.11058	0.291955	0.988835	FALSE	2.89314	1.38705	13.1149	0.000292949	0.00108395	FALSE	3.45319	1.38705	37.2051	1.06337e-09	3.68046e-09	TRUE	1.91311	1.38705	7.72847	0.00543568	0.0120267	FALSE
chr1	60908919	60910669	NA	NA	48286	60835690	60860632	+	48286	4.62864	6.59374	5.02497	7.23801	3.34568	18.0331	13.5842	13.2165	14.0025	17.0981	14.6815	39.6664	35.5795	44.6883	48.1031	46.4753	0.00342977	4.46776	0.000165851	0.989725	1	FALSE	1.495	4.46776	31.6701	1.82712e-08	1.58284e-07	TRUE	2.88547	4.46776	271.735	4.75127e-61	1.90908e-59	TRUE	1.37363	4.46776	28.4677	9.52724e-08	5.73637e-07	TRUE
chr1	60917428	60917919	Ctla4	12477	-47949	60965869	60972674	+	-47949	5.84671	4.52142	4.65275	6.41551	4.72331	11.4356	6.5579	11.0137	8.27422	4.38413	12.5841	12.225	14.4143	10.8996	13.4835	11.1989	0.195486	3.23381	0.463396	0.496041	0.994817	FALSE	0.82976	3.23381	6.5292	0.0106117	0.0253064	FALSE	1.34436	3.23381	35.6467	2.36542e-09	7.9421e-09	TRUE	0.471718	3.23381	2.36542	0.12405	0.183825	FALSE
chr1	60919764	60920711	Ctla4	12477	-45157	60965869	60972674	+	-45157	1.70529	3.01428	1.67499	1.1515	3.34568	10.5559	14.0526	25.3315	11.4566	12.714	18.1771	36.0249	35.9444	37.5257	37.1706	38.0761	0.0105323	4.23737	0.000681836	0.979168	1	FALSE	2.45387	4.23737	54.2424	1.77225e-13	3.24882e-12	TRUE	4.07896	4.23737	373.514	3.21417e-83	2.94604e-81	TRUE	2.74608	4.23737	79.4258	5.00678e-19	1.42264e-17	FALSE
chr1	60956051	60956497	Ctla4	12477	-9371	60965869	60972674	+	-9371	3.65419	5.65177	4.28053	8.38951	4.92012	3.51865	4.68422	8.81097	6.36478	6.13778	7.69031	2.99123	3.28426	2.33562	2.91534	2.61307	0.568751	2.31889	3.79818	0.0513082	0.90593	FALSE	-0.198651	2.31889	0.233326	0.629069	0.716455	FALSE	-0.658627	2.31889	4.88177	0.0271418	0.0416618	FALSE	-0.0486781	2.31889	0.0235512	0.878032	0.907531	FALSE
chr1	60959219	60960471	Ctla4	12477	-5397	60965869	60972674	+	-5397	8.77006	8.47766	7.07218	10.857	10.4306	28.1492	33.7264	29.737	26.7321	32.0042	30.0621	79.5928	89.7699	89.0652	84.4234	82.125	0.415556	5.40163	4.02658	0.0447886	0.894701	FALSE	1.90056	5.40163	87.2994	9.32739e-21	3.67416e-19	TRUE	3.43253	5.40163	626.434	2.9819e-138	1.64444e-135	TRUE	1.38358	5.40163	54.1337	1.87303e-13	2.68584e-12	TRUE
chr1	60961360	60961656	Ctla4	12477	-4212	60965869	60972674	+	-4212	2.67974	2.82589	1.8611	2.632	2.36166	7.47713	1.40526	9.91234	7.00126	2.63048	8.38943	11.1846	13.502	14.0137	13.2405	13.4386	0.0524951	2.97705	0.0178077	0.893841	0.998213	FALSE	0.844497	2.97705	3.67509	0.0552312	0.102396	FALSE	2.40424	2.97705	81.7225	1.56597e-19	1.03126e-18	TRUE	1.20931	2.97705	9.78986	0.00175477	0.00440888	FALSE
chr1	60965650	60966181	Ctla4	12477	0	60965869	60972674	+	-0.0321822	1.46168	1.50714	2.97776	3.45451	2.36166	2.63899	2.81053	2.20274	5.09183	2.19207	2.09736	18.4676	23.1723	19.1521	20.8933	16.9849	0.549954	3.26157	2.0149	0.155762	0.978888	FALSE	0.38797	3.26157	0.564023	0.452644	0.557586	FALSE	3.31966	3.26157	173.723	1.13765e-39	1.99964e-38	TRUE	-0.115742	3.26157	0.0693708	0.792255	0.840034	FALSE
chr1	60967620	60967972	Ctla4	12477	0	60965869	60972674	+	0.257311	0.243613	0.565177	0.930549	0.987002	1.18083	0.439831	3.27895	0	3.81887	0.876826	1.39824	8.9737	14.5967	12.6124	10.0822	11.3855	0.811339	2.52358	1.60612	0.205038	0.985822	FALSE	1.50868	2.52358	4.29276	0.0382749	0.0754338	FALSE	4.26112	2.52358	126.554	2.3259e-29	2.56921e-28	TRUE	0.477567	2.52358	0.562485	0.453261	0.541317	FALSE
chr1	60970069	60970503	Ctla4	12477	0	60965869	60972674	+	0.617193	0.730838	1.13035	1.8611	1.645	1.57444	7.91696	6.5579	5.50686	5.09183	9.64509	4.19472	21.1987	24.2671	22.5777	20.8933	16.425	0.337321	3.4242	0.483725	0.48674	0.992818	FALSE	2.4389	3.4242	32.5225	1.17823e-08	1.05338e-07	FALSE	4.1311	3.4242	243.118	8.21981e-55	2.62024e-53	TRUE	1.90875	3.4242	22.179	2.48379e-06	1.15999e-05	FALSE
chr1	60972912	60974136	Ctla4	12477	237	60965869	60972674	+	237	38.0036	31.0848	31.8248	30.597	26.5686	33.867	36.0685	33.0411	28.0051	41.6492	37.7524	77.3819	69.152	68.5117	64.259	66.2599	-0.20632	5.52377	2.41416	0.120242	0.970383	FALSE	0.0301855	5.52377	0.0368564	0.847758	0.892734	FALSE	1.12175	5.52377	114.263	1.14126e-26	1.09983e-25	TRUE	0.222085	5.52377	2.20737	0.137353	0.200432	FALSE
chr1	60997444	60998760	Ctla4	12477	24769	60965869	60972674	+	24769	60.9032	55.9526	60.6718	55.2721	46.4459	27.2695	24.3579	25.3315	14.0025	17.9749	17.478	26.4009	30.4707	31.7645	25.1448	30.7969	-0.19942	5.17155	2.56146	0.109498	0.961839	FALSE	-1.22801	5.17155	54.5553	1.51132e-13	2.80388e-12	TRUE	-0.985439	5.17155	71.6009	2.63436e-17	1.5223e-16	FALSE	-1.60035	5.17155	93.2934	4.509e-22	1.78464e-20	TRUE
chr1	61017780	61018303	Icos	54167	-16454	61034758	61057164	+	-16454	2.19251	3.01428	3.34998	1.974	2.95207	3.95848	1.87369	4.40549	3.81887	2.19207	4.19472	8.32343	5.47377	4.67125	5.70921	8.02585	-0.237432	2.26985	0.356263	0.550589	0.995619	FALSE	-0.013035	2.26985	0.000707326	0.978782	0.985376	FALSE	1.11455	2.26985	13.9126	0.000191515	0.000401925	TRUE	0.391058	2.26985	0.733112	0.391876	0.480779	FALSE
chr1	61030835	61031267	Icos	54167	-3490	61034758	61057164	+	-3490	0.974451	0.188392	1.30277	1.316	0.196805	0.879662	3.27895	3.30411	1.90944	1.75365	2.79648	3.6415	1.64213	3.737	5.58774	4.47954	-0.0111657	1.51786	0.000259694	0.987143	1	FALSE	1.2745	1.51786	3.40375	0.0650485	0.117339	FALSE	1.89596	1.51786	16.5254	4.80019e-05	0.000108174	TRUE	1.38541	1.51786	4.62237	0.0315577	0.0564919	FALSE
chr1	61058579	61059103	Icos	54167	1414	61034758	61057164	+	1414	4.38503	6.97052	5.02497	6.25101	7.67538	8.79662	6.5579	22.0274	12.0931	13.1524	8.38943	1.6907	1.27721	1.24567	3.5227	1.67983	0.338163	2.61786	1.40814	0.235365	0.988835	FALSE	0.441698	2.61786	1.65485	0.1983	0.291426	FALSE	-1.91807	2.61786	33.8832	5.85211e-09	1.90186e-08	TRUE	0.829764	2.61786	8.59163	0.00337712	0.00788594	FALSE
chr1	61192396	61192911	Icos	54167	135231	61034758	61057164	+	135231	0.974451	0.941962	1.30277	0.987002	1.57444	2.19916	1.87369	1.10137	1.27296	1.75365	2.09736	5.07209	3.28426	2.95846	8.98897	10.2656	0.225797	1.93028	0.17125	0.679003	0.995619	FALSE	0.864148	1.93028	1.86169	0.17243	0.260689	FALSE	1.81679	1.93028	22.0714	2.62696e-06	6.74443e-06	TRUE	0.256281	1.93028	0.175378	0.675376	0.743568	FALSE
chr1	61196136	61196836	Icos	54167	138971	61034758	61057164	+	138971	2.43613	0.565177	0.18611	0.493501	0.590414	1.31949	1.87369	2.20274	0.636478	1.31524	0	9.10375	3.83164	4.67125	12.9976	11.7588	-0.795326	2.17626	1.2846	0.257045	0.988835	FALSE	0.672112	2.17626	0.888315	0.345934	0.453959	FALSE	2.61147	2.17626	40.6884	1.7854e-10	6.55785e-10	TRUE	0.721421	2.17626	0.742194	0.388959	0.477873	FALSE
chr1	61237889	61238413	Icos	54167	180724	61034758	61057164	+	180724	1.9489	1.50714	3.90831	1.316	0.984023	5.7178	1.87369	6.60823	3.81887	4.82254	4.89384	4.94204	1.64213	2.02421	5.95215	4.85284	-1.0651	1.92226	4.29406	0.0382457	0.871775	FALSE	0.581647	1.92226	1.33941	0.247139	0.348501	FALSE	0.26586	1.92226	0.487555	0.48502	0.550382	FALSE	1.94498	1.92226	13.9993	0.00018288	0.000580397	FALSE
chr1	61433868	61434031	Pard3b	72823	-251366	61685398	61816433	+	-251366	0.487226	0.565177	0.37222	0.329001	0.196805	1.31949	0	1.10137	1.27296	0.438413	1.39824	1.17048	0.729836	0.155708	1.21473	2.61307	-0.748258	0.355991	0.606486	0.436114	0.990912	FALSE	0.453417	0.355991	0.194199	0.659445	0.742456	FALSE	0.557984	0.355991	0.631324	0.42687	0.494025	FALSE	1.672	0.355991	2.86467	0.0905444	0.14034	FALSE
chr1	61648671	61648912	Pard3b	72823	-36485	61685398	61816433	+	-36485	2.19251	3.20267	2.41943	2.1385	1.37763	1.75932	0.468422	2.20274	0.636478	3.06889	2.09736	0.260107	0	0.311417	0.242945	0.373295	-0.540471	0.805988	1.30659	0.253012	0.988835	FALSE	-1.23191	0.805988	3.3632	0.0666684	0.119749	FALSE	-3.50542	0.805988	33.9441	5.67175e-09	1.84505e-08	TRUE	0.124877	0.805988	0.0480114	0.82656	0.867361	FALSE
chr1	61973851	61975149	Pard3b	72823	0	61685398	62688858	+	0.287458	28.2591	22.9839	23.8221	16.2855	19.6805	7.91696	11.7105	11.0137	8.27422	16.2213	17.478	10.9245	8.0282	9.80962	11.5399	12.8787	-0.461141	3.96328	6.7396	0.00942956	0.699312	FALSE	-1.38066	3.96328	31.4251	2.07282e-08	1.7787e-07	TRUE	-1.34222	3.96328	63.4997	1.60389e-15	8.31626e-15	TRUE	-0.488447	3.96328	4.97946	0.02565	0.0471733	FALSE
chr1	61980009	61980750	Pard3b	72823	0	61685398	62688858	+	0.293595	13.8859	14.5062	10.4222	8.38951	11.4147	5.7178	4.21579	1.10137	2.54591	8.32985	2.79648	10.7945	7.29836	13.7023	13.9693	11.1989	-0.377401	3.34689	2.28024	0.131032	0.972792	FALSE	-1.40321	3.34689	16.352	5.2601e-05	0.000233138	TRUE	-0.254192	3.34689	1.37719	0.240581	0.299665	FALSE	-1.24533	3.34689	13.8836	0.00019449	0.000613477	TRUE
chr1	62002721	62002914	Pard3b	72823	0	61685398	62688858	+	0.316229	1.70529	2.63749	2.04721	0.658001	1.57444	0.879662	1.87369	3.30411	0.636478	0.438413	0	0.260107	0	0.311417	0.364418	0.186648	-0.955029	0.49057	2.87451	0.0899922	0.949541	FALSE	-0.679411	0.49057	0.987876	0.320262	0.427436	FALSE	-3.22284	0.49057	24.9733	5.81293e-07	1.58809e-06	TRUE	-0.486095	0.49057	0.379432	0.537907	0.621414	FALSE
chr1	62247377	62249329	Pard3b	72823	0	61685398	62688858	+	0.560041	2.92335	2.63749	2.41943	0.987002	1.37763	9.67628	9.36843	7.7096	3.81887	5.69937	7.69031	60.735	45.6148	64.3075	51.0185	52.2614	-1.14695	4.51087	6.59393	0.0102327	0.699312	FALSE	1.80533	4.51087	27.2482	1.78941e-07	1.30158e-06	FALSE	4.43851	4.51087	496.15	6.5425e-110	1.44804e-107	TRUE	2.23621	4.51087	25.8892	3.61582e-07	1.9665e-06	FALSE
chr1	62299002	62299398	Pard3b	72823	0	61685398	62688858	+	0.611488	0.487226	0.376785	0	0.329001	0.393609	1.75932	0.936843	3.30411	0	0.438413	2.09736	3.12129	4.56148	3.737	1.57914	4.47954	0.378204	1.20243	0.148143	0.700316	0.995619	FALSE	2.17047	1.20243	5.41562	0.0199574	0.0435049	FALSE	3.68451	1.20243	37.6626	8.41031e-10	2.93441e-09	TRUE	1.52099	1.20243	2.88492	0.0894126	0.138839	FALSE
chr1	62299596	62299818	Pard3b	72823	0	61685398	62688858	+	0.61208	0.487226	0	0	0.1645	0	1.31949	0	2.20274	0	3.94572	1.39824	1.56064	1.45967	1.40137	2.06503	2.61307	-0.475341	0.669577	0.113726	0.735942	0.995619	FALSE	2.06329	0.669577	2.8486	0.0914533	0.155178	FALSE	3.20872	0.669577	17.2326	3.30718e-05	7.59323e-05	FALSE	4.0503	0.669577	16.6489	4.49755e-05	0.000163177	FALSE
chr1	62330120	62330597	Pard3b	72823	0	61685398	62688858	+	0.642499	0.487226	0.188392	0.18611	0	0.196805	2.19916	1.87369	3.30411	1.90944	2.19207	1.39824	3.77156	2.91935	3.58129	5.46626	4.85284	-1.33154	1.45052	1.14348	0.284919	0.988835	FALSE	2.75454	1.45052	11.7116	0.000621116	0.002117	FALSE	3.55809	1.45052	45.5169	1.51331e-11	6.01278e-11	TRUE	4.07957	1.45052	18.6183	1.59682e-05	6.35854e-05	FALSE
chr1	62529615	62530162	Pard3b	72823	0	61685398	62688858	+	0.841306	11.6934	13.3759	11.7249	9.87002	10.6275	1.31949	2.34211	3.30411	1.90944	3.5073	1.39824	1.43059	0.729836	0.467125	0.607363	1.11989	-0.251683	2.47625	1.31233	0.251973	0.988835	FALSE	-2.77505	2.47625	44.3577	2.73535e-11	3.70102e-10	TRUE	-3.69237	2.47625	155.18	1.2792e-35	1.88496e-34	TRUE	-2.07295	2.47625	34.0968	5.24382e-09	3.91406e-08	TRUE
chr1	62743391	62743721	Nrp2	18187	-6169	62749891	62786506	+	-6169	0.730838	0.188392	0.74444	0.329001	0.196805	0.879662	0.468422	0	0.636478	0.438413	2.09736	2.08086	1.27721	2.49133	3.40123	2.79972	-0.930558	0.88073	1.05562	0.304217	0.988835	FALSE	0.277849	0.88073	0.0805274	0.776584	0.838791	FALSE	1.83071	0.88073	11.4157	0.000728279	0.00141964	FALSE	1.40374	0.88073	1.97855	0.159544	0.22732	FALSE
chr1	62749450	62750418	Nrp2	18187	0	62749891	62865266	+	-0.00382232	17.2965	14.3178	13.586	14.805	16.9252	5.7178	14.9895	9.91234	11.4566	10.5219	13.9824	28.6118	16.9687	23.9791	36.6847	35.4631	0.0935371	4.2647	0.217514	0.640941	0.995619	FALSE	-0.576175	4.2647	4.66167	0.0308432	0.0628537	FALSE	0.66102	4.2647	15.14	9.9828e-05	0.000216679	FALSE	-0.559206	4.2647	5.50488	0.0189635	0.0362191	FALSE
chr1	62753283	62753491	Nrp2	18187	0	62749891	62865266	+	0.0293998	3.41058	2.4491	3.16387	2.961	2.16485	2.19916	2.81053	1.10137	3.81887	0.876826	2.79648	5.46225	3.46672	5.91692	7.77424	6.34602	-0.186974	2.14189	0.242136	0.622668	0.995619	FALSE	-0.287892	2.14189	0.328983	0.566259	0.662119	FALSE	0.762142	2.14189	6.65325	0.00989752	0.016371	FALSE	-0.391238	2.14189	0.623499	0.42975	0.518667	FALSE
chr1	62766287	62766921	Nrp2	18187	0	62749891	62865266	+	0.142111	3.8978	3.20267	4.28053	4.93501	3.93609	6.59747	5.15264	3.30411	1.90944	5.26096	4.19472	15.2163	9.30541	11.0553	14.4552	11.9455	0.250031	2.98788	0.616984	0.43217	0.990912	FALSE	0.59833	2.98788	2.47529	0.115648	0.188471	FALSE	1.67303	2.98788	48.0613	4.13108e-12	1.70907e-11	TRUE	-0.307821	2.98788	0.650874	0.4198	0.509005	FALSE
chr1	62775546	62775839	Nrp2	18187	0	62749891	62865266	+	0.222362	0.487226	0.565177	0.37222	0.329001	0.787219	1.31949	0	2.20274	1.27296	0.876826	2.09736	3.6415	2.00705	3.89271	6.55952	4.47954	0.190882	1.42005	0.0574879	0.810511	0.997486	FALSE	0.459411	1.42005	0.213031	0.644402	0.729616	FALSE	2.71549	1.42005	29.0027	7.2278e-08	2.14241e-07	TRUE	1.29863	1.42005	2.92178	0.0873913	0.136167	FALSE
chr1	62782348	62783609	Nrp2	18187	0	62749891	62865266	+	0.281317	19.489	25.433	26.0554	21.5495	25.7814	8.35679	9.36843	7.7096	6.36478	11.3987	6.29207	19.508	10.7651	15.2594	18.3424	16.425	-0.000148381	4.08899	7.42463e-07	0.999312	1	FALSE	-1.45964	4.08899	30.767	2.90942e-08	2.44243e-07	TRUE	-0.613451	4.08899	13.1564	0.000286537	0.000587957	FALSE	-1.59753	4.08899	43.6867	3.8539e-11	3.95471e-10	TRUE
chr1	62806601	62807168	Nrp2	18187	0	62749891	62865266	+	0.491528	8.77006	14.883	13.0277	10.3635	14.1699	3.07882	1.40526	4.40549	3.18239	3.06889	6.29207	3.12129	0.729836	1.40137	4.37301	3.9196	-0.00542345	2.77832	0.000465672	0.982783	1	FALSE	-2.46986	2.77832	33.6022	6.76173e-09	6.28383e-08	TRUE	-2.70309	2.77832	87.801	7.23828e-21	5.15283e-20	TRUE	-1.67655	2.77832	24.437	7.67797e-07	3.92936e-06	TRUE
chr1	62813395	62813961	Nrp2	18187	0	62749891	62865266	+	0.550414	0.487226	0.75357	0.55833	0.822501	1.57444	2.19916	0.468422	1.10137	1.90944	0.876826	2.79648	4.03166	1.64213	2.80275	8.62455	9.51903	0.925873	1.73852	2.13335	0.144125	0.973643	FALSE	1.08698	1.73852	1.8948	0.168662	0.256163	FALSE	2.22202	1.73852	21.8742	2.91115e-06	7.44229e-06	TRUE	0.365869	1.73852	0.33566	0.562345	0.644188	FALSE
chr1	62841043	62841602	Nrp2	18187	0	62749891	62865266	+	0.79005	0.243613	0	0.37222	0.1645	0.393609	1.75932	0.936843	2.20274	3.18239	2.19207	2.09736	1.56064	0.912296	0.467125	4.98037	3.9196	0.37676	0.991362	0.121943	0.726937	0.995619	FALSE	2.54898	0.991362	7.07963	0.0077965	0.0194324	FALSE	2.18078	0.991362	8.62861	0.00330924	0.0058873	FALSE	2.94581	0.991362	14.2688	0.000158466	0.000509659	FALSE
chr1	62922233	62922514	Nrp2	18187	56966	62749891	62865266	+	56966	0.730838	0	0.18611	0.658001	0.393609	0	0.468422	1.10137	0.636478	0.438413	0.699119	2.34097	0.364918	1.08996	0.728835	0	0.90471	0.180129	0.918606	0.337841	0.990912	FALSE	-0.275193	0.180129	0.0346785	0.852271	0.896146	FALSE	2.16143	0.180129	8.5075	0.00353685	0.0062651	TRUE	0.18063	0.180129	0.033942	0.85383	0.889	FALSE
chr1	63030996	63031470	Ino80d	227195	0	63004993	63138503	-	0.805236	2.43613	3.20267	3.90831	1.316	0.787219	1.75932	2.34211	2.20274	3.18239	2.63048	2.09736	5.46225	3.64918	2.17992	5.58774	6.53267	-1.55246	1.92114	10.7232	0.00105799	0.341536	FALSE	-0.686835	1.92114	1.62624	0.202224	0.296292	FALSE	0.257014	1.92114	0.627811	0.428159	0.495285	FALSE	1.14857	1.92114	3.99411	0.0456596	0.0779169	FALSE
chr1	63048372	63048826	Ino80d	227195	0	63004993	63138503	-	0.675088	0.974451	3.01428	2.23332	1.1515	1.37763	4.83814	7.96317	4.40549	5.09183	3.5073	7.69031	2.21091	1.09475	1.71279	3.27976	4.10625	-0.746662	1.74816	2.30394	0.129046	0.972792	FALSE	1.52494	1.74816	12.323	0.000447421	0.00158244	TRUE	-0.299938	1.74816	0.563421	0.452885	0.519448	FALSE	1.88587	1.74816	15.1242	0.000100664	0.000338205	FALSE
chr1	63154491	63154894	Ino80d	227195	0	63094375	63160841	-	0.0955376	4.14142	4.8982	5.76941	3.78351	5.11692	2.63899	1.87369	2.20274	3.18239	3.06889	3.4956	6.50268	4.74394	6.22833	5.83068	5.59943	-0.166688	2.37772	0.319587	0.571856	0.995619	FALSE	-1.16377	2.37772	6.43523	0.0111879	0.0265009	FALSE	0.254665	2.37772	1.09224	0.295976	0.359615	FALSE	-0.614684	2.37772	2.38903	0.122189	0.181503	FALSE
chr1	63166273	63166796	NA	NA	0	63161045	63204864	+	0.119309	5.11587	5.0866	4.46664	4.77051	5.51053	10.9958	9.36843	3.30411	14.0025	7.45302	9.78767	9.88408	10.4002	10.7439	7.65277	5.97273	0.0824697	3.02941	0.0831985	0.773009	0.995619	FALSE	1.02593	3.02941	10.9868	0.000917612	0.00298475	TRUE	1.09681	3.02941	24.2186	8.59983e-07	2.31008e-06	TRUE	0.719012	3.02941	5.78134	0.0161972	0.0315427	FALSE
chr1	64000028	64000416	Gm13749	433315	-10884	64011301	64015573	+	-10884	0.487226	0.941962	0.930549	1.1515	1.18083	1.75932	1.40526	3.30411	2.54591	2.19207	4.19472	2.86118	2.73689	1.8685	2.42945	3.54631	0.523378	1.29316	0.767145	0.381102	0.990912	FALSE	0.912437	1.29316	1.60267	0.205525	0.300131	FALSE	1.60695	1.29316	12.3374	0.000443978	0.000890014	TRUE	1.21026	1.29316	4.83836	0.0278333	0.0506218	FALSE
chr1	64041714	64041904	Gm13749	433315	26140	64011301	64015573	+	26140	0	0.376785	0.18611	0.1645	0.196805	0.879662	0.468422	1.10137	2.54591	0.438413	1.39824	1.04043	2.18951	2.49133	1.57914	2.42642	-0.137999	0.654553	0.0138074	0.90646	0.99823	FALSE	1.58512	0.654553	1.86913	0.171575	0.259639	FALSE	3.06722	0.654553	19.118	1.22884e-05	2.94982e-05	TRUE	2.58994	0.654553	6.88138	0.00870985	0.0182518	FALSE
chr1	64046987	64047697	Gm13749	433315	31413	64011301	64015573	+	31413	5.35948	8.66605	5.76941	6.74451	8.4626	3.51865	2.81053	4.40549	3.18239	3.5073	3.4956	14.6961	22.4425	20.2421	18.2209	18.8514	0.192999	3.45941	0.516478	0.472348	0.990912	FALSE	-1.09975	3.45941	7.12649	0.00759535	0.0189904	FALSE	1.52864	3.45941	51.1251	8.66629e-13	3.75235e-12	TRUE	-1.17821	3.45941	10.7756	0.00102849	0.00273916	TRUE
chr1	64090290	64090968	Klf7	93691	0	64082247	64168000	-	0.906207	2.43613	4.70981	3.53609	1.645	2.75527	10.9958	7.02632	8.81097	10.8201	7.89143	16.7789	6.50268	8.57558	7.62971	9.59633	8.95909	-0.731805	2.87689	3.77772	0.0519392	0.908268	FALSE	1.27317	2.87689	13.5997	0.000226221	0.00086132	TRUE	1.05866	2.87689	16.3218	5.34455e-05	0.000119804	TRUE	2.22469	2.87689	39.8375	2.75995e-10	2.50852e-09	TRUE
chr1	64095212	64095554	Klf7	93691	0	64082247	64168000	-	0.84881	5.35948	6.21695	6.14163	5.42851	7.67538	3.95848	3.27895	3.30411	2.54591	1.31524	4.89384	1.04043	3.83164	2.02421	1.09325	2.61307	0.146497	2.10844	0.199663	0.654993	0.995619	FALSE	-0.740697	2.10844	2.80554	0.093939	0.158672	FALSE	-1.40139	2.10844	17.4353	2.97252e-05	6.85863e-05	TRUE	-1.31406	2.10844	9.54467	0.0020053	0.00496632	TRUE
chr1	64098812	64099387	Klf7	93691	0	64082247	64168000	-	0.806829	3.41058	5.27499	2.97776	4.11251	5.90414	3.95848	2.34211	5.50686	2.54591	5.69937	0.699119	5.3322	4.19656	7.474	7.77424	6.90597	0.351647	2.44265	1.12776	0.288253	0.988835	FALSE	-0.33804	2.44265	0.540516	0.462219	0.566638	FALSE	0.556787	2.44265	3.77132	0.0521385	0.0757773	FALSE	-0.522848	2.44265	1.75447	0.185315	0.257396	FALSE
chr1	64134203	64135264	Klf7	93691	0	64082247	64168000	-	0.39412	9.01367	15.2598	16.1916	15.6275	14.5635	15.8339	14.9895	13.2165	19.0944	20.6054	12.5841	67.6279	71.7064	69.1345	71.1829	77.0855	0.148632	5.12599	0.696929	0.403818	0.990912	FALSE	0.127997	5.12599	0.325284	0.568449	0.66407	FALSE	2.35182	5.12599	323.935	2.01308e-72	1.23123e-70	TRUE	0.0843665	5.12599	0.17659	0.67432	0.742714	FALSE
chr1	64147331	64147723	Klf7	93691	0	64082247	64168000	-	0.241029	0.243613	0.941962	0.55833	0.329001	0.393609	0.439831	2.34211	0	2.54591	1.31524	4.89384	2.08086	3.28426	5.76121	4.13007	2.98636	-0.697302	1.38215	0.662048	0.415838	0.990912	FALSE	1.11086	1.38215	1.80878	0.178654	0.268237	FALSE	2.57722	1.38215	24.3409	8.07054e-07	2.17363e-06	TRUE	2.47458	1.38215	10.1072	0.00147693	0.00377851	FALSE
chr1	64185925	64186600	Klf7	93691	-17924	64082247	64168000	-	-17924	2.43613	1.50714	2.04721	1.4805	2.75527	0.879662	0.468422	2.20274	2.54591	1.31524	2.79648	3.38139	5.83869	7.31829	6.92393	4.2929	0.089802	1.95154	0.036463	0.848563	0.997486	FALSE	-1.53043	1.95154	3.76971	0.0521887	0.0977027	FALSE	1.48093	1.95154	16.6194	4.56822e-05	0.00010322	TRUE	-0.0717978	1.95154	0.0171454	0.895822	0.921199	FALSE
chr1	64236066	64236459	Klf7	93691	-68065	64082247	64168000	-	-68065	5.11587	5.65177	4.46664	4.11251	6.88816	0.879662	2.81053	0	0.636478	0.438413	4.89384	1.43059	1.09475	1.55708	2.55092	1.67983	0.111239	1.79485	0.111374	0.738586	0.995619	FALSE	-1.4992	1.79485	8.19571	0.00419897	0.0113054	FALSE	-1.84743	1.79485	26.076	3.28231e-07	9.17162e-07	FALSE	-1.9694	1.79485	15.8978	6.68571e-05	0.00023412	TRUE
chr1	64239630	64240185	Klf7	93691	-71629	64082247	64168000	-	-71629	15.8348	17.8973	13.586	13.818	13.5795	1.31949	1.87369	5.50686	3.18239	1.31524	2.09736	1.43059	1.45967	0.778542	1.45767	1.30653	-0.189269	2.80435	0.85051	0.356408	0.990912	FALSE	-3.32365	2.80435	64.4176	1.00654e-15	2.3883e-14	TRUE	-3.64201	2.80435	181.078	2.81874e-41	5.2978e-40	TRUE	-2.48202	2.80435	53.7067	2.32774e-13	3.29573e-12	TRUE
chr1	64245509	64245668	Klf7	93691	-77508	64082247	64168000	-	-77508	1.21806	2.4491	1.67499	0.822501	2.55846	0.439831	0.936843	1.10137	1.27296	1.31524	1.39824	0.520214	0.182459	0.155708	0.364418	0.373295	-0.12477	0.544639	0.0523982	0.818942	0.997486	FALSE	-1.40631	0.544639	2.83416	0.092279	0.156335	FALSE	-2.45858	0.544639	15.4062	8.67014e-05	0.000189605	FALSE	-0.438382	0.544639	0.423183	0.515353	0.600876	FALSE
chr1	64349215	64349987	Klf7	93691	-181214	64082247	64168000	-	-181214	27.5282	30.5196	26.6137	27.4715	33.26	10.1161	8.43159	6.60823	8.9107	10.5219	9.08855	21.0687	16.9687	15.8822	25.6307	29.4903	0.111621	4.39187	0.537787	0.463351	0.990912	FALSE	-1.63649	4.39187	47.8788	4.53391e-12	6.8864e-11	TRUE	-0.625678	4.39187	19.1581	1.20327e-05	2.89045e-05	FALSE	-1.81634	4.39187	73.0665	1.25356e-17	3.04428e-16	TRUE
chr1	64352124	64352399	Klf7	93691	-184123	64082247	64168000	-	-184123	6.09032	7.15891	8.56105	6.90901	9.44662	3.51865	2.81053	2.20274	3.81887	2.19207	2.09736	1.9508	0.547377	2.64704	3.27976	2.79972	0.159526	2.28263	0.348105	0.555188	0.995619	FALSE	-1.23595	2.28263	8.97705	0.00273392	0.00780409	FALSE	-2.01346	2.28263	44.0489	3.2028e-11	1.2429e-10	FALSE	-1.73661	2.28263	20.0978	7.35798e-06	3.14188e-05	TRUE
chr1	64355057	64355329	Klf7	93691	-187056	64082247	64168000	-	-187056	3.8978	3.20267	3.53609	5.26401	3.93609	0	0	3.30411	1.90944	2.19207	0	1.9508	0.912296	0.778542	2.06503	3.35966	0.404916	1.55711	1.29845	0.254496	0.988835	FALSE	-6.96758	1.55711	24.8947	6.05485e-07	3.99095e-06	FALSE	-1.44704	1.55711	13.9453	0.00018821	0.000395402	FALSE	-1.46636	1.55711	9.24686	0.002359	0.00573034	TRUE
chr1	64355518	64355681	Klf7	93691	-187517	64082247	64168000	-	-187517	1.46168	2.63749	2.04721	3.45451	1.18083	1.31949	0.468422	0	0	0.876826	0	1.04043	0.912296	0.778542	1.09325	0.933239	0.201176	0.866388	0.173446	0.677067	0.995619	FALSE	-1.21157	0.866388	2.61099	0.106125	0.175502	FALSE	-1.14372	0.866388	5.3868	0.0202897	0.0318434	FALSE	-2.87815	0.866388	11.9277	0.000553048	0.00157023	TRUE
chr1	64528541	64529225	Creb1	12912	-50152	64579378	64651122	+	-50152	14.8604	14.883	15.0749	17.6015	14.7604	4.39831	2.81053	3.30411	4.45535	5.26096	3.4956	3.51145	0.364918	0.622833	0.48589	0.373295	0.13198	2.91385	0.336468	0.561875	0.995619	FALSE	-2.07083	2.91385	32.3074	1.31608e-08	1.16632e-07	TRUE	-3.14487	2.91385	128.273	9.78281e-30	1.1012e-28	TRUE	-1.9947	2.91385	40.9596	1.55407e-10	1.46553e-09	TRUE
chr1	64574134	64574425	Creb1	12912	-4952	64579378	64651122	+	-4952	14.1295	10.1732	11.5388	13.6535	13.7763	5.27797	2.34211	4.40549	1.90944	3.94572	6.99119	1.56064	1.27721	0.778542	0.607363	0.186648	0.224882	2.68764	1.07503	0.299813	0.988835	FALSE	-1.64964	2.68764	21.7844	3.0507e-06	1.75553e-05	TRUE	-3.23093	2.68764	126.553	2.32717e-29	2.56986e-28	TRUE	-1.79478	2.68764	34.2662	4.80646e-09	3.61041e-08	TRUE
chr1	64576457	64576830	Creb1	12912	-2547	64579378	64651122	+	-2547	26.7974	23.1723	26.0554	24.5105	25.9782	14.9543	13.5842	11.0137	19.0944	17.9749	20.2745	2.60107	1.45967	0.93425	1.57914	0.933239	0.00978519	3.86643	0.00370803	0.951444	0.999541	FALSE	-0.857165	3.86643	15.3586	8.8914e-05	0.000372079	FALSE	-3.8335	3.86643	300.712	2.30498e-67	1.15296e-65	TRUE	-0.608396	3.86643	10.0269	0.00154269	0.00392702	FALSE
chr1	64631805	64632123	Creb1	12912	0	64579378	64651122	+	0.730751	1.9489	2.4491	3.90831	2.632	3.34568	3.51865	2.81053	5.50686	3.18239	3.94572	2.09736	0.910375	0.729836	0.93425	0.48589	0.746591	0.0852847	1.35779	0.0466896	0.828927	0.997486	FALSE	0.132922	1.35779	0.0730378	0.786964	0.846385	FALSE	-1.65548	1.35779	14.8065	0.000119127	0.000256247	TRUE	0.161959	1.35779	0.132973	0.71537	0.777408	FALSE
chr1	64639925	64640178	Creb1	12912	0	64579378	64651122	+	0.843931	2.43613	3.20267	2.79165	2.632	2.55846	1.75932	2.34211	2.20274	1.90944	0.438413	0	0.260107	0	0.311417	0	0.373295	-0.110246	0.885555	0.0681577	0.794038	0.996437	FALSE	-0.499231	0.885555	0.783704	0.376011	0.484516	FALSE	-3.61126	0.885555	38.5576	5.31619e-10	1.88295e-09	TRUE	-1.48155	0.885555	5.63677	0.0175875	0.0338941	FALSE
chr1	64647231	64647420	Creb1	12912	0	64579378	64651122	+	0.945765	1.70529	0	0.37222	0.493501	0.590414	1.75932	0.468422	1.10137	1.27296	1.75365	0.699119	2.21091	2.00705	1.55708	1.94356	1.30653	-0.181428	0.784945	0.0536269	0.816868	0.997486	FALSE	0.801802	0.784945	0.885707	0.346643	0.454612	FALSE	1.61294	0.784945	8.60088	0.00336001	0.00597168	TRUE	1.11429	0.784945	1.94006	0.163662	0.23193	FALSE
chr1	64661555	64661910	Mettl21a	67099	0	64653054	64663780	-	0.20744	0.243613	0.376785	0.930549	0.493501	0.393609	6.59747	7.49475	11.0137	10.8201	9.20667	8.38943	11.3147	11.8598	11.9895	10.3252	10.079	-0.24388	2.84193	0.0975952	0.754735	0.995619	FALSE	3.5991	2.84193	51.828	6.0582e-13	1.03462e-11	FALSE	4.38383	2.84193	167.259	2.93687e-38	4.83106e-37	TRUE	4.25581	2.84193	80.782	2.5204e-19	7.3639e-18	FALSE
chr1	64661966	64662856	Mettl21a	67099	0	64653054	64663780	-	0.169122	1.9489	2.63749	1.8611	1.974	2.55846	26.8297	22.4842	18.7233	21.6403	21.0438	25.1683	36.9352	44.3376	41.8855	43.1228	36.583	0.0639984	4.49457	0.0260999	0.871657	0.997631	FALSE	3.46047	4.49457	153.601	2.83122e-35	3.20825e-33	TRUE	4.24456	4.49457	420.131	2.28561e-93	2.94843e-91	TRUE	3.16703	4.49457	124.623	6.15471e-29	4.58672e-27	FALSE
chr1	64763865	64764626	Ccnyl1	227210	0	64737787	64772216	+	0.757443	17.5401	23.5491	22.5193	20.398	16.9252	18.4729	19.2053	19.8247	21.0038	21.4822	23.0709	9.10375	12.2248	9.80962	17.492	16.425	-0.176289	4.18816	1.06436	0.302222	0.988835	FALSE	-0.217662	4.18816	1.0834	0.297939	0.403733	FALSE	-1.03832	4.18816	40.2268	2.2613e-10	8.23952e-10	TRUE	0.0966968	4.18816	0.250072	0.617024	0.692551	FALSE
chr1	64843806	64844300	Plekhm3	241075	0	64832557	65003398	-	0.934155	3.16697	7.72409	6.14163	5.92201	5.51053	6.15764	4.21579	5.50686	9.54718	10.5219	6.99119	1.56064	1.27721	0.778542	0.728835	0.746591	-0.00797771	2.22402	0.000691987	0.979014	1	FALSE	-0.19334	2.22402	0.252124	0.615584	0.704581	FALSE	-2.20986	2.22402	40.69	1.78395e-10	6.55286e-10	TRUE	0.486379	2.22402	2.23735	0.134711	0.197103	FALSE
chr1	64912842	64913126	Plekhm3	241075	0	64832557	65003398	-	0.53006	2.67974	4.33303	2.23332	2.7965	1.37763	5.7178	0.936843	1.10137	1.90944	4.38413	4.19472	0.260107	0.364918	0.622833	0.48589	0.373295	-0.527995	1.2082	1.21079	0.271175	0.988835	FALSE	0.0764219	1.2082	0.0205923	0.885895	0.920122	FALSE	-2.82041	1.2082	27.0267	2.00661e-07	5.71687e-07	TRUE	0.471488	1.2082	0.784965	0.375627	0.464346	FALSE
chr1	64965480	64966210	Plekhm3	241075	0	64832557	65003398	-	0.221949	4.87226	4.70981	4.65275	3.29001	4.1329	4.39831	1.87369	6.60823	2.54591	4.38413	4.89384	8.19338	3.64918	4.20412	10.3252	11.1989	-0.346897	2.57953	1.07075	0.300777	0.988835	FALSE	-0.612484	2.57953	1.90636	0.167368	0.254687	FALSE	0.225785	2.57953	0.679336	0.409816	0.477186	FALSE	0.149697	2.57953	0.141762	0.706536	0.770046	FALSE
chr1	65024295	65024472	Plekhm3	241075	-20896	64832557	65003398	-	-20896	0	0.565177	0.930549	0.1645	0.393609	0.879662	2.34211	1.10137	0.636478	1.75365	2.09736	0.910375	1.09475	1.40137	2.06503	0.746591	-0.904618	0.556351	0.949392	0.329874	0.990912	FALSE	1.49586	0.556351	3.38969	0.0656052	0.11817	FALSE	1.05706	0.556351	2.84355	0.0917412	0.126672	FALSE	2.21083	0.556351	6.05844	0.01384	0.0274844	FALSE
chr1	65158657	65159436	D630023F18Rik	98303	0	65151859	65169767	-	0.620393	1.9489	2.4491	3.7222	2.632	1.96805	10.1161	5.15264	11.0137	7.00126	5.69937	5.59295	6.50268	4.19656	5.44979	7.16688	4.85284	-0.232295	2.43067	0.346781	0.555941	0.995619	FALSE	1.43115	2.43067	14.1357	0.000170086	0.000667641	TRUE	0.993005	2.43067	11.2243	0.000807352	0.00156438	FALSE	1.44919	2.43067	13.9782	0.000184943	0.000586325	FALSE
chr1	65216369	65216546	Idh1	15926	0	65205190	65233053	-	0.598787	0.487226	0.188392	0.18611	0.1645	0	1.75932	0	0	0	0.438413	1.39824	1.17048	1.45967	2.17992	1.45767	1.11989	-1.34092	0.400008	1.11146	0.291765	0.988835	FALSE	1.59532	0.400008	2.39478	0.121741	0.196159	FALSE	2.45303	0.400008	13.1689	0.00028464	0.000584299	FALSE	2.03392	0.400008	2.25887	0.132851	0.194777	FALSE
chr1	65241456	65241917	Pikfyve	18711	0	65233257	65252748	+	0.420656	0.974451	0	0.18611	0.1645	0.196805	3.51865	0.468422	1.10137	0	0.876826	0	4.68193	2.73689	2.64704	3.88712	2.42642	-0.823679	1.1608	0.581246	0.445824	0.990912	FALSE	2.43315	1.1608	9.0301	0.00265569	0.00761299	FALSE	3.22464	1.1608	31.9458	1.58536e-08	4.97297e-08	TRUE	1.20902	1.1608	0.99945	0.317444	0.404402	FALSE
chr1	65242085	65242317	Pikfyve	18711	0	65233257	65252748	+	0.452927	0	0.188392	0.18611	0.1645	0.393609	1.75932	0.468422	1.10137	0	2.19207	1.39824	2.21091	2.55443	1.55708	2.06503	1.49318	0.879484	0.715545	0.576899	0.447531	0.990912	FALSE	2.79143	0.715545	6.78144	0.00921105	0.0224012	FALSE	3.71919	0.715545	27.174	1.85939e-07	5.31367e-07	FALSE	2.03881	0.715545	5.1034	0.023879	0.0443501	FALSE
chr1	65274105	65275062	Pikfyve	18711	0	65233259	65325270	+	0.443925	25.823	38.4321	37.5942	28.952	29.9143	29.9085	32.3211	34.1425	36.9158	30.2505	28.6639	6.24257	4.37902	6.07262	8.8675	5.41278	-0.20584	4.556	1.68349	0.194462	0.985822	FALSE	-0.172859	4.556	0.885153	0.346794	0.454749	FALSE	-2.57984	4.556	217.355	3.4149e-49	8.81731e-48	TRUE	0.0328313	4.556	0.0355397	0.850469	0.886309	FALSE
chr1	65281444	65281904	Pikfyve	18711	0	65233259	65325270	+	0.523687	12.9115	12.2455	15.6332	10.0345	12.9891	3.95848	5.62106	7.7096	10.8201	5.69937	4.19472	0.130054	0.182459	0.467125	0.242945	0.373295	-0.23804	2.75377	1.13146	0.287464	0.988835	FALSE	-1.54349	2.75377	21.5263	3.49009e-06	1.98662e-05	TRUE	-5.57444	2.75377	216.452	5.37487e-49	1.37386e-47	TRUE	-0.811559	2.75377	8.05787	0.00453064	0.0102406	FALSE
chr1	65284202	65284534	Pikfyve	18711	0	65233259	65325270	+	0.553662	4.62864	7.5357	7.07218	5.75751	6.49455	7.0373	10.7737	9.91234	4.45535	5.26096	5.59295	2.21091	1.09475	2.49133	1.94356	0.559943	-0.0784042	2.36323	0.0733038	0.786586	0.996056	FALSE	0.412212	2.36323	1.56207	0.211362	0.306928	FALSE	-1.68725	2.36323	30.6308	3.12092e-08	9.55154e-08	TRUE	-0.155817	2.36323	0.208301	0.648102	0.720238	FALSE
chr1	65320498	65321313	Pikfyve	18711	0	65233259	65325270	+	0.948137	5.60309	3.39106	7.25829	3.61901	3.54248	29.0289	18.2684	9.91234	24.1862	24.1127	20.2745	2.99123	3.46672	3.42558	3.76565	1.86648	-0.576683	3.17794	3.12796	0.0769598	0.920094	FALSE	2.08853	3.17794	57.5556	3.28564e-14	6.6235e-13	TRUE	-0.700979	3.17794	5.96199	0.0146175	0.0235066	FALSE	2.42164	3.17794	66.2841	3.9039e-16	7.9885e-15	TRUE
chr1	66221573	66222145	Map2	17756	0	66221903	66489157	+	-0.00123478	7.30838	6.40534	5.5833	3.45451	5.51053	12.7551	15.9263	8.81097	11.4566	9.64509	8.38943	3.77156	2.00705	2.49133	4.13007	2.98636	-0.515396	2.7136	3.13584	0.0765887	0.919019	FALSE	1.12886	2.7136	16.0033	6.32316e-05	0.000274608	TRUE	-1.14628	2.7136	17.681	2.61226e-05	6.06142e-05	TRUE	1.02958	2.7136	10.9463	0.000937925	0.00251788	TRUE
chr1	66274780	66275202	Map2	17756	0	66221903	66489157	+	0.197853	2.92335	4.14463	3.90831	1.645	3.93609	10.1161	4.21579	4.40549	5.72831	6.5762	5.59295	2.34097	1.45967	3.737	4.00859	5.03949	-0.4279	2.16225	1.22333	0.268708	0.988835	FALSE	0.919839	2.16225	5.55164	0.0184633	0.0407432	FALSE	-0.519217	2.16225	2.34399	0.125767	0.168237	FALSE	0.980347	2.16225	5.72047	0.0167683	0.0325112	FALSE
chr1	66325872	66326136	Map2	17756	0	66221903	66489157	+	0.389027	2.67974	3.01428	2.60554	2.4675	3.54248	1.31949	0.936843	0	1.90944	0.438413	2.09736	1.82075	0.547377	0.467125	1.57914	0.559943	0.116418	1.14712	0.0700008	0.791336	0.996174	FALSE	-1.3041	1.14712	3.74474	0.0529738	0.0989319	FALSE	-1.43285	1.14712	9.9659	0.00159466	0.00296737	TRUE	-1.46546	1.14712	5.83117	0.0157447	0.0307713	FALSE
chr1	66433783	66434180	Map2	17756	0	66221903	66489157	+	0.792804	7.06477	4.14463	1.8611	2.4675	3.14887	4.83814	3.74737	5.50686	5.09183	1.75365	3.4956	0	0	0	0	0.373295	-0.5897	1.40531	1.70205	0.19202	0.985822	FALSE	-0.0209034	1.40531	0.00174551	0.966675	0.97717	FALSE	-7.23766	1.40531	72.3571	1.79576e-17	1.04795e-16	TRUE	0.286561	1.40531	0.31911	0.572143	0.653064	FALSE
chr1	66725417	66725635	Unc80	329178	0	66515021	66745722	+	0.911986	0.487226	0.376785	0.37222	0.1645	0.393609	0.879662	0.936843	1.10137	0	1.75365	0.699119	2.21091	1.09475	1.40137	1.21473	1.67983	-0.532769	0.536898	0.30591	0.580201	0.995619	FALSE	1.07202	0.536898	1.24326	0.264843	0.36781	FALSE	1.92689	0.536898	10.0113	0.00155583	0.00290038	TRUE	1.63561	0.536898	2.86786	0.0903652	0.140115	FALSE
chr1	66805744	66806355	Kansl1l	68691	0	66765817	66864169	-	0.59404	7.79561	9.41962	7.81661	7.07351	9.24982	3.51865	3.27895	3.30411	3.18239	5.69937	2.79648	0.650268	0.729836	0.467125	0.48589	1.30653	-0.0337205	2.22415	0.0173789	0.895119	0.998213	FALSE	-1.32752	2.22415	11.5626	0.00067292	0.00227128	TRUE	-3.69772	2.22415	107.768	3.02196e-25	2.71129e-24	TRUE	-1.10784	2.22415	10.3968	0.00126236	0.00328661	TRUE
chr1	66844864	66845343	Kansl1l	68691	0	66765817	66864169	-	0.196285	6.33393	6.78213	5.39719	4.44151	4.92012	2.63899	4.68422	4.40549	1.90944	3.06889	2.79648	4.42182	0.912296	2.64704	4.73743	4.66619	-0.38578	2.22731	1.46929	0.225457	0.988835	FALSE	-0.789909	2.22731	3.52622	0.0604055	0.110372	FALSE	-1.11953	2.22731	14.0175	0.000181115	0.000381126	TRUE	-0.77186	2.22731	3.31716	0.0685601	0.110672	FALSE
chr1	66888504	66888707	Acadl	11363	0	66877427	66909841	-	0.658265	0	0.941962	0	0.493501	0.196805	0.879662	0.468422	0	0.636478	0.876826	0.699119	1.6907	4.19656	2.80275	1.94356	1.67983	0.0910461	0.833376	0.0091119	0.923952	0.998724	FALSE	0.922805	0.833376	0.733781	0.39166	0.499649	FALSE	2.99992	0.833376	24.2855	8.30631e-07	2.2345e-06	TRUE	0.704535	0.833376	0.480698	0.488106	0.575362	FALSE
chr1	66942490	66943103	Myl1	17901	27766	66970870	66981940	-	27766	8.03922	7.34731	8.93327	5.75751	7.87219	5.7178	6.08948	5.50686	4.45535	9.20667	9.08855	6.37263	4.56148	3.89271	4.37301	2.42642	-0.249602	2.72604	0.893724	0.34447	0.990912	FALSE	-0.492088	2.72604	2.0767	0.149563	0.232434	FALSE	-0.676094	2.72604	7.8643	0.00504203	0.00872399	FALSE	0.0290148	2.72604	0.00882978	0.925135	0.94387	FALSE
chr1	67034163	67034666	Lancl1	14768	12424	67047091	67067639	-	12424	4.62864	7.15891	6.51385	5.42851	5.51053	1.75932	7.02632	3.30411	1.27296	2.19207	0.699119	3.90161	1.09475	0.311417	0.242945	1.67983	-0.153545	1.95439	0.128651	0.719835	0.995619	FALSE	-0.517293	1.95439	1.05443	0.304489	0.4107	FALSE	-1.71	1.95439	16.7138	4.34631e-05	9.84784e-05	TRUE	-1.70236	1.95439	9.7537	0.00178962	0.00448587	TRUE
chr1	67107883	67108463	Lancl1	14768	-22436	67047091	67085446	-	-22436	4.62864	4.52142	5.5833	3.29001	3.34568	13.6348	7.02632	6.60823	5.09183	10.9603	8.38943	5.85241	4.56148	4.82696	5.70921	5.03949	-0.555287	2.64922	3.02717	0.0818807	0.932712	FALSE	1.03566	2.64922	10.9648	0.000928575	0.0030169	TRUE	0.0733634	2.64922	0.082634	0.773759	0.813515	FALSE	1.19565	2.64922	12.5741	0.000391121	0.00114883	TRUE
chr1	68812686	68813148	Erbb4	13869	0	68086540	69154633	-	0.320147	4.62864	3.57946	5.39719	5.92201	4.92012	8.79662	8.43159	7.7096	4.45535	8.32985	9.08855	2.08086	2.00705	1.55708	1.57914	0.746591	0.278991	2.248	0.890642	0.345304	0.990912	FALSE	0.888602	2.248	7.02375	0.00804355	0.0199639	FALSE	-1.2355	2.248	15.2883	9.22857e-05	0.000201139	TRUE	0.34452	2.248	1.17948	0.277463	0.362256	FALSE
chr1	69503210	69503534	Ikzf2	22779	74249	69577784	69732534	-	74249	0.730838	2.63749	1.8611	1.316	2.75527	6.15764	6.08948	12.1151	9.54718	10.0835	8.38943	1.82075	2.55443	2.02421	2.30798	2.42642	0.137064	1.97569	0.0955464	0.757241	0.995619	FALSE	1.70307	1.97569	15.5468	8.04891e-05	0.00034044	TRUE	0.223654	1.97569	0.340853	0.559337	0.621427	FALSE	2.20146	1.97569	35.077	3.16914e-09	2.45034e-08	TRUE
chr1	69733713	69734367	Ikzf2	22779	-1178	69577784	69732534	-	-1178	2.92335	2.63749	4.09442	1.645	3.34568	9.23645	7.96317	6.60823	8.9107	3.94572	2.79648	6.76279	1.82459	0.778542	3.64418	2.42642	-0.376346	2.11869	0.59243	0.441481	0.990912	FALSE	1.37105	2.11869	8.58829	0.00338332	0.00938068	TRUE	0.00188709	2.11869	2.76792e-05	0.995802	0.99654	FALSE	1.03048	2.11869	4.20005	0.0404227	0.0700808	FALSE
chr1	70330803	70331219	Spag16	66722	0	69873562	70771706	+	0.509095	2.92335	3.57946	4.28053	3.45451	2.16485	2.19916	0	2.20274	0.636478	2.19207	0.699119	0.260107	0.182459	0.311417	0.121473	0	-0.335034	1.02993	0.657925	0.417293	0.990912	FALSE	-1.69629	1.02993	7.08298	0.00778194	0.019399	FALSE	-3.67569	1.02993	45.6504	1.41356e-11	5.62848e-11	TRUE	-1.0581	1.02993	3.47536	0.0622892	0.101723	FALSE
chr1	70833872	70834109	Vwc2l	320460	0	70772289	70931971	+	0.38566	0.730838	0.188392	0	0.329001	0.984023	2.63899	8.90001	2.20274	4.45535	3.5073	4.19472	0.390161	0.547377	0.155708	0.121473	0.186648	1.14347	0.676654	1.62363	0.202586	0.985822	FALSE	4.22944	0.676654	35.8787	2.09987e-09	2.11318e-08	TRUE	0.368227	0.676654	0.177091	0.673885	0.725936	FALSE	2.39212	0.676654	12.7996	0.000346695	0.00103213	FALSE
chr1	70902159	70902940	Vwc2l	320460	0	70772289	70931971	+	0.813304	2.67974	3.76785	3.7222	1.645	2.55846	48.8213	41.2211	51.7645	42.6441	39.0188	44.7436	7.54311	4.0141	5.91692	2.91534	3.9196	-0.716777	4.00903	3.76859	0.0522236	0.908268	FALSE	3.66428	4.00903	253.575	4.31645e-57	1.62301e-54	TRUE	0.804971	4.00903	9.80858	0.00173699	0.00321608	FALSE	4.28143	4.00903	272.221	3.72364e-61	2.28166e-58	TRUE
chr1	71044350	71044718	Bard1	12021	29390	71074109	71149546	-	29390	0.730838	0.75357	1.67499	0.493501	0.787219	9.23645	7.96317	6.60823	12.0931	11.8372	11.885	0.390161	0	0	0.242945	0.373295	-0.741089	1.58282	1.32715	0.249313	0.988835	FALSE	2.92898	1.58282	43.5147	4.20789e-11	5.52606e-10	TRUE	-2.60187	1.58282	12.802	0.000346243	0.000703748	FALSE	3.97658	1.58282	72.7509	1.47092e-17	3.5513e-16	TRUE
chr1	71050325	71050984	Bard1	12021	23124	71074109	71149546	-	23124	5.60309	8.47766	5.95552	4.11251	6.88816	17.1534	14.5211	7.7096	11.4566	18.4133	12.5841	2.73113	2.18951	3.42558	3.03681	2.42642	-0.29975	2.88861	1.07806	0.299133	0.988835	FALSE	1.19577	2.88861	17.676	2.61914e-05	0.000124391	TRUE	-1.24068	2.88861	19.5947	9.57358e-06	2.32436e-05	TRUE	1.20701	2.88861	17.147	3.45956e-05	0.000128714	TRUE
chr1	71083475	71083965	Bard1	12021	0	71074109	71149546	-	0.875843	0.974451	2.07232	2.23332	2.4675	2.16485	10.1161	6.5579	7.7096	10.1837	9.64509	10.4868	4.42182	1.45967	4.67125	3.5227	4.2929	0.365685	2.26798	0.704752	0.401192	0.990912	FALSE	2.15051	2.26798	27.7313	1.39388e-07	1.0348e-06	TRUE	1.00049	2.26798	7.9507	0.00480688	0.00834312	TRUE	1.94282	2.26798	27.3196	1.72455e-07	9.91967e-07	TRUE
chr1	71125743	71126155	Bard1	12021	0	71074109	71149546	-	0.315535	9.74451	10.1732	6.69996	7.07351	8.65941	16.2738	22.9527	44.0549	25.4591	19.2902	25.8674	6.24257	9.48787	7.94112	6.92393	8.95909	-0.160377	3.72373	0.379486	0.537878	0.995619	FALSE	1.11392	3.72373	17.877	2.35654e-05	0.000112998	TRUE	-0.159137	3.72373	0.484256	0.486501	0.55181	FALSE	1.67867	3.72373	45.079	1.89243e-11	2.02941e-10	TRUE
chr1	71146521	71147042	Bard1	12021	0	71074109	71149546	-	0.0400997	9.01367	11.1152	9.4916	9.70551	12.0051	14.0746	6.5579	5.50686	22.9132	14.0292	14.6815	20.1583	19.1582	20.0864	14.3338	18.1048	0.134305	3.86525	0.363327	0.546664	0.995619	FALSE	0.0305825	3.86525	0.0120767	0.912494	0.939233	FALSE	1.015	3.86525	31.0669	2.49281e-08	7.69866e-08	TRUE	0.38349	3.86525	2.59875	0.106948	0.161795	FALSE
chr1	71162313	71162851	Bard1	12021	-12766	71074109	71149546	-	-12766	13.3987	14.6946	16.936	12.502	12.7923	8.35679	5.62106	7.7096	6.36478	7.89143	3.4956	2.34097	0.547377	2.64704	3.88712	7.09261	-0.240249	3.09149	1.1597	0.281527	0.988835	FALSE	-1.13551	3.09149	13.9681	0.00018594	0.000723353	TRUE	-2.93575	3.09149	126.561	2.31799e-29	2.56089e-28	TRUE	-1.06943	3.09149	13.6548	0.000219684	0.000685529	TRUE
chr1	71173704	71174422	Bard1	12021	-24157	71074109	71149546	-	-24157	28.9899	27.8821	31.4526	18.424	24.4038	11.4356	7.96317	13.2165	8.27422	8.32985	11.885	5.20214	5.10886	8.56396	5.58774	7.27926	-0.453637	3.89308	6.35482	0.0117063	0.706326	FALSE	-1.62978	3.89308	42.7082	6.3544e-11	8.11961e-10	TRUE	-2.2042	3.89308	142.116	9.17529e-33	1.18825e-31	TRUE	-1.19796	3.89308	25.9557	3.49337e-07	1.90398e-06	TRUE
chr1	71178076	71178403	Bard1	12021	-28529	71074109	71149546	-	-28529	8.03922	6.78213	10.7944	6.08651	8.2658	3.95848	1.87369	1.10137	1.90944	4.38413	2.09736	0.130054	0.182459	0.467125	0.121473	0.373295	-0.249551	2.05182	0.750386	0.386354	0.990912	FALSE	-1.56738	2.05182	13.6181	0.000224016	0.00085381	TRUE	-4.90413	2.05182	123.642	1.00904e-28	1.07615e-27	TRUE	-1.4821	2.05182	13.5972	0.000226521	0.000704969	TRUE
chr1	71195834	71196356	Bard1	12021	-46287	71074109	71149546	-	-46287	12.6679	10.1732	10.9805	8.71851	10.4306	3.51865	6.08948	8.81097	3.81887	3.94572	3.4956	0.130054	0.364918	0.155708	0.607363	0.186648	-0.219474	2.4791	0.903042	0.341967	0.990912	FALSE	-1.2607	2.4791	13.9225	0.000190509	0.000739387	TRUE	-5.57876	2.4791	190.795	2.13175e-43	4.36217e-42	TRUE	-1.15954	2.4791	13.1531	0.000287046	0.000871429	TRUE
chr1	72003539	72003841	Gm8883	667931	65760	71934686	71937778	+	65760	2.67974	3.20267	2.60554	2.632	4.72331	1.31949	0.468422	4.40549	1.27296	1.75365	0.699119	2.34097	0.364918	0.155708	0.121473	0.186648	0.371577	1.15626	0.588644	0.442944	0.990912	FALSE	-1.65462	1.15626	4.82601	0.0280334	0.0580357	FALSE	-1.43576	1.15626	8.3991	0.00375407	0.00662541	TRUE	-1.10002	1.15626	3.59012	0.058124	0.0957548	FALSE
chr1	72188390	72188887	Mreg	381269	16919	72205807	72258881	-	16919	2.67974	3.01428	2.79165	1.4805	2.16485	15.3941	9.36843	15.4192	10.8201	8.76826	9.78767	5.46225	5.65623	3.89271	4.61596	4.66619	-0.639885	2.59069	2.50408	0.113552	0.962395	FALSE	2.08417	2.59069	40.7764	1.7068e-10	2.04103e-09	TRUE	0.826493	2.59069	8.32493	0.00391047	0.0068829	FALSE	2.44349	2.59069	46.011	1.1759e-11	1.30042e-10	TRUE
chr1	72222789	72223311	Mreg	381269	0	72205807	72258881	-	0.680032	0.243613	0.941962	0.37222	0.329001	0.590414	3.07882	0.468422	2.20274	5.09183	4.82254	4.19472	4.29177	2.73689	3.26987	1.82209	1.49318	-0.239124	1.32483	0.0892018	0.765194	0.995619	FALSE	1.65581	1.32483	4.89772	0.0268922	0.056036	FALSE	2.64369	1.32483	30.8199	2.83117e-08	8.70099e-08	TRUE	3.09267	1.32483	25.5795	4.24516e-07	2.27771e-06	FALSE
chr1	72248588	72249292	Mreg	381269	0	72205807	72258881	-	0.193937	6.09032	6.97052	5.95552	4.77051	4.92012	11.4356	15.4579	4.40549	12.0931	9.20667	11.885	12.4851	14.4143	15.8822	8.13866	10.2656	-0.377492	3.3441	1.82293	0.176965	0.985822	FALSE	1.0403	3.3441	13.6977	0.000214713	0.00082238	TRUE	1.1773	3.3441	32.5043	1.18928e-08	3.76984e-08	TRUE	0.918846	3.3441	9.39991	0.00216997	0.0053231	FALSE
chr1	72249915	72250104	Mreg	381269	0	72205807	72258881	-	0.168934	0.243613	0.188392	0	0.493501	0.196805	3.07882	2.34211	3.30411	3.81887	3.06889	3.4956	2.08086	4.9264	2.80275	2.91534	2.42642	1.24644	1.30365	1.30557	0.253198	0.988835	FALSE	4.03122	1.30365	21.9782	2.75764e-06	1.60235e-05	FALSE	4.31653	1.30365	42.9845	5.51756e-11	2.10501e-10	TRUE	3.0553	1.30365	19.5046	1.00358e-05	4.17257e-05	FALSE
chr1	72254821	72255280	Mreg	381269	0	72205807	72258881	-	0.076497	0.730838	2.63749	1.67499	1.316	2.16485	20.2322	11.2421	25.3315	10.1837	15.7829	16.0797	4.03166	4.19656	6.07262	4.49448	2.98636	-0.0186796	2.75717	0.00162003	0.967894	1	FALSE	3.11678	2.75717	75.1708	4.317e-18	1.33249e-16	TRUE	1.44973	2.75717	17.7924	2.46364e-05	5.73244e-05	FALSE	3.11285	2.75717	72.9571	1.32499e-17	3.21187e-16	TRUE
chr1	72261025	72262036	Mreg	381269	-2143	72205807	72258881	-	-2143	20.9507	33.7223	32.9414	26.1555	29.5207	44.8628	49.1843	42.9535	33.7334	50.4175	43.3454	4.68193	4.19656	3.11417	3.88712	6.71932	-0.0732723	4.68193	0.186248	0.666058	0.995619	FALSE	0.63849	4.68193	12.6238	0.00038086	0.00137046	FALSE	-2.85031	4.68193	212.656	3.61779e-48	9.00733e-47	TRUE	0.531502	4.68193	9.17079	0.00245909	0.00594596	FALSE
chr1	72268404	72268603	Mreg	381269	-9522	72205807	72258881	-	-9522	4.38503	6.59374	6.14163	5.09951	9.64343	9.67628	4.21579	8.81097	9.54718	7.45302	8.38943	0.780322	0.182459	0	0.607363	0.373295	0.345661	2.26414	1.26447	0.260807	0.988835	FALSE	0.237834	2.26414	0.413398	0.52025	0.620346	FALSE	-3.90793	2.26414	75.9303	2.93852e-18	1.80091e-17	TRUE	0.114796	2.26414	0.123018	0.725784	0.786272	FALSE
chr1	72280195	72280973	NA	NA	-2065	72283039	72312710	+	-2065	8.28283	16.5785	13.586	9.04751	9.24982	91.4849	151.3	98.022	125.386	99.5198	106.266	1.9508	1.64213	2.49133	1.21473	2.23977	-0.497883	5.38626	4.88013	0.0271676	0.844427	FALSE	3.19018	5.38626	307.82	6.51817e-69	4.14762e-66	TRUE	-2.64356	5.38626	108.778	1.81491e-25	1.64303e-24	TRUE	3.45061	5.38626	290.654	3.58097e-65	2.75556e-62	TRUE
chr1	72348414	72348636	Tmem169	271711	0	72330947	72349569	+	0.937977	3.16697	2.63749	2.79165	2.7965	3.54248	3.07882	2.81053	3.30411	5.09183	2.63048	2.09736	0.260107	0.364918	0.311417	0.364418	0.373295	0.156346	1.23379	0.166829	0.682946	0.995619	FALSE	0.0153114	1.23379	0.000959359	0.975291	0.98315	FALSE	-3.08704	1.23379	35.0985	3.13441e-09	1.04255e-08	TRUE	-0.0563452	1.23379	0.0161659	0.898825	0.923451	FALSE
chr1	72360174	72360614	Xrcc5	22596	0	72353995	72441527	+	0.0705913	2.92335	4.52142	3.53609	3.45451	3.34568	7.47713	6.08948	6.60823	5.72831	6.5762	6.29207	2.73113	2.73689	2.95846	4.37301	3.54631	-0.110763	2.20395	0.113499	0.736195	0.995619	FALSE	0.83319	2.20395	5.35811	0.0206261	0.0447547	FALSE	-0.38307	2.20395	1.65899	0.197739	0.25195	FALSE	0.784346	2.20395	4.97441	0.025725	0.0472929	FALSE
chr1	72475755	72476283	2017-03-04	381270	0	72473686	72583138	-	0.981097	3.41058	2.26071	2.23332	0.822501	2.75527	12.7551	11.2421	6.60823	12.0931	15.3445	8.38943	2.08086	0.364918	0.311417	1.09325	1.11989	-0.565085	2.11674	1.49864	0.22088	0.987948	FALSE	2.16643	2.11674	31.6587	1.83794e-08	1.5918e-07	TRUE	-1.33649	2.11674	9.33853	0.00224385	0.00408909	FALSE	2.58924	2.11674	39.4431	3.37764e-10	3.03204e-09	TRUE
chr1	72645942	72646410	Smarcal1	54380	0	72629825	72683364	+	0.301033	0.730838	0.376785	0.74444	0.329001	0.196805	1.31949	0.468422	0	3.18239	0.438413	1.39824	2.08086	4.0141	2.95846	2.18651	2.42642	-1.09204	1.02512	1.49769	0.221027	0.987948	FALSE	0.514649	1.02512	0.329196	0.566133	0.662019	FALSE	2.25129	1.02512	19.5826	9.63419e-06	2.33805e-05	TRUE	2.06396	1.02512	5.2286	0.0222184	0.0416659	FALSE
chr1	72916826	72917220	Igfbp5	16011	0	72904639	72921439	-	0.274583	1.21806	1.50714	2.79165	1.4805	0.787219	12.7551	14.0526	9.91234	11.4566	12.2756	11.1859	6.50268	5.83869	7.31829	6.92393	9.70568	-0.673431	2.78529	1.92293	0.165534	0.985822	FALSE	2.77382	2.78529	64.5106	9.60152e-16	2.28397e-14	TRUE	1.8024	2.78529	36.1746	1.80409e-09	6.12064e-09	TRUE	3.16801	2.78529	67.0392	2.66165e-16	5.54249e-15	TRUE
chr1	72918949	72919203	Igfbp5	16011	0	72904639	72921439	-	0.148214	0.974451	0.565177	0.74444	0.658001	0.787219	10.1161	9.83685	8.81097	8.9107	10.9603	9.08855	1.6907	1.64213	2.33562	1.82209	1.49318	-0.0396359	1.85488	0.00358049	0.952285	0.999541	FALSE	3.65962	1.85488	68.7861	1.09741e-16	2.90842e-15	FALSE	1.327	1.85488	7.91029	0.00491543	0.00851986	FALSE	3.60016	1.85488	65.1749	6.85379e-16	1.36246e-14	TRUE
chr1	73749142	73749564	NA	NA	0	73664662	73911040	-	0.657112	0	0.376785	0.37222	0.1645	0.196805	0.879662	1.40526	0	1.27296	1.31524	1.39824	0.520214	0.729836	0.622833	2.30798	4.66619	-0.505729	0.600958	0.201964	0.65314	0.995619	FALSE	1.93662	0.600958	3.91591	0.047831	0.0909076	FALSE	1.13107	0.600958	2.04573	0.152634	0.199973	FALSE	2.37389	0.600958	5.47637	0.0192753	0.0367507	FALSE
chr1	73792943	73793151	NA	NA	0	73664662	73911040	-	0.479333	0.974451	2.63749	2.41943	1.8095	0.984023	0.439831	0	0	0.636478	0	0	0	0	0	0.242945	0.373295	-0.517012	0.300431	0.876267	0.349226	0.990912	FALSE	-3.0693	0.300431	8.5086	0.00353472	0.00974128	TRUE	-6.20273	0.300431	40.7315	1.74648e-10	6.41985e-10	TRUE	-3.01384	0.300431	7.94493	0.00482223	0.0108144	FALSE
chr1	73799695	73800293	NA	NA	0	73664662	73911040	-	0.451928	6.09032	3.76785	5.95552	6.41551	4.3297	0.439831	0.468422	1.10137	1.90944	1.31524	1.39824	1.17048	0.364918	0.778542	2.42945	5.78608	0.0617485	1.81866	0.0299959	0.8625	0.997486	FALSE	-3.48165	1.81866	22.0114	2.71033e-06	1.57819e-05	TRUE	-2.63906	1.81866	40.1956	2.29764e-10	8.3618e-10	TRUE	-1.97319	1.81866	14.9028	0.000113198	0.000375813	TRUE
chr1	73871009	73871298	NA	NA	0	73664662	73911040	-	0.162478	0.730838	1.69553	2.41943	1.1515	2.16485	1.31949	0.468422	1.10137	2.54591	0.438413	0.699119	1.82075	0.729836	1.24567	2.42945	5.59943	-0.01616	1.19555	0.000906332	0.975983	1	FALSE	-0.894801	1.19555	1.29269	0.255552	0.357866	FALSE	-0.332315	1.19555	0.44778	0.503391	0.568363	FALSE	-0.60084	1.19555	0.75476	0.384973	0.473866	FALSE
chr1	73987407	73987827	Tns1	21961	0	73956805	74171021	-	0.857144	3.41058	3.20267	2.60554	3.61901	2.55846	5.7178	2.81053	1.10137	6.36478	3.5073	2.09736	0.520214	0.182459	0.311417	0.364418	0.186648	0.0434377	1.34362	0.0119936	0.912794	0.998724	FALSE	0.451147	1.34362	0.958637	0.32753	0.435075	FALSE	-2.99027	1.34362	33.9948	5.52604e-09	1.79933e-08	TRUE	0.0776645	1.34362	0.0299489	0.862606	0.895573	FALSE
chr1	74132013	74132583	Tns1	21961	0	73956805	74171021	-	0.182097	6.09032	5.84017	9.67771	9.70551	7.47858	1.31949	0.468422	1.10137	0.636478	1.31524	2.09736	0.260107	0	0	0.607363	0.186648	0.264494	1.89663	0.81843	0.36564	0.990912	FALSE	-2.99609	1.89663	26.71	2.36395e-07	1.68413e-06	TRUE	-5.79466	1.89663	118.699	1.21871e-27	1.2315e-26	TRUE	-2.80952	1.89663	36.4309	1.58173e-09	1.28247e-08	TRUE
chr1	74141030	74141393	Tns1	21961	0	73956805	74171021	-	0.140004	1.9489	3.57946	2.97776	2.7965	2.16485	2.63899	1.87369	0	1.90944	0.876826	3.4956	2.34097	0	0.311417	0.607363	0.559943	-0.188543	1.14428	0.134607	0.713703	0.995619	FALSE	-0.375451	1.14428	0.364296	0.54613	0.644548	FALSE	-1.53536	1.14428	9.26217	0.00233936	0.00425413	TRUE	-0.706254	1.14428	1.27895	0.258094	0.340991	FALSE
chr1	74181625	74181949	Rufy4	435626	0	74172115	74194804	+	0.419146	0.730838	0.565177	0.18611	0	0.393609	1.75932	0.936843	2.20274	3.81887	0.438413	1.39824	2.47102	1.82459	2.17992	1.57914	4.2929	-1.26136	0.976737	1.50111	0.2205	0.987948	FALSE	1.42124	0.976737	2.72825	0.0985875	0.165095	FALSE	2.14306	0.976737	13.3147	0.000263328	0.000542807	FALSE	3.0442	0.976737	10.7908	0.00102007	0.00271903	FALSE
chr1	74247565	74248308	Cxcr1	227288	-6359	74238360	74241205	-	-6359	5.11587	5.0866	4.65275	7.07351	7.28177	15.8339	14.5211	9.91234	12.7296	16.2213	15.3806	5.98247	4.9264	5.6055	5.10185	4.10625	0.548321	3.05428	4.45864	0.0347251	0.871775	FALSE	1.58018	3.05428	33.162	8.47927e-09	7.74831e-08	TRUE	0.183294	3.05428	0.582436	0.445359	0.512085	FALSE	0.877885	3.05428	12.4036	0.000428506	0.00124713	FALSE
chr1	74273797	74274542	Arpc2	76709	-8549	74283092	74314787	+	-8549	22.4124	21.2883	21.2165	21.8785	19.8773	10.1161	6.5579	6.60823	7.63774	6.5762	7.69031	14.1758	15.509	15.1037	12.6331	14.9318	-0.0322651	3.94733	0.0394999	0.842462	0.997486	FALSE	-1.39814	3.94733	31.569	1.92477e-08	1.66309e-07	TRUE	-0.518369	3.94733	11.9672	0.000541448	0.00107402	FALSE	-1.65119	3.94733	48.9394	2.64e-12	3.20858e-11	TRUE
chr1	74284528	74285074	Arpc2	76709	0	74283092	74314787	+	0.0453068	23.1432	23.5491	23.8221	23.03	20.6645	22.8712	17.8	14.3178	16.5484	20.167	20.9736	6.37263	6.93345	5.91692	5.22332	6.53267	-0.0894216	4.02392	0.316652	0.573626	0.995619	FALSE	-0.2417	4.02392	1.49018	0.222189	0.319648	FALSE	-1.86027	4.02392	119.973	6.4133e-28	6.5405e-27	TRUE	-0.341368	4.02392	3.24648	0.0715772	0.114836	FALSE
chr1	74295241	74296334	Arpc2	76709	0	74283092	74314787	+	0.38331	22.4124	14.6946	20.8443	18.424	23.4198	11.4356	7.49475	7.7096	6.36478	6.13778	6.29207	26.0107	35.9444	30.0517	24.416	36.7696	0.132001	4.362	0.426443	0.513739	0.995214	FALSE	-1.04781	4.362	14.5558	0.000136069	0.000546068	TRUE	0.691754	4.362	15.7009	7.419e-05	0.000163558	FALSE	-1.77993	4.362	43.9981	3.28688e-11	3.41255e-10	TRUE
chr1	74304820	74305145	Arpc2	76709	0	74283092	74314787	+	0.685534	0.487226	0.188392	0.18611	0.658001	0.984023	3.07882	0.468422	2.20274	0	1.75365	1.39824	3.12129	3.28426	3.11417	3.03681	1.67983	1.49451	1.13474	3.37334	0.0662594	0.916577	FALSE	2.57701	1.13474	9.24777	0.00235782	0.00685953	FALSE	3.43303	1.13474	36.1269	1.84874e-09	6.26507e-09	TRUE	0.561276	1.13474	0.599649	0.438712	0.527272	FALSE
chr1	74305195	74305707	Arpc2	76709	0	74283092	74314787	+	0.697366	0.974451	1.13035	1.67499	2.632	1.77124	5.7178	2.34211	2.20274	6.36478	4.38413	1.39824	6.11252	5.83869	7.474	6.92393	8.39915	0.799884	2.26107	3.02572	0.081954	0.932728	FALSE	1.60894	2.26107	10.0403	0.00153149	0.00469385	FALSE	2.33052	2.26107	47.6762	5.02766e-12	2.06604e-11	TRUE	0.682382	2.26107	2.39962	0.121364	0.180427	FALSE
chr1	74310930	74311435	Arpc2	76709	0	74283092	74314787	+	0.878309	1.70529	0.941962	0.74444	0.822501	0.590414	1.31949	0	4.40549	1.27296	2.19207	2.09736	5.3322	2.00705	3.737	7.04541	7.27926	-0.57378	1.7272	0.812433	0.367402	0.990912	FALSE	-0.694461	1.7272	0.645379	0.42177	0.528376	FALSE	1.78814	1.7272	18.8624	1.40492e-05	3.35257e-05	TRUE	1.53423	1.7272	5.61372	0.0178204	0.0342929	FALSE
chr1	74315376	74315763	Arpc2	76709	588	74283092	74314787	+	588	1.70529	2.82589	2.04721	3.1255	2.36166	5.7178	4.21579	1.10137	1.90944	3.5073	4.89384	5.59231	3.64918	3.89271	5.70921	3.9196	0.324688	2.0416	0.663813	0.415217	0.990912	FALSE	1.11709	2.0416	6.38325	0.0115202	0.0271713	FALSE	1.00479	2.0416	9.66125	0.00188195	0.00346692	TRUE	0.0438412	2.0416	0.00950597	0.92233	0.941625	FALSE
chr1	74333846	74334218	Pnkd	56695	0	74331608	74400266	+	0.0325963	7.06477	7.34731	7.81661	7.23801	7.28177	21.9916	24.8263	19.8247	24.8227	20.6054	30.7613	9.75402	8.0282	10.5882	9.96075	12.3187	-0.0208739	3.75654	0.00741344	0.931386	0.998724	FALSE	1.61599	3.75654	47.7039	4.95699e-12	7.48947e-11	TRUE	0.372484	3.75654	3.37292	0.0662761	0.0942972	FALSE	1.62248	3.75654	51.2527	8.12083e-13	1.0625e-11	TRUE
chr1	74342232	74342523	Pnkd	56695	0	74331608	74400266	+	0.154738	0.730838	1.13035	0.37222	0.822501	0.984023	0	1.40526	2.20274	2.54591	0	0	2.60107	1.82459	2.17992	2.30798	1.67983	0.273185	0.909578	0.169189	0.680833	0.995619	FALSE	-0.152552	0.909578	0.0268788	0.869772	0.908163	FALSE	1.56168	0.909578	9.74114	0.00180189	0.00332796	TRUE	0.0307894	0.909578	0.00156956	0.968398	0.976737	FALSE
chr1	74350144	74351189	Pnkd	56695	0	74331608	74400266	+	0.269976	10.4753	9.9848	7.25829	10.0345	11.0211	21.5517	18.7369	17.6219	24.8227	14.0292	16.0797	30.0424	27.9162	29.7403	28.3031	27.6239	0.209827	4.30384	1.01172	0.314492	0.989575	FALSE	1.10227	4.30384	23.7454	1.09959e-06	6.92561e-06	TRUE	1.69286	4.30384	115.411	6.39816e-27	6.23764e-26	TRUE	0.665601	4.30384	9.508	0.00204578	0.00505369	FALSE
chr1	74390017	74391526	Pnkd	56695	0	74331608	74400266	+	0.850724	1.46168	0.75357	1.11666	0.822501	0.984023	30.7882	21.079	26.4329	16.5484	20.167	23.7701	58.7842	62.9484	55.7436	45.5522	44.9821	-0.252348	4.74216	0.196298	0.657726	0.995619	FALSE	4.51576	4.74216	217.068	3.94493e-49	9.66901e-47	TRUE	5.75304	4.74216	724.39	1.48633e-159	1.49031e-156	TRUE	4.41492	4.74216	172.194	2.45411e-39	3.96111e-37	TRUE
chr1	74406587	74407218	Catip	241112	-1463	74408682	74415895	+	-1463	0.487226	0.376785	0.18611	0.658001	0.787219	8.35679	7.49475	7.7096	9.54718	3.06889	2.09736	6.50268	9.30541	7.31829	10.0822	8.58579	1.03572	2.45863	1.75576	0.185155	0.985822	FALSE	4.40478	2.45863	65.3712	6.20382e-16	1.50882e-14	FALSE	4.40337	2.45863	101.375	7.61025e-24	6.36531e-23	TRUE	2.71823	2.45863	27.233	1.80357e-07	1.03391e-06	FALSE
chr1	74408373	74408821	Catip	241112	0	74408682	74415895	+	-0.0428393	2.43613	3.01428	2.79165	2.961	1.77124	5.27797	5.15264	5.50686	6.36478	6.5762	3.4956	7.0229	9.67033	7.62971	7.40983	6.71932	-0.184551	2.53439	0.234519	0.628193	0.995619	FALSE	0.871607	2.53439	4.50586	0.0337789	0.0678912	FALSE	1.54329	2.53439	33.1068	8.72339e-09	2.79626e-08	TRUE	1.11686	2.53439	8.17244	0.00425317	0.00968189	TRUE
chr1	74414654	74415193	Catip	241112	0	74408682	74415895	+	0.82795	1.9489	1.88392	2.60554	1.316	2.16485	9.67628	7.49475	11.0137	11.4566	8.32985	4.89384	7.67316	4.19656	5.13837	8.38161	8.95909	-0.322178	2.59016	0.539038	0.462832	0.990912	FALSE	1.94415	2.59016	25.887	3.62007e-07	2.49886e-06	FALSE	1.42483	2.59016	21.8882	2.89002e-06	7.38971e-06	TRUE	2.2389	2.59016	33.4619	7.26733e-09	5.29484e-08	FALSE
chr1	74425780	74426356	Slc11a1	18173	0	74421777	74432625	+	0.369008	0.730838	0.941962	1.11666	0.987002	0.393609	7.0373	1.40526	3.30411	8.27422	4.82254	2.09736	7.41306	14.7792	12.9238	12.3902	14.7452	-0.378257	2.75814	0.335858	0.56223	0.995619	FALSE	2.10719	2.75814	14.6869	0.000126926	0.000512606	FALSE	3.60416	2.75814	94.0325	3.10382e-22	2.36856e-21	TRUE	2.60831	2.75814	22.4055	2.20738e-06	1.04222e-05	FALSE
chr1	74427991	74428789	Slc11a1	18173	0	74421777	74432625	+	0.572824	2.19251	3.57946	1.67499	2.7965	3.34568	23.311	13.5842	20.9261	22.2767	14.0292	13.2833	15.6064	24.632	18.5293	13.9693	17.1716	0.297743	3.7054	0.613376	0.43352	0.990912	FALSE	2.83619	3.7054	79.1793	5.67222e-19	1.93092e-17	TRUE	2.96753	3.7054	130.654	2.94804e-30	3.40059e-29	TRUE	2.38008	3.7054	58.1746	2.39858e-14	3.84989e-13	TRUE
chr1	74433134	74433852	Slc11a1	18173	508	74421777	74432625	+	508	60.9032	51.0544	52.8552	53.4626	54.3181	27.7094	24.8263	25.3315	27.3686	32.4426	33.5577	56.9635	60.9413	58.0792	58.9142	63.6469	-0.00824485	5.59281	0.00531229	0.941897	0.998724	FALSE	-1.09049	5.59281	47.9672	4.33408e-12	6.59803e-11	TRUE	0.118569	5.59281	1.43306	0.231265	0.289358	FALSE	-0.929116	5.59281	44.0569	3.18964e-11	3.31784e-10	FALSE
chr1	74461636	74462217	Vil1	22349	0	74455958	74482134	+	0.216916	2.19251	0.75357	3.16387	1.316	1.77124	3.07882	6.08948	5.50686	8.27422	5.69937	4.19472	4.42182	5.65623	4.04842	3.40123	3.35966	-0.390334	2.02358	0.691475	0.405663	0.990912	FALSE	1.1217	2.02358	5.75837	0.0164103	0.0368781	FALSE	1.21021	2.02358	12.8927	0.000329863	0.000671859	TRUE	1.84981	2.02358	17.4148	3.00471e-05	0.000113333	FALSE
chr1	74484526	74485018	Usp37	319651	0	74482084	74590860	-	0.97755	0.487226	0.376785	0.55833	0.987002	0	3.07882	4.68422	1.10137	2.54591	2.19207	3.4956	2.60107	2.73689	3.89271	6.68099	8.39915	0.178035	1.72712	0.0515232	0.820434	0.997486	FALSE	2.92145	1.72712	21.7944	3.03481e-06	1.7473e-05	FALSE	2.64464	1.72712	28.7449	8.25655e-08	2.43643e-07	FALSE	2.02545	1.72712	9.25458	0.00234907	0.00570894	FALSE
chr1	74486034	74486197	Usp37	319651	0	74482084	74590860	-	0.963687	0	0	0.18611	0.1645	0	0.879662	1.40526	1.10137	0	0.438413	0.699119	0	0	0.155708	1.09325	2.61307	0.305903	-0.0642982	0.0403416	0.840814	0.997486	FALSE	3.57115	-0.0642982	8.84901	0.00293248	0.00828726	FALSE	-0.257936	-0.0642982	0.0344941	0.85266	0.880934	FALSE	2.04409	-0.0642982	2.24408	0.134127	0.196387	FALSE
chr1	74486304	74486481	Usp37	319651	0	74482084	74590860	-	0.961205	0.243613	0	0.18611	0.1645	0	0.439831	0	1.10137	0.636478	0.438413	0.699119	0.130054	0.547377	0.311417	2.18651	1.30653	-0.468686	0.0114447	0.110634	0.739423	0.995619	FALSE	0.603668	0.0114447	0.144661	0.703691	0.779214	FALSE	1.05896	0.0114447	1.09129	0.296186	0.359837	FALSE	2.43659	0.0114447	3.63708	0.056506	0.0935152	FALSE
chr1	74641022	74641442	Rnf25	57751	0	74640326	74647971	-	0.90896	1.9489	4.52142	1.8611	1.974	2.75527	2.63899	1.40526	1.10137	0	2.63048	1.39824	3.12129	2.55443	5.91692	6.55952	3.73295	-0.251186	1.86758	0.301017	0.583245	0.995619	FALSE	-0.500877	1.86758	0.731269	0.392472	0.500389	FALSE	0.476066	1.86758	1.59628	0.206432	0.261729	FALSE	-0.795207	1.86758	1.7652	0.183977	0.255821	FALSE
chr1	74748587	74749358	Ttll4	67534	4039	74708328	74744547	+	4039	14.8604	16.7669	16.1916	11.844	16.138	16.7136	19.6737	18.7233	17.1849	14.906	15.3806	8.58354	4.9264	5.44979	8.38161	8.2125	-0.190587	3.72733	0.940202	0.332226	0.990912	FALSE	0.149527	3.72733	0.433879	0.510092	0.611107	FALSE	-1.28804	3.72733	44.6824	2.31728e-11	9.09013e-11	TRUE	0.12525	3.72733	0.316647	0.57363	0.654306	FALSE
chr1	74758614	74760599	Cyp27a1	104086	0	74760148	74784464	+	-0.063086	21.9251	24.491	23.0776	22.372	22.2389	36.9458	32.7895	36.3453	31.1874	40.7724	36.3542	15.2163	12.2248	11.6781	16.3988	17.3582	-0.045291	4.61171	0.0897318	0.764518	0.995619	FALSE	0.551535	4.61171	10.6035	0.00112875	0.0035821	FALSE	-0.802816	4.61171	31.0941	2.45822e-08	7.59502e-08	FALSE	0.611913	4.61171	14.6507	0.000129388	0.000424308	FALSE
chr1	74762138	74762359	Cyp27a1	104086	0	74760148	74784464	+	0.0818391	2.92335	2.4491	3.90831	4.60601	3.54248	3.51865	4.21579	6.60823	1.90944	7.89143	4.19472	1.17048	0.364918	0.467125	1.09325	0.933239	0.412196	1.64145	1.21732	0.269888	0.988835	FALSE	0.277691	1.64145	0.351478	0.553278	0.650758	FALSE	-2.07506	1.64145	21.7707	3.07252e-06	7.83637e-06	FALSE	0.26023	1.64145	0.437373	0.508393	0.594458	FALSE
chr1	74772587	74772946	Cyp27a1	104086	0	74760148	74784464	+	0.511556	0	0.188392	0	0.1645	0.196805	14.5144	13.1158	6.60823	17.8214	10.0835	9.08855	0.390161	1.09475	0.93425	1.45767	1.11989	1.1247	1.84423	0.682863	0.408603	0.990912	FALSE	7.13843	1.84423	130.236	3.63907e-30	2.96215e-28	TRUE	3.07515	1.84423	10.6996	0.0010716	0.00204244	FALSE	5.66451	1.84423	91.1763	1.31423e-21	4.922e-20	TRUE
chr1	74779370	74780096	Cyp27a1	104086	0	74760148	74784464	+	0.790508	0.243613	0	0.55833	0.1645	0.393609	0.879662	1.40526	2.20274	1.90944	1.31524	0.699119	8.71359	6.38607	6.22833	11.054	13.252	0.0055764	2.19497	2.86233e-05	0.995731	1	FALSE	1.92645	2.19497	4.18695	0.0407363	0.0794496	FALSE	4.60881	2.19497	102.761	3.78194e-24	3.21156e-23	TRUE	2.22362	2.19497	6.83138	0.00895699	0.0187093	FALSE
chr1	74795293	74795721	Prkag3	241113	0	74785496	74795529	-	0.0235224	3.8978	4.14463	4.09442	3.94801	4.52651	9.67628	9.83685	12.1151	9.54718	10.0835	13.9824	3.90161	1.27721	2.64704	4.25154	5.59943	0.06937	2.57301	0.0474897	0.82749	0.997486	FALSE	1.22573	2.57301	13.6588	0.000219217	0.000837546	TRUE	-0.554069	2.57301	3.38666	0.065726	0.0935931	FALSE	1.30477	2.57301	18.1029	2.09286e-05	8.14539e-05	TRUE
chr1	74799709	74800370	Prkag3	241113	-4179	74785496	74795529	-	-4179	2.92335	4.33303	4.46664	3.45451	5.70734	23.7509	24.3579	17.6219	24.8227	21.4822	23.0709	0.260107	0.182459	0.778542	0.728835	1.11989	0.191204	3.01236	0.384626	0.535138	0.995619	FALSE	2.55381	3.01236	92.9976	5.23581e-22	2.30686e-20	TRUE	-3.18211	3.01236	52.7439	3.79994e-13	1.68601e-12	TRUE	2.18757	3.01236	70.5254	4.54376e-17	1.03118e-15	TRUE
chr1	74806470	74806831	Prkag3	241113	-10940	74785496	74795529	-	-10940	0.730838	0.376785	1.8611	0.493501	0.984023	0.879662	1.40526	2.20274	2.54591	2.63048	4.19472	2.86118	2.00705	1.55708	4.61596	2.05312	-0.455877	1.26076	0.464226	0.495655	0.994817	FALSE	0.133611	1.26076	0.028775	0.8653	0.905143	FALSE	1.09861	1.26076	5.12471	0.0235875	0.0366054	FALSE	1.87568	1.26076	8.61429	0.00333535	0.00779942	FALSE
chr1	74819584	74820141	Wnt6	22420	0	74818466	74831893	+	0.0832651	4.38503	5.27499	3.53609	5.42851	2.95207	20.2322	15.9263	23.1288	15.2755	10.9603	11.1859	10.4043	6.56853	7.474	8.62455	12.1321	-0.0295913	3.26789	0.00857541	0.926219	0.998724	FALSE	1.99882	3.26789	47.1106	6.70911e-12	9.93485e-11	TRUE	0.920164	3.26789	13.2185	0.000277201	0.000569736	FALSE	1.62297	3.26789	29.2698	6.29698e-08	3.89526e-07	TRUE
chr1	74830834	74831157	Wnt6	22420	0	74818466	74831893	+	0.921129	2.43613	1.50714	2.41943	2.4675	1.96805	6.15764	3.74737	9.91234	6.36478	6.5762	7.69031	3.51145	1.64213	2.33562	4.13007	4.66619	0.103051	2.01228	0.0609046	0.805072	0.997486	FALSE	1.19964	2.01228	7.33228	0.00677271	0.0171769	FALSE	0.307551	2.01228	0.749451	0.38665	0.453902	FALSE	1.59899	2.01228	17.3765	3.06599e-05	0.000115355	TRUE
chr1	74837611	74838607	Wnt10a	22409	0	74838593	74850749	+	-0.0807832	15.5912	16.5785	14.1444	16.2855	12.3987	17.5932	14.5211	15.4192	13.366	13.1524	11.885	34.074	27.0039	30.0517	35.7129	41.0625	-0.0807108	4.45079	0.197768	0.656528	0.995619	FALSE	0.0251122	4.45079	0.0127554	0.910078	0.937515	FALSE	1.00103	4.45079	48.1539	3.94037e-12	1.63241e-11	TRUE	-0.222465	4.45079	1.03659	0.308617	0.395617	FALSE
chr1	74844235	74844440	Wnt10a	22409	0	74838593	74850749	+	0.464133	0.974451	0.376785	0.74444	0.493501	0.196805	0.879662	2.81053	0	0.636478	0.438413	0.699119	7.283	3.83164	3.42558	6.07363	7.27926	-0.861388	1.69534	1.11595	0.290792	0.988835	FALSE	1.35491	1.69534	3.446	0.063405	0.114891	FALSE	2.82296	1.69534	39.5686	3.1673e-10	1.14138e-09	TRUE	0.317639	1.69534	0.0894709	0.764851	0.817989	FALSE
chr1	74846818	74847597	Wnt10a	22409	0	74838593	74850749	+	0.676621	13.1551	13.7526	15.6332	12.502	11.4147	8.79662	10.7737	5.50686	8.27422	7.45302	11.1859	41.6172	37.5866	37.5257	38.2639	42.369	-0.234486	4.44017	1.61265	0.20412	0.985822	FALSE	-0.579303	4.44017	5.33979	0.020844	0.0451668	FALSE	1.46915	4.44017	116.361	3.96169e-27	3.90836e-26	TRUE	-0.637844	4.44017	6.63071	0.0100235	0.0206586	FALSE
chr1	74849476	74850191	Wnt10a	22409	0	74838593	74850749	+	0.895278	31.9133	34.099	33.4998	32.5711	30.7015	17.1534	17.8	19.8247	24.1862	21.0438	18.8762	52.2816	47.4394	46.8682	43.7301	44.9821	-0.0557657	5.0878	0.196708	0.657392	0.995619	FALSE	-0.962286	5.0878	27.9532	1.24288e-07	9.30287e-07	FALSE	0.576759	5.0878	30.6721	3.05529e-08	9.36237e-08	FALSE	-0.680923	5.0878	17.9628	2.25268e-05	8.70109e-05	FALSE
chr1	74852994	74853916	Wnt10a	22409	2244	74838593	74850749	+	2244	13.8859	19.216	16.1916	18.424	15.5476	11.8754	13.5842	12.1151	5.72831	7.89143	5.59295	47.2095	43.0604	38.6157	42.0295	34.3432	0.0551158	4.5611	0.0984123	0.753743	0.995619	FALSE	-0.416953	4.5611	3.16345	0.075304	0.132551	FALSE	1.39296	4.5611	100.115	1.43802e-23	1.18392e-22	TRUE	-1.29164	4.5611	28.2251	1.07996e-07	6.44502e-07	TRUE
chr1	74854625	74855092	Wnt10a	22409	3875	74838593	74850749	+	3875	13.1551	17.7089	14.7027	15.2985	13.5795	7.47713	7.02632	12.1151	8.9107	7.45302	6.29207	15.8665	16.7862	16.9722	16.6417	18.1048	-0.0656954	3.82721	0.12461	0.724087	0.995619	FALSE	-1.10846	3.82721	16.191	5.72647e-05	0.000251348	TRUE	0.128079	3.82721	0.63702	0.424792	0.492078	FALSE	-0.905328	3.82721	13.4859	0.000240359	0.000743942	FALSE
chr1	74901141	74901926	Cdk5r2	12570	0	74901603	74904306	+	-0.170921	11.937	8.47766	10.4222	8.06051	6.29775	23.7509	23.8895	19.8247	17.1849	22.3591	18.1771	15.2163	12.4072	11.3667	12.6331	11.5722	-0.47677	3.83815	4.38772	0.0361987	0.871775	FALSE	1.18994	3.83815	29.2654	6.31113e-08	4.97145e-07	TRUE	0.378615	3.83815	4.4485	0.0349319	0.0525586	FALSE	1.33688	3.83815	33.1481	8.53983e-09	6.13286e-08	TRUE
chr1	74995342	74995846	Ihh	16147	0	74991892	74998225	-	0.455234	2.19251	1.88392	3.16387	1.8095	2.36166	9.67628	2.34211	11.0137	5.09183	8.32985	5.59295	4.55188	1.64213	2.80275	4.37301	2.79972	-0.214659	2.06506	0.224599	0.635558	0.995619	FALSE	1.27165	2.06506	8.08762	0.00445685	0.0119053	FALSE	0.357988	2.06506	0.928849	0.335162	0.400882	FALSE	1.70414	2.06506	15.5999	7.82587e-05	0.000269553	TRUE
chr1	75163430	75163803	Zfand2b	68818	-1416	75165220	75168200	+	-1416	1.70529	1.69553	1.30277	0.822501	1.18083	25.5102	44.5001	30.8384	26.7321	27.62	30.0621	1.9508	2.18951	2.17992	1.70062	2.42642	-0.629963	3.32743	1.40393	0.236066	0.988835	FALSE	4.4348	3.32743	212.491	3.93106e-48	9.09601e-46	TRUE	0.438317	3.32743	1.23607	0.26623	0.327642	FALSE	4.71632	3.32743	179.648	5.78458e-41	1.04307e-38	TRUE
chr1	75205443	75205776	Glb1l	74577	0	75194810	75207353	-	0.152276	3.16697	3.57946	2.60554	2.7965	2.75527	3.07882	3.74737	4.40549	6.36478	8.76826	8.38943	7.41306	5.29131	5.91692	5.70921	6.71932	-0.149681	2.43882	0.174799	0.675882	0.995619	FALSE	0.0931198	2.43882	0.0431144	0.83551	0.883407	FALSE	1.02389	2.43882	14.6175	0.000131688	0.00028182	TRUE	1.30469	2.43882	13.5706	0.000229753	0.000714255	FALSE
chr1	75231142	75231670	Dnajb2	56812	-1327	75232998	75242267	+	-1327	15.5912	20.7232	18.4249	18.424	17.3188	7.91696	7.96317	4.40549	13.366	6.13778	9.78767	17.4272	20.8003	19.3078	15.0626	18.6648	-0.0247182	3.98958	0.0179949	0.893288	0.998213	FALSE	-1.24269	3.98958	21.2813	3.96591e-06	2.23668e-05	TRUE	0.0751001	3.98958	0.21673	0.641543	0.696584	FALSE	-1.15686	3.98958	22.7711	1.82493e-06	8.73237e-06	TRUE
chr1	75244901	75245064	Ptprn	19275	0	75243616	75260783	-	0.925147	4.38503	3.95624	3.16387	2.4675	3.34568	2.63899	0.936843	0	3.18239	1.31524	2.09736	0.910375	0.912296	1.71279	1.70062	1.30653	-0.385015	1.41998	1.03254	0.309564	0.988901	FALSE	-1.09495	1.41998	4.09756	0.0429451	0.0830187	FALSE	-1.65328	1.41998	18.427	1.76541e-05	4.1707e-05	TRUE	-0.785984	1.41998	2.2775	0.131263	0.192877	FALSE
chr1	75247004	75247362	Ptprn	19275	0	75243616	75260783	-	0.802645	0.730838	0.376785	0.18611	0.1645	0.196805	0.439831	0.936843	0	3.18239	1.31524	1.39824	4.42182	5.47377	3.89271	6.55952	11.7588	-1.05833	1.79946	1.0523	0.304979	0.988835	FALSE	0.669504	1.79946	0.428785	0.512586	0.613473	FALSE	3.41772	1.79946	47.1577	6.54977e-12	2.67228e-11	FALSE	2.88548	1.79946	9.98046	0.0015821	0.00401791	FALSE
chr1	75247980	75248633	Ptprn	19275	0	75243616	75260783	-	0.745791	23.3868	25.0562	26.9859	27.965	26.5686	14.0746	11.2421	19.8247	13.366	13.5908	13.2833	24.9703	26.2741	27.7161	27.0884	31.1702	0.126665	4.54671	0.741649	0.389133	0.990912	FALSE	-1.02518	4.54671	22.602	1.99277e-06	1.19463e-05	TRUE	0.0774341	4.54671	0.351993	0.552987	0.615467	FALSE	-1.01737	4.54671	28.8361	7.87707e-08	4.80266e-07	TRUE
chr1	75259758	75259935	Ptprn	19275	0	75243616	75260783	-	0.0597076	0	0.941962	0.55833	0.987002	0.196805	0	0.936843	4.40549	5.09183	3.06889	4.19472	1.6907	0.729836	0.155708	1.70062	0.559943	0.214645	0.691828	0.0705639	0.790518	0.996174	FALSE	-0.246364	0.691828	0.0483874	0.825894	0.875814	FALSE	0.724682	0.691828	1.16787	0.279839	0.342594	FALSE	2.57595	0.691828	14.588	0.000133764	0.000437358	FALSE
chr1	75339385	75339835	Des	13346	-17083	75356919	75364290	+	-17083	1.70529	1.50714	2.04721	1.1515	1.96805	1.75932	1.87369	4.40549	1.27296	2.19207	2.09736	4.42182	3.28426	3.89271	3.64418	3.17301	-0.185682	1.63066	0.156159	0.692718	0.995619	FALSE	0.0108217	1.63066	0.00032739	0.985564	0.990217	FALSE	1.15727	1.63066	11.4484	0.000715554	0.00139669	TRUE	0.465271	1.63066	0.743646	0.388495	0.47749	FALSE
chr1	75378477	75378797	Speg	11790	0	75371872	75428881	+	0.115859	0.243613	0.188392	0.18611	0.329001	0.196805	0	2.34211	4.40549	0	1.31524	0.699119	3.12129	2.00705	0.93425	0.850308	0.933239	0.368168	0.573785	0.110287	0.739818	0.995619	FALSE	2.3128	0.573785	4.94477	0.0261697	0.0547528	FALSE	3.17623	0.573785	19.3832	1.06945e-05	2.58285e-05	TRUE	2.09219	0.573785	4.94067	0.0262319	0.0481085	FALSE
chr1	75395172	75395738	Speg	11790	0	75371872	75428881	+	0.408707	2.43613	1.50714	2.60554	2.4675	3.14887	6.59747	5.15264	6.60823	10.8201	6.13778	3.4956	6.89284	7.66328	8.09683	8.98897	6.15937	0.370921	2.56766	0.891695	0.345018	0.990912	FALSE	1.3966	2.56766	11.1086	0.000859262	0.00281949	FALSE	1.80223	2.56766	38.2275	6.296e-10	2.21823e-09	TRUE	1.17886	2.56766	10.1653	0.00143106	0.00367337	TRUE
chr1	75410383	75410652	Speg	11790	0	75371872	75428881	+	0.675525	0.487226	0.376785	0.55833	0.1645	0.196805	1.75932	4.68422	3.30411	2.54591	2.19207	1.39824	1.6907	1.27721	2.64704	2.06503	1.86648	-1.2614	0.962725	1.56289	0.211243	0.985993	FALSE	2.65088	0.962725	15.2293	9.52122e-05	0.000395633	FALSE	1.94871	0.962725	11.9091	0.000558607	0.001106	FALSE	3.37206	0.962725	15.5483	8.04226e-05	0.000276216	FALSE
chr1	75422370	75422566	Speg	11790	0	75371872	75428881	+	0.88579	0.730838	0.188392	0.930549	0.822501	0.196805	3.07882	2.81053	1.10137	1.27296	2.63048	1.39824	1.17048	1.64213	1.24567	2.6724	2.42642	-0.166127	0.936367	0.0476845	0.827143	0.997486	FALSE	2.18822	0.936367	11.1976	0.000819045	0.0027028	FALSE	1.11199	0.936367	3.97097	0.046291	0.0679774	FALSE	1.57138	0.936367	4.67501	0.0306046	0.0549851	FALSE
chr1	75432236	75433263	Gmppa	69080	0	75432518	75439751	+	-0.038988	11.2062	12.0571	11.911	12.6665	9.05302	17.1534	13.1158	23.1288	19.7308	11.3987	11.885	35.8948	33.2076	31.4531	36.8062	32.6633	-0.0858331	4.40727	0.187226	0.665236	0.995619	FALSE	0.332323	4.40727	2.0189	0.155351	0.239665	FALSE	1.52967	4.40727	106.021	7.29591e-25	6.40432e-24	TRUE	0.396438	4.40727	3.20838	0.0732621	0.117207	FALSE
chr1	75454759	75455363	Asic4	241118	0	75447085	75470915	+	0.322031	2.43613	1.31875	1.11666	0.658001	0.590414	6.59747	4.68422	12.1151	7.00126	3.5073	3.4956	5.07209	3.46672	4.51554	4.25154	5.97273	-1.2691	2.03692	4.47886	0.0343166	0.871775	FALSE	1.80041	2.03692	15.238	9.4779e-05	0.000393957	FALSE	1.49233	2.03692	17.4005	3.02748e-05	6.97984e-05	TRUE	3.04741	2.03692	32.8215	1.01019e-08	7.15371e-08	FALSE
chr1	75463956	75464615	Asic4	241118	0	75447085	75470915	+	0.707973	3.65419	3.20267	6.32774	3.29001	3.54248	6.59747	7.02632	13.2165	6.36478	6.13778	4.19472	10.6644	9.67033	7.94112	11.5399	7.46591	-0.366801	2.88089	1.19965	0.273392	0.988835	FALSE	0.577798	2.88089	2.52021	0.112396	0.184075	FALSE	1.10123	2.88089	19.4193	1.04943e-05	2.53663e-05	TRUE	0.903608	2.88089	6.29028	0.0121402	0.0244902	FALSE
chr1	75483542	75484703	Obsl1	98733	0	75482400	75503027	-	0.944636	6.09032	5.65177	8.18883	4.93501	7.08497	32.5475	42.1579	31.9398	29.9145	35.5115	30.7613	40.4467	35.3971	33.9444	39.843	33.4099	-0.158998	4.70349	0.406045	0.523984	0.995619	FALSE	2.44112	4.70349	139.93	2.7572e-32	2.5591e-30	TRUE	2.46943	4.70349	229.087	9.43071e-52	2.66253e-50	TRUE	2.34297	4.70349	120.476	4.9773e-28	3.4133e-26	TRUE
chr1	75521153	75521765	Stk11ip	71728	0	75518104	75533910	+	0.192901	26.3102	37.3017	31.6387	37.9996	35.8185	29.0289	44.5001	28.6357	26.0956	37.2651	38.4516	0.910375	0.364918	0.311417	0.850308	0.746591	0.222726	4.51801	1.82786	0.176381	0.985822	FALSE	0.168562	4.51801	0.806878	0.369045	0.477472	FALSE	-5.7498	4.51801	430.436	1.30604e-95	1.84679e-93	TRUE	-0.254376	4.51801	2.07835	0.149402	0.215366	FALSE
chr1	75529484	75529750	Stk11ip	71728	0	75518104	75533910	+	0.71998	0.730838	0	0.37222	0.329001	0.196805	9.23645	6.5579	11.0137	10.8201	5.69937	6.99119	0	0.182459	0.93425	0.607363	0.373295	-0.299563	1.2534	0.0916479	0.762093	0.995619	FALSE	4.39407	1.2534	56.1457	6.72947e-14	1.29949e-12	FALSE	0.0911587	1.2534	0.0125476	0.910811	0.929047	FALSE	4.70513	1.2534	57.1342	4.07058e-14	6.34131e-13	TRUE
chr1	75542714	75543631	Slc4a3	20536	0	75542841	75556006	+	-0.00964679	6.33393	6.59374	8.00272	4.93501	5.90414	20.2322	19.2053	25.3315	22.9132	19.2902	16.7789	14.9562	17.5161	15.7265	12.9976	15.3051	-0.368059	3.81876	2.04171	0.153038	0.976115	FALSE	1.45186	3.81876	35.8917	2.08594e-09	2.10172e-08	TRUE	1.20269	3.81876	41.5041	1.17626e-10	4.38171e-10	TRUE	1.83119	3.81876	56.6915	5.09833e-14	7.84816e-13	TRUE
chr1	75555746	75556537	Slc4a3	20536	0	75542841	75556006	+	0.980251	24.6049	26.3749	25.6832	27.307	29.5207	55.4187	65.579	55.0686	42.0076	53.048	62.9207	29.3921	28.8285	25.6919	30.3681	32.85	0.160315	5.23282	1.28152	0.257617	0.988835	FALSE	1.20457	5.23282	66.7679	3.05427e-16	7.69403e-15	TRUE	0.145798	5.23282	1.35699	0.244059	0.303375	FALSE	0.800428	5.23282	31.2792	2.23465e-08	1.49618e-07	FALSE
chr1	75566057	75566238	Slc4a3	20536	10050	75542841	75556006	+	10050	4.62864	6.97052	5.95552	4.93501	4.52651	2.19916	0	2.20274	0.636478	0.876826	0	0.130054	0.547377	0.311417	0.121473	0.559943	-0.303568	1.49969	0.858378	0.354193	0.990912	FALSE	-2.39378	1.49969	17.7637	2.50114e-05	0.000119258	TRUE	-4.12933	1.49969	80.3868	3.07849e-19	1.99438e-18	TRUE	-2.60407	1.49969	20.7661	5.18921e-06	2.28405e-05	FALSE
chr1	78183854	78184441	Pax3	18505	0	78097842	78193711	-	0.102817	3.65419	4.14463	2.23332	2.4675	2.75527	12.3153	14.0526	11.0137	14.639	15.3445	16.7789	3.12129	3.64918	2.49133	3.03681	0.933239	-0.336245	2.59943	0.831811	0.361749	0.990912	FALSE	1.94439	2.59943	36.3709	1.63118e-09	1.67023e-08	TRUE	-0.0973495	2.59943	0.098224	0.753971	0.796392	FALSE	2.39585	2.59943	55.4365	9.65291e-14	1.43583e-12	TRUE
chr1	78193559	78193810	Pax3	18505	0	78097842	78193711	-	0.0015855	3.8978	1.13035	1.8611	3.61901	1.57444	7.0373	5.62106	6.60823	3.18239	6.13778	2.09736	4.68193	4.19656	5.76121	2.18651	2.79972	0.289633	2.05053	0.472207	0.491974	0.993921	FALSE	1.48538	2.05053	11.6671	0.000636136	0.00216129	TRUE	1.167	2.05053	11.7306	0.00061482	0.00121009	TRUE	0.652566	2.05053	2.287	0.130462	0.1919	FALSE
chr1	78200310	78200702	Pax3	18505	-6598	78097842	78193711	-	-6598	3.16697	1.69553	0.930549	3.29001	1.37763	3.51865	6.5579	2.20274	6.36478	7.01461	4.89384	4.81198	4.37902	2.95846	2.91534	3.73295	0.382094	1.99011	0.731526	0.392389	0.990912	FALSE	1.39256	1.99011	8.57475	0.00340857	0.00944039	FALSE	1.14147	1.99011	9.77773	0.00176639	0.00326648	TRUE	1.10814	1.99011	6.8191	0.00901881	0.0188229	FALSE
chr1	78213279	78213520	Pax3	18505	-19567	78097842	78193711	-	-19567	0.243613	0.565177	0.18611	0.1645	0.590414	0.879662	1.40526	1.10137	1.90944	0.876826	0.699119	1.56064	2.18951	0.311417	0.242945	0	0.104343	0.242388	0.0113729	0.915072	0.998724	FALSE	1.63786	0.242388	2.87763	0.0898183	0.153	FALSE	1.91499	0.242388	7.55965	0.00596896	0.0102162	FALSE	1.48042	0.242388	2.59306	0.107332	0.162305	FALSE
chr1	78214053	78214262	Pax3	18505	-20341	78097842	78193711	-	-20341	0.243613	0.376785	0	0.493501	0	2.63899	2.81053	7.7096	3.81887	2.63048	1.39824	2.47102	1.45967	0.778542	0.728835	0.373295	0.359911	0.740596	0.108488	0.741873	0.995619	FALSE	3.53624	0.740596	17.9	2.32817e-05	0.000111755	FALSE	2.82769	0.740596	15.4415	8.51005e-05	0.000186307	TRUE	3.47976	0.740596	20.586	5.70125e-06	2.49021e-05	FALSE
chr1	78289672	78289867	Sgpp2	433323	-17053	78306921	78416861	+	-17053	0	0.188392	0	0	0	1.31949	0	0	0	1.31524	0.699119	0.520214	1.64213	1.08996	0.728835	0.373295	-1.75574	-0.0283456	1.10277	0.29366	0.988835	FALSE	2.84163	-0.0283456	4.43881	0.0351307	0.0701458	FALSE	3.50724	-0.0283456	13.7638	0.000207287	0.000433074	TRUE	4.46406	-0.0283456	7.42122	0.00644592	0.0139832	FALSE
chr1	78289920	78290150	Sgpp2	433323	-16770	78306921	78416861	+	-16770	0.243613	0	0.18611	0	0	1.31949	0.468422	1.10137	0	0.438413	0.699119	1.43059	2.00705	1.55708	0.48589	1.11989	-2.52947	0.252249	2.20191	0.13784	0.972792	FALSE	2.47405	0.252249	4.71535	0.0298945	0.0612535	FALSE	3.37087	0.252249	19.7863	8.66009e-06	2.11172e-05	TRUE	4.10161	0.252249	5.7862	0.0161525	0.0314704	FALSE
chr1	78303441	78304014	Sgpp2	433323	-2906	78306921	78416861	+	-2906	0.243613	0.188392	0.37222	0	0.196805	1.75932	0.468422	2.20274	0.636478	1.31524	2.09736	8.9737	12.7721	10.2767	5.22332	3.73295	-1.32895	2.07366	1.13497	0.286717	0.988835	FALSE	1.92258	2.07366	4.13429	0.0420227	0.0815237	FALSE	5.17299	2.07366	136.765	1.35712e-31	1.66902e-30	TRUE	3.56014	2.07366	11.7701	0.00060191	0.00169623	FALSE
chr1	78306657	78307090	Sgpp2	433323	0	78306921	78416861	+	-0.00240131	0.243613	0.75357	0.74444	0.1645	0	4.83814	0.468422	4.40549	1.90944	3.5073	2.09736	7.80322	7.29836	6.22833	3.5227	3.54631	-2.42059	1.84538	5.07621	0.0242564	0.828129	FALSE	2.07053	1.84538	10.1948	0.0014084	0.00435725	FALSE	3.50953	1.84538	78.9822	6.26724e-19	3.9941e-18	TRUE	4.5433	1.84538	27.0095	2.02456e-07	1.14816e-06	FALSE
chr1	78307361	78307957	Sgpp2	433323	0	78306921	78416861	+	0.00400218	1.21806	0.188392	0.18611	0.329001	0	2.63899	3.74737	4.40549	1.90944	4.38413	2.09736	9.62397	9.85279	6.85117	2.55092	2.61307	-1.27149	1.97039	1.6466	0.199423	0.985822	FALSE	2.63487	1.97039	16.3092	5.38026e-05	0.000237969	FALSE	4.14248	1.97039	103.954	2.07115e-24	1.78095e-23	TRUE	3.87394	1.97039	25.8666	3.65839e-07	1.98753e-06	FALSE
chr1	78419075	78419733	Farsb	23874	0	78414533	78485421	-	0.935927	35.5675	29.3892	34.9887	29.939	30.8983	22.8712	15.4579	26.4329	17.1849	17.0981	20.2745	5.98247	9.12296	7.00687	7.04541	2.61307	-0.114898	4.30395	0.488926	0.484407	0.992798	FALSE	-0.824547	4.30395	15.6906	7.45925e-05	0.000317938	FALSE	-2.17308	4.30395	156.437	6.79467e-36	1.01341e-34	TRUE	-0.745764	4.30395	14.8538	0.000116175	0.000384829	FALSE
chr1	78420603	78421027	Farsb	23874	0	78414533	78485421	-	0.914372	13.6423	8.47766	7.81661	7.40251	7.47858	10.1161	6.5579	6.60823	9.54718	10.5219	6.29207	1.56064	2.55443	2.33562	1.82209	0.933239	-0.384567	2.70453	2.1078	0.14655	0.973643	FALSE	-0.264115	2.70453	0.698973	0.403129	0.511109	FALSE	-2.18759	2.70453	59.9001	9.97969e-15	4.92377e-14	TRUE	0.115313	2.70453	0.144677	0.703675	0.767662	FALSE
chr1	78432378	78433093	Farsb	23874	0	78414533	78485421	-	0.748265	51.8895	43.5187	49.3191	36.6836	43.6906	44.4229	39.3474	36.3453	43.917	43.8413	32.1595	4.81198	4.37902	4.04842	3.40123	2.98636	-0.250706	4.90058	3.76814	0.0522376	0.908268	FALSE	-0.232996	4.90058	2.3603	0.124458	0.199648	FALSE	-3.41457	4.90058	458.778	8.86667e-102	1.50454e-99	TRUE	-0.107492	4.90058	0.542509	0.461395	0.549435	FALSE
chr1	78433721	78433944	Farsb	23874	0	78414533	78485421	-	0.729319	6.82116	3.57946	5.95552	3.94801	3.93609	7.91696	6.08948	9.91234	10.1837	6.5762	6.29207	1.9508	1.64213	1.71279	2.18651	1.67983	-0.429747	2.24375	1.89353	0.168804	0.985822	FALSE	0.350195	2.24375	1.01138	0.314573	0.421492	FALSE	-1.5593	2.24375	24.7304	6.59352e-07	1.79195e-06	TRUE	0.910489	2.24375	7.31807	0.00682645	0.0146984	FALSE
chr1	78450966	78451677	Farsb	23874	0	78414533	78485421	-	0.486048	6.09032	3.01428	3.90831	4.27701	3.54248	16.2738	14.0526	17.6219	21.0038	14.906	13.9824	6.37263	8.57558	8.40825	7.04541	7.09261	-0.0860909	3.1785	0.0747185	0.784587	0.995864	FALSE	1.80574	3.1785	38.3173	6.01266e-10	6.59648e-09	TRUE	0.88432	3.1785	12.9979	0.000311845	0.00063716	FALSE	1.97815	3.1785	49.363	2.12716e-12	2.62433e-11	TRUE
chr1	78481977	78482144	Farsb	23874	0	78414533	78485421	-	0.0485837	9.74451	7.91248	6.69996	6.74451	8.2658	4.39831	7.02632	4.40549	8.27422	4.38413	9.78767	0.650268	0.182459	0.311417	0.121473	0.186648	-0.0925564	2.30311	0.117275	0.732009	0.995619	FALSE	-0.531633	2.30311	2.25938	0.132808	0.210606	FALSE	-4.19792	2.30311	112.692	2.52045e-26	2.39099e-25	FALSE	-0.261345	2.30311	0.668544	0.41356	0.502823	FALSE
chr1	78486686	78487088	Farsb	23874	-1264	78414533	78485421	-	-1264	18.271	21.6651	18.2388	19.082	20.8613	9.67628	9.36843	9.91234	8.27422	8.76826	1.39824	3.25134	1.64213	2.17992	3.76565	4.10625	0.0490932	3.43066	0.0715276	0.789126	0.996068	FALSE	-1.06235	3.43066	16.8745	3.99351e-05	0.000181985	TRUE	-2.96736	3.43066	174.072	9.54899e-40	1.68423e-38	TRUE	-1.58668	3.43066	40.0785	2.4396e-10	2.23453e-09	TRUE
chr1	78521828	78522127	Mogat1	68393	0	78507635	78534748	+	0.523476	3.8978	2.82589	3.7222	3.1255	3.14887	6.59747	2.34211	5.50686	1.90944	4.82254	4.19472	1.43059	1.09475	0.93425	1.45767	1.67983	-0.12576	1.65907	0.118225	0.730968	0.995619	FALSE	0.346936	1.65907	0.659825	0.416622	0.52403	FALSE	-1.52429	1.65907	15.9257	6.58798e-05	0.000146128	TRUE	0.263201	1.65907	0.396891	0.528699	0.613045	FALSE
chr1	78570335	78571186	Mogat1	68393	0	78507744	78603539	+	0.653385	4.62864	1.50714	1.67499	0.822501	0.787219	29.9085	27.6369	42.9535	41.3711	24.1127	30.7613	3.38139	1.09475	1.24567	1.82209	0.373295	-1.56701	3.35877	9.11501	0.0025352	0.494903	FALSE	3.4951	3.35877	129.13	6.3522e-30	5.08073e-28	TRUE	-0.279185	3.35877	0.570571	0.450032	0.516669	FALSE	5.23977	3.35877	191.389	1.58192e-43	3.39892e-41	TRUE
chr1	78669215	78669541	Acsl3	74205	0	78654400	78704318	+	0.296787	2.67974	3.20267	4.09442	2.961	4.3297	4.83814	3.27895	2.20274	3.18239	7.01461	6.29207	0.910375	0.364918	0.155708	0.364418	0.186648	0.113813	1.54121	0.0902404	0.763872	0.995619	FALSE	0.239217	1.54121	0.273846	0.600764	0.691439	FALSE	-2.6507	1.54121	32.1304	1.44163e-08	4.53673e-08	TRUE	0.393439	1.54121	0.944786	0.33105	0.418753	FALSE
chr1	78669566	78669729	Acsl3	74205	0	78654400	78704318	+	0.303818	0.730838	0.941962	0.74444	0.822501	0.787219	0	1.87369	0	0.636478	0	0.699119	0.130054	0	0.155708	0	0	0.00495547	-0.160076	4.94311e-05	0.99439	1	FALSE	0.135855	-0.160076	0.023776	0.877456	0.913756	FALSE	-2.67702	-0.160076	9.47904	0.00207833	0.0038055	TRUE	-1.33185	-0.160076	1.68461	0.194313	0.267981	FALSE
chr1	78671183	78671477	Acsl3	74205	0	78654400	78704318	+	0.336211	2.19251	2.82589	4.46664	2.632	1.96805	4.39831	2.81053	5.50686	1.90944	4.38413	4.19472	1.04043	0.364918	0.155708	0.48589	0.746591	-0.452639	1.344	1.13391	0.286943	0.988835	FALSE	0.134259	1.344	0.0768889	0.781559	0.842557	FALSE	-2.46033	1.344	27.0515	1.98111e-07	5.64616e-07	TRUE	0.638533	1.344	1.83151	0.175949	0.246492	FALSE
chr1	78699220	78699973	Acsl3	74205	0	78654400	78704318	+	0.897873	9.98812	8.85445	8.00272	9.87002	12.5955	18.0331	12.6474	23.1288	29.278	15.7829	25.8674	5.72236	2.00705	3.11417	5.10185	6.15937	0.341176	3.47614	1.94529	0.163096	0.985822	FALSE	0.751713	3.47614	7.50668	0.00614706	0.0157856	FALSE	-1.22155	3.47614	23.4127	1.30712e-06	3.45467e-06	TRUE	0.940389	3.47614	15.3764	8.80834e-05	0.000299773	FALSE
chr1	78720976	78721896	Acsl3	74205	16657	78654400	78704318	+	16657	6.57754	7.5357	9.67771	7.07351	6.29775	20.6721	21.5474	15.4192	18.4579	22.7975	24.4692	10.0141	7.66328	5.13837	8.50308	5.22614	-0.240931	3.5349	0.843765	0.358322	0.990912	FALSE	1.3614	3.5349	28.5046	9.3478e-08	7.1641e-07	TRUE	-0.0440623	3.5349	0.0384758	0.844491	0.873831	FALSE	1.5311	3.5349	36.1065	1.86819e-09	1.49819e-08	TRUE
chr1	79626204	79626926	Ap1s3	252903	0	79603451	79668547	-	0.65047	27.5282	27.1285	29.2193	27.8005	29.5207	24.6305	21.079	14.3178	17.8214	27.1816	22.3718	0.650268	0.729836	0.467125	1.21473	0.186648	0.0463777	4.08332	0.0889027	0.765577	0.995619	FALSE	-0.324601	4.08332	2.80548	0.0939427	0.158674	FALSE	-5.43484	4.08332	423.978	3.32309e-94	4.42479e-92	TRUE	-0.507612	4.08332	7.86302	0.00504559	0.0112622	FALSE
chr1	79639208	79639652	Ap1s3	252903	0	79603451	79668547	-	0.450704	6.57754	10.3616	8.18883	7.23801	5.90414	7.0373	7.02632	8.81097	2.54591	8.32985	6.29207	1.82075	1.27721	2.33562	3.64418	2.98636	-0.343796	2.54901	1.67943	0.195	0.985822	FALSE	-0.302571	2.54901	0.855905	0.354887	0.463067	FALSE	-2.17442	2.54901	57.022	4.30961e-14	2.03843e-13	TRUE	-0.134463	2.54901	0.175195	0.675536	0.743694	FALSE
chr1	79640323	79640832	Ap1s3	252903	0	79603451	79668547	-	0.433575	9.25729	8.47766	8.56105	6.08651	9.24982	9.67628	6.5579	3.30411	6.36478	8.32985	6.29207	4.16172	1.64213	3.11417	5.95215	4.10625	-0.190641	2.75543	0.539401	0.462681	0.990912	FALSE	-0.136536	2.75543	0.187479	0.665024	0.747516	FALSE	-1.48246	2.75543	32.2173	1.37856e-08	4.34588e-08	TRUE	-0.307385	2.75543	0.961537	0.3268	0.414264	FALSE
chr1	79680708	79680956	Ap1s3	252903	-12160	79603451	79668547	-	-12160	2.43613	3.95624	2.97776	2.1385	2.36166	6.59747	1.87369	4.40549	7.63774	3.5073	9.08855	0.780322	0	0.311417	0.48589	1.11989	-0.475659	1.50526	1.16627	0.28017	0.988835	FALSE	0.394677	1.50526	0.687353	0.407066	0.51475	FALSE	-2.87201	1.50526	31.4081	2.09103e-08	6.49784e-08	TRUE	1.32565	1.50526	8.7111	0.00316279	0.00743557	TRUE
chr1	79700135	79700443	Wdfy1	69368	0	79698837	79758344	-	0.978187	1.9489	3.20267	2.97776	3.45451	3.54248	7.0373	7.02632	5.50686	2.54591	7.45302	4.89384	1.17048	0	0.155708	0.728835	0.746591	0.35275	1.63909	0.827441	0.363014	0.990912	FALSE	1.30756	1.63909	10.0882	0.0014922	0.00458447	TRUE	-2.37587	1.63909	24.3006	8.24147e-07	2.21796e-06	TRUE	0.490347	1.63909	1.49561	0.221348	0.299492	FALSE
chr1	79731580	79731775	Wdfy1	69368	0	79698837	79758344	-	0.449762	2.19251	3.20267	1.8611	1.4805	0.984023	0.879662	0.936843	1.10137	1.90944	2.19207	2.09736	0.780322	1.27721	0.93425	1.57914	0.746591	-0.932005	0.967258	3.46261	0.0627711	0.916577	FALSE	-1.42877	0.967258	4.05809	0.0439603	0.0846646	FALSE	-1.27664	0.967258	8.0174	0.004633	0.00805989	TRUE	0.518583	0.967258	0.723309	0.395061	0.484048	FALSE
chr1	79747823	79748161	Wdfy1	69368	0	79698837	79758344	-	0.176803	4.62864	5.84017	4.83886	3.78351	5.31373	3.95848	0.936843	4.40549	5.72831	3.5073	4.19472	2.21091	0.912296	1.40137	2.91534	2.79972	-0.174324	1.97488	0.309313	0.578102	0.995619	FALSE	-1.07181	1.97488	5.39972	0.02014	0.0438523	FALSE	-1.67618	1.97488	25.9498	3.50411e-07	9.77167e-07	TRUE	-0.138566	1.97488	0.133146	0.715192	0.777266	FALSE
chr1	79748555	79749334	Wdfy1	69368	0	79698837	79758344	-	0.164502	26.5538	25.2446	24.7526	31.584	27.7495	26.8297	29.5106	23.1288	24.8227	25.8664	26.5665	7.54311	4.74394	4.67125	6.55952	3.9196	0.236942	4.30525	2.40571	0.120893	0.971218	FALSE	0.109914	4.30525	0.354805	0.551406	0.649145	FALSE	-2.11899	4.30525	150.529	1.32833e-34	1.86754e-33	TRUE	-0.330922	4.30525	3.68416	0.0549316	0.0912796	FALSE
chr1	79764582	79765102	Wdfy1	69368	-6237	79698837	79758344	-	-6237	5.84671	6.97052	7.25829	8.55401	7.08497	7.91696	5.15264	5.50686	7.63774	4.38413	8.38943	2.73113	0.547377	2.17992	3.40123	2.05312	0.23374	2.46731	0.756841	0.384319	0.990912	FALSE	-0.0734953	2.46731	0.0453265	0.831405	0.880107	FALSE	-1.78321	2.46731	35.6671	2.34084e-09	7.86346e-09	TRUE	-0.406257	2.46731	1.64945	0.199033	0.273533	FALSE
chr1	79770662	79771163	Mrpl44	69163	-1429	79772593	79775121	+	-1429	13.8859	12.4339	9.86382	9.70551	12.3987	3.51865	5.15264	0	2.54591	5.26096	3.4956	10.9245	7.11591	5.13837	6.31657	4.2929	-0.110975	3.04158	0.190729	0.66231	0.995619	FALSE	-1.5022	3.04158	16.7282	4.31349e-05	0.000194916	TRUE	-0.600329	3.04158	6.70098	0.00963598	0.0159644	FALSE	-1.80752	3.04158	26.0652	3.30077e-07	1.80779e-06	TRUE
[truncated: 42,310 more rows]
[truncated: 31 more columns]
