# Supplementary material for: B cell activation and plasma cell differentiation are inhibited by de novo DNA methylation
Source: Nat Commun. 2018 May 15;9:1900. doi: 10.1038/s41467-018-04234-4 (PMC5953949; doi:10.1038/s41467-018-04234-4)
Supplement: Supplementary file 8 — Supplementary Data 6 [file 41467_2018_4234_MOESM8_ESM.xlsx]

## Sheet: SuppTab7.v0
mm9.symbol	chr	pos	mm9.tsKg	mm9.tsDist	mm9.tsStart	mm9.tsEnd	mm9.tsStrand	mm9.tsRelPos	Dnmt3_702.meth	Dnmt3_702.u	Dnmt3_702.m	Dnmt3_703.meth	Dnmt3_703.u	Dnmt3_703.m	Dnmt3_704.meth	Dnmt3_704.u	Dnmt3_704.m	Dnmt3_705.meth	Dnmt3_705.u	Dnmt3_705.m	Dnmt3_734.meth	Dnmt3_734.u	Dnmt3_734.m	Dnmt3_736.meth	Dnmt3_736.u	Dnmt3_736.m	F2pos.meth	F2pos.u	F2pos.m	F3neg.meth	F3neg.u	F3neg.m	M1neg.meth	M1neg.u	M1neg.m	F2neg.meth	F2neg.u	F2neg.m	F3pos.meth	F3pos.u	F3pos.m	M1pos.meth	M1pos.u	M1pos.m	Dnmt3_909.meth	Dnmt3_909.u	Dnmt3_909.m	Dnmt3_910.meth	Dnmt3_910.u
Cxcr5	chr9	44319732	12145	137	44319870	44334523	-	137	0.8	7	28	0.625	3	5	0.658537	14	27	0.849057	8	45	0.723684	21	55	0.763158	9	29	0.0366972	105	4	0.175676	61	13	0.297872	33	14	0.15	34	6	0.0784314	47	4	0.09375	58	6	0.72	7	18	0.321429	19
Cxcr5	chr9	44326883	12145	0	44319870	44334523	-	0.521395	0.833333	3	15	1	0	6	0.941176	1	16	1	0	17	0.727273	6	16	0.818182	2	9	0.244444	34	11	0.692308	8	18	0.632653	18	31	0.444444	15	12	0.55	18	22	0.341463	27	14	0.904762	2	19	0.571429	6
Cxcr5	chr9	44330926	12145	0	44319870	44334523	-	0.245479	1	0	4	0	1	0	0.75	1	3	1	0	4	1	0	7	0.8	1	4	0.1875	13	3	0	4	0	0.210526	15	4	0.0769231	12	1	0	9	0	0.0909091	30	3	1	0	3	0.272727	8
Ccr6	chr17	8432753	12458	0	8428908	8449994	+	0.182348	0.851852	4	23	0.962963	1	26	0.782609	10	36	0.829787	8	39	0.692308	12	27	0.897436	4	35	0.147059	58	10	0.477876	59	54	0.517241	28	30	0.464286	15	13	0.0857143	32	3	0.147541	52	9	0.652174	8	15	0.410256	23
Ccr6	chr17	8436574	12458	0	8428908	8449994	+	0.363559	0.0952381	19	2	0.333333	2	1	0.32	17	8	0.1	27	3	0.107143	25	3	0.111111	24	3	0.037037	52	2	0	17	0	0.037037	26	1	0.0416667	23	1	0	17	0	0	24	0	0.636364	4	7	0.166667	10
Cd86	chr16	36661512	12524	0	36603955	36666163	-	0.0747653	0.777778	2	7	NA	NA	NA	1	0	7	1	0	12	0.928571	1	13	1	0	12	0.692308	4	9	1	0	2	0.636364	4	7	0.857143	1	6	0.909091	1	10	0.6	8	12	1	0	2	0.666667	2
Cd86	chr16	36664287	12524	0	36603955	36666163	-	0.0301569	0.970588	1	33	1	0	8	1	0	14	1	0	32	1	0	24	1	0	28	0.730769	14	38	0.866667	10	65	0.967742	1	30	1	0	8	0.88	3	22	0.766667	7	23	1	0	12	0.655172	10
Ebf1	chr11	44478936	13591	0	44431636	44818674	+	0.12221	0.5	8	8	0.333333	8	4	0.230769	20	6	0.35	13	7	0.285714	10	4	0.478261	12	11	0.157895	16	3	0.522388	32	35	0.642857	5	9	0.333333	6	3	0	7	0	0	16	0	0.333333	4	2	0.0909091	30
Ebf1	chr11	44479683	13591	0	44431636	44818674	+	0.12414	0.894737	2	17	NA	NA	NA	0.75	3	9	1	0	16	1	0	17	0.916667	1	11	0.368421	12	7	0.769231	3	10	0.789474	4	15	0.818182	2	9	0.5	6	6	0.25	9	3	0.75	2	6	0.384615	8
Ebf1	chr11	44499680	13591	0	44431636	44818674	+	0.175807	0.341463	27	14	0.37037	17	10	0.0909091	40	4	0.255814	32	11	0.208333	38	10	0.296296	19	8	0.0816327	45	4	0.395833	29	19	0.348837	28	15	0.4	18	12	0.0882353	31	3	0.0263158	37	1	0.103448	26	3	0	18
Ebf1	chr11	44733817	13591	0	44431636	44818674	+	0.780753	0.307692	9	4	NA	NA	NA	0.0555556	17	1	0.529412	16	18	0.0952381	19	2	0.277778	13	5	0.352941	22	12	0.681818	7	15	0.625	6	10	1	0	15	0.217391	18	5	0.3	14	6	0.647059	6	11	0.157895	16
Ebf1	chr11	44820689	13591	2014	44431636	44818674	+	2014	0.736842	5	14	NA	NA	NA	0.647059	6	11	0.933333	1	14	0.615385	10	16	0.866667	2	13	0.541667	11	13	1	0	5	0.888889	1	8	1	0	14	0.416667	7	5	0.727273	6	16	1	0	6	0.75	2
Ell	chr8	73073822	13716	0	73063574	73116757	+	0.192693	0.0454545	21	1	0	2	0	0.157895	16	3	0	15	0	0	21	0	0.24	19	6	0.0571429	33	2	0.35	13	7	0.344828	19	10	0.565217	10	13	0.0555556	34	2	0.0344828	28	1	0.5	6	6	0.235294	13
Fdxr	chr11	115131096	14149	0	115129339	115138283	-	0.803555	0.772727	5	17	NA	NA	NA	0.625	3	5	0.888889	1	8	0.7	6	14	0.9	1	9	0.461538	7	6	1	0	12	0.9	1	9	1	0	11	0.777778	2	7	0.571429	6	8	0.875	1	7	1	0
Fnbp1	chr2	30946026	14269	0	30881726	30997528	-	0.444742	0.968254	2	61	0.836066	10	51	0.863014	10	63	0.942029	4	65	0.882353	8	60	0.967742	2	60	0.386364	54	34	0.644737	54	98	0.753846	16	49	0.666667	10	20	0.428571	28	21	0.542857	48	57	0.75	14	42	0.555556	24
Fnbp1	chr2	30946030	14269	0	30881726	30997528	-	0.444707	1	0	63	0.934426	4	57	0.944444	4	68	0.985507	1	68	0.970588	2	66	0.984127	1	62	0.613636	34	54	0.822368	27	125	0.984615	1	64	0.9	3	27	0.673469	16	33	0.771429	24	81	0.946429	3	53	0.740741	14
Fnbp1	chr2	30984240	14269	0	30881726	30997528	-	0.114748	0.933333	1	14	1	0	1	1	0	14	1	0	16	0.833333	1	5	1	0	22	0.958333	1	23	0.818182	2	9	1	0	12	1	0	7	0.466667	8	7	0.9375	1	15	1	0	12	0.692308	4
Il10ra	chr9	45074500	16154	0	45061922	45077229	-	0.178284	0.238095	16	5	0.25	3	1	0.111111	24	3	0.117647	15	2	0	9	0	0.173913	19	4	0	16	0	0.7	15	35	1	0	11	0.727273	3	8	0.222222	7	2	0.125	7	1	1	0	3	0.111111	8
Il10ra	chr9	45074555	16154	0	45061922	45077229	-	0.174691	0.5	15	15	0.6	2	3	0.214286	22	6	0.555556	8	10	0.285714	15	6	0.135135	32	5	0.030303	32	1	0.734043	25	69	0.777778	4	14	0.933333	1	14	0.230769	10	3	0.176471	14	3	0.714286	2	5	0.272727	16
Il10ra	chr9	45088541	16154	-11311	45061922	45077229	-	-11311	0.578947	8	11	0.507614	97	100	0.413793	17	12	0.6875	5	11	0.52	12	13	0.451613	17	14	0.346154	17	9	0.376471	53	32	0.333333	16	8	0.608696	9	14	0.130435	40	6	0.109375	57	7	0.653846	9	17	0.2	24
Il10ra	chr9	45088566	16154	-11336	45061922	45077229	-	-11336	0.6875	15	33	0.49	153	147	0.413043	27	19	0.69697	10	23	0.5	26	26	0.571429	18	24	0.152174	39	7	0.496503	72	71	0.689655	18	40	0.509091	27	28	0.109589	65	8	0.232143	86	26	0.714286	12	30	0.333333	32
Il10ra	chr9	45088635	16154	-11405	45061922	45077229	-	-11405	0.640625	23	41	0.541806	137	162	0.433333	34	26	0.657895	13	25	0.546875	29	35	0.52	24	26	0.16	42	8	0.34965	93	50	0.534483	27	31	0.4	33	22	0.219178	57	16	0.234234	85	26	0.581395	18	25	0.291667	34
Hivep3	chr4	119412397	16656	0	119406389	119545930	+	0.0430554	0.111111	16	2	0.428571	4	3	0.333333	16	8	0.181818	27	6	0.121212	29	4	0.347826	15	8	0.03125	93	3	0.456522	50	42	0.444444	30	24	0.509804	25	26	0.0483871	59	3	0.0806452	57	5	0.414634	24	17	0.0444444	43
Hivep3	chr4	119647325	16656	0	119487283	119808016	+	0.498988	1	0	36	1	0	9	0.92	2	23	1	0	39	0.933333	2	28	0.969697	1	32	0.839286	9	47	0.822222	24	111	0.83871	5	26	0.73913	6	17	0.684211	6	13	0.833333	7	35	0.947368	1	18	0.592593	11
Hivep3	chr4	119682638	16656	0	119487283	119808016	+	0.609089	0.5	26	26	0.259259	60	21	0.119048	37	5	0.40625	19	13	0.244898	37	12	0.296296	19	8	0.310345	40	18	0.8	11	44	0.666667	6	12	0.730769	7	19	0.130435	40	6	0.108696	41	5	0.647059	6	11	0.230769	20
Hivep3	chr4	119732800	16656	0	119487283	119808016	+	0.765487	1	0	34	NA	NA	NA	0.96	1	24	1	0	20	1	0	26	0.882353	2	15	0.739583	25	71	0.736842	15	42	0.826923	9	43	0.888889	5	40	0.767857	13	43	0.895522	7	60	0.964286	1	27	0.636364	12
Hivep3	chr4	119799931	16656	0	119487283	119808016	+	0.974792	0.777778	2	7	0.470588	9	8	0.375	15	9	0.5	7	7	0.608696	9	14	0.375	5	3	0.217391	18	5	0.823529	3	14	0.8	2	8	0.823529	3	14	0.25	9	3	0	7	0	1	0	5	0.6	2
Limk2	chr11	3271094	16886	0	3243300	3309238	-	0.578483	0.697674	13	30	0.473684	20	18	0.384615	32	20	0.56	22	28	0.463415	22	19	0.612245	19	30	0.319149	32	15	0.771084	38	128	0.783784	8	29	0.947368	1	18	0.56	11	14	0.534884	20	23	0.583333	10	14	0.351351	24
Limk2	chr11	3271118	16886	0	3243300	3309238	-	0.578119	0.6	8	12	0.413793	17	12	0.346154	17	9	0.571429	15	20	0.772727	5	17	0.592593	11	16	0.423077	15	11	0.810526	18	77	0.954545	1	21	0.785714	3	11	0.416667	7	5	0.235294	13	4	0.461538	7	6	0.466667	8
Nfatc2	chr2	168304552	18019	0	168301910	168427155	-	0.978905	0.347826	15	8	NA	NA	NA	0.266667	11	4	0.285714	10	4	0.291667	17	7	0.466667	8	7	0.210526	15	4	0.777778	2	7	0.75	5	15	0.625	3	5	0.181818	9	2	0.0555556	17	1	0.333333	6	3	0.1	9
Nfatc2	chr2	168315487	18019	0	168301910	168427155	-	0.891596	0.6875	5	11	0	4	0	0.25	9	3	0.642857	5	9	0.4375	9	7	0.666667	5	10	0.555556	8	10	1	0	6	1	0	8	0.5	1	1	0.625	3	5	0.333333	10	5	0.75	2	6	0.333333	4
Nfatc2	chr2	168326333	18019	0	168301910	168427155	-	0.804998	0.0588235	16	1	0	10	0	0.181818	9	2	0.105263	17	2	0	18	0	0.3125	11	5	0.0769231	24	2	0.849315	11	62	0.5	4	4	0.6	4	6	0	2	0	0	8	0	0.142857	6	1	0.238095	16
Nfatc2	chr2	168379248	18019	0	168301910	168427155	-	0.382506	0.352941	22	12	0.44	14	11	0.45	22	18	0.428571	20	15	0.307692	18	8	0.344828	19	10	0.209302	34	9	0.626866	25	42	0.6	14	21	0.695652	7	16	0.0833333	22	2	0.236842	29	9	0.75	3	9	0.178571	23
Nfatc2	chr2	168379267	18019	0	168301910	168427155	-	0.382355	0.393443	37	24	0.586667	31	44	0.516667	29	31	0.58	21	29	0.366667	38	22	0.538462	24	28	0.227848	61	18	0.857143	17	102	0.9375	4	60	0.883721	5	38	0.192982	46	11	0.322581	42	20	0.756098	10	31	0.238095	32
Nfatc2	chr2	168379271	18019	0	168301910	168427155	-	0.382323	0.491803	31	30	0.546667	34	41	0.52459	29	32	0.6	20	30	0.416667	35	25	0.557692	23	29	0.227848	61	18	0.966387	4	115	0.921875	5	59	0.906977	4	39	0.192982	46	11	0.290323	44	18	0.878049	5	36	0.261905	31
Nfatc2	chr2	168379275	18019	0	168301910	168427155	-	0.382291	0.416667	35	25	0.506667	37	38	0.508197	30	31	0.54	23	27	0.416667	35	25	0.538462	24	28	0.291139	56	23	0.941176	7	112	0.904762	6	57	0.930233	3	40	0.333333	38	19	0.322581	42	20	0.853659	6	35	0.285714	30
Nfatc2	chr2	168379382	18019	0	168301910	168427155	-	0.381436	0.409836	36	25	0.526316	36	40	0.508197	30	31	0.62	19	31	0.360656	39	22	0.5	26	26	0.397436	47	31	0.957983	5	114	0.904762	6	57	0.953488	2	41	0.224138	45	13	0.354839	40	22	0.833333	7	35	0.162791	36
Nfatc2	chr2	168379394	18019	0	168301910	168427155	-	0.381341	0.393443	37	24	0.526316	36	40	0.442623	34	27	0.46	27	23	0.393443	37	24	0.480769	27	25	0.192308	63	15	0.771186	27	91	0.888889	7	56	0.767442	10	33	0.175439	47	10	0.290323	44	18	0.6	16	24	0.186047	35
Nfatc2	chr2	168379689	18019	0	168301910	168427155	-	0.378985	0.842105	3	16	NA	NA	NA	0.977778	1	44	0.928571	2	26	0.860465	6	37	0.888889	3	24	0.704545	13	31	0.916667	3	33	0.75	8	24	0.9375	2	30	0.657895	13	25	0.735849	14	39	0.904762	2	19	0.333333	10
Nfatc2	chr2	168379693	18019	0	168301910	168427155	-	0.378953	0.842105	3	16	NA	NA	NA	0.866667	6	39	0.928571	2	26	0.883721	5	38	0.666667	9	18	0.386364	27	17	0.714286	10	25	0.875	4	28	0.71875	9	23	0.526316	18	20	0.415094	31	22	0.761905	5	16	0.4	9
Nfatc2	chr2	168379709	18019	0	168301910	168427155	-	0.378826	0.736842	5	14	NA	NA	NA	0.622222	17	28	0.607143	11	17	0.744186	11	32	0.740741	7	20	0.522727	21	23	0.542857	16	19	0.806452	6	25	0.59375	13	19	0.342105	25	13	0.377358	33	20	0.666667	7	14	0.333333	10
Nfatc2	chr2	168398677	18019	0	168301910	168427155	-	0.227378	0.925373	5	62	0.954286	8	167	1	0	45	0.966102	2	57	0.924528	4	49	0.854545	8	47	0.616438	28	45	0.899083	11	98	0.910714	5	51	0.918367	4	45	0.655172	20	38	0.721311	17	44	0.923077	2	24	0.931034	2
Nfatc2	chr2	168410772	18019	0	168301910	168427155	-	0.130808	0.571429	3	4	0.3	35	15	0.555556	4	5	0.2	4	1	0.285714	5	2	0.9	1	9	0.8	1	4	0.766667	7	23	0.64	9	16	1	0	4	0	4	0	0.285714	10	4	1	0	3	0.636364	4
Nfatc2	chr2	168410795	18019	0	168301910	168427155	-	0.130624	0	7	0	0.2	40	10	0.333333	6	3	0.4	3	2	0.285714	5	2	0.4	6	4	0.2	4	1	0.7	9	21	0.52	12	13	0	4	0	0	4	0	0	14	0	1	0	3	0.636364	4
Nfatc2	chr2	168410812	18019	0	168301910	168427155	-	0.130488	0.714286	2	5	0.6	20	30	0.555556	4	5	1	0	5	0.857143	1	6	0.1	9	1	0.4	3	2	0.8	6	24	0.84	4	21	0.666667	1	2	0.25	3	1	0.642857	5	9	1	0	3	0.545455	5
Pde7a	chr3	19204522	18583	0	19125918	19211322	-	0.0796216	0.560976	18	23	0.493671	40	39	0.46	27	23	0.333333	30	15	0.442308	29	23	0.434783	13	10	0.189873	64	15	0.510638	46	48	0.473684	30	27	0.717391	13	33	0.192982	46	11	0.275862	42	16	0.742857	9	26	0.433333	17
Pde7a	chr3	19204532	18583	0	19125918	19211322	-	0.0795045	0.634146	15	26	0.518987	38	41	0.58	21	29	0.340909	29	15	0.45098	28	23	0.565217	10	13	0.240506	60	19	0.638298	34	60	0.596491	23	34	0.717391	13	33	0.192982	46	11	0.275862	42	16	0.771429	8	27	0.466667	16
Pde7a	chr3	19204670	18583	0	19125918	19211322	-	0.0778886	0.425	23	17	0.324324	50	24	0.377778	28	17	0.204545	35	9	0.306122	34	15	0.4	12	8	0.0410959	70	3	0.363636	56	32	0.315789	39	18	0.5	21	21	0.0740741	50	4	0.155172	49	9	0.5625	14	18	0.392857	17
Padi2	chr4	140491780	18600	0	140462275	140508501	+	0.638277	0.5	26	26	0.4375	18	14	0.482143	29	27	0.514706	33	35	0.563636	24	31	0.692308	16	36	0.325301	56	27	0.57265	50	67	0.62963	20	34	0.586957	19	27	0.45	22	18	0.241379	44	14	0.757576	8	25	0.392157	31
Pdk2	chr11	94888511	18604	0	94887572	94902685	-	0.937868	0.576923	11	15	NA	NA	NA	0.652174	8	15	0.75	6	18	0.555556	12	15	0.769231	6	20	0.333333	18	9	0.576923	11	15	0.916667	2	22	0.764706	4	13	0.461538	14	12	0.204545	35	9	0.428571	12	9	0.333333	10
Pou2f2	chr7	25892756	18987	0	25876134	25917479	-	0.597968	0.809524	4	17	0.5	2	2	0.823529	6	28	0.772727	5	17	0.868421	5	33	0.772727	5	17	0.4	21	14	0.647059	12	22	0.62069	11	18	0.692308	4	9	0.625	15	25	0.538462	12	14	0.769231	3	10	0.347826	15
Pou2f2	chr7	25906709	18987	0	25876134	25917479	-	0.260491	1	0	20	1	0	12	0.615385	10	16	0.933333	1	14	1	0	26	1	0	15	0.1	27	3	0.509091	27	28	0.6	8	12	0.5	7	7	0	4	0	0.157895	16	3	0.833333	2	10	0.352941	11
Pou2f2	chr7	25906761	18987	0	25876134	25917479	-	0.259233	1	0	14	0.285714	5	2	0.866667	2	13	1	0	12	0.909091	2	20	1	0	11	0.0869565	21	2	0.36	16	9	0.352941	11	6	0.153846	11	2	0.0625	15	1	0.208333	19	5	1	0	7	0.25	9
Pou2f2	chr7	25906779	18987	0	25876134	25917479	-	0.258798	0.928571	1	13	0.857143	1	6	0.866667	2	13	1	0	12	0.818182	4	18	0.909091	1	10	0.0869565	21	2	0.192308	21	5	0.294118	12	5	0.142857	12	2	0.125	14	2	0.166667	20	4	0.714286	2	5	0.181818	9
Ppfibp2	chr7	114749587	19024	0	114738565	114888410	+	0.073556	0	13	0	NA	NA	NA	0.8	3	12	0	17	0	0.666667	4	8	0	13	0	0.894737	2	17	0	4	0	0	7	0	0	12	0	0.125	7	1	0.416667	7	5	0	10	0	0.833333	1
Ppfibp2	chr7	114752662	19024	0	114738565	114888410	+	0.0940772	0	46	0	0.53719	56	65	0.25	24	8	0	28	0	0.414634	24	17	0.0384615	25	1	1	0	25	0	106	0	0	29	0	0	10	0	0.285714	15	6	0.37037	17	10	0	17	0	0.76087	11
Ppfibp2	chr7	114835611	19024	0	114738565	114888410	+	0.647643	1	0	11	1	0	2	1	0	10	1	0	6	1	0	17	1	0	4	1	0	7	0.666667	1	2	1	0	11	0.727273	3	8	0.6	2	3	0.75	3	9	1	0	8	0.428571	4
Pygm	chr19	6384578	19309	0	6384429	6398459	+	0.0106201	0.764706	12	39	0.806452	6	25	0.625	21	35	0.771429	16	54	0.617647	13	21	0.755556	11	34	0.492537	34	33	0.713656	65	162	0.689655	18	40	0.807692	5	21	0.344828	19	10	0.255319	35	12	0.72093	12	31	0.555556	12
Pygm	chr19	6397795	19309	0	6384429	6398459	+	0.952673	0.708333	7	17	NA	NA	NA	0.692308	4	9	0.583333	10	14	0.521739	11	12	0.64	9	16	0.27907	31	12	0.826923	9	43	0.742857	9	26	0.625	9	15	0.5	17	17	0.482759	30	28	0.941176	1	16	0.5	12
Pygm	chr19	6398111	19309	0	6384429	6398459	+	0.975196	0.616667	23	37	0.541176	39	46	0.488372	44	42	0.583333	25	35	0.539474	35	41	0.591549	29	42	0.306306	77	34	0.85	27	153	0.879518	10	73	0.888889	6	48	0.372881	37	22	0.433962	60	46	0.863636	6	38	0.5	20
Rasal1	chr5	121093778	19415	-5052	121098831	121129602	+	-5052	0.340909	29	15	0	6	0	0.277778	26	10	0.375	20	12	0.235294	26	8	0.34375	21	11	0	52	0	0.262626	73	26	0.25	27	9	0.297297	26	11	0.0555556	17	1	0.0444444	43	2	0.515152	16	17	0	34
Rasal1	chr5	121124595	19415	0	121098831	121129602	+	0.837282	0.6	20	30	0.458333	13	11	0.395833	29	19	0.52381	30	33	0.387755	30	19	0.54902	23	28	0.306667	52	23	0.803681	32	131	0.833333	9	45	0.864865	5	32	0.333333	22	11	0.416667	35	25	0.535714	13	15	0.341463	27
Rasal1	chr5	121124623	19415	0	121098831	121129602	+	0.838192	0.188679	43	10	0.0625	30	2	0.0754717	49	4	0.163934	51	10	0.318182	30	14	0.235294	39	12	0.123288	64	9	0.490566	81	78	0.489362	24	23	0.378378	23	14	0.121212	29	4	0.25	42	14	0.285714	20	8	0.146341	35
Rasal1	chr5	121124972	19415	0	121098831	121129602	+	0.849534	0.375	10	6	0.25	3	1	0.217391	18	5	0.36	16	9	0.375	15	9	0.266667	22	8	0.0967742	28	3	0.30303	23	10	0.576923	11	15	0.823529	3	14	0.173913	19	4	0.0540541	35	2	0.275862	21	8	0.0666667	14
Rasal1	chr5	121124994	19415	0	121098831	121129602	+	0.850249	0.454545	6	5	0.5	3	3	0.294118	12	5	0.416667	14	10	0.722222	5	13	0.28	18	7	0.333333	14	7	0.709677	9	22	0.666667	7	14	0.866667	2	13	0.466667	8	7	0.25	27	9	0.4375	9	7	0.0714286	13
Rasgrp1	chr2	117165218	19419	0	117105729	117168613	-	0.0539883	0.636364	8	14	NA	NA	NA	0.7	12	28	0.705882	5	12	0.783784	8	29	0.793103	6	23	0.171053	63	13	0.459459	40	34	0.242857	53	17	0.511628	21	22	0.384615	32	20	0.176471	70	15	0.692308	12	27	0.242424	25
Rasgrp1	chr2	117165414	19419	0	117105729	117168613	-	0.0508714	0.363636	14	8	NA	NA	NA	0.309524	29	13	0.235294	13	4	0.472222	19	17	0.482759	15	14	0	77	0	0.243243	56	18	0.142857	60	10	0.204545	35	9	0.125	49	7	0.047619	80	4	0.589744	16	23	0.142857	30
Rest	chr5	77693900	19712	-618	77694519	77712722	+	-618	0.422535	41	30	0.319149	32	15	0.410959	43	30	0.488372	44	42	0.341463	54	28	0.391892	45	29	0.0392157	98	4	0.192308	126	30	0.244186	65	21	0.26	37	13	0.0588235	64	4	0.0581395	81	5	0.65	21	39	0.282609	33
Rps6ka1	chr4	133384661	20111	18544	133403206	133428228	-	18544	0.951613	3	59	1	0	1	0.957447	2	45	0.932203	4	55	0.938462	4	61	1	0	58	0.670732	27	55	0.766234	18	59	0.787879	14	52	0.875	5	35	0.735294	18	50	0.662338	26	51	0.909091	3	30	0.517241	14
Rps6ka1	chr4	133464066	20111	-20351	133403206	133443714	-	-20351	0.666667	5	10	0.6	4	6	0.727273	3	8	0.375	5	3	0.6	6	9	0.7	3	7	0.4375	9	7	0.5	3	3	0.625	6	10	0.714286	2	5	0.8	1	4	0.647059	6	11	1	0	1	0.428571	4
Slc2a3	chr6	122711379	20527	-18615	122677827	122692763	-	-18615	0.193548	25	6	0.0645161	29	2	0.107143	25	3	0.266667	22	8	0.05	19	1	0.0666667	14	1	0	27	0	0.445455	61	49	0.4	9	6	0.517241	14	15	0	16	0	0	26	0	0.538462	6	7	0.025641	38
Tjp2	chr19	24170590	21873	0	24168992	24299516	-	0.987757	0.571429	12	16	0.516129	30	32	0.3125	22	10	0.444444	10	8	0.0869565	21	2	0.230769	10	3	0.396552	35	23	0.766234	18	59	0.688889	14	31	0.815789	7	31	0.366667	19	11	0.283019	38	15	0.657143	12	23	0.444444	20
Sergef	chr7	53696930	27414	1598	53698529	53895177	-	1598	1	0	39	0.923077	1	12	0.583333	15	21	1	0	33	0.0204082	48	1	0.428571	20	15	0.460317	34	29	0.966667	2	58	0.901961	5	46	0.969697	1	32	0.75	15	45	0.513514	18	19	1	0	30	0.6875	10
Sergef	chr7	53799846	27414	0	53698529	53895177	-	0.48478	0.208333	19	5	0.0625	15	1	0.142857	24	4	0.153846	22	4	0.107143	25	3	0	20	0	0.0967742	28	3	0.490566	54	52	0.733333	4	11	0.666667	5	10	0.0434783	22	1	0.25	18	6	0.5625	7	9	0.263158	14
Sergef	chr7	53799867	27414	0	53698529	53895177	-	0.484673	0.282609	33	13	0.222222	28	8	0.109375	57	7	0.169811	44	9	0.176471	28	6	0.146341	35	6	0.216667	47	13	0.523148	103	113	0.666667	8	16	0.583333	10	14	0.0217391	45	1	0.176471	42	9	0.37931	18	11	0.184211	31
Sergef	chr7	53799936	27414	0	53698529	53895177	-	0.484322	0.133333	39	6	0.194444	29	7	0.203125	51	13	0.0576923	49	3	0.0882353	31	3	0.097561	37	4	0.118644	52	7	0.534884	100	115	0.541667	11	13	0.458333	13	11	0.23913	35	11	0.16	42	8	0.517241	14	15	0.378378	23
Sergef	chr7	53815231	27414	0	53698529	53895177	-	0.406544	0.434783	13	10	NA	NA	NA	0.363636	14	8	0.4375	9	7	0.444444	10	8	0.583333	5	7	0.290323	22	9	0.769231	3	10	0.85	3	17	0.705882	5	12	0.263158	14	5	0.214286	22	6	0.555556	4	5	0.5	5
Sergef	chr7	53841796	27414	0	53698529	53895177	-	0.271455	0.47619	33	30	0.4	9	6	0.328947	51	25	0.460317	34	29	0.276316	55	21	0.464286	45	39	0.144444	77	13	0.385093	99	62	0.380952	39	24	0.262295	45	16	0.0961538	47	5	0.0410959	70	3	0.4	27	18	0.210526	45
Sergef	chr7	53841804	27414	0	53698529	53895177	-	0.271414	0.710526	11	27	0.5	4	4	0.519231	25	27	0.638298	17	30	0.604651	17	26	0.68	16	34	0.184211	31	7	0.553398	46	57	0.689655	9	20	0.589744	16	23	0.266667	22	8	0.0465116	41	2	0.36	16	9	0.257143	26
Sergef	chr7	53864220	27414	0	53698529	53895177	-	0.157423	0.545455	5	6	0.555556	4	5	0.227273	17	5	0.466667	8	7	0.352941	11	6	0.642857	5	9	0.125	14	2	1	0	5	0.8125	3	13	0.75	3	9	0.153846	11	2	0.111111	8	1	0.9	1	9	0.333333	6
Pibf1	chr14	99559409	52023	0	99498652	99653712	+	0.391829	0.555556	8	10	0.363636	14	8	0.214286	11	3	0.5	9	9	0.529412	8	9	0.705882	5	12	0.636364	4	7	1	0	6	1	0	6	1	0	5	0.416667	7	5	0.625	6	10	1	0	5	0.666667	1
Rufy3	chr5	89005583	52822	0	88994065	89080415	+	0.133387	0.761905	5	16	1	0	17	0.857143	4	24	0.833333	4	20	0.833333	2	10	0.807692	5	21	0.827586	5	24	0.554054	33	41	0.576923	11	15	0.7	6	14	0.5	7	7	0.62069	11	18	1	0	7	0.666667	9
Plxnc1	chr10	94275220	54712	0	94253612	94407212	-	0.859323	0.5	7	7	0.333333	12	6	0.294118	24	10	0.380952	13	8	0.371429	22	13	0.551724	13	16	0.339806	68	35	0.905405	7	67	0.847222	11	61	0.890625	7	57	0.349206	41	22	0.257426	75	26	0.692308	12	27	0.243243	28
Plxnc1	chr10	94275233	54712	0	94253612	94407212	-	0.859238	0.214286	11	3	0.277778	13	5	0.294118	24	10	0.333333	14	7	0.314286	24	11	0.517241	14	15	0.271845	75	28	0.72973	20	54	0.763889	17	55	0.71875	18	46	0.126984	55	8	0.148515	86	15	0.692308	12	27	0.216216	29
Sertad1	chr7	28273138	55942	0	28271972	28275333	+	0.346921	0.28	36	14	0.129032	81	12	0.175676	61	13	0.175	66	14	0.206349	50	13	0.106061	59	7	0.105263	68	8	0.394737	69	45	0.342466	48	25	0.422222	26	19	0.0652174	43	3	0.142857	66	11	0.159091	37	7	0.128205	34
Socs5	chr17	87550044	56468	13118	87507019	87536925	+	13118	0.52	12	13	NA	NA	NA	0.2	20	5	0.516129	15	16	0.4	15	10	0.5	15	15	0.351351	24	13	0.636364	8	14	0.774194	7	24	0.761905	5	16	0.3125	11	5	0.392857	17	11	0.857143	1	6	0.7	6
Tbk1	chr10	121020501	56480	0	120983513	121023850	-	0.0830255	0.342857	23	12	NA	NA	NA	0.361111	23	13	0.171429	29	6	0.478261	24	22	0.37931	18	11	0.0576923	49	3	0.458333	13	11	0.459459	20	17	0.4	12	8	0.2	40	10	0.0294118	33	1	0.366667	19	11	0.210526	15
Tbk1	chr10	121020510	56480	0	120983513	121023850	-	0.0828024	0.857143	5	30	NA	NA	NA	0.666667	12	24	0.771429	8	27	0.586957	19	27	0.724138	8	21	0.365385	33	19	0.68	8	17	0.810811	7	30	0.7	6	14	0.46	27	23	0.294118	24	10	0.5	15	15	0.526316	9
Tob2	chr15	81676324	57259	2375	81678700	81688756	-	2375	0.2	16	4	0	1	0	0.0833333	11	1	0.0952381	19	2	0.0555556	17	1	0.125	14	2	0	26	0	0.153846	11	2	0.111111	16	2	0.0666667	14	1	0	23	0	0	17	0	0.727273	3	8	0	7
Ehd3	chr17	74173415	57440	0	74154181	74181433	+	0.705783	0.421053	11	8	1	0	5	1	0	12	0.416667	7	5	0.84	4	21	0.5	4	4	0.857143	2	12	1	0	10	0.846154	2	11	1	0	10	1	0	15	0.25	9	3	0.833333	1	5	0.333333	4
Ehd3	chr17	74176686	57440	0	74154181	74181433	+	0.825811	0.636364	8	14	0.922581	12	143	0.944444	2	34	0.56	11	14	0.95	2	38	0.444444	10	8	0.964286	2	54	0.982906	2	115	0.849057	8	45	0.97619	1	41	0.984848	1	65	0.474359	41	37	0.921053	3	35	0.517241	14
Ackr2	chr9	121799983	59289	-7598	121807582	121820182	+	-7598	0.576923	22	30	0.642384	54	97	0.45098	28	23	0.583333	30	42	0.583333	30	42	0.638298	17	30	0.628571	26	44	0.90099	10	91	0.928571	4	52	0.952381	2	40	0.5	27	27	0.577778	38	52	0.741935	8	23	0.5625	21
Ackr2	chr9	121804775	59289	-2806	121807582	121820182	+	-2806	0	25	0	0	4	0	0.238095	16	5	0.318182	15	7	0.0967742	28	3	0.3	14	6	0	28	0	0.5	6	6	0.6	8	12	0.5	6	6	0.0588235	16	1	0.0526316	18	1	0.25	3	1	0.5	5
Ackr2	chr9	121804796	59289	-2785	121807582	121820182	+	-2785	0.1	9	1	NA	NA	NA	0	7	0	0.6	4	6	0.111111	16	2	0.166667	10	2	0	16	0	1	0	9	0.846154	2	11	0.666667	2	4	0.166667	10	2	0.125	7	1	1	0	2	0.25	3
Il21r	chr7	132776014	60504	0	132746943	132777084	+	0.9645	0.222222	14	4	0	2	0	0.285714	5	2	0.833333	1	5	0.3	7	3	0.444444	5	4	0.294118	12	5	1	0	11	1	0	4	0.6	2	3	0.333333	2	1	0	2	0	0.8	1	4	0.888889	1
Far1	chr7	120659264	67420	0	120657376	120713972	+	0.0333592	1	0	4	1	0	1	0.5	1	1	0.8	1	4	0.875	1	7	1	0	2	0.125	14	2	0	1	0	1	0	5	0.777778	2	7	0.25	3	1	0.411765	10	7	0	6	0	0.333333	2
Frmd8	chr19	5871175	67457	0	5850974	5875208	-	0.166419	0.763636	13	42	0.641026	14	25	0.666667	23	46	0.666667	17	34	0.461538	28	24	0.818182	6	27	0.451613	34	28	0.865672	9	58	0.836735	8	41	0.857143	5	30	0.530612	23	26	0.425287	50	37	0.625	12	20	0.444444	15
Abhd15	chr11	77331879	67477	0	77328619	77334130	+	0.591544	0.425	23	17	0.387097	19	12	0.5	19	19	0.393939	20	13	0.347826	15	8	0.487179	20	19	0.351852	35	19	0.795455	27	105	0.8	6	24	0.833333	3	15	0.269231	19	7	0.225806	24	7	0.807692	5	21	0.547619	19
Abhd15	chr11	77332051	67477	0	77328619	77334130	+	0.622754	0.0540541	35	2	0	8	0	0.0192308	51	1	0.0606061	31	2	0.0298507	65	2	0.0465116	41	2	0.0615385	61	4	0.436364	31	24	0.432432	21	16	0.439024	23	18	0.0892857	51	5	0.0675676	69	5	0.4	15	10	0	15
Mfsd10	chr5	34977284	68294	0	34976296	34979833	-	0.720667	0.611111	7	11	0.4	6	4	0.263158	14	5	0.666667	4	8	0.52381	10	11	0.444444	10	8	0.142857	6	1	0.75	1	3	0.8	3	12	1	0	3	0.142857	6	1	0	9	0	0.2	4	1	0.4	3
Gucd1	chr10	74876014	68778	0	74813856	74980067	-	0.62603	0.933333	2	28	0.833333	2	10	0.548387	14	17	0.727273	6	16	0.647059	12	22	0.966667	1	29	0.653846	9	17	0.72973	10	27	0.8	6	24	0.857143	2	12	0.7	9	21	0.84	4	21	0.928571	1	13	0.473684	10
Dyrk2	chr10	118232011	69181	64393	118296405	118305959	-	64393	0.375	15	9	1	0	1	0.368421	12	7	0.59375	13	19	0.617647	13	21	0.590909	9	13	0.368421	12	7	0.941176	1	16	0.772727	5	17	0.75	3	9	0.368421	12	7	0.424242	19	14	0.692308	4	9	0.545455	5
Dyrk2	chr10	118291864	69181	4540	118296405	118305959	-	4540	0.8	2	8	0.277778	13	5	0.571429	6	8	0.789474	4	15	0.8125	3	13	1	0	13	1	0	13	0.614035	22	35	0.75	2	6	0.444444	5	4	0.888889	1	8	1	0	10	0.714286	2	5	0.590909	9
Afmid	chr11	117697218	71562	0	117670981	117701222	+	0.867597	1	0	21	NA	NA	NA	1	0	9	1	0	8	1	0	5	1	0	7	0.666667	6	12	0.818182	4	18	1	0	5	0.7	3	7	0.857143	1	6	0.6	2	3	0.5	2	2	1	0
Arhgef3	chr14	28042349	71704	0	27928085	28217090	+	0.39537	0.486486	19	18	0.235294	13	4	0.0416667	23	1	0.194444	29	7	0.125	28	4	0.230769	30	9	0.130435	40	6	0.707317	12	29	0.463415	22	19	0.571429	6	8	0.233333	23	7	0.0666667	42	3	0.222222	14	4	0.0434783	22
Arhgef3	chr14	28044854	71704	0	27928085	28217090	+	0.404038	0.518519	13	14	0.333333	8	4	0.2	32	8	0.26087	17	6	0.4	18	12	0.52381	10	11	0.225806	24	7	0.571429	21	28	0.75	4	12	0.583333	5	7	0.25	15	5	0.0645161	29	2	0.380952	13	8	0.3	14
Arhgef3	chr14	28044900	71704	0	27928085	28217090	+	0.404197	0.548387	14	17	0.545455	5	6	0.275	29	11	0.758621	7	22	0.282051	28	11	0.583333	10	14	0.0555556	34	2	0.793651	13	50	0.947368	1	18	0.615385	5	8	0.181818	18	4	0.0789474	35	3	0.551724	13	16	0.263158	28
Arhgef3	chr14	28044962	71704	0	27928085	28217090	+	0.404412	0.848485	5	28	0.5	6	6	0.418605	25	18	0.766667	7	23	0.590909	18	26	0.576923	11	15	0.0833333	33	3	0.714286	20	50	0.761905	5	16	0.6	6	9	0.217391	18	5	0.116279	38	5	0.771429	8	27	0.292683	29
Arhgef3	chr14	28164250	71704	0	27928085	28217090	+	0.817166	0.269231	19	7	NA	NA	NA	0.272727	16	6	0.107143	25	3	0.0833333	22	2	0.416667	14	10	0.0952381	19	2	0.285714	5	2	0.666667	9	18	0.692308	4	9	0.190476	17	4	0.148148	23	4	0.625	6	10	0.285714	15
Fam83d	chr2	158600775	71878	0	158593835	158612373	+	0.374366	0.926829	3	38	1	0	7	0.822581	11	51	0.97619	1	41	0.757143	17	53	0.84058	11	58	0.522222	43	47	0.84058	11	58	0.803279	12	49	0.843137	8	43	0.455882	37	31	0.404255	28	19	0.846154	6	33	0.647059	12
Fam110a	chr2	151796612	73847	0	151795134	151805955	-	0.863414	0.375	15	9	0.444444	5	4	0.5	6	6	0.615385	5	8	0.2	8	2	0.666667	3	6	0.111111	8	1	0.617647	13	21	1	0	2	0.5	2	2	0	7	0	0	9	0	0.142857	6	1	0.25	6
Atg7	chr6	114688411	74244	0	114593143	114809954	+	0.439406	0.5	3	3	0.65	14	26	0.894737	2	17	0.636364	4	7	0.625	3	5	0.571429	3	4	0.384615	8	5	0.277778	13	5	0.875	3	21	0.666667	2	4	0.666667	3	6	0.727273	3	8	0.769231	3	10	0.307692	9
Atg7	chr6	114688432	74244	0	114593143	114809954	+	0.439503	0.888889	1	8	0.833333	9	45	0.861111	5	31	0.818182	4	18	0.8125	3	13	0.777778	4	14	0.791667	5	19	0.653846	9	17	0.871795	5	34	0.625	3	5	0.933333	1	14	0.884615	3	23	0.782609	5	18	0.608696	9
Atg7	chr6	114800011	74244	0	114593143	114809954	+	0.95414	0.333333	18	9	0	7	0	0.377778	28	17	0.515152	16	17	0.222222	21	6	0.533333	21	24	0.0789474	35	3	0.428571	28	21	0.69697	10	23	0.363636	14	8	0.0869565	21	2	0.0833333	44	4	0.652174	8	15	0.2	16
Snx29	chr16	11473248	74478	0	11403553	11661648	+	0.270036	0.5	8	8	1	0	3	0.666667	6	12	0.590909	9	13	0.5	12	12	0.636364	8	14	0.266667	11	4	0.125	7	1	0.4375	9	7	0.181818	9	2	0	12	0	0.0625	15	1	0.916667	1	11	0.111111	16
Snx29	chr16	11622539	74478	0	11403553	11661648	+	0.848471	0.875	2	14	NA	NA	NA	1	0	11	1	0	6	0.909091	1	10	0.833333	1	5	0.642857	5	9	1	0	8	1	0	10	1	0	9	0.428571	4	3	0.375	5	3	NA	NA	NA	1	0
Snx29	chr16	11647214	74478	0	11403553	11661648	+	0.944075	0.704225	21	50	0.627119	22	37	0.647887	25	46	0.671642	22	45	0.661972	24	47	0.741379	15	43	0.392857	51	33	0.614754	47	75	0.714286	18	45	0.660714	19	37	0.327869	41	20	0.382022	55	34	0.793103	6	23	0.3	28
Ipo11	chr13	107651208	76582	0	107584519	107726995	-	0.531928	1	0	10	1	0	29	1	0	18	1	0	19	1	0	18	1	0	14	1	0	31	0.652174	32	60	0.702128	14	33	0.709677	9	22	0.923077	3	36	1	0	30	0.769231	3	10	1	0
2410131K14Rik	chr5	118827541	76792	114417	118695236	118713123	+	114417	0	19	0	0	22	0	0	41	0	0	20	0	0	14	0	0	41	0	0	22	0	0	77	0	0	11	0	0	9	0	0	7	0	0	17	0	0.444444	5	4	0	16
2410131K14Rik	chr5	118829281	76792	116157	118695236	118713123	+	116157	0.886364	5	39	0.846154	2	11	0.714286	16	40	0.783784	8	29	0.692308	12	27	0.703704	8	19	0.103448	26	3	0.423077	60	44	0.647059	6	11	0.571429	6	8	0.461538	14	12	0.4	18	12	0.869565	3	20	0.619048	16
2410131K14Rik	chr5	118829359	76792	116235	118695236	118713123	+	116235	0.886364	5	39	0.769231	3	10	0.767857	13	43	0.945946	2	35	0.702703	11	26	0.72	7	18	0.2	24	6	0.607843	40	62	0.705882	5	12	0.785714	3	11	0.32	17	8	0.5	14	14	0.826087	4	19	0.690476	13
A930015D03Rik	chr17	36159377	77810	0	36131449	36175119	+	0.639524	0.888889	1	8	0.734375	17	47	0.9	1	9	0.833333	1	5	0.8	1	4	1	0	2	0	6	0	0.481481	14	13	0.4	6	4	0.6	2	3	0.285714	5	2	0.1	9	1	1	0	8	0.333333	6
Nfkbiz	chr16	55776546	80859	34943	55811490	55822251	-	34943	0.875	8	56	0.727273	3	8	0.709677	27	66	0.783133	18	65	0.755319	23	71	0.796875	13	51	0.455696	43	36	0.408163	58	40	0.387097	38	24	0.375	30	18	0.333333	36	18	0.290323	66	27	0.595238	17	25	0.448276	16
Lrba	chr3	86354392	80877	0	86028612	86586616	+	0.583831	0.857143	2	12	NA	NA	NA	0.714286	2	5	0.636364	4	7	0.571429	6	8	0.5	3	3	0.181818	9	2	1	0	2	0.933333	1	14	1	0	4	0.272727	8	3	0.555556	8	10	1	0	8	0.5	2
Tbl1xr1	chr3	21891467	81004	-84106	21975574	22115516	+	-84106	0.764706	4	13	NA	NA	NA	0.727273	3	8	1	0	13	0.793103	6	23	0.583333	5	7	0.487179	20	19	1	0	6	0.814815	5	22	0.863636	3	19	0.666667	9	18	0.363636	28	16	0.789474	4	15	0.625	6
Pag1	chr3	9894390	94212	-60710	9687482	9833679	-	-60710	0.125	56	8	0.285714	10	4	0.12766	41	6	0.264151	39	14	0.118644	52	7	0.212766	37	10	0.0491803	58	3	0.438202	50	39	0.375	35	21	0.340909	29	15	0.119048	37	5	0.153846	55	10	0.375	20	12	0.192308	21
Pag1	chr3	9894473	94212	-60793	9687482	9833679	-	-60793	0.5	9	9	NA	NA	NA	0.444444	15	12	0.5625	7	9	0.157895	16	3	0.55	9	11	0.235294	39	12	0.4	18	12	0.771429	8	27	0.733333	8	22	0.2	28	7	0.0655738	57	4	0.888889	2	16	0.413793	17
Wdr91	chr6	34854086	101240	0	34830426	34860831	-	0.221839	0.735294	9	25	0.716667	17	43	0.618182	21	34	0.588235	14	20	0.616667	23	37	0.724138	8	21	0.468354	42	37	0.722222	25	65	0.678571	18	38	0.6875	10	22	0.465116	23	20	0.367647	43	25	0.805556	7	29	0.423077	15
Wdr91	chr6	34854102	101240	0	34830426	34860831	-	0.221312	0.852941	5	29	0.85	9	51	0.803571	11	45	0.852941	5	29	0.866667	8	52	0.793103	6	23	0.594937	32	47	0.648352	32	59	0.75	14	42	0.606061	13	20	0.465116	23	20	0.550725	31	38	0.694444	11	25	0.384615	16
Ildr1	chr16	36703133	106347	0	36694124	36726827	+	0.275479	0.967742	1	30	0.933333	3	42	0.935484	2	29	1	0	31	1	0	42	0.978723	1	46	0.0945946	67	7	0.078125	118	10	0.097561	37	4	0.0606061	31	2	0.0666667	28	2	0.0204082	48	1	0.707317	12	29	0.513514	18
Ildr1	chr16	36730114	106347	3286	36694124	36726827	+	3286	0.2	16	4	NA	NA	NA	0.4	9	6	0.555556	4	5	0.2	16	4	0.3	7	3	0.0769231	36	3	0.571429	3	4	0.5	12	12	0.533333	7	8	0.0625	30	2	0.21875	25	7	0.588235	7	10	0.47619	11
Scaf8	chr17	3220727	106583	0	3178155	3258895	+	0.527273	0.769231	6	20	0.556522	51	64	0.586207	12	17	0.583333	10	14	0.512821	19	20	0.666667	12	24	0.571429	18	24	0.929134	9	118	0.888889	4	32	0.891892	4	33	0.53125	15	17	0.638298	17	30	0.821429	5	23	0.5	26
Carns1	chr19	4166107	107239	0	4164324	4175479	-	0.840161	1	0	21	1	0	3	1	0	18	1	0	16	1	0	23	1	0	26	0.826087	4	19	1	0	14	1	0	17	0.9	1	9	0.909091	1	10	0.928571	1	13	1	0	15	0.6	4
Baiap2	chr11	119817332	108100	0	119804406	119868096	+	0.202952	0.875	2	14	1	0	5	0.727273	3	8	0.8	4	16	0.75	6	18	1	0	19	0.571429	9	12	0.976744	1	42	1	0	22	0.9	2	18	0.586207	12	17	0.413793	17	12	0.916667	1	11	0.444444	5
Bcr	chr10	74541574	110279	0	74523641	74647668	+	0.144589	0.0666667	28	2	0.0833333	11	1	0.142857	24	4	0.210526	15	4	0.0322581	30	1	0.0465116	41	2	0.0714286	39	3	0.428571	12	9	0.465116	23	20	0.5625	7	9	0.0606061	31	2	0.190476	34	8	0.411765	10	7	0.157895	16
Bcr	chr10	74541758	110279	0	74523641	74647668	+	0.146073	0.0350877	55	2	0	15	0	0.126984	55	8	0.0819672	56	5	0.0163934	60	1	0.0609756	77	5	0.0136986	72	1	0.4	36	24	0.5	39	39	0.3125	22	10	0.015873	62	1	0.038961	74	3	0.361111	23	13	0.25	27
Helq	chr5	101180479	191578	10687	101191167	101227619	-	10687	0.12	22	3	0	2	0	0.304348	16	7	0.333333	18	9	0.222222	14	4	0.115385	23	3	0.0434783	44	2	0.428571	8	6	0.585366	17	24	0.315789	13	6	0.16129	26	5	0.0465116	41	2	0.333333	10	5	0.4375	9
Fam65b	chr13	24735288	193385	0	24706479	24797870	+	0.315228	0.583333	5	7	0	2	0	0.4	6	4	0.777778	2	7	0.5625	7	9	0.571429	3	4	0.242424	25	8	0.8	1	4	0.8	4	16	1	0	15	0.434783	13	10	0.25	15	5	1	0	11	0.666667	4
Pde2a	chr7	108605251	207728	0	108570212	108661341	+	0.384499	0.047619	20	1	NA	NA	NA	0.130435	20	3	0.0666667	14	1	0.0909091	20	2	0.0526316	18	1	0	22	0	0.5	1	1	0.4	6	4	0.3	7	3	0.04	24	1	0	26	0	0.578947	8	11	0.333333	16
Pde2a	chr7	108610043	207728	0	108570212	108661341	+	0.437084	0.403509	34	23	0.137255	44	7	0.192982	46	11	0.409836	36	25	0.204082	39	10	0.404762	25	17	0.101266	71	8	0.453846	71	59	0.307692	27	12	0.44	28	22	0.111111	64	8	0.125	56	8	0.692308	12	27	0.176471	28
Pde2a	chr7	108610450	207728	0	108570212	108661341	+	0.44155	0.130435	20	3	0	3	0	0.107143	25	3	0.5	8	8	0.166667	15	3	0.470588	9	8	0.0909091	20	2	0.526316	9	10	0.448276	16	13	0.454545	6	5	0.125	14	2	0.148148	23	4	0.538462	6	7	0.222222	14
Pde2a	chr7	108610470	207728	0	108570212	108661341	+	0.441769	0.372881	37	22	0.171875	53	11	0.19403	54	13	0.470588	27	24	0.130435	40	6	0.537037	25	29	0.0597015	63	4	0.411215	63	44	0.521739	33	36	0.318182	15	7	0.0882353	31	3	0.0714286	39	3	0.5	16	16	0.212121	26
Pde2a	chr7	108610474	207728	0	108570212	108661341	+	0.441813	0.372881	37	22	0.234375	49	15	0.104478	60	7	0.372549	32	19	0.304348	32	14	0.444444	30	24	0.0588235	64	4	0.626168	40	67	0.318841	47	22	0.590909	9	13	0.0882353	31	3	0.0714286	39	3	0.53125	15	17	0.272727	24
Pde2a	chr7	108623116	207728	0	108570212	108661341	+	0.58054	0.166667	25	5	0.133333	13	2	0.269231	19	7	0.111111	16	2	0.1875	26	6	0.210526	15	4	0.0344828	28	1	0.3	14	6	0.375	15	9	0.461538	7	6	0	12	0	0.075	37	3	0.384615	8	5	0.235294	13
Pde2a	chr7	108664050	207728	2708	108570212	108661341	+	2708	0	27	0	1	0	1	0.384615	8	5	0	12	0	0.153846	11	2	0	14	0	0.4	9	6	0	5	0	0	19	0	0	15	0	0.4	9	6	0.5	10	10	0	7	0	0.7	3
Gltscr1l	chr17	46988006	210982	-18742	46935065	46969263	-	-18742	0.875	5	35	0.929688	9	119	0.882353	6	45	0.88	3	22	0.822222	8	37	0.972973	1	36	0.45	66	54	0.855263	22	130	0.730337	24	65	0.75	16	48	0.536232	32	37	0.443182	49	39	0.938776	3	46	0.508197	30
Iffo2	chr4	139153936	212632	0	139086463	139176297	+	0.751085	0.285714	5	2	NA	NA	NA	0.230769	10	3	0.25	6	2	0.0952381	19	2	0.4	6	4	0.1	9	1	0.666667	1	2	0.8	1	4	0.857143	1	6	0	2	0	0.111111	8	1	1	0	3	0.444444	5
Rab3ip	chr10	116371969	216363	0	116342840	116387436	-	0.346825	0.309091	38	17	NA	NA	NA	0.254902	38	13	0.121212	29	4	0.290909	39	16	0.162162	31	6	0.309091	38	17	0.634146	15	26	0.516129	15	16	0.571429	12	16	0.270833	35	13	0.183333	49	11	0.5	12	12	0.333333	14
Rnf157	chr11	116219414	217340	0	116197659	116274346	-	0.716314	0.210526	15	4	0.16	21	4	0.21875	25	7	0.419355	18	13	0.0833333	33	3	0.05	19	1	0.04	72	3	0.666667	24	48	0.421053	33	24	0.625	15	25	0.0344828	56	2	0.0461538	62	3	0.617647	13	21	0.340909	29
Rnf157	chr11	116219564	217340	0	116197659	116274346	-	0.714358	0.222222	14	4	0.16	21	4	0.0909091	30	3	0.225806	24	7	0.0857143	32	3	0.35	13	7	0.0933333	68	7	0.763889	17	55	0.637931	21	37	0.675	13	27	0.0847458	54	5	0.078125	59	5	0.911765	3	31	0.272727	32
Rnf157	chr11	116219587	217340	0	116197659	116274346	-	0.714058	0.4	6	4	0.0833333	22	2	0	18	0	0.2	16	4	0.0869565	21	2	0.0833333	11	1	0.0434783	44	2	0.325	27	13	0.384615	24	15	0.583333	10	14	0.0769231	24	2	0.0625	30	2	0.761905	5	16	0.444444	15
Rnf157	chr11	116223582	217340	0	116197659	116274346	-	0.661964	0.148148	23	4	0.5	2	2	0.2	28	7	0.321429	19	9	0.142857	36	6	0.258065	23	8	0.0769231	48	4	0.380952	26	16	0.46875	17	15	0.423077	15	11	0.166667	30	6	0.0454545	42	2	0.75	3	9	0.3	14
Rapgef5	chr12	118927299	217944	0	118754952	118995451	+	0.716623	0.545455	10	12	1	0	2	0.545455	15	18	0.954545	1	21	0.571429	12	16	0.833333	2	10	0.333333	8	4	1	0	3	1	0	13	0.8	3	12	0.705882	5	12	0.25	9	3	0.9	1	9	0.666667	4
Cerk	chr15	85999177	223753	0	85969531	86016571	-	0.36977	0.461538	7	6	0	7	0	0.4	9	6	0.666667	5	10	0.3	7	3	0.5	7	7	0.368421	12	7	0.807692	10	42	0.875	1	7	0.666667	5	10	0.3	7	3	0.571429	6	8	0.857143	2	12	0.315789	13
Tbc1d22a	chr15	86176574	223754	0	86044889	86328933	+	0.463608	0.7	6	14	0.428571	4	3	0.269231	19	7	0.652174	8	15	0.428571	4	3	0.461538	7	6	0.105263	17	2	0.882353	6	45	0.888889	1	8	1	0	12	0.142857	6	1	0.304348	16	7	0.636364	4	7	0.666667	6
Tbc1d22a	chr15	86176612	223754	0	86044889	86328933	+	0.463742	0.35	13	7	0.333333	4	2	0.307692	18	8	0.434783	13	10	0.571429	3	4	0.230769	10	3	0.157895	16	3	0.54902	23	28	0.6	4	6	0.833333	2	10	0.142857	6	1	0.304348	16	7	0.363636	7	4	0.611111	7
Golgb1	chr16	36912165	224139	0	36885097	36933171	+	0.563049	0.04	48	2	0.146154	222	38	0.142857	42	7	0.216216	29	8	0.125	49	7	0.0555556	34	2	0.0470588	81	4	0.0696203	147	11	0.0240964	81	2	0.153846	44	8	0.0806452	57	5	0.0941176	77	8	0.589744	16	23	0.311475	42
Vps18	chr2	119125563	228545	1373	119114478	119124189	+	1373	0.615385	20	32	0.545455	15	18	0.389831	36	23	0.426471	39	29	0.436364	31	24	0.454545	30	25	0.333333	42	21	0.709924	38	93	0.625	12	20	0.690476	13	29	0.333333	30	15	0.392857	34	22	0.638889	13	23	0.395833	29
Vps18	chr2	119125573	228545	1383	119114478	119124189	+	1383	0.653846	18	34	0.371429	22	13	0.344828	38	20	0.691176	21	47	0.490909	28	27	0.636364	20	35	0.31746	43	20	0.816794	24	107	0.84375	5	27	0.780488	9	32	0.333333	30	15	0.375	35	21	0.833333	6	30	0.270833	35
Ppp1r16b	chr2	158484874	228852	-7491	158492366	158592070	+	-7491	0.363636	28	16	0.347222	47	25	0.2625	59	21	0.433333	34	26	0.285714	55	22	0.481481	28	26	0.344828	57	30	0.747664	27	80	0.835616	12	61	0.735294	9	25	0.311111	31	14	0.237288	45	14	0.707317	12	29	0.275862	21
Ppp1r16b	chr2	158484898	228852	-7467	158492366	158592070	+	-7467	0.326087	31	15	1	0	1	0.319149	32	15	0.369565	29	17	0.212766	37	10	0.257143	26	9	0.196721	49	12	0.470588	9	8	0.651163	15	28	0.628571	13	22	0.1875	39	9	0.0666667	42	3	0.238095	16	5	0.0909091	10
Katnal1	chr5	149622174	231912	60985	149683160	149740223	-	60985	0.365385	33	19	0.333333	2	1	0.229508	47	14	0.4	42	28	0.302632	53	23	0.358025	52	29	0.173913	76	16	0.550562	40	49	0.783333	13	47	0.575	17	23	0.16129	52	10	0.216216	58	16	0.592593	11	16	0.030303	32
Zfp212	chr6	47881348	232784	0	47870567	47882636	+	0.89328	0.3125	22	10	0	7	0	0.097561	37	4	0.238095	32	10	0.217391	36	10	0.282609	33	13	0.0923077	59	6	0.163265	41	8	0.47619	22	20	0.264706	25	9	0.114286	31	4	0.0816327	45	4	0.75	6	18	0.28125	23
B3gnt8	chr7	26413160	232984	0	26412643	26418548	+	0.0875529	0.0666667	14	1	0.166667	5	1	0.222222	14	4	0.192308	21	5	0.291667	17	7	0.181818	18	4	0.25	15	5	0.583333	20	28	0.533333	7	8	0.6	4	6	0.0714286	13	1	0.0909091	20	2	0.4	3	2	0.142857	12
B3gnt8	chr7	26413169	232984	0	26412643	26418548	+	0.0890771	0.297297	26	11	0.111111	24	3	0.222222	35	10	0.183673	40	9	0.571429	18	24	0.24	38	12	0.192308	42	10	0.724409	35	92	0.684211	12	26	0.75	7	21	0.26087	17	6	0.258065	23	8	0.785714	3	11	0.368421	24
B3gnt8	chr7	26413175	232984	0	26412643	26418548	+	0.0900931	0.216216	29	8	0.222222	21	6	0.222222	35	10	0.22449	38	11	0.625	15	25	0.24	38	12	0.480769	27	25	0.818898	23	104	0.921053	3	35	0.928571	2	26	0.347826	15	8	0.290323	22	9	0.571429	6	8	0.5	19
Spon1	chr7	121027791	233744	0	120909512	121186889	+	0.42642	0	23	0	1	0	5	0.551724	13	16	0	10	0	0.65625	11	21	0.047619	20	1	0.575758	14	19	0.733333	4	11	0	24	0	0.454545	12	10	0.454545	12	10	0.666667	13	26	0.636364	4	7	0.882353	2
Spon1	chr7	121187158	233744	268	120909512	121186889	+	268	0.66	17	33	0	1	0	0.470588	9	8	0.578947	16	22	0.413793	17	12	0.466667	24	21	0.625	12	20	0.931818	3	41	0.877193	7	50	1	0	12	0.538462	6	7	0.428571	12	9	0.8	2	8	NA	NA
Ralgapa2	chr2	146116798	241694	0	146067035	146337740	-	0.816173	0.74359	10	29	0.763158	9	29	0.808511	9	38	0.913043	4	42	0.9	4	36	0.8125	6	26	0.318182	45	21	0.756098	10	31	0.782609	10	36	0.84	4	21	0.282051	28	11	0.342857	23	12	0.866667	2	13	0.705882	5
Ralgapa2	chr2	146162537	241694	0	146067035	146337740	-	0.64721	1	0	8	1	0	1	1	0	1	1	0	3	1	0	8	1	0	5	1	0	12	0.2	4	1	0.7	3	7	0	2	0	0.882353	2	15	1	0	21	1	0	1	0.857143	1
Siglecg	chr7	50667727	243958	0	50663650	50673719	+	0.404906	0.916667	1	11	NA	NA	NA	0.75	4	12	0.714286	4	10	0.909091	1	10	0.894737	2	17	0.769231	3	10	1	0	5	1	0	12	1	0	12	0.705882	5	12	0.666667	7	14	0.5	4	4	0	3
Nars2	chr7	104120344	244141	0	104100037	104213267	+	0.179343	1	0	7	0.5	5	5	0.2	8	2	0.857143	1	6	0.583333	5	7	1	0	4	0.235294	13	4	0.928571	1	13	0.888889	1	8	0.857143	1	6	0.571429	3	4	0.444444	5	4	1	0	4	0.0909091	10
Zbtb38	chr9	96617387	245007	0	96585842	96653250	-	0.532029	0.921053	3	35	0.956522	3	66	0.928571	2	26	0.964286	1	27	0.972973	1	36	0.962963	1	26	0.571429	3	4	0.9	5	45	1	0	14	1	0	10	0.777778	2	7	0.294118	12	5	0.764706	4	13	0.75	4
Nrip1	chr16	76369338	268903	0	76291107	76374072	-	0.0570602	0.36	16	9	NA	NA	NA	0.195652	37	9	0.357143	9	5	0.147059	29	5	0.269231	19	7	0.1875	39	9	0.727273	9	24	0.590909	9	13	0.652174	8	15	0.189189	30	7	0.266667	22	8	0.461538	7	6	0.142857	12
Klhl18	chr9	110343191	270201	0	110328430	110379198	-	0.709246	0.580645	26	36	0.487179	20	19	0.40678	35	24	0.473684	40	36	0.244186	65	21	0.588235	21	30	0.519608	49	53	0.828767	25	121	0.795181	17	66	0.745098	13	38	0.459459	40	34	0.319149	64	30	0.595745	19	28	0.324675	52
Klhl18	chr9	110343198	270201	0	110328430	110379198	-	0.709108	0.840909	7	37	0.569444	31	41	0.528302	25	28	0.919355	5	57	0.686567	21	46	0.77551	11	38	0.666667	32	64	0.980769	2	102	0.920635	5	58	0.924528	4	49	0.612245	19	30	0.606383	37	57	0.833333	9	45	0.368421	36
Zmiz1	chr14	26280946	328365	0	26278778	26484195	+	0.0105541	0.176471	14	3	0	4	0	0	18	0	0.142857	12	2	0	19	0	0.238095	16	5	0.0344828	28	1	0.625	3	5	0.736842	5	14	0.578947	8	11	0.1875	13	3	0	11	0	0.25	6	2	0	16
Zmiz1	chr14	26280960	328365	0	26278778	26484195	+	0.0106223	0.117647	15	2	0	4	0	0	18	0	0.230769	10	3	0.0526316	18	1	0	21	0	0.0689655	27	2	0.75	2	6	0.666667	7	14	0.789474	4	15	0.0588235	16	1	0.0909091	10	1	0.25	6	2	0	16
Zmiz1	chr14	26281304	328365	0	26278778	26484195	+	0.0122969	0.285714	15	6	0.0714286	13	1	0.0714286	39	3	0.428571	8	6	0	9	0	0.451613	17	14	0.119048	37	5	0.469388	52	46	0.555556	8	10	0.7	3	7	0.166667	20	4	0.0689655	27	2	0.714286	2	5	0	29
Zmiz1	chr14	26281364	328365	0	26278778	26484195	+	0.012589	0.285714	15	6	0.0769231	12	1	0.0731707	38	3	0.357143	9	5	0.222222	7	2	0.354839	20	11	0.119048	37	5	0.704082	29	69	0.823529	3	14	0.8	2	8	0.0416667	23	1	0.103448	26	3	0.571429	3	4	0.137931	25
Zmiz1	chr14	26288695	328365	0	26278778	26484195	+	0.0482774	0.851852	4	23	0.758621	14	44	0.733333	8	22	0.794118	7	27	0.767442	10	33	0.884615	3	23	0.0338983	57	2	0.14	43	7	0.05	38	2	0.0769231	36	3	0.0487805	39	2	0.0192308	51	1	0.482759	15	14	0.147059	29
Zmiz1	chr14	26291459	328365	0	26278778	26484195	+	0.061733	1	0	15	0.416667	7	5	0.875	1	7	0.75	2	6	0.923077	2	24	0.875	1	7	0.0416667	23	1	0.1	9	1	0.190476	17	4	0	7	0	0	7	0	0	14	0	0.833333	1	5	0.125	7
Zmiz1	chr14	26313665	328365	0	26278778	26484195	+	0.169835	0.7	6	14	0.428571	4	3	0.7	6	14	0.888889	1	8	0.588235	7	10	0.714286	4	10	0.0555556	17	1	0.5	2	2	0.9	1	9	0.428571	4	3	0.25	12	4	0.294118	12	5	0.777778	2	7	0.5	5
Zmiz1	chr14	26340299	328365	0	26278778	26484195	+	0.299493	0.636364	4	7	NA	NA	NA	0.6	2	3	0.7	3	7	0	5	0	0.454545	6	5	0.363636	7	4	1	0	1	1	0	11	1	0	4	0.3	7	3	0.2	4	1	0.666667	2	4	0.5	2
Zmiz1	chr14	26354480	328365	0	26278778	26484195	+	0.368528	0.702703	11	26	0.444444	10	8	0.384615	8	5	0.702128	14	33	0.612903	24	38	0.714286	12	30	0.375	45	27	0.826087	20	95	0.763158	9	29	0.833333	4	20	0.230769	10	3	0.396226	32	21	0.702703	11	26	0.285714	30
Zmiz1	chr14	26371370	328365	0	26278778	26484195	+	0.450751	0.272727	8	3	0	1	0	0.181818	9	2	0.75	1	3	0.3125	11	5	0.428571	8	6	0.125	14	2	0.6875	5	11	0.714286	4	10	0.692308	4	9	0.230769	10	3	0.04	24	1	0.5	6	6	0.4	3
Zmiz1	chr14	26430158	328365	0	26278778	26484195	+	0.73694	0.909091	1	10	NA	NA	NA	1	0	8	1	0	13	0.777778	2	7	0.923077	1	12	0.291667	17	7	0.916667	1	11	0.689655	9	20	0.8	2	8	0.310345	20	9	0.5	12	12	0.529412	8	9	0.9	1
Atg2a	chr19	6245051	329015	0	6241668	6262304	+	0.163937	0.857143	1	6	0	1	0	1	0	5	0.846154	2	11	0.75	3	9	0.571429	3	4	1	0	20	0.333333	4	2	0.363636	7	4	1	0	2	1	0	4	0.944444	1	17	0.75	2	6	1	0
Fam185a	chr5	20986020	330050	0	20930721	20987942	+	0.966411	0.5	9	9	0	1	0	0.5	12	12	0.7	3	7	0.612903	12	19	0.833333	3	15	0.40625	19	13	0.85	3	17	0.75	4	12	0.75	6	18	0.333333	10	5	0.44	14	11	0.583333	5	7	0.5	6
Plekhm1	chr11	103248241	353047	0	103226406	103273978	-	0.541012	0.714286	4	10	0.333333	4	2	0.538462	6	7	0.833333	2	10	0.571429	3	4	1	0	2	0.428571	8	6	1	0	33	0.4	3	2	0.8	1	4	0	3	0	0	7	0	0.5	2	2	0.75	2
Rph3al	chr11	75749646	380714	-10252	75713228	75739393	-	-10252	0.5	1	1	0	5	0	0	2	0	0.25	3	1	0.0909091	10	1	0.111111	8	1	0.125	7	1	NA	NA	NA	0.571429	3	4	0.75	1	3	0	11	0	0	5	0	0	2	0	0	2
Crtc1	chr8	72945476	382056	0	72906257	72963472	-	0.314533	0.685185	17	37	0.642857	5	9	0.536585	19	22	0.603774	21	32	0.475	21	19	0.645161	11	20	0.54717	24	29	0.793388	25	96	0.954545	1	21	0.75	6	18	0.461538	7	6	0.386364	27	17	0.692308	8	18	0.484848	17
Colq	chr14	32370263	382864	0	32336270	32390569	-	0.373966	0.45	22	18	0	5	0	0.212121	26	7	0.277778	13	5	0.15	34	6	0.296296	19	8	0.146341	35	6	0.608696	9	14	0.5625	14	18	0.545455	15	18	0.241379	22	7	0.133333	26	4	0.73913	6	17	0.178571	23
Colq	chr14	32388454	382864	0	32336270	32390569	-	0.038951	0.2	4	1	NA	NA	NA	0.125	7	1	0	5	0	0.181818	9	2	0.2	4	1	0.25	12	4	0	3	0	0.3	14	6	0.4	6	4	0	11	0	0.194444	29	7	0.5	5	5	0.125	7
Zhx2	chr15	57593132	387609	0	57526222	57671387	+	0.460924	0.346154	17	9	0.107143	25	3	0.129032	27	4	0.333333	30	15	0	26	0	0.257143	26	9	0.108696	41	5	0.676692	43	90	0.913043	2	21	0.5	14	14	0.142857	12	2	0.195122	33	8	0.576923	11	15	0.0869565	21
Zhx2	chr15	57593135	387609	0	57526222	57671387	+	0.460944	0.0384615	25	1	0.321429	19	9	0.1875	26	6	0.133333	39	6	0.0384615	25	1	0.142857	30	5	0.0652174	43	3	0.541353	61	72	0.565217	10	13	0.535714	13	15	0.285714	10	4	0.219512	32	9	0.518519	13	14	0.0833333	22
Zhx2	chr15	57638005	387609	0	57526222	57671387	+	0.770041	0.102564	35	4	0.05	38	2	0.14	43	7	0.178571	23	5	0.14	43	7	0.153846	33	6	0.0465116	41	2	0.407407	48	33	0.44	28	22	0.225806	24	7	0.027027	36	1	0.1	36	4	0.560976	18	23	0.423077	15
Zhx2	chr15	57648148	387609	0	57526222	57671387	+	0.839913	0.333333	10	5	0	3	0	0.333333	14	7	0	8	0	0.166667	15	3	0.214286	11	3	0	9	0	0.642857	5	9	0.8	1	4	0.909091	1	10	0.222222	14	4	0.142857	12	2	0.5	2	2	0.375	5
Zhx2	chr15	57648161	387609	0	57526222	57671387	+	0.840003	0.631579	7	12	0.333333	2	1	0.3125	22	10	0.5	10	10	0.171429	29	6	0.619048	8	13	0.285714	10	4	0.857143	2	12	0.818182	2	9	1	0	17	0.35	13	7	0.3125	11	5	0.8	1	4	0.5	5
Fam129c	chr8	74126671	100037278	0	74121545	74132048	+	0.488051	0.5	15	15	0.188034	190	44	0.1	36	4	0.24	19	6	0.0967742	28	3	0.333333	8	4	0.03125	31	1	0.453608	53	44	0.366667	19	11	0.391304	14	9	0.0333333	29	1	0.0227273	43	1	0.0869565	21	2	0	40
Fam129c	chr8	74126674	100037278	0	74121545	74132048	+	0.488337	0.266667	22	8	0.208511	186	49	0.225	31	9	0.24	19	6	0.258065	23	8	0.0833333	11	1	0.03125	31	1	0.556701	43	54	0.3	21	9	0.565217	10	13	0.0333333	29	1	0	44	0	0.347826	15	8	0.1	36
Fam129c	chr8	74126682	100037278	0	74121545	74132048	+	0.489098	0.666667	10	20	0.319149	160	75	0.25	30	10	0.56	11	14	0.258065	23	8	0.5	6	6	0.09375	29	3	0.556701	43	54	0.633333	11	19	0.652174	8	15	0.0333333	29	1	0.0227273	43	1	0.173913	19	4	0.025	39
Fam129c	chr8	74126686	100037278	0	74121545	74132048	+	0.489479	0.3	21	9	0.188034	190	44	0.075	37	3	0.222222	21	6	0.0645161	29	2	0.25	9	3	0.03125	31	1	0.453608	53	44	0.241379	22	7	0.434783	13	10	0.1	27	3	0.0681818	41	3	0.26087	17	6	0.125	35
Fam129c	chr8	74126706	100037278	0	74121545	74132048	+	0.491383	0.178571	23	5	0.102128	211	24	0	38	0	0.166667	20	4	0.137931	25	4	0.2	8	2	0.0322581	30	1	0.329897	65	32	0.166667	25	5	0.347826	15	8	0.0333333	29	1	0.0227273	43	1	0.130435	20	3	0.05	38
Fam129c	chr8	74126714	100037278	0	74121545	74132048	+	0.492145	0.518519	13	14	0.308696	159	71	0.27027	27	10	0.545455	10	12	0.103448	26	3	0.6	4	6	0.2	24	6	0.757895	23	72	0.666667	10	20	1	0	22	0.111111	24	3	0.0465116	41	2	0.347826	15	8	0.1	36
Fam129c	chr8	74126737	100037278	0	74121545	74132048	+	0.494335	0.363636	14	8	0.324786	158	76	0.171429	29	6	0.791667	5	19	0.346154	17	9	0.444444	5	4	0.1875	26	6	0.833333	16	80	0.633333	11	19	0.826087	4	19	0.2	24	6	0.119048	37	5	0.391304	14	9	0.175	33
Fam129c	chr8	74126748	100037278	0	74121545	74132048	+	0.495382	0.272727	16	6	0.222222	182	52	0.171429	29	6	0.125	21	3	0.148148	23	4	0.444444	5	4	0.25	24	8	0.639175	35	62	0.566667	13	17	0.695652	7	16	0.0333333	29	1	0.204545	35	9	0.347826	15	8	0.075	37
Fam129c	chr8	74126768	100037278	0	74121545	74132048	+	0.497286	0.731707	11	30	0.452991	128	106	0.333333	32	16	0.526316	18	20	0.44	28	22	0.277778	13	5	0.285714	35	14	0.858491	15	91	0.644444	16	29	0.870968	4	27	0.25	36	12	0.296875	45	19	0.566667	13	17	0.217391	36
Fam129c	chr8	74126770	100037278	0	74121545	74132048	+	0.497477	0.52381	20	22	0.431624	133	101	0.458333	26	22	0.552632	17	21	0.24	38	12	0.666667	6	12	0.306122	34	15	0.830189	18	88	0.711111	13	32	0.870968	4	27	0.354167	31	17	0.3125	44	20	0.433333	17	13	0.23913	35
Fam129c	chr8	74126813	100037278	0	74121545	74132048	+	0.501571	0.361111	23	13	0.307143	97	43	0.189189	30	7	0.363636	21	12	0.241379	44	14	0.28	18	7	0.132353	59	9	0.642857	20	36	0.666667	15	30	0.657143	12	23	0.163636	46	9	0.272727	48	18	0.333333	20	10	0	23
Fam129c	chr8	74126836	100037278	0	74121545	74132048	+	0.503761	0.741935	8	23	0.557971	61	77	0.6	12	18	0.84	4	21	0.434783	26	20	0.545455	10	12	0.471698	28	25	0.735849	14	39	0.806452	6	25	0.774194	7	24	0.434783	26	20	0.361702	30	17	0.666667	9	18	0.0952381	19
Fam129c	chr8	74126841	100037278	0	74121545	74132048	+	0.504237	0.774194	7	24	0.623188	52	86	0.466667	16	14	0.8	5	20	0.644444	16	29	0.590909	9	13	0.269231	38	14	0.716981	15	38	0.741935	8	23	0.806452	6	25	0.195652	37	9	0.212766	37	10	0.444444	15	12	0.142857	18
Fam129c	chr8	74126986	100037278	0	74121545	74132048	+	0.518042	0.666667	10	20	0.568	54	71	0.518519	13	14	0.576923	11	15	0.627907	16	27	0.777778	4	14	0.139535	37	6	0.7	15	35	0.677419	10	21	0.666667	10	20	0.0465116	41	2	0.0217391	45	1	0.461538	14	12	0.142857	18
[truncated: 217 more columns]
